# Supplementary material for: Deciphering Immunotoxicity in Animal-Derived Biomaterials: A Genomic and Bioinformatics Approach
Source: Int J Mol Sci. 2024 Oct 11;25(20):10963. doi: 10.3390/ijms252010963 (PMC11507131; doi:10.3390/ijms252010963)
Supplement: Supplementary file 1 [file ijms-25-10963-s001.zip]

Archive with 8 entries (8 files):
- Supplementary Figures.pdf
- Table S1_gene_expression.csv
- Table S2_DEGs_pos_vs_neg.csv
- Table S3_DEGs_processed_vs_neg.csv
- Table S4_DEGs_raw_vs_neg.csv
- Table S5_GSEA_report_for_pos_vs_neg.csv
- Table S6_GESA_report_for_raw_vs_neg.csv
- Table S7_GSEA_report_for_processed_vs_neg.csv
