# Supplementary material for: Deciphering Immunotoxicity in Animal-Derived Biomaterials: A Genomic and Bioinformatics Approach
Source: Int J Mol Sci. 2024 Oct 11;25(20):10963. doi: 10.3390/ijms252010963 (PMC11507131; doi:10.3390/ijms252010963)
Supplement: Supplementary file 1 [file ijms-25-10963-s001.zip › Table S1_gene_expression.csv]

st_gene_id	gene_id	gene_symbol	fpkm_finished_1	fpkm_finished_2	fpkm_finished_3	fpkm_finished_4	fpkm_finished_5	fpkm_neg_1	fpkm_neg_2	fpkm_neg_3	fpkm_neg_4	fpkm_neg_5	fpkm_pos_1	fpkm_pos_2	fpkm_pos_3	fpkm_pos_4	fpkm_pos_5	fpkm_raw_1	fpkm_raw_2	fpkm_raw_3	fpkm_raw_4	fpkm_raw_5	tpm_finished_1	tpm_finished_2	tpm_finished_3	tpm_finished_4	tpm_finished_5	tpm_neg_1	tpm_neg_2	tpm_neg_3	tpm_neg_4	tpm_neg_5	tpm_pos_1	tpm_pos_2	tpm_pos_3	tpm_pos_4	tpm_pos_5	tpm_raw_1	tpm_raw_2	tpm_raw_3	tpm_raw_4	tpm_raw_5	read_count_finished_1	read_count_finished_2	read_count_finished_3	read_count_finished_4	read_count_finished_5	read_count_neg_1	read_count_neg_2
93688	93688	Klhl1	0	0	0	0	0	0.02	0	0	0	0	0	0	0	0	0	0	0	0	0	0	0	0	0	0	0	0.02	0	0	0	0	0	0	0	0	0	0	0	0	0	0	0	0	0	0	0	1	0
219150	219150	Hmbox1	10.58	11.49	10.7	11.18	12.57	7.86	8.23	8.5	8.02	11.41	11.62	15	10.79	13.28	9.91	11.09	10.04	7.51	9.51	9.02	15.57	13.97	14.61	14.06	18.36	10.15	10.7	11.94	11.3	13.17	18.82	23.66	16.27	19.04	15.09	16	14.15	9.7	14.05	13.12	1334	1262	1111	1248	1408	887	903
13666	13666	Eif2ak3	8.34	5.34	9.07	5.28	10.4	6.29	6.08	8.03	7.48	4.28	9.83	9.14	8.48	9.47	8.55	10.01	9	8.08	9.02	9.44	12.28	6.49	12.39	6.64	15.19	8.13	7.9	11.28	10.55	4.94	15.92	14.42	12.8	13.59	13.02	14.43	12.68	10.44	13.33	13.73	606	385	619	363	706	434	405
142688	142688	Asb13	6.32	5.86	8.7	7	10.09	12.67	13.92	15.01	13.55	6.14	12.54	10.84	13.73	11.3	12.91	9.05	17.64	12.16	13.45	11.01	9.3	7.12	11.88	8.8	14.75	16.38	18.1	21.09	19.1	7.08	20.3	17.11	20.71	16.21	19.65	13.05	24.87	15.7	19.87	16.02	236	213	309	245	349	442	483
52028	52028	Bbs1	1.29	1.7	1.67	1.87	1.33	1.37	1.29	1.02	1.14	1.86	1.46	1.35	1.14	2.17	1.55	1.12	1.24	1.14	1.39	1.72	1.9	2.06	2.28	2.35	1.94	1.77	1.67	1.43	1.61	2.15	2.37	2.13	1.73	3.11	2.36	1.61	1.75	1.47	2.06	2.51	120	154	147	164	114	119	111
246293	246293	Klhl8	6.36	6.02	7.06	6.5	8.5	8.32	9.31	8.8	8.95	5.94	4.99	3.45	8.72	5.73	10.49	6.8	6.88	7.27	8.99	8.95	9.36	7.31	9.64	8.17	12.41	10.75	12.11	12.37	12.63	6.86	8.08	5.44	13.15	8.22	15.96	9.81	9.7	9.39	13.29	13.02	324	299	342	314	402	397	443
217207	217207	Dhx8	12.16	15.95	10.93	14.7	9.37	8.19	7.94	8.55	8.17	14.73	9.66	11.01	7.46	12.03	8.25	9.6	9	7.91	8.24	8.57	17.9	19.39	14.93	18.48	13.69	10.59	10.32	12.02	11.53	17	15.64	17.37	11.25	17.25	12.57	13.84	12.68	10.21	12.18	12.47	855	1099	733	982	613	540	521
67525	67525	Trim62	6.93	11.37	6.61	10.38	5.38	5.93	5.05	5.92	6.25	12.03	4.34	5.75	5.74	8.27	4.13	3.26	4.63	4.08	4.44	5.87	10.21	13.82	9.02	13.05	7.86	7.66	6.57	8.32	8.81	13.89	7.03	9.08	8.66	11.86	6.28	4.7	6.52	5.27	6.56	8.54	365	585	331	518	263	292	248
54638	54638	Ccdc22	11.89	12.43	12.13	10.79	10.19	8.66	9.99	10.99	8.48	10.3	11.04	13.12	10	12.54	9.57	14.61	10.25	10.19	11.85	10.92	17.51	15.1	16.57	13.56	14.88	11.19	13	15.44	11.95	11.89	17.87	20.71	15.08	17.98	14.57	21.06	14.45	13.17	17.51	15.88	412.89	419.34	399.95	353.85	326.86	280.28	321.82
434215	434215	Lrrc32	10.84	6	8.17	4.02	8.94	7.01	9.15	6.79	7.56	2.8	12.63	14.36	8.14	4.96	6.15	10.93	6.99	4.65	8.29	6.71	15.95	7.29	11.15	5.05	13.06	9.06	11.9	9.54	10.66	3.23	20.45	22.66	12.28	7.12	9.37	15.77	9.85	6.01	12.26	9.76	685	367	496	243	525	413	542
74376	74376	Myo18b	6.02	2.56	9	6.7	9.61	14.68	17.64	20.65	17.98	1.67	10.79	5.14	17.34	11.47	30.49	17.09	12.98	40.18	22.4	18.61	8.87	3.11	12.28	8.42	14.04	18.97	22.95	29.02	25.35	1.92	17.47	8.11	26.16	16.44	46.41	24.64	18.29	51.9	33.11	27.06	836	350	1192	886	1244	1914	2294
108888	108888	Atad3a	16.1	17.3	13.43	19.48	13.77	14.54	14.78	13.87	14.27	24.13	12.96	11.98	12.89	19.61	14.19	14.83	13.06	10.66	13.25	15.17	23.69	21.03	18.34	24.48	20.11	18.78	19.22	19.49	20.13	27.86	20.98	18.9	19.44	28.13	21.61	21.39	18.42	13.77	19.58	22.06	604	632	479	691	478	509	515
228592	228592	F830045P16Rik	0.59	1.09	1.78	1.11	2.62	1.6	2.88	2.64	2.62	0.35	4.38	1.83	5.41	2.82	2.71	0.57	2.38	2.78	2.12	2.08	0.87	1.33	2.44	1.39	3.83	2.07	3.74	3.7	3.69	0.4	7.09	2.89	8.16	4.05	4.12	0.83	3.36	3.59	3.14	3.02	29	46	78	45	101	78	121
666723	666723	Gm8256	0	0.14	0.21	0	0.07	0	0	0	0	0	0	0.07	0	0.07	0	0	0	0	0	0	0	0.17	0.28	0	0.11	0	0	0	0	0	0	0.11	0	0.1	0	0	0	0	0	0	0	2	3	0	1	0	0
12798	12798	Cnn2	81.86	64.08	71.19	54.71	77.85	73.42	74.01	73.62	66.33	66.5	76.8	82.12	75.61	73.91	52.35	80.7	77.1	57.38	67.37	69.4	120.48	77.9	97.19	68.76	113.73	94.87	96.26	103.45	93.54	76.78	124.35	129.58	114.05	105.99	79.69	116.36	108.7	74.12	99.58	100.93	2172	1645	1789	1366	1902	1811	1815
66271	66271	Tmem126a	25.31	26.57	45.39	36.48	47.93	57.45	62.87	56.89	53.06	32.31	37.58	33.76	52.78	47.41	58.78	56.72	65.42	70.99	67.54	51.38	37.25	32.29	61.97	45.85	70.02	74.24	81.77	79.94	74.82	37.31	60.85	53.28	79.62	67.99	89.48	81.78	92.23	91.69	99.84	74.72	231	225	384	304	390	475	514
66454	66454	Nmnat1	4.15	3.96	5.44	4.67	5.34	5.48	5.2	7.46	7.22	3.53	5.46	5.49	7.74	5.21	9.21	7.9	6.46	6.51	7.18	6.6	6.11	4.81	7.43	5.87	7.8	7.08	6.76	10.48	10.18	4.08	8.85	8.66	11.68	7.47	14.02	11.39	9.11	8.41	10.62	9.6	143.79	133	177.87	151.82	170	176	167
16590	16590	Kit	5.69	4.49	4.48	5.12	4.15	1.96	1.33	2.57	2.13	5.96	3.75	6.03	3.83	8.76	3.21	3.64	3.25	1.34	2.77	3.49	8.37	5.46	6.11	6.44	6.06	2.53	1.73	3.61	3.01	6.88	6.07	9.52	5.77	12.56	4.89	5.25	4.59	1.73	4.09	5.07	484	375	363	414	328	156	106
56554	56554	Raet1d	0.11	0.12	0.36	0.06	0.19	0.12	0.31	0	0.19	0	0.74	0.86	0	0.1	0.19	1.49	0.4	0.14	0.5	0.06	0.17	0.14	0.49	0.08	0.27	0.16	0.4	0	0.26	0	1.21	1.36	0	0.14	0.29	2.15	0.56	0.18	0.73	0.09	2	2	6	1	3	2	5
213452	213452	Dstyk	6.71	6.18	6.53	5.41	7.15	5.71	4.33	5.44	6.4	6.21	7.93	5.25	5.36	6.28	5.75	6.63	5.67	4.99	5.46	5.28	9.87	7.51	8.92	6.8	10.45	7.38	5.63	7.65	9.02	7.17	12.84	8.29	8.08	9	8.75	9.56	7.99	6.44	8.08	7.68	686	634	650	543	697	562	421
105244938	105244938	Gm40460	34.11	125.44	37.81	133.99	1.84	0	0	1.05	0.07	168.85	0.13	4.77	0	42.77	0	0.26	0	0	2.24	27.45	50.2	152.49	51.61	168.38	2.7	0	0	1.47	0.09	194.96	0.21	7.53	0	61.33	0	0.38	0	0	3.32	39.93	541	1948.99	581.01	2034.4	28	0	0
19092	19092	Prkg2	1.91	0.73	1.2	1.71	2.12	1.8	2.37	1.29	1.41	1.07	1.3	1.24	2.75	2.28	5.15	0.99	3.15	2.71	4.09	1.03	2.82	0.88	1.64	2.15	3.1	2.33	3.08	1.82	1.98	1.24	2.11	1.95	4.15	3.27	7.84	1.42	4.44	3.5	6.04	1.49	147	52	86	125	130	128	170
229898	229898	Gbp5	4.01	1.07	1.71	0.88	1.98	2.79	3.95	1.69	2.04	0.66	16.38	28.03	2.61	2.09	2.14	2.83	17.19	2.49	9.94	1.06	5.9	1.3	2.34	1.11	2.89	3.61	5.13	2.37	2.87	0.77	26.52	44.23	3.93	3	3.26	4.09	24.23	3.21	14.69	1.54	192	50	78	40	88	125	176
72946	72946	Lrrc47	19.92	21.72	16.26	19.64	12.81	14.22	13.91	13.02	12.54	20.72	12.64	13.65	12.21	16.92	12.21	14.24	12.54	12.47	12.7	14.37	29.32	26.41	22.19	24.69	18.72	18.38	18.09	18.3	17.68	23.92	20.46	21.54	18.42	24.26	18.59	20.54	17.68	16.1	18.77	20.9	1082.95	1154.88	841.82	1012.89	646.79	723.57	704.71
19720	19720	Trim27	20.81	18.92	18.5	17.51	14.67	17.14	15.44	15.8	14.8	19.3	15.09	19.47	14.25	18.03	14.99	17.95	16.26	14.98	15.9	17.36	30.63	23	25.25	22	21.44	22.15	20.08	22.2	20.88	22.28	24.43	30.73	21.5	25.85	22.82	25.88	22.93	19.35	23.5	25.25	821	721	684	649.44	536	621	557.06
66212	66212	Sec61b	198.63	245.55	260.81	195.38	225.05	255.27	209.98	219.88	208.21	224.12	183.27	200.21	142.92	209.03	173.6	210.12	269.45	236.53	212.8	226.78	292.36	298.49	356.07	245.54	328.77	329.85	273.11	308.97	293.63	258.78	296.74	315.9	215.58	299.78	264.27	302.96	379.86	305.5	314.56	329.8	1056	1156	1255	917	1029	1195	966
238276	238276	Akap5	0.13	0.05	0.03	0.07	0.1	0.1	0.1	0.09	0.09	0.06	0.14	0.13	0.09	0.08	0.1	0.1	0.11	0.13	0.1	0.11	0.2	0.06	0.04	0.08	0.14	0.12	0.13	0.12	0.12	0.07	0.22	0.2	0.14	0.12	0.15	0.15	0.16	0.16	0.15	0.15	16	6	3	7	10	11	10
27084	27084	Xlr5c	0	0	0	0	0	0	0	0	0.09	0	0	0	0.09	0	0	0	0	0	0	0	0	0	0	0	0	0	0	0	0.13	0	0	0	0.14	0	0	0	0	0	0	0	0	0	0	0	0	0	0
93670	93670	Tac4	1.38	1.44	1.59	0.56	0.76	2.62	1.26	0.64	1.65	1.6	0.63	0.38	1.23	0.37	0.32	0.69	0.68	0.79	0.62	1.76	2.03	1.76	2.17	0.7	1.11	3.38	1.63	0.89	2.33	1.85	1.03	0.59	1.86	0.53	0.49	1	0.96	1.01	0.91	2.56	24	24	26	9	12	42	20
73230	73230	Bmper	2.77	2.21	3.23	2.88	2.84	1.22	1.38	1.3	1.14	2.82	1.11	2.65	1.5	3.11	4.17	4.33	3.43	1.29	4.02	1.8	4.07	2.69	4.41	3.62	4.14	1.57	1.79	1.82	1.61	3.26	1.8	4.18	2.27	4.47	6.35	6.25	4.83	1.66	5.94	2.62	170	133	189	168	162	70	79
57390	57390	Psors1c2	784.3	2545.08	736.35	2536.23	45.43	14.14	11.17	23.83	12.27	3424.04	6.46	101.06	24.77	920.72	5.07	6.72	5.09	9.78	31.53	353.51	1154.35	3093.81	1005.3	3187.33	66.37	18.27	14.53	33.49	17.3	3953.51	10.46	159.47	37.36	1320.41	7.71	9.69	7.18	12.64	46.61	514.11	8105	24592	7081	24060	421	133	104
74477	74477	4933427D14Rik	3.83	3.47	2.86	3.19	3.39	2.49	2.68	2.16	2.57	3.95	2.85	2.92	2.48	4.22	2.58	2.85	2.54	2.27	2.4	2.86	5.64	4.21	3.9	4.01	4.96	3.21	3.48	3.03	3.62	4.56	4.62	4.6	3.74	6.06	3.93	4.1	3.58	2.93	3.55	4.17	273	240	194	218	224	166	180
14729	14729	Gp5	1.16	3.23	1.97	3.08	1.06	0.03	0.03	0.1	0.06	3.21	0	0.1	0.07	0.41	0.03	0.16	0	0	0.06	0.45	1.7	3.93	2.69	3.87	1.55	0.04	0.04	0.14	0.09	3.71	0	0.15	0.1	0.58	0.05	0.23	0	0	0.09	0.65	39	106	63	98	33	1	1
665992	665992	Krtap4-8	354.67	981.71	289.87	816.2	87.47	0	0	6.32	0.17	682.19	0.68	22.55	0	76.42	0	0.9	0	0	12.13	49.51	522.01	1193.37	395.75	1025.73	127.78	0	0	8.88	0.24	787.68	1.1	35.58	0	109.59	0	1.3	0	0	17.93	72	2362.13	5922.49	1767.57	4877.37	509.84	0	0
66586	66586	Crls1	11.07	12.76	17.13	12.29	20.07	17.75	18.78	19.95	17.45	13.68	15	15.1	20	16.41	17.37	16.72	20.57	18.57	19.02	18.21	16.3	15.51	23.39	15.45	29.31	22.93	24.43	28.03	24.61	15.8	24.29	23.83	30.18	23.54	26.44	24.11	29	23.99	28.12	26.48	293	323	454	325	518	435	458
16410	16410	Itgav	10.58	7.66	10.33	8.21	11.33	7.67	6.63	8.37	9.37	8.73	12.94	12.21	9.34	11.35	8.62	9.98	9.73	8.45	9.71	8.81	15.57	9.31	14.1	10.32	16.54	9.91	8.63	11.76	13.21	10.08	20.95	19.26	14.09	16.28	13.13	14.38	13.72	10.91	14.35	12.81	1269	892	1180	937	1268	864	746
224530	224530	Acat3	0.56	0.96	0.96	0.65	0.88	1.45	0.98	0.84	1.52	0.79	1.35	0.72	1.25	1.01	3.34	1.27	2.55	2.36	3.51	1.43	0.83	1.16	1.31	0.82	1.29	1.88	1.27	1.18	2.14	0.92	2.18	1.13	1.88	1.45	5.08	1.84	3.59	3.05	5.18	2.07	18.19	29.28	29.56	19.91	26.43	41.8	29.31
16622	16622	Klk1b5	0	0	0	0	0	0	0	0	0	0	0	0	0	0	0	0	0.1	0	0.1	0	0	0	0	0	0	0	0	0	0	0	0	0	0	0	0	0	0.14	0	0.15	0	0	0	0	0	0	0	0
239083	239083	Ccnb1ip1	2.02	1.71	0.83	2	0.75	0.74	0.3	0.15	0.3	2.99	0.25	0.65	0.26	1.02	0.1	0.3	0.25	0.41	0.39	0.8	2.97	2.08	1.13	2.52	1.1	0.96	0.39	0.21	0.43	3.45	0.41	1.02	0.39	1.47	0.15	0.43	0.35	0.53	0.58	1.16	44	36	17	41	15	15	6
108168499	108168499	Gm46696	0.65	0.08	0.16	0.11	0.78	0.11	0.17	0.09	0.62	0.17	0.85	0.98	0.7	0.63	0.54	0.3	0.99	0.29	0.85	0.2	0.95	0.1	0.22	0.14	1.15	0.14	0.22	0.12	0.87	0.19	1.37	1.55	1.05	0.9	0.82	0.44	1.39	0.37	1.26	0.29	25	3	6	4	28	4	6
14610	14610	Gja10	0	0	0	0	0	0	0	0	0	0	0	0	0	0.05	0	0	0	0	0	0	0	0	0	0	0	0	0	0	0	0	0	0	0	0.07	0	0	0	0	0	0	0	0	0	0	0	0	0
100043772	100043772	Zfp850	0.87	0.84	0.93	1.24	0.62	0.74	0.62	0.6	0.67	1.42	0.76	0.97	0.57	1.43	0.41	0.55	0.67	0.74	0.76	0.75	1.27	1.02	1.27	1.56	0.9	0.96	0.8	0.85	0.94	1.64	1.24	1.53	0.85	2.06	0.62	0.79	0.94	0.95	1.12	1.09	76	70	75	103	51	61	47
100043235	100043235	Gm4305	0.03	0	0	0	0	0	0	0	0	0	0	0	0	0.03	0	0	0	0	0	0	0.04	0	0	0	0	0	0	0	0	0	0	0	0	0.05	0	0	0	0	0	0	0.33	0	0	0	0	0	0
626848	626848	Zfp971	9.47	4.7	8.79	5.46	13.57	7.53	8.1	9.25	10.4	4.77	14.58	9.89	9.9	10.9	11.67	12.53	13.49	10.67	10.2	9.2	13.94	5.72	12	6.86	19.82	9.73	10.53	13	14.66	5.51	23.61	15.6	14.94	15.63	17.76	18.06	19.02	13.79	15.07	13.38	300.36	126.82	232.15	143.36	402.17	188.45	223.72
101055745	101055745	Gm29721	0.3	0.07	0	0.1	0.23	0.03	0	0.07	0.12	0	0.52	0.34	0.07	0	0.32	0.1	0.2	0.21	0.06	0.11	0.44	0.09	0	0.13	0.34	0.04	0	0.09	0.17	0	0.85	0.54	0.11	0	0.48	0.14	0.28	0.27	0.09	0.16	5.6	1.31	0	1.8	3.89	0.5	0
52055	52055	Rab11fip5	15.61	18.46	19.61	19.73	23.48	19.35	22.17	17.91	18.65	18.11	37.26	30.18	23.37	27.54	23.24	36.79	28.27	20.93	23.3	19.2	22.98	22.45	26.77	24.8	34.3	25	28.84	25.16	26.3	20.91	60.33	47.62	35.26	39.5	35.38	53.05	39.85	27.04	34.44	27.92	1193	1390	1386	1437	1626	1350	1550
18647	18647	Cdk14	4.41	2.63	4.95	2.32	5.37	3.91	4.02	3.79	4.19	1.96	6.57	7.16	5.1	3.79	5.2	4.73	6.78	4.07	5.25	4.37	6.49	3.19	6.76	2.91	7.85	5.05	5.23	5.33	5.91	2.26	10.63	11.3	7.69	5.44	7.92	6.82	9.56	5.26	7.75	6.36	355	208	377	174	404	289	302
72486	72486	Rnf219	2.87	2.75	2.48	2.73	3.3	2.24	2.59	2.02	2.8	3.63	2.56	2.96	2.33	4.04	2.28	2.65	2.44	2.47	2.12	2.99	4.22	3.34	3.39	3.43	4.81	2.89	3.36	2.83	3.95	4.19	4.14	4.67	3.51	5.8	3.47	3.82	3.43	3.19	3.13	4.35	155	148	131	139	167	114	128
242286	242286	Sdr16c6	148.49	120.85	185.44	81.81	158.68	382.35	136.91	173.85	288.23	136.38	129.85	51.77	117.77	62.89	79.01	95.59	116.59	221.6	89.84	329.84	218.56	146.91	253.18	102.81	231.81	494.05	178.07	244.29	406.47	157.46	210.25	81.69	177.65	90.19	120.27	137.83	164.37	286.22	132.8	479.69	3192	2589	3853	1755	3114	8016	2818
20962	20962	Sycp3	0.92	0.21	0.56	0.28	1.45	1.22	0.87	0.66	0.8	0.28	0.36	0.43	1.27	0.64	0.74	0.51	1.43	0.15	0.64	0.29	1.36	0.25	0.77	0.36	2.12	1.58	1.13	0.93	1.13	0.33	0.59	0.68	1.91	0.91	1.12	0.74	2.01	0.2	0.94	0.42	14	3	8	4	20	17	12
99982	99982	Kdm1a	20.84	24.76	21.08	24.97	19.89	16.45	13.81	13.32	15.77	25.42	15.52	15.35	12.29	21.66	10.62	15.89	15.04	12.5	12.87	15.33	30.67	30.1	28.78	31.37	29.06	21.26	17.96	18.71	22.24	29.35	25.13	24.21	18.54	31.07	16.17	22.91	21.2	16.15	19.02	22.29	1005	1168	969	1144	894	744	622
27275	27275	Nufip1	7.04	9.28	8.86	9.93	7.94	9.26	7.69	6.71	7.59	12.17	9.69	9.15	7.06	9.94	6.65	9.36	9.49	6.85	7.34	8.67	10.36	11.28	12.1	12.48	11.59	11.97	10.01	9.43	10.71	14.05	15.69	14.44	10.65	14.25	10.13	13.5	13.38	8.85	10.85	12.6	193	255	217	232	196	193	170
231050	231050	Galnt11	8.13	5.83	9.6	6.11	13.58	7.72	8.29	9.72	9.58	4.57	13.29	11.64	10.52	10.84	11.06	11.79	10.08	9.9	11.14	10.14	11.96	7.09	13.11	7.68	19.85	9.97	10.78	13.66	13.51	5.28	21.51	18.37	15.88	15.55	16.84	17.01	14.21	12.79	16.47	14.75	325	222	365	223	503	288	308
626391	626391	Zfp951	0.74	0.71	1.05	0.97	1.89	0.93	0.91	1.1	0.97	0.6	1.9	2.11	1.31	1.33	1.33	1.02	1.6	1.08	1.3	1.15	1.09	0.87	1.44	1.21	2.76	1.21	1.19	1.54	1.37	0.7	3.07	3.33	1.98	1.91	2.03	1.47	2.26	1.4	1.92	1.68	33.96	31.97	46	42	80.37	40	39.01
277935	277935	Olfr519	0	0	0	0.09	0	0	0	0	0	0	0	0	0	0.18	0	0	0	0	0	0	0	0	0	0.11	0	0	0	0	0	0	0	0	0	0.26	0	0	0	0	0	0	0	0	0	1	0	0	0
245305	245305	B230307C23Rik	3.82	4.23	4.33	4.25	3.54	3.71	3.8	2.99	3.28	5.19	4.01	3.35	3.02	5.69	3.58	3.24	3.66	3.43	3.39	3.71	5.62	5.14	5.91	5.34	5.18	4.79	4.94	4.2	4.62	5.99	6.5	5.28	4.56	8.15	5.45	4.67	5.15	4.44	5.01	5.39	139	141	144.48	141	134	132.99	132
235132	235132	Zbtb44	3.77	7.02	5.83	6.43	5.05	4.13	3.97	4.23	3.82	6.01	3.83	3.38	4.07	4.55	3.69	4.83	3.45	3.73	3.57	4.89	5.55	8.54	7.96	8.08	7.37	5.34	5.16	5.94	5.38	6.94	6.2	5.33	6.14	6.53	5.62	6.97	4.86	4.82	5.28	7.11	574	1057.99	860.23	943.73	719.65	585.97	571.97
54201	54201	Zfp316	2.08	2.42	2.2	2.63	2.39	1.7	1.57	1.32	1.47	2.18	2.21	1.58	1.63	2.38	1.72	1.92	1.31	1.57	1.59	2.22	3.07	2.94	3	3.3	3.5	2.19	2.05	1.86	2.07	2.52	3.58	2.5	2.45	3.42	2.62	2.77	1.84	2.03	2.35	3.23	239	273	241	287	256	183	169
382252	382252	Bclaf3	3.18	3.61	3.37	3.77	4.33	3.34	2.92	3.86	3.97	3.85	3.79	3.48	4.1	4.87	2.65	2.74	4.15	4.05	3.44	3.94	4.68	4.39	4.6	4.74	6.33	4.32	3.79	5.42	5.59	4.44	6.14	5.5	6.18	6.98	4.04	3.95	5.86	5.23	5.08	5.73	171	190	173	192	216	167	146
238393	238393	Serpina3f	2.2	1.84	3.2	0.99	3.01	3.49	2.18	3.03	3.3	1.07	12.96	20.12	3.54	2.01	2.3	5.47	4	2.75	3.78	3.27	3.24	2.24	4.37	1.24	4.4	4.51	2.84	4.26	4.65	1.24	20.99	31.75	5.33	2.88	3.51	7.89	5.63	3.56	5.59	4.76	68.38	55.43	94.24	28.84	86.32	100.94	62.78
11798	11798	Xiap	11.48	10.13	12.71	10.84	15.98	10.1	9.29	11.45	11.08	10.4	13.74	15.44	13.21	16.62	11.77	12.17	15.05	11.09	13.47	12.33	16.9	12.32	17.35	13.62	23.35	13.05	12.08	16.09	15.62	12	22.25	24.36	19.92	23.83	17.91	17.55	21.22	14.33	19.91	17.93	1285	1097	1332	1148	1646	1038	941
230753	230753	Thrap3	36.29	32.48	33.84	36.53	37.2	31.42	30.68	33.81	35.47	43.23	36.73	37.55	35.68	47.08	33.64	31.73	35.81	28.12	33.98	31.71	53.41	39.48	46.2	45.91	54.35	40.59	39.9	47.52	50.03	49.91	59.47	59.26	53.82	67.51	51.21	45.75	50.48	36.33	50.23	46.12	2572	2221	2268	2439	2457	2051	2025
20873	20873	Plk4	3.18	2.86	3.02	4.14	1.71	2.55	1.71	2.37	2.45	5	2.18	4.2	2.1	5.61	1.53	2.91	2.16	2.28	2.41	2.34	4.67	3.48	4.12	5.21	2.49	3.29	2.22	3.33	3.45	5.77	3.52	6.62	3.17	8.05	2.34	4.2	3.05	2.94	3.56	3.41	181	160	164	224	90	136	90
109254	109254	Adtrp	18.02	24.97	20.31	19.56	16.18	39	19.61	18.97	32.97	29.48	12.58	9.36	23.68	10.92	11.56	12.23	12.17	20.56	11.1	35.68	26.53	30.36	27.73	24.59	23.64	50.4	25.5	26.66	46.5	34.04	20.37	14.77	35.71	15.66	17.6	17.63	17.16	26.55	16.4	51.88	594	932	735	709	568	1374	708
70549	70549	Tln2	3.77	5.25	4.78	6.39	5.61	4.08	5.15	5.91	5.22	5.18	4.53	3.27	5.98	5.71	7.48	5.8	4.39	5.26	6.13	4.32	5.55	6.38	6.53	8.03	8.2	5.27	6.7	8.3	7.36	5.99	7.34	5.15	9.02	8.19	11.38	8.36	6.2	6.79	9.06	6.28	682	859	755	1004	937	642	820
383619	383619	Aim2	2.73	1.44	1.81	1.15	2.46	3.03	2.12	1.99	2.13	0.93	10.47	11.2	3.18	3.82	1.72	6.41	6.03	1.34	3.79	2.19	4.02	1.76	2.47	1.44	3.59	3.92	2.75	2.8	3	1.08	16.94	17.66	4.8	5.48	2.61	9.24	8.5	1.74	5.61	3.18	127	64	77	47	126	116.27	80
333452	333452	H2al1o	0	0	0	0	0	0	0	0	0	0.35	0	0	0	0	0	0	0	0	0	0	0	0	0	0	0	0	0	0	0	0.41	0	0	0	0	0	0	0	0	0	0	0	0	0	0	0	0	0
216971	216971	Fam222b	5.33	6.52	6.17	6.92	6.09	5.59	5.46	4.66	5.43	6.12	6.14	7.42	6.49	6.22	5.67	7.2	5.65	4.88	5.72	5.48	7.84	7.93	8.42	8.69	8.9	7.22	7.11	6.55	7.66	7.07	9.95	11.71	9.78	8.93	8.64	10.39	7.97	6.31	8.45	7.96	326	394	359	408	349	322	317
66241	66241	Tmem9	16.98	14.32	17.77	17.85	22.26	19.14	20.51	14.87	15.58	16.95	19.98	21.41	15.58	19.24	13.01	22.33	19.89	13.33	16.52	15.06	25	17.41	24.26	22.44	32.51	24.74	26.68	20.9	21.97	19.57	32.34	33.78	23.5	27.59	19.81	32.2	28.04	17.21	24.42	21.9	357	289	352	351	428	372	396
105246618	105246618	Gm41885	0.29	0.1	0.14	0	0.12	0.26	0.23	0.1	0.17	0	1.58	2.39	0.11	0	0.09	0.3	0.17	0.04	0.24	0.03	0.43	0.12	0.2	0	0.18	0.33	0.3	0.14	0.24	0	2.56	3.78	0.16	0	0.13	0.43	0.24	0.05	0.35	0.05	12.05	3.87	5.65	0	4.6	9.53	8.79
72948	72948	Tppp	2.86	5.33	7.97	3.85	10.67	11.81	13.45	10.92	13.48	3.73	6.22	3.13	10.65	4.81	8.57	4.48	7.9	7.99	7.48	8.57	4.21	6.47	10.88	4.84	15.59	15.26	17.5	15.35	19	4.31	10.07	4.93	16.06	6.9	13.05	6.46	11.13	10.32	11.06	12.46	239	437	636	306	831	926	1051
21881	21881	Tkt	58.55	80.91	57.52	85.57	52.23	56.37	56.57	44.06	46.24	82.23	47.06	61.92	45.86	69.04	40.05	46.98	47.62	30.62	36.96	51.08	86.17	98.36	78.53	107.54	76.31	72.83	73.58	61.91	65.21	94.95	76.2	97.71	69.18	99.01	60.98	67.73	67.13	39.55	54.63	74.28	3013	4070	2819	4175	2495	2714	2712
381399	381399	Bpifb4	0.15	1.12	0.33	0.66	0.17	0	0.03	0	0	0.43	0	0.07	0.03	0.29	0	0	0	0	0	0.03	0.22	1.36	0.45	0.83	0.25	0	0.04	0	0	0.49	0	0.11	0.05	0.42	0	0	0	0	0	0.05	5	35	10	20	5	0	1
257632	257632	Nod2	3.79	1.5	1.84	0.7	2.35	3.42	2.58	2.33	3.21	0.74	3.75	5.37	3.01	1.79	1.69	2.53	3.52	2.31	3.12	2.73	5.58	1.82	2.52	0.88	3.44	4.42	3.35	3.28	4.53	0.86	6.08	8.48	4.54	2.57	2.57	3.64	4.97	2.98	4.61	3.96	286	111	132	50	165	242	181
66230	66230	Mrps28	31.53	34.87	39.12	38.58	40.61	55.65	51.02	51.29	52.16	34.17	35.62	28.46	41.1	41.01	51.9	50.48	53.18	61.17	46.89	46.82	46.4	42.39	53.41	48.48	59.33	71.91	66.36	72.07	73.56	39.45	57.67	44.91	61.99	58.81	79.01	72.79	74.97	79.01	69.32	68.08	260	265	298	289	297	414	375
11651	11651	Akt1	69.93	64.51	75.38	62.69	80.94	63	65.64	67.12	58.25	58.85	92.34	93.34	60.81	79.71	59.29	98.45	77.68	59.41	71.63	66.37	102.93	78.41	102.92	78.79	118.24	81.4	85.38	94.31	82.14	67.95	149.51	147.28	91.73	114.31	90.26	141.94	109.51	76.74	105.87	96.51	2889	2584	2966	2461	3121	2401	2512
19727	19727	Rfxank	4.26	6.27	4.77	5.06	4.67	4.7	4.4	4.16	4.09	5.57	3.29	4.34	3.34	4.17	4.16	4.26	3.79	3.51	3.65	4.74	6.26	7.62	6.52	6.36	6.83	6.07	5.72	5.84	5.76	6.43	5.32	6.85	5.04	5.98	6.33	6.14	5.34	4.53	5.4	6.89	250.8	361.18	268.08	283.01	255.79	259	241.55
192156	192156	Mvd	24.15	18.65	14.04	15.96	9.38	31.82	15.46	16.55	25.08	23.11	16.8	13.3	11.51	12.85	9.02	12.89	9.72	15.26	10.53	24.36	35.54	22.67	19.17	20.06	13.7	41.12	20.11	23.26	35.36	26.69	27.21	20.98	17.37	18.43	13.73	18.58	13.71	19.71	15.57	35.42	632	472	348	393	226	774	374
74011	74011	Slc25a27	3.35	4.38	4.07	5.69	3.87	2.86	3.04	3.55	2.94	4.43	2.2	2.6	3.57	5.36	3.72	2.04	2.51	2.45	2.79	3.85	4.93	5.32	5.55	7.15	5.66	3.7	3.95	4.99	4.14	5.12	3.56	4.1	5.38	7.68	5.67	2.94	3.54	3.16	4.12	5.6	351	418	381	523	364	255	259
432555	432555	Gm5431	3.09	0.96	1.59	1.35	3.18	2.65	3.32	2.39	2.25	0.55	7.92	12.46	4.03	3.69	4.21	2.81	11.18	3.15	6.88	2.21	4.55	1.16	2.17	1.7	4.65	3.43	4.32	3.36	3.18	0.63	12.82	19.66	6.08	5.3	6.4	4.06	15.76	4.07	10.16	3.22	145.36	44	71.33	60.31	138.96	116.71	145.52
64051	64051	Sv2a	0.38	0.27	0.17	0.33	0.37	0.27	0.19	0.26	0.12	0.38	0.26	0.14	0.05	0.25	0.09	0.13	0.18	0.03	0.15	0.34	0.56	0.33	0.23	0.42	0.55	0.35	0.24	0.36	0.17	0.44	0.42	0.21	0.08	0.36	0.13	0.19	0.26	0.04	0.22	0.49	24	17	10	20	22	16	11
27274	27274	Zfp354b	0.73	0.44	0.79	0.42	1.15	0.84	0.87	1	0.93	0.57	0.36	0.33	1.1	0.6	1.68	0.73	1.1	1.26	1.29	0.91	1.07	0.53	1.08	0.53	1.68	1.09	1.13	1.41	1.31	0.66	0.59	0.52	1.67	0.87	2.55	1.06	1.56	1.63	1.91	1.32	33.31	20.76	37.03	21.38	50.37	42.37	34.49
78076	78076	Lcn8	0	0	0	0	0	0	0	0	0	0.16	0	0	0	0	0	0	0	0	0	0	0	0	0	0	0	0	0	0	0	0.18	0	0	0	0	0	0	0	0	0	0	0	0	0	0	0	0	0
327987	327987	Med13	7.33	7.21	7.8	7.86	8.65	5.79	5.49	7.34	7.92	8.72	8.72	9.42	8.47	10.03	7.48	6.89	7.82	6.89	7.46	7.27	10.79	8.77	10.65	9.88	12.64	7.48	7.14	10.31	11.17	10.06	14.13	14.86	12.77	14.39	11.39	9.93	11.02	8.9	11.03	10.57	1302	1262	1325	1331	1435	967	914
239691	239691	AU021092	4.61	1.77	3.45	1.65	3.01	5.81	6.24	4.02	4.16	2.46	2.75	2.56	5.49	3.29	5	2.39	4.91	3.3	4.42	2.69	6.79	2.15	4.71	2.07	4.39	7.51	8.12	5.65	5.87	2.84	4.45	4.03	8.27	4.71	7.6	3.44	6.93	4.26	6.54	3.91	89	33	60	30	52	103	110
19165	19165	Psen2	11.55	11.04	11.99	10.32	16.34	11.67	12.84	11.21	11.07	8.72	17.65	21.91	13.38	14.59	11.85	18.56	16.77	9.19	12.85	10.94	16.99	13.42	16.36	12.97	23.87	15.08	16.71	15.75	15.62	10.06	28.58	34.57	20.19	20.92	18.04	26.76	23.64	11.87	18.99	15.9	350	324	344	295	457	329	360
14419	14419	Gal	0.85	1.49	3.79	0.82	1.19	0.59	2.38	4.9	1.68	1.39	1.9	1.65	1.46	2.09	1.95	0.86	2.23	3.66	2.55	8.85	1.26	1.81	5.17	1.03	1.74	0.76	3.09	6.89	2.37	1.61	3.08	2.61	2.2	3	2.97	1.24	3.15	4.73	3.78	12.87	8	13	33	7	10	5	20
12028	12028	Bax	56.95	55.71	65.32	56.21	56.17	52.83	49.22	48.84	37.63	58.12	67.96	68.59	32.76	59.17	36.55	86.69	64.14	46.29	57.81	53.71	83.82	67.72	89.18	70.64	82.05	68.27	64.02	68.63	53.07	67.1	110.04	108.23	49.42	84.86	55.64	124.99	90.43	59.79	85.45	78.1	614	563	656	557	544	519	479
239420	239420	Csmd3	0	0	0	0	0.01	0	0	0	0	0	0	0	0	0	0	0	0.01	0	0	0.01	0	0	0	0	0.02	0	0	0	0	0	0	0	0	0	0	0	0.01	0	0	0.01	0	0	0	0	2	0	0
384198	384198	Fam47e	0	0	0.08	0.1	0.08	0	0	0	0	0.25	0.08	0	0	0.08	0.08	0	0	0	0	0	0	0	0.1	0.12	0.11	0	0	0	0	0.28	0.13	0	0	0.11	0.12	0	0	0	0	0	0	0	1	2	1	0	0
72123	72123	Ccdc71l	17.06	19.66	13.41	20.85	16.18	7.34	6.42	6.33	6.95	26.62	9.82	12.59	12.79	14.9	11.9	9.8	10.14	7.79	10.45	8.76	25.11	23.9	18.31	26.2	23.63	9.48	8.34	8.89	9.8	30.73	15.91	19.86	19.29	21.37	18.11	14.14	14.29	10.06	15.45	12.74	1151	1300	863	1336	1015	464	404
216616	216616	Efemp1	40.49	28.96	57.39	38.62	98.22	77.93	77.39	63.16	58.13	23.28	75.39	67.5	94.03	91.97	72.52	82.76	121.09	82.59	104.53	59.88	59.59	35.21	78.36	48.53	143.49	100.7	100.66	88.75	81.98	26.88	122.06	106.51	141.84	131.9	110.4	119.33	170.71	106.68	154.52	87.08	1243	865	1654	1116	2768	2200	2195
210009	210009	Mtrr	5	4.66	4.57	4.86	4.57	3.56	4.28	4.93	5.16	4.37	3.92	4.17	5.44	5.36	5.84	4.9	3.59	5.36	6.02	4.49	7.37	5.66	6.24	6.11	6.67	4.59	5.57	6.93	7.27	5.04	6.34	6.59	8.21	7.69	8.89	7.07	5.06	6.92	8.9	6.52	274	245	243	257	236	197	224
434223	434223	Gm1966	1.22	0.21	0.38	0.18	1.29	0.38	0.59	0.43	0.55	0.1	5.52	7.07	0.9	1.1	1.08	2.04	4.17	0.61	3.32	0.39	1.79	0.25	0.52	0.22	1.89	0.49	0.77	0.6	0.78	0.11	8.94	11.16	1.35	1.57	1.64	2.94	5.87	0.79	4.9	0.57	176.94	30	52.81	24.81	175.3	51.86	80.91
57753	57753	Noc3l	4.41	3.27	3.39	4.32	3.56	2.87	2.55	3.34	2.92	4.43	3.39	3.49	3.39	5.39	3.13	3.05	3.79	3.48	3.1	3.53	6.49	3.97	4.63	5.42	5.2	3.7	3.31	4.69	4.12	5.12	5.49	5.51	5.11	7.72	4.76	4.4	5.35	4.49	4.58	5.13	284	206	208	264	213	173	153
20983	20983	Syt4	1.6	2.25	0.91	3.58	0.32	0.12	0.17	0.08	0.05	4.28	0.03	0.92	0.11	4.63	0.03	0.13	0.1	0.05	0.08	1.6	2.36	2.73	1.25	4.5	0.47	0.15	0.22	0.11	0.07	4.94	0.06	1.45	0.16	6.63	0.05	0.19	0.14	0.07	0.12	2.33	101	139	55	215	19	7	10
13661	13661	Ehf	13.88	17.09	10.32	13.02	7.03	5.9	2.37	3.41	5.11	17.52	2.43	2.08	4.06	4.84	1.17	1.65	2.93	3.07	2.15	5.19	20.43	20.78	14.09	16.36	10.27	7.63	3.08	4.78	7.2	20.23	3.94	3.28	6.13	6.94	1.78	2.38	4.13	3.96	3.18	7.54	993	1199	704	885	468	396	158
269682	269682	Golga3	6.94	4.74	7.09	4.93	8.09	5.61	6.04	7.23	7.55	4.33	9.01	8.45	7.38	7.48	8.24	8.33	8.52	8.37	7.83	7.09	10.22	5.77	9.67	6.2	11.81	7.25	7.85	10.17	10.64	5	14.58	13.33	11.13	10.72	12.54	12.01	12.02	10.81	11.57	10.31	933	627	910	630	1014	706	759
22355	22355	Vipr2	0.63	0.3	0.56	0.4	0.86	0.34	0.34	0.33	0.54	0.21	0.51	2.45	0.54	0.52	0.45	1.06	0.29	0.35	0.49	0.64	0.93	0.37	0.76	0.5	1.25	0.43	0.44	0.46	0.76	0.25	0.83	3.87	0.82	0.75	0.69	1.53	0.41	0.45	0.73	0.93	35	16	30	21	44	17	18
20716	20716	Serpina3n	102.51	81.57	140.48	61.79	183.87	124.7	118.13	77.78	91.8	48.73	263.49	262.91	145.14	91.39	116.54	184.24	207.9	77.98	142.24	108.66	150.88	99.15	191.8	77.66	268.62	161.14	153.64	109.3	129.46	56.26	426.62	414.85	218.93	131.06	177.41	265.64	293.09	100.72	210.25	158.02	3257.07	2515.71	4234.44	1853.05	5393.94	3693.85	3478.51
320802	320802	Ifitm10	4.17	10.31	5.57	9.86	3.4	2.95	2.26	2.78	2.6	12.23	2.3	3.43	2.63	5.85	3.08	1.09	1.3	2.16	3.21	3.88	6.13	12.53	7.6	12.39	4.96	3.81	2.94	3.9	3.67	14.12	3.73	5.41	3.97	8.38	4.69	1.57	1.83	2.8	4.74	5.64	83	205	104	175	64	52	40
100041194	100041194	Ahnak2	21.07	26.12	25.66	18.91	27.57	30.92	33.7	34.98	39.23	16.89	36.8	19.47	32.14	21.08	24.39	21.35	25.47	33.51	28.4	28.99	31.01	31.75	35.03	23.77	40.28	39.95	43.84	49.16	55.32	19.5	59.58	30.73	48.48	30.23	37.12	30.78	35.91	43.28	41.98	42.16	4201	4980	4809	3526	5086	5662	6153
71131	71131	Zfp689	1	1.03	1.17	1.18	1.26	1.17	0.88	0.83	1.3	0.62	1.03	1.11	0.86	0.99	1.16	1.42	0.89	0.81	1.27	1.07	1.47	1.26	1.6	1.48	1.84	1.52	1.15	1.16	1.83	0.71	1.66	1.75	1.3	1.42	1.77	2.04	1.25	1.05	1.88	1.56	58	59	65	65	68	64	48
70503	70503	Ddo	1.18	0.89	1.97	2.12	2.56	2.85	3.51	4.28	3.38	0.78	2.04	1.32	3.04	2.49	6.07	4.19	2.54	3.24	4.54	2.84	1.74	1.09	2.69	2.67	3.74	3.68	4.57	6.01	4.77	0.9	3.3	2.09	4.58	3.57	9.24	6.03	3.58	4.19	6.71	4.13	50	36	88	88	109	120	142
214951	214951	Rhbdl1	5.22	6.71	6.7	7.32	9.33	10.73	12.59	8.85	9.53	6.81	5.53	3.2	9.06	4.89	8.05	6.09	6.53	7.38	6.57	8.05	7.68	8.16	9.15	9.2	13.64	13.87	16.37	12.43	13.44	7.86	8.95	5.05	13.67	7.01	12.25	8.79	9.21	9.53	9.71	11.7	117	145	142	154	192	223	260
66129	66129	Prxl2c	11.93	8.88	13.78	9.62	17.15	16.88	16.88	17.56	16.78	8.02	17.24	13.71	18.58	14.86	18.07	16.85	17.96	17.77	16.78	17.2	17.56	10.8	18.82	12.09	25.05	21.81	21.96	24.67	23.66	9.25	27.91	21.63	28.03	21.3	27.5	24.3	25.33	22.95	24.81	25.01	569.36	414	626.09	435.01	758.97	753.29	750
73191	73191	Fezf1	0	0	0	0.03	0	0	0	0	0	0	0.06	0	0	0	0	0	0.03	0	0.03	0.03	0	0	0	0.04	0	0	0	0	0	0	0.1	0	0	0	0	0	0.04	0	0.04	0.04	0	0	0	1	0	0	0
76293	76293	Mfap4	394.63	141.7	638.97	70.35	187.09	137.28	113.6	172.52	193.54	91.83	175.97	257.14	259.02	163.67	173.04	174.67	77.47	153.42	111.4	378.56	580.83	172.26	872.35	88.41	273.31	177.38	147.75	242.42	272.93	106.03	284.91	405.74	390.71	234.71	263.43	251.85	109.22	198.16	164.67	550.54	8752	3029	13387	1465	3812	2824	2323
195646	195646	Hs3st2	0	0.04	0.04	0.04	0.04	0.04	0	0	0	0	0	0	0.04	0	0.04	0	0	0.04	0	0.03	0	0.05	0.06	0.05	0.06	0.05	0	0	0	0	0	0	0.07	0	0.06	0	0	0.06	0	0.04	0	1	1	1	1	1	0
16527	16527	Kcnk3	0.72	0.15	0.41	0.38	0.89	0.5	0.59	0.57	0.25	0.34	0.19	0.68	0.74	0.46	0.57	0.39	0.45	0.25	0.57	0.26	1.05	0.18	0.56	0.47	1.3	0.65	0.77	0.8	0.35	0.4	0.31	1.08	1.12	0.66	0.86	0.57	0.63	0.32	0.84	0.38	44	9	24	22	51	29	34
12262	12262	C1qc	222.13	116.14	243.93	139.26	310.7	279.64	368.08	244.26	242.5	74.23	991	988.5	411.92	345.97	346.39	882.93	557.2	312.58	419.17	222.26	326.94	141.18	333.03	175.01	453.89	361.33	478.74	343.22	341.98	85.71	1604.55	1559.74	621.36	496.16	527.31	1273.02	785.52	403.74	619.59	323.24	3131	1552	3216	1814	3961	3611	4712
319185	319185	H2bc13	0	0	0.3	0.31	0	0	0	0	0	0.63	0	0	0	0.29	0	0	0	0	0	0.33	0	0	0.4	0.39	0	0	0	0	0	0.72	0	0	0	0.42	0	0	0	0	0	0.47	0	0	1.04	1.07	0	0	0
22227	22227	Ucp1	0.04	0.13	0	0.09	0.09	0.27	0.13	0	0.32	0.13	0	0	0.09	0.09	0.05	0	0.13	0.05	0.04	0.04	0.06	0.16	0	0.11	0.13	0.35	0.18	0	0.45	0.15	0	0	0.14	0.13	0.07	0	0.19	0.06	0.07	0.07	1	3	0	2	2	6	3
19252	19252	Dusp1	43.83	26.52	54.47	25.86	66.85	188.29	157.24	53.94	122.56	30.14	86.39	91.86	82.13	47	64.61	71.61	71.82	52.39	60.44	55.96	64.51	32.23	74.37	32.5	97.66	243.3	204.52	75.8	172.84	34.8	139.88	144.95	123.89	67.4	98.35	103.25	101.25	67.67	89.33	81.38	1284	753	1513	714	1806	5134	4264
320022	320022	Terb1	0.09	0.21	0.03	0.12	0.11	0.06	0.08	0	0.05	0.21	0	0.03	0.03	0.13	0.03	0.03	0	0.06	0.13	0.09	0.13	0.25	0.04	0.15	0.15	0.08	0.1	0	0.07	0.25	0	0.05	0.05	0.18	0.05	0.04	0	0.08	0.19	0.13	4	6	1	4	3	2	3
68001	68001	Cfap298	14.19	16.47	17.98	16.46	17.32	19.65	18.42	20.82	17.63	18.41	12.58	12.06	16.36	21.49	18.61	15.3	14.75	17.21	21.8	18.53	20.89	20.02	24.55	20.69	25.3	25.39	23.96	29.26	24.86	21.25	20.37	19.03	24.67	30.83	28.33	22.06	20.8	22.23	32.22	26.96	225	249	268	243	250	287	267
666331	666331	LOC666331	0.08	0	0	0	0	0	0	0	0	0	0	0	0	0.09	0	0	0	0	0	0	0.12	0	0	0	0	0	0	0	0	0	0	0	0	0.13	0	0	0	0	0	0	1	0	0	0	0	0	0
208151	208151	Tmem132b	0.05	0.01	0.05	0.02	0.27	0.11	0.09	0.04	0.22	0	0.21	0.03	0.12	0.06	0.1	0.08	0.07	0.08	0.19	0.07	0.08	0.01	0.06	0.03	0.4	0.14	0.11	0.06	0.31	0	0.34	0.05	0.18	0.09	0.15	0.11	0.1	0.11	0.28	0.11	7	1	6	3	34	14	11
74012	74012	Rap2b	11.54	9.86	9.98	11.38	10.58	8.93	7.98	7.49	7.22	12.22	13.88	18.52	7.85	13.19	7.07	12.89	12.62	7.48	9.4	8.81	16.98	11.99	13.62	14.3	15.45	11.54	10.38	10.53	10.19	14.11	22.47	29.22	11.85	18.91	10.77	18.58	17.8	9.66	13.89	12.81	787	659	649	737	671	571	508
108089	108089	Rnf144a	3.43	2.52	4.15	2.26	7.71	3.53	3.52	3.71	3.68	1.57	5.76	6.18	4.31	4.54	4.23	3.43	4.68	2.57	4.05	4.38	5.04	3.06	5.67	2.85	11.27	4.56	4.57	5.22	5.19	1.81	9.32	9.76	6.49	6.51	6.44	4.95	6.6	3.32	5.99	6.36	279	204	320	171	586	266	267
272009	272009	Srsf12	0.21	0.37	0.18	0.24	0.16	0.02	0.02	0.12	0.1	0.27	0.12	0.16	0.1	0.15	0.05	0.04	0.07	0.02	0.07	0.05	0.32	0.45	0.25	0.3	0.24	0.03	0.03	0.17	0.13	0.32	0.19	0.26	0.15	0.21	0.07	0.06	0.1	0.03	0.1	0.07	10	18	8	11	7	1	1
50875	50875	Tmod3	40.64	28.34	37.55	30.67	40	36.65	35.71	41.07	38.29	30.97	43.26	40.94	42.02	47.52	32.23	36.27	44.49	40.07	38.56	39.8	59.81	34.45	51.27	38.54	58.43	47.35	46.45	57.71	54	35.76	70.04	64.6	63.38	68.15	49.07	52.29	62.72	51.75	57	57.88	2346	1601	2066	1682	2145	1982	1924
16716	16716	Ky	8.28	3.13	9.16	10.4	13.79	12.75	23.4	18.18	25.98	2.58	12.14	7.2	38.9	10.57	33.64	12.03	16.2	14.7	23.89	9.07	12.19	3.81	12.51	13.07	20.14	16.47	30.44	25.54	36.63	2.97	19.66	11.37	58.68	15.16	51.21	17.34	22.84	18.98	35.32	13.19	693	263	768	847	1086	1031	1865
66962	66962	Swsap1	5.07	6.61	5.92	5.88	5.85	6.03	5.52	5.41	5.76	5.7	5.54	4.23	4.09	5.71	5.06	3.35	5.2	4.52	5.16	5.88	7.46	8.04	8.08	7.39	8.55	7.79	7.17	7.6	8.13	6.58	8.97	6.68	6.17	8.19	7.71	4.83	7.32	5.84	7.62	8.55	140	177	155	153	149	155	141
58520	58520	Erg28	22.4	21.31	20.98	21.39	20.23	27.26	21.12	18.51	25.46	24.74	19.11	24.38	17.57	18.1	12.05	17.8	19.62	17.15	13.45	25.48	32.97	25.91	28.64	26.88	29.56	35.22	27.47	26.01	35.91	28.57	30.94	38.46	26.5	25.96	18.35	25.66	27.65	22.15	19.87	37.06	499	458	442	446	414	564	434
100042939	100042939	H2al1f	0.33	0	0	0	0	0	0	0	0	0	0	0	0	0	0	0	0	0	0	0	0.49	0	0	0	0	0	0	0	0	0	0	0	0	0	0	0	0	0	0	0	0.48	0	0	0	0	0	0
100504429	100504429	Spin2d	0	0	0	0	0	0	0	0	0	0	0	0.08	0	0	0	0	0	0	0	0	0	0	0	0	0	0	0	0	0	0	0	0.13	0	0	0	0	0	0	0	0	0	0	0	0	0	0	0
100040276	100040276	Gm11595	303.87	1178.84	324.19	1027.34	69.73	0	0	7.48	0	741.11	0.4	22.95	0.07	79.13	0	1.2	0	0	12.58	54.23	447.24	1433	442.6	1291.07	101.87	0	0	10.51	0	855.71	0.65	36.21	0.1	113.49	0	1.73	0	0	18.59	78.86	5011.71	18564.47	5029.73	15792.52	1048.27	0	0
100504491	100504491	Dcdc2b	0.35	0.33	0.93	0.42	0.56	0.49	0.57	0.26	0.83	0.34	0.45	0.38	0.51	0.62	0.74	0.84	0.47	0.43	0.43	0.68	0.52	0.4	1.27	0.53	0.81	0.63	0.75	0.36	1.17	0.39	0.73	0.6	0.77	0.89	1.13	1.21	0.67	0.55	0.64	0.99	10	8	23.24	9	14	12.29	15
317652	317652	Klk15	0.61	2.01	1.78	1.23	1.36	0	0	0	0	1.71	0	0.07	0	0.72	0	0.07	0	0	0	0.5	0.89	2.44	2.43	1.54	1.99	0	0	0	0	1.98	0	0.12	0	1.03	0	0.11	0	0	0	0.72	11	33	29	19	18	0	0
98682	98682	Mfsd6	14.41	17.19	15.49	16.33	14.38	14.63	14.07	14.63	17.35	16.71	13.21	10.85	16.01	15.91	11.12	9.75	11.4	13.48	12.2	14.85	21.22	20.9	21.15	20.52	21.01	18.91	18.3	20.56	24.47	19.3	21.38	17.12	24.15	22.82	16.92	14.06	16.06	17.41	18.04	21.6	1125	1313	1153	1212	1046	1071	1027
246228	246228	Vwa1	17.78	14.1	17.83	12.03	14.88	15.17	16.92	14.41	13.36	11.18	8.71	10.43	13.31	10.7	16.42	18.58	9.51	12.96	16.6	17.39	26.17	17.14	24.34	15.12	21.74	19.6	22.01	20.25	18.84	12.91	14.11	16.45	20.08	15.34	24.99	26.79	13.41	16.73	24.54	25.29	574	420	530	346	459	440	483
217138	217138	Prr15l	0.27	0.48	0.53	0.37	0.71	1.08	1.02	0.94	0.87	0.37	0.71	0.25	0.66	0.62	0.39	0.05	0.48	0.56	0.42	0.46	0.4	0.59	0.72	0.47	1.03	1.39	1.32	1.32	1.23	0.43	1.15	0.4	1	0.88	0.59	0.08	0.67	0.73	0.62	0.68	7	13	10	7	16	26	25
12565	12565	Cdh9	0.35	0.11	0.17	0.53	1.1	0.82	1.28	1.4	0.77	0.23	0.87	0.37	1.46	1.6	1.66	0.17	1.55	2.09	1.32	0.66	0.51	0.14	0.24	0.67	1.61	1.06	1.66	1.97	1.08	0.27	1.41	0.59	2.21	2.29	2.53	0.25	2.18	2.7	1.96	0.96	19	6	9	29	56	42	66
320997	320997	Cyp4f39	34.11	28.55	20.31	22.2	14.21	34.22	26.55	27.03	33	24.49	13.57	7.74	23.07	18.93	14.01	11.4	16.72	21.49	17.02	31.88	50.21	34.7	27.73	27.9	20.76	44.22	34.53	37.98	46.54	28.28	21.97	12.21	34.8	27.14	21.32	16.44	23.57	27.76	25.16	46.36	1379	1122	781	850	535	1291	988
433294	433294	Mettl21c	2.25	3.26	3.71	7.1	9.36	11.83	16.08	24.08	25.06	1.85	11.9	4.99	14.83	15.66	19.51	12.54	17.42	34.95	23.54	18.56	3.31	3.97	5.06	8.92	13.67	15.28	20.92	33.84	35.35	2.14	19.26	7.88	22.37	22.46	29.7	18.08	24.56	45.14	34.8	26.98	35	49	52	99	129	163	219
224860	224860	Plcl2	4.55	2.21	5.28	3.97	7.95	5.42	8.64	8.6	6.1	1.3	9.66	10.58	9.14	7.31	10.1	12.58	9.89	8.34	9.91	6.26	6.7	2.68	7.21	4.99	11.61	7.01	11.24	12.08	8.6	1.51	15.64	16.7	13.78	10.48	15.37	18.14	13.94	10.77	14.65	9.11	303	145	332	250	490	340	541
67704	67704	1810037I17Rik	120.76	83.32	119.1	57.11	76.04	176.11	137.02	98.48	127.6	71.63	74.79	58.34	86.71	55.27	69.81	91.05	102.49	114.05	72.74	127.37	177.74	101.29	162.6	71.77	111.09	227.56	178.22	138.38	179.94	82.71	121.09	92.06	130.79	79.27	106.27	131.28	144.48	147.31	107.52	185.23	1525	994	1407	667	868	2037	1571
14065	14065	F2rl3	0.46	0.1	0.14	0.21	0.5	0.21	0.5	0.33	0.32	0.18	0.43	0.21	0.31	0.28	0.8	0.5	0.46	0.33	0.39	0.5	0.68	0.12	0.19	0.26	0.73	0.28	0.65	0.46	0.46	0.2	0.7	0.34	0.47	0.4	1.22	0.72	0.64	0.43	0.57	0.73	14	3	4	6	14	6	14
394430	394430	Ugt1a10	0	0	0	0	0	0	0	0	0	0	0	0.05	0	0	0	0	0	0	0	0	0	0	0	0	0	0	0	0	0	0	0	0.07	0	0	0	0	0	0	0	0	0	0	0	0	0	0	0
232174	232174	Cyp26b1	34.44	12.45	13.43	7.5	17.99	26.04	15.67	14.81	21.73	5.45	10.21	6.74	14.13	7.97	11.88	8.49	13.61	13.48	15.79	19.53	50.69	15.13	18.34	9.43	26.29	33.65	20.39	20.81	30.64	6.3	16.52	10.64	21.31	11.43	18.09	12.24	19.18	17.42	23.35	28.41	2943	983	1047	589	1403	1984	1204
70350	70350	Basp1	35.22	32.47	53.39	38.52	56.19	15.9	16.03	19.65	16.01	33.47	103.5	109.75	28.48	50.22	24.13	121.89	45.69	25.83	28.69	20.81	51.84	39.48	72.88	48.4	82.09	20.54	20.84	27.61	22.58	38.64	167.58	173.17	42.96	72.02	36.74	175.74	64.41	33.36	42.42	30.27	979	874	1406	1008	1439	411	412
13196	13196	Asap1	11.23	11	10.38	11.27	13.71	8.01	8.23	10.03	9.56	10.4	16.11	15.42	12.63	13.84	10.24	13.7	12.94	9.19	11.52	9.83	16.52	13.38	14.18	14.16	20.03	10.35	10.71	14.09	13.48	12	26.08	24.33	19.05	19.84	15.59	19.75	18.25	11.87	17.02	14.29	1150	1108	1014	1096	1309	768	786
268752	268752	Wdfy2	12.15	7.74	9.96	7.68	12.7	8.11	9.33	9.01	9.09	7.47	17.75	15.19	12.85	10.9	11.74	19.22	14.38	10.41	12.54	10	17.89	9.41	13.59	9.65	18.55	10.48	12.14	12.66	12.82	8.63	28.73	23.98	19.38	15.63	17.87	27.72	20.27	13.44	18.53	14.55	1121.02	791.99	925	746.33	1224.01	775	912
213011	213011	Zfp583	0.67	0.83	1.23	0.85	1.32	0.45	0.59	0.6	0.9	0.95	1.08	1.12	0.72	0.63	0.8	1.61	0.78	0.49	1.17	0.99	0.99	1.01	1.69	1.07	1.92	0.58	0.77	0.85	1.27	1.1	1.75	1.76	1.09	0.91	1.23	2.33	1.1	0.63	1.73	1.44	36.07	40	58	46	65	29.05	32
217666	217666	L2hgdh	4.35	3.95	4.54	4.96	4.2	6.21	6.09	6.82	6.45	4.36	4.46	2.67	6.37	6.39	6.75	5.18	4.68	6.8	6.16	6.16	6.4	4.8	6.2	6.23	6.13	8.02	7.92	9.58	9.09	5.04	7.23	4.21	9.61	9.16	10.27	7.46	6.6	8.79	9.1	8.95	232	206	231	251	208	310	303
74129	74129	Dmgdh	0	0	0	0	0	0	0	0	0	0.02	0	0	0	0	0	0	0	0	0	0	0	0	0	0	0	0	0	0	0	0.03	0	0	0	0	0	0	0	0	0	0	0	0	0	0	0	0	0
434341	434341	Nlrc5	5.01	4.88	5.12	2.9	6.99	8.08	8.35	9.64	8.45	3.42	17.89	16.81	10.61	7.32	6.73	4.65	11.84	5.91	8.39	6.31	7.38	5.94	6.99	3.64	10.22	10.44	10.86	13.55	11.92	3.95	28.96	26.52	16	10.5	10.24	6.71	16.69	7.64	12.41	9.18	597	565	579	327	773	902	926
230597	230597	Zfyve9	12.26	12.01	12.32	11.16	12.68	15.63	14.83	17.49	18.34	10.76	10.18	7.64	13.28	12.89	12.62	8.47	12.74	15.81	13.58	13.39	18.04	14.6	16.82	14.02	18.53	20.2	19.29	24.58	25.87	12.43	16.48	12.05	20.03	18.49	19.22	12.21	17.96	20.42	20.08	19.48	950.85	872.53	907.19	809.32	933.1	1076.45	1008.78
12961	12961	Crybb2	0	0	0	0	0	0	0	0	0	0	0	0	0	0	0	0	0	0.12	0	0	0	0	0	0	0	0	0	0	0	0	0	0	0	0	0	0	0	0.16	0	0	0	0	0	0	0	0	0
330188	330188	Ccdc63	0.2	0.37	0.21	0.09	0.26	0.52	0.67	0.52	0.69	0.14	0.17	0.07	0.48	0.3	0.19	0.18	0.61	0.45	0.64	0.22	0.3	0.45	0.28	0.11	0.38	0.67	0.87	0.74	0.98	0.17	0.27	0.12	0.72	0.42	0.28	0.26	0.87	0.58	0.95	0.32	6	10	5	2	6	14	18
320091	320091	Ano4	0.08	0.1	0.06	0.16	0.16	0.1	0.07	0.03	0.12	0.1	0.06	0.02	0.15	0.04	0.09	0.06	0.12	0.1	0.14	0.13	0.12	0.12	0.09	0.2	0.24	0.13	0.09	0.05	0.17	0.12	0.1	0.03	0.22	0.06	0.13	0.09	0.17	0.13	0.2	0.18	5	6	4	11	8	5	4
102657	102657	Cd276	12.97	8.17	12.02	6.03	18.36	5.77	5.16	8	7.42	5.72	20.16	18.88	7.37	9.03	4.65	16.04	9.46	6.49	6.14	8.65	19.1	9.94	16.41	7.57	26.82	7.46	6.72	11.25	10.46	6.6	32.65	29.79	11.12	12.95	7.08	23.12	13.34	8.38	9.08	12.58	661	407	583	291	868	275	245
241732	241732	Tspyl3	2.4	1.72	2.22	2.31	3.07	2.34	1.74	1.91	1.55	1.28	3.46	3.07	2.03	2.44	1.9	2.78	2.08	1.47	2.06	2.19	3.53	2.09	3.03	2.91	4.49	3.03	2.26	2.68	2.19	1.48	5.6	4.85	3.07	3.5	2.9	4.01	2.93	1.9	3.04	3.18	117	82	103	107	139	107	79
68612	68612	Ube2c	42.27	54.29	28	59.06	8.14	26.86	17.88	26.34	19.29	79.72	15.9	61.06	11.96	67.14	7.54	16.14	11.31	9.52	13.78	29.23	62.22	65.99	38.23	74.23	11.89	34.7	23.26	37.02	27.21	92.05	25.74	96.34	18.04	96.28	11.47	23.27	15.94	12.29	20.36	42.51	501	606	310	646	87	291	192
13589	13589	Mapre1	20.21	22.77	19.8	23.56	17.67	15.07	14.35	14.12	13.69	23.87	18.69	18.51	13.9	22.87	11.56	16.63	17.3	13.2	14.25	17.03	29.75	27.68	27.04	29.61	25.82	19.47	18.67	19.84	19.31	27.57	30.27	29.21	20.97	32.8	17.6	23.97	24.39	17.05	21.06	24.76	2471	2738	2313	2743	2015	1730	1642
228026	228026	Pdk1	3.89	3.93	4.57	4.89	5.8	6.11	5.9	7.42	7.65	4.48	9.47	5.52	6.46	6	6.68	7.54	5.22	5.14	5.13	5.06	5.72	4.78	6.25	6.14	8.47	7.9	7.67	10.42	10.78	5.17	15.34	8.71	9.75	8.6	10.18	10.87	7.36	6.64	7.59	7.36	300	285	334	351	400	444	454
381974	381974	Mrgprg	66.82	0.3	63.9	26.4	285.15	5.97	6.8	1.9	3.77	0.43	67.25	62.94	61.7	46.6	69.58	211.35	71.88	142.76	9.81	8.72	98.35	0.37	87.24	33.17	416.57	7.71	8.84	2.67	5.32	0.5	108.88	99.31	93.07	66.84	105.92	304.73	101.33	184.39	14.5	12.68	1818	8	1647	676	7146	151	171
56774	56774	Slc6a14	6.71	8.29	8.57	6	10.55	22.27	18.86	21.59	22.48	7.64	12.85	6.21	19.04	11.28	10.59	3.6	16.92	19.64	15.18	13.53	9.87	10.07	11.7	7.54	15.41	28.78	24.53	30.34	31.7	8.82	20.81	9.8	28.72	16.18	16.12	5.19	23.85	25.36	22.43	19.68	369	446	449	313	539	1147	967
211151	211151	Churc1	23.88	18.49	27.72	23.75	35.15	51.39	46.94	42.7	40.31	22.43	31.11	24.46	32.08	30.37	36.48	33.92	52.03	44.83	39.41	32.83	35.15	22.47	37.84	29.85	51.36	66.41	61.05	59.99	56.85	25.9	50.37	38.59	48.39	43.56	55.54	48.9	73.35	57.91	58.26	47.74	178	126	190.08	159.93	231	343.91	310
212085	212085	Trim52	0	0	0	0	0	0	0	0.02	0	0	0	0	0.02	0	0	0	0	0	0	0.08	0	0	0	0	0	0	0	0.03	0	0	0	0	0.03	0	0	0	0	0	0	0.12	0	0	0	0	0	0	0
114128	114128	Laptm4b	33.45	37.79	39.1	31.08	42.15	50.2	52.18	42.64	44.78	29.36	26.91	20.97	44.63	31.32	38.91	24.45	39.66	41.93	38.58	43.25	49.24	45.93	53.39	39.06	61.57	64.86	67.87	59.92	63.14	33.9	43.56	33.08	67.32	44.91	59.24	35.26	55.92	54.16	57.03	62.9	954	1044	1057	835	1108	1332	1377
320027	320027	Fstl4	0.11	0.27	0.17	0.37	0.13	0.17	0.11	0.13	0.17	0.54	0.13	0.11	0.16	0.31	0.07	0.06	0.02	0.16	0.16	0.31	0.16	0.33	0.23	0.47	0.19	0.22	0.15	0.18	0.24	0.62	0.21	0.17	0.24	0.45	0.1	0.09	0.03	0.2	0.24	0.46	15	38	20	50	17	21	15
71373	71373	Prr16	2.72	1.78	2.31	1.89	4.37	2.79	2.34	2.09	2.42	1.31	2.08	3.7	2.75	2.94	1.93	1.1	2.17	0.68	1.3	1.87	4.01	2.16	3.16	2.38	6.39	3.61	3.04	2.93	3.41	1.51	3.36	5.84	4.15	4.22	2.93	1.58	3.06	0.88	1.93	2.72	93	59	75	61	138	89	74
319262	319262	Fchsd1	12.51	18.95	10.61	16.52	7.35	4.05	3.96	4.02	3.61	15.57	3.64	4.11	4.14	6.41	2.65	3.39	3.73	3.21	3.56	5.85	18.41	23.04	14.49	20.76	10.73	5.24	5.15	5.64	5.09	17.98	5.89	6.49	6.25	9.19	4.03	4.89	5.26	4.14	5.26	8.51	862.4	1282.05	698.35	1085.31	472.83	262.23	256.53
74018	74018	Als2	4.99	4.29	4.28	4.49	4.53	3.62	3.56	3.85	4.44	4.69	4.19	3.72	4.1	4.52	4.73	4.22	4.2	3.9	5.41	4.47	7.34	5.21	5.84	5.64	6.62	4.68	4.63	5.41	6.25	5.41	6.79	5.87	6.18	6.49	7.2	6.08	5.92	5.04	8	6.5	536	439	432.43	449	448.32	361.08	353.1
66404	66404	Rtf2	42.48	50.49	43.63	46.31	47.88	50.2	46.61	45.43	45.16	44.68	46.34	51.5	42.85	41.98	34.78	45.75	47.46	39.1	40.68	43	62.52	61.38	59.57	58.19	69.94	64.87	60.62	63.83	63.69	51.59	75.03	81.27	64.64	60.21	52.95	65.97	66.9	50.5	60.13	62.54	1391	1606	1356	1431	1448	1532	1415
56274	56274	Stk3	9.1	8.32	8.84	9.92	10.29	7.58	8.36	6.73	6.83	8.11	9.68	11.92	9.48	11.17	6.71	9.56	10.53	7.77	8.81	7.43	13.4	10.12	12.07	12.46	15.03	9.79	10.87	9.46	9.63	9.36	15.68	18.8	14.3	16.01	10.21	13.78	14.85	10.04	13.02	10.81	419	374	387	431	438	326	358
269966	269966	Nup98	9.19	8.95	7.83	9.02	7.91	7.65	7.35	7.35	8.74	10.18	10.45	12.38	8.35	11.36	9.43	9.64	10.85	7.01	9.26	8.33	13.53	10.88	10.69	11.34	11.55	9.89	9.56	10.32	12.32	11.75	16.92	19.54	12.59	16.29	14.36	13.89	15.29	9.06	13.69	12.11	993	949	808	925	784	760.7	740
75799	75799	4930444P10Rik	0.19	0	0.08	0	0.1	0.07	0	0	0	0	0.1	0.31	0	0	0.11	0	0	0	0	0.1	0.28	0	0.11	0	0.14	0.09	0	0	0	0	0.17	0.49	0	0	0.16	0	0	0	0	0.15	3	0	1	0	2	1	0
100038657	100038657	Myocos	0	0	0	0	0	0	0.26	0	0	0	0	0	0.4	0	0	0	0	0	0	0	0	0	0	0	0	0	0.34	0	0	0	0	0	0.6	0	0	0	0	0	0	0	0	0	0	0	0	0	2
26367	26367	Ceacam2	0	0	0	0.04	0	0.03	0.05	0.08	0.05	0	0.01	0.01	0.03	0.07	0.08	0	0.02	0	0.05	0	0	0	0	0.06	0.01	0.03	0.07	0.12	0.07	0	0.02	0.02	0.04	0.11	0.12	0	0.03	0	0.08	0	0	0	0	2.16	0.19	1.27	2.41
238333	238333	Samd15	0.19	0.16	0.14	0.22	0.22	0.13	0.09	0.1	0.12	0.18	0.3	0.2	0.19	0.2	0.11	0.19	0.19	0.13	0.18	0.14	0.28	0.2	0.2	0.28	0.32	0.17	0.12	0.14	0.17	0.21	0.49	0.31	0.29	0.29	0.16	0.27	0.27	0.17	0.27	0.21	39.88	34.2	29.01	35.94	35.88	26.2	18.25
140497	140497	Cd300c2	7.35	2.23	5.79	1.46	3.35	4.63	5.02	2.9	2.5	0.7	41.01	62.19	3.11	3.49	3.57	18.12	9.23	2.15	7.42	2.1	10.82	2.71	7.9	1.84	4.89	5.98	6.53	4.08	3.53	0.8	66.41	98.13	4.69	5	5.44	26.12	13.01	2.77	10.97	3.05	111.68	32	83	21	45.9	65	70
23983	23983	Pcbp1	129.13	151.83	144.81	151.43	116.04	117.85	119.1	120.6	108.53	160.33	118.18	138.79	105.86	152.29	101.4	130.54	126.17	110.98	121.99	128.42	190.06	184.56	197.71	190.3	169.52	152.28	154.91	169.46	153.05	185.12	191.35	218.99	159.68	218.4	154.36	188.21	177.87	143.35	180.32	186.77	3266	3711	3467	3601	2700	2769	2782
100502950	100502950	Gm3336	0.76	0.13	0.07	0.21	0.14	0.75	0.69	0.49	0.28	0.27	0.35	0.21	0.71	0.14	0.21	0.14	0.21	0.29	0	1.1	1.11	0.16	0.09	0.26	0.2	0.97	0.9	0.69	0.4	0.31	0.56	0.33	1.07	0.2	0.32	0.2	0.29	0.37	0	1.6	12	2	1	3	2	11	10
620736	620736	Gm6176	0	0	0	0	0.08	0	0	0	0	0	0	0	0	0	0	0	0	0	0	0	0	0	0	0	0.12	0	0	0	0	0	0	0	0	0	0	0	0	0	0	0	0	0	0	0	1	0	0
217154	217154	Stac2	10.02	4.84	5.12	3.23	4.81	1.83	1.53	2.86	2.04	3.46	18.55	22.99	2.63	2.59	1.9	14.97	2.86	1.68	2.58	2.18	14.75	5.89	6.99	4.06	7.03	2.37	1.99	4.02	2.87	3.99	30.04	36.27	3.96	3.71	2.89	21.58	4.03	2.18	3.81	3.18	485	229	236	148	216	83	69
67636	67636	Etfrf1	17.7	19.7	24.56	24.33	27.85	36.77	32.42	35.92	32.16	16.22	29.07	19.09	28.04	25.17	33.51	33.41	29.75	31.75	28.82	33.89	26.05	23.94	33.54	30.58	40.68	47.52	42.17	50.47	45.35	18.73	47.07	30.11	42.3	36.1	51.02	48.17	41.95	41.01	42.6	49.29	368.19	392.8	484.51	474.48	530.19	691.99	606.96
75219	75219	Dusp18	4.85	6.33	7.31	3.9	7.1	9.99	9.45	13.04	11.65	4.3	7.13	4.79	10.78	8.01	8.93	5.9	7.85	8.16	8.95	10.09	7.13	7.69	9.98	4.91	10.37	12.91	12.29	18.33	16.43	4.97	11.55	7.56	16.25	11.49	13.59	8.51	11.06	10.54	13.22	14.67	367	470	528	281	500	709	668
320181	320181	Fndc7	0.14	0.12	0.27	0.04	0.13	0.24	0.19	0.13	0.24	0.07	0.16	0.24	0.36	0.23	0.25	0.2	0.18	0.1	0.16	0.12	0.2	0.15	0.37	0.05	0.19	0.31	0.25	0.18	0.34	0.08	0.26	0.38	0.55	0.33	0.38	0.29	0.25	0.13	0.23	0.18	11	8	19	3	10	17	15
66496	66496	Ppdpf	67.31	99.54	80.07	89.61	77.04	82.35	87.5	71.17	69.8	99.99	54.2	65.93	77.47	66.56	71.47	65.88	64.2	75.85	68.05	81.94	99.07	121	109.31	112.61	112.55	106.41	113.8	100.01	98.44	115.46	87.75	104.03	116.86	95.46	108.81	94.99	90.5	97.97	100.59	119.16	676	921	734	819	678	742	781
11754	11754	Aoc3	18.39	21.43	21.77	27.52	60.09	38.41	50.09	35.67	34.78	20.47	31.01	32.43	66.69	26.16	50.95	27.3	47.19	11.57	30.89	22.16	27.07	26.05	29.72	34.58	87.79	49.63	65.15	50.12	49.05	23.63	50.21	51.17	100.59	37.52	77.56	39.37	66.53	14.94	45.67	32.22	1053	1099	1149	1353	3002	1824	2519
208117	208117	Aph1b	3.56	2.76	3.85	3.27	4.08	3.22	2.82	3.59	3.72	3.16	3.06	3.22	3.77	3.52	3.5	2.82	3.45	3.15	3.21	3.17	5.23	3.35	5.26	4.11	5.96	4.17	3.67	5.04	5.24	3.65	4.95	5.09	5.68	5.05	5.33	4.06	4.86	4.07	4.74	4.62	278.45	224.52	299.71	245.69	311.4	257.22	211.42
66044	66044	Dtd1	10.1	8.45	10.36	7.71	10.57	13.11	12.59	13.14	10.93	9.86	7.61	8.45	9.35	10.19	9.5	9.04	10.79	11.97	10.33	11.13	14.86	10.27	14.15	9.68	15.44	16.94	16.38	18.46	15.42	11.38	12.32	13.34	14.11	14.62	14.46	13.04	15.2	15.46	15.27	16.18	181	145	175	129	173	217	207
665687	665687	Gm20777	0	0	0.11	0	0	0	0	0	0	0	0.12	0	0	0	0	0	0	0	0	0	0	0	0.15	0	0	0	0	0	0	0	0.19	0	0	0	0	0	0	0	0	0	0	0	1	0	0	0	0
68259	68259	Ift80	3.25	4.12	4.26	4.23	4.55	2.8	2.52	3.03	2.88	4	2.79	3.7	2.3	4.81	2.28	2.75	2.57	2.28	2.13	3.68	4.78	5.01	5.81	5.32	6.64	3.62	3.28	4.25	4.06	4.62	4.52	5.84	3.48	6.9	3.47	3.97	3.62	2.95	3.15	5.35	217	268	271	267	282	173	157
380629	380629	Heca	11.77	12.1	13.68	11.53	14.86	15.17	12.74	13.94	15.62	12.23	14.57	10.23	15.17	14.36	10.66	10.83	14.3	14.94	12.42	12.97	17.32	14.71	18.68	14.49	21.7	19.6	16.57	19.59	22.02	14.12	23.59	16.15	22.88	20.6	16.23	15.62	20.16	19.3	18.36	18.87	868	883	961	824	1027	1069	886
17022	17022	Lum	398.9	145.12	347.53	117.93	329.19	373.36	297.69	330.39	409.88	114.61	362.72	268.81	257.32	256.98	266.68	295.47	305.5	342.88	286.62	538.76	587.12	176.41	474.46	148.2	480.91	482.44	387.19	464.25	578.02	132.33	587.29	424.15	388.14	368.54	405.97	426.01	430.68	442.87	423.66	783.51	12601	4450	10416	3514	9600	10987	8714
238726	238726	Fam81b	0.04	0	0.05	0.05	0.05	0	0.05	0.09	0	0	0.09	0.09	0	0	0.14	0.05	0	0	0.05	0	0.06	0	0.06	0.06	0.07	0	0.06	0.13	0	0	0.15	0.15	0	0	0.22	0.07	0	0	0.07	0	1	0	1	1	1	0	1
64379	64379	Irx6	0	0.08	0.12	0	0.12	0.2	0.06	0.08	0.14	0.04	0.08	0.02	0.02	0.04	0.06	0.04	0.04	0.14	0.16	0.08	0	0.09	0.16	0	0.18	0.26	0.08	0.11	0.2	0.05	0.13	0.03	0.03	0.06	0.09	0.06	0.06	0.18	0.23	0.12	0	4	6	0	6	10	3
75785	75785	Klhl24	7.89	6.81	10.17	7.76	14.91	8.28	7.58	11.68	9.96	4.52	12.42	10.56	13.06	13.04	16.29	14.17	11.29	11.1	12.58	11.22	11.62	8.28	13.89	9.75	21.79	10.7	9.86	16.42	14.05	5.22	20.11	16.67	19.7	18.7	24.79	20.43	15.91	14.34	18.59	16.32	1034	899.01	1293	993	1831	1051	952
232431	232431	Gprc5a	5.71	20.54	3.78	13.35	1.17	0.44	0.75	1.04	0.66	15.91	1.42	1.37	1.56	4.93	1.46	1.66	1.11	0.67	2.39	2.33	8.4	24.97	5.16	16.77	1.7	0.57	0.98	1.47	0.93	18.37	2.3	2.17	2.35	7.07	2.23	2.4	1.57	0.87	3.53	3.39	180	629	113	397	34	13	22
13603	13603	Opn3	2.2	4	5.11	3.12	9.14	8.75	11.72	5.9	5.4	2.63	3.27	3.35	8.59	4.42	9.84	3.45	6.96	2.76	6.76	4.52	3.24	4.86	6.98	3.92	13.35	11.31	15.24	8.29	7.61	3.03	5.29	5.28	12.96	6.34	14.98	4.97	9.81	3.57	10	6.57	51	96	114	74	200	190	242
67690	67690	Prss37	0	0	0	0	0	0	0	0	0	0	0.08	0.08	0	0	0	0	0	0	0	0	0	0	0	0	0	0	0	0	0	0	0.13	0.12	0	0	0	0	0	0	0	0	0	0	0	0	0	0	0
104099	104099	Itga9	3.98	1.82	4.04	2.1	3.38	3.52	3.14	3.07	3.22	1.55	7.68	7.38	3.37	3.54	4.43	7	3.13	3.65	4.17	4.33	5.86	2.21	5.51	2.64	4.94	4.54	4.08	4.32	4.54	1.79	12.43	11.65	5.08	5.07	6.75	10.1	4.42	4.71	6.16	6.3	430	176	378	191	322	324	296
58212	58212	Srrm3	0.07	0.07	0.05	0.05	0	0	0	0	0	0.05	0.01	0.07	0.01	0.12	0.02	0.02	0	0	0	0	0.1	0.08	0.06	0.06	0	0	0	0	0	0.05	0.02	0.11	0.02	0.17	0.04	0.03	0	0	0	0	3	3	2	2	0	0	0
242851	242851	Gnat3	0	0	0	0	0.07	0	0.07	0	0	0	0.14	0	0	0.07	0	0	0	0	0	0.07	0	0	0	0	0.1	0	0.09	0	0	0	0.22	0	0	0.1	0	0	0	0	0	0.1	0	0	0	0	1	0	1
627626	627626	Ptchd4	0.05	0.02	0.04	0.04	0.08	0.03	0.01	0.03	0.04	0.02	0.02	0.02	0.11	0.03	0.05	0.02	0.08	0.03	0.04	0.04	0.07	0.02	0.06	0.05	0.11	0.04	0.01	0.04	0.06	0.02	0.04	0.03	0.17	0.05	0.08	0.03	0.12	0.04	0.05	0.06	5	2	4	4	7	3	1
80883	80883	Ntng1	0.54	0.21	0.39	0.12	0.55	0.51	0.63	0.47	0.48	0.21	0.3	0.33	0.44	0.36	0.7	0.16	0.34	0.41	0.37	0.63	0.79	0.26	0.53	0.16	0.8	0.66	0.82	0.65	0.68	0.24	0.48	0.52	0.67	0.52	1.06	0.24	0.48	0.52	0.54	0.91	34	15	24	10	45	32	37
224648	224648	Uhrf1bp1	3.18	2.21	2.91	2.93	3.61	3.83	4.29	4.16	4.73	3.3	4.98	3.67	4.62	4.22	4.96	3.63	3.88	3.44	4.14	3.6	4.67	2.68	3.98	3.68	5.28	4.95	5.58	5.84	6.67	3.81	8.07	5.8	6.97	6.06	7.54	5.24	5.48	4.44	6.11	5.24	456	312	400	401	484	517	577
12983	12983	Csf2rb	11.33	5.37	9.25	4.9	15.3	8.42	9.62	7.85	7.71	3.34	47.76	52.63	12.37	12.54	10.23	24.84	15.76	6.37	14.35	7.78	16.68	6.53	12.62	6.16	22.35	10.88	12.51	11.03	10.88	3.85	77.33	83.05	18.66	17.98	15.58	35.82	22.22	8.23	21.21	11.31	886.08	411.88	693.05	365.41	1113.67	616.99	704.92
11500	11500	Adam7	0	0.02	0.02	0.02	0	0	0	0	0	0	0	0	0	0	0	0	0	0	0	0	0	0.02	0.03	0.02	0	0	0	0	0	0	0	0	0	0	0	0	0	0	0	0	0	1	1	1	0	0	0
57248	57248	Ly6i	1.14	0.27	0.27	0.41	0.63	0.76	1.46	0.7	0.59	0.14	2.61	20.34	0.71	0.68	1.48	1.05	3.63	0.94	1.8	0.62	1.68	0.32	0.37	0.51	0.92	0.98	1.9	0.99	0.84	0.16	4.23	32.09	1.08	0.98	2.26	1.52	5.12	1.22	2.66	0.91	18	4	4	6	9	11	21
238405	238405	Adam6b	0	0	0	0	0	0	0	0	0	0	0	0.15	0	0	0	0	0	0.03	0	0	0	0	0	0	0	0	0	0	0	0	0	0.24	0	0	0	0	0	0.04	0	0	0	0	0	0	0	0	0
435815	435815	Aadacl4	40.04	29.21	54.43	20.23	45.46	127.33	46.44	54.52	79.3	36.83	52.08	20.65	36.51	14.75	16.29	24.89	29.59	82.06	18.77	141.53	58.94	35.51	74.31	25.42	66.41	164.53	60.4	76.61	111.83	42.52	84.33	32.59	55.07	21.15	24.8	35.88	41.71	106	27.74	205.82	677	472	866	319	701	1986	719
227615	227615	Tmem203	12.54	13.06	12.88	10.98	11.91	14.4	16.44	12.36	13.33	11.12	13.73	10.85	12.07	12.64	13.12	16	12.93	11.49	12.64	12.66	18.46	15.88	17.59	13.8	17.39	18.6	21.39	17.36	18.8	12.85	22.23	17.13	18.21	18.13	19.97	23.06	18.23	14.84	18.68	18.41	145	142	139	117	124	152	172
233164	233164	Gm4884	0	0	0	0	0	0	0	0	0	0	0.02	0	0	0	0	0	0	0	0	0	0	0	0	0	0	0	0	0	0	0	0.04	0	0	0	0	0	0	0	0	0	0	0	0	0	0	0	0
103284	103284	Zc3h10	7.49	8.49	7.86	7.67	8.32	6.43	7.94	6.8	6.41	7.84	7.65	10.32	8.16	8.41	7	8.56	7.5	6.9	6.99	7.72	11.03	10.32	10.73	9.64	12.16	8.3	10.33	9.56	9.05	9.05	12.39	16.28	12.31	12.06	10.65	12.35	10.58	8.91	10.33	11.23	248	272	244	241	257	196	239
19227	19227	Pthlh	10.41	16.92	9.75	21.5	3.91	1.67	1.05	1.76	0.9	29.33	0.74	1.47	0.65	6.04	0.97	1.53	0.62	0.93	1.24	4.42	15.32	20.57	13.3	27.02	5.71	2.16	1.37	2.48	1.27	33.87	1.2	2.33	0.98	8.66	1.47	2.2	0.88	1.2	1.83	6.43	215	336	190	416	74	32	20
546729	546729	Calhm1	0	0	0	0	0	0	0	0	0	0	0	0	0.08	0	0	0	0	0	0	0	0	0	0	0	0	0	0	0	0	0	0	0	0.12	0	0	0	0	0	0	0	0	0	0	0	0	0	0
224703	224703	2-Mar	38.41	37.35	53.89	38.6	65.42	62.18	71.09	62.65	61.45	26.36	46.66	40.05	56.78	44.62	63.11	57.44	62	67.85	64.46	57.35	56.53	45.41	73.58	48.51	95.57	80.35	92.46	88.03	86.66	30.44	75.55	63.2	85.64	63.99	96.07	82.82	87.4	87.64	95.27	83.4	802	761	1071	754	1252	1200	1363
321019	321019	Gpr183	2.08	0.68	1.67	0.43	1.18	1.84	1.89	1.65	1.7	0.36	12.42	8.09	0.93	0.66	1.48	8.55	1.11	1.02	1.68	1.48	3.07	0.83	2.28	0.54	1.73	2.38	2.46	2.31	2.4	0.42	20.11	12.76	1.41	0.94	2.25	12.33	1.57	1.32	2.49	2.16	97	31	74	19	51	80	82
78655	78655	Eif3j1	12.98	12.5	12.85	14.52	11.05	8.55	10.4	13.04	12.31	14.46	10.12	11.86	15.62	15.67	14.67	13.34	12.23	18.03	16.25	8.49	19.1	15.19	17.54	18.25	16.14	11.04	13.53	18.32	17.36	16.69	16.39	18.72	23.57	22.47	22.33	19.24	17.24	23.29	24.02	12.35	485.55	455.27	456.86	513.72	382.57	298.42	361.47
243983	243983	Zdhhc13	17.52	31.06	22.32	32.95	13.81	8.87	6.81	7.93	8.94	41.42	8.67	10.74	8.35	23.35	6.25	6.94	8.59	6.88	8.25	12.43	25.79	37.75	30.47	41.4	20.18	11.46	8.86	11.14	12.61	47.82	14.03	16.95	12.6	33.49	9.52	10.01	12.11	8.89	12.19	18.08	654	1127	791	1162	477	309	236
72999	72999	Insig2	39.68	73.32	65.43	62.03	55.5	53.76	30.69	34.44	45.99	74.9	29.91	19.4	26.74	31.37	23.64	32.87	27.9	37.4	26.24	55.58	58.41	89.13	89.33	77.96	81.08	69.47	39.92	48.4	64.86	86.48	48.42	30.61	40.34	44.99	35.98	47.39	39.33	48.31	38.78	80.83	1552	2795	2431	2313	2016	1945	1108
19683	19683	Rdh16	0.1	0.03	0.1	0	0.02	0.06	0.15	0.19	0.04	0.07	0	0.04	0.13	0.1	0.04	0.02	0.1	0.04	0.1	0	0.14	0.04	0.14	0	0.03	0.08	0.19	0.27	0.06	0.08	0	0.07	0.2	0.15	0.07	0.03	0.15	0.06	0.15	0	5.01	1	4.04	0	1.01	3.04	7.03
12334	12334	Capn2	62.64	42.45	61.37	42.75	69.14	49.85	51.73	53.16	51.84	33.78	62.44	63.8	59.96	54.99	60.43	80.92	85.02	54.69	76.64	58.13	92.19	51.6	83.79	53.73	101	64.41	67.28	74.69	73.11	39.01	101.1	100.67	90.45	78.86	91.99	116.68	119.85	70.64	113.29	84.54	3322	2201	3100	2150	3404	2474	2556
78267	78267	Klhdc8b	5.22	7.64	6.93	7.11	9.31	7.9	5.92	6.71	6.18	6.14	6.03	3.87	7.13	5.29	7.04	4.16	5.32	3.39	5.53	6.68	7.68	9.29	9.46	8.93	13.6	10.2	7.7	9.43	8.71	7.09	9.76	6.1	10.76	7.59	10.72	5.99	7.5	4.38	8.18	9.72	210	285.94	242	254	339	290	211
51813	51813	Ccnc	8.15	8.32	8.42	8.94	7.8	8.88	7.99	7.84	8.53	9.25	9.11	9.8	7.82	9.91	7.93	9.13	8.42	6.48	7.82	7.82	12	10.11	11.49	11.23	11.39	11.47	10.4	11.02	12.02	10.67	14.75	15.46	11.8	14.22	12.07	13.17	11.87	8.37	11.57	11.37	344	344	352	349	316	332	295
27403	27403	Abca7	5.21	4.16	4.03	4.23	5.08	4.47	4.67	4.57	4.84	3.69	6.94	5.85	4.62	5.43	4.16	5.68	5.13	3.19	4.36	3.97	7.66	5.06	5.5	5.32	7.42	5.77	6.07	6.42	6.82	4.26	11.24	9.22	6.97	7.79	6.33	8.19	7.24	4.12	6.45	5.78	579	457	426	446	525	467	486
74359	74359	4931414P19Rik	2.66	2.8	2.54	2.81	2.53	2.45	2.28	1.85	1.57	2.45	1.73	2.53	2.22	2.95	2.48	2.51	1.94	1.92	2.11	1.93	3.91	3.4	3.47	3.53	3.7	3.16	2.96	2.6	2.21	2.82	2.81	3.99	3.34	4.24	3.77	3.62	2.74	2.48	3.11	2.81	114	116	103	116	104	94	93
74256	74256	Cyld	4.29	2.69	4.28	2.87	4.89	4.96	4.46	4.51	4.58	2.44	6.42	5.33	4.76	4.71	4.47	5.78	5.88	4.86	4.27	4.65	6.31	3.27	5.85	3.61	7.15	6.41	5.81	6.34	6.46	2.82	10.39	8.42	7.18	6.75	6.81	8.34	8.29	6.28	6.31	6.76	580	356	555	369.07	615.97	629	565
252875	252875	Mios	5.25	6.77	5.74	7.96	5.03	4.32	3.96	4.45	4.21	8.37	5.68	4.58	4.81	8.34	4.62	4.29	5.3	4.87	4.67	4.88	7.73	8.24	7.84	10.01	7.35	5.58	5.16	6.25	5.94	9.66	9.19	7.23	7.25	11.97	7.04	6.18	7.46	6.29	6.9	7.1	341	430	358	490	313	264	247
78593	78593	Nrip3	1.22	0.9	0.96	0.83	0.61	1.82	1.39	2.09	1.37	1.14	0.89	0.63	1.69	1.41	0.76	0.35	1.46	1.3	0.95	1.38	1.79	1.1	1.31	1.05	0.89	2.35	1.81	2.93	1.93	1.31	1.45	0.99	2.55	2.02	1.15	0.51	2.06	1.68	1.41	2	77	56	58	50	36	108	82
56360	56360	Acot9	25.02	22.81	31.52	26.37	35.58	46.17	39.47	38.14	37.84	25.6	33.21	25.49	29.29	35.4	29.64	27.28	41.84	47.95	37.15	38.29	36.82	27.73	43.04	33.14	51.98	59.66	51.33	53.59	53.36	29.56	53.77	40.22	44.18	50.77	45.12	39.33	58.99	61.94	54.91	55.68	644	555	757.95	637	842	1078	940
224697	224697	Adamts10	10.61	8.81	13.79	10.23	15.15	10.07	9.4	9.72	8.52	8.5	12.5	14.77	11.19	11.87	11.28	13.55	8.31	6.79	8.69	12.75	15.62	10.71	18.83	12.85	22.14	13.01	12.23	13.66	12.02	9.82	20.24	23.31	16.88	17.03	17.17	19.53	11.71	8.77	12.84	18.54	690	546	810	632	897	576	549
241118	241118	Asic4	0	0	0.08	0.03	0.1	0.08	0.05	0.03	0.05	0	0	0	0.05	0	0.03	0	0.03	0.03	0.03	0.03	0	0	0.1	0.03	0.15	0.1	0.07	0.04	0.07	0	0	0	0.08	0	0.04	0	0.04	0.03	0.04	0.04	0	0	3	1	4	3	2
100135657	100135657	Rhox3e	0	0	0	0.16	0	0	0	0	0.16	0	0	0	0	0	0	0	0	0	0	0	0	0	0	0.2	0	0	0	0	0.23	0	0	0	0	0	0	0	0	0	0	0	0	0	0	1	0	0	0
70747	70747	Tspan2	1.74	1.9	2.27	1.53	3.8	3.12	2.28	2.79	2.46	1.73	2.77	2.12	3.09	2.3	2.3	2.24	2.51	1.96	2.23	2.99	2.57	2.31	3.11	1.93	5.55	4.04	2.96	3.92	3.47	2	4.49	3.35	4.66	3.29	3.5	3.23	3.53	2.54	3.29	4.34	120	126	148	99	236	199	146
18595	18595	Pdgfra	27.91	8.46	18.34	11.22	28.37	16.28	17	14.12	16.45	6.31	28.01	32.13	21.41	23.57	24.37	24.09	30.6	16.47	28.74	15.48	41.08	10.29	25.04	14.1	41.44	21.03	22.12	19.84	23.2	7.29	45.35	50.7	32.3	33.81	37.1	34.73	43.13	21.27	42.48	22.51	3044	899	1892	1163	2875	1641	1725
70527	70527	Stambp	13.45	15.63	16.22	16.12	14.96	14.83	13.92	15.49	14.72	15.69	13.58	12.55	13.59	14.32	12.98	12.58	14.3	12.16	12.71	14.12	19.8	19	22.14	20.26	21.86	19.16	18.11	21.76	20.76	18.11	21.99	19.81	20.5	20.54	19.76	18.14	20.16	15.7	18.78	20.54	445	503	508	501	456	456	427
11615	11615	Gm4737	43.79	52.37	37.03	56.44	25.49	31.07	27.66	27.99	25.92	70.97	21.35	33.58	23.53	51.43	27.83	25.29	27.27	28.54	27.96	31.6	64.45	63.66	50.55	70.93	37.24	40.15	35.98	39.33	36.56	81.94	34.57	52.98	35.49	73.75	42.37	36.47	38.44	36.86	41.33	45.95	1396.84	1621.9	1120.81	1698.55	750.76	923.48	817.86
102632660	102632660	Gm30679	0.21	0.05	0.07	0.08	0.04	0.1	0.09	0.02	0.09	0.2	0.02	0.16	0.02	0.13	0	0	0.09	0	0.07	0.04	0.3	0.06	0.09	0.1	0.06	0.12	0.11	0.03	0.13	0.23	0.04	0.25	0.03	0.19	0	0	0.12	0	0.11	0.06	10	2.18	3.18	3.58	2	4.36	4
235431	235431	Coro2b	7.9	6.53	11.07	7.89	17.6	10.54	12.08	14.03	9.83	4.18	11.23	10.55	18.02	15.08	17.01	10.55	14.97	13.39	16.41	14.77	11.63	7.94	15.11	9.92	25.71	13.62	15.71	19.72	13.87	4.82	18.19	16.64	27.18	21.63	25.9	15.21	21.1	17.3	24.25	21.49	422	346	564	405	868	529	600
100503353	100503353	Gm14440	3.55	1.98	3.39	1.85	4.16	2.81	2.93	4.41	5.29	2.23	5.03	2.9	4.4	4.08	4.05	3.39	3.79	4.09	4.19	3.25	5.23	2.41	4.62	2.32	6.08	3.64	3.81	6.2	7.46	2.58	8.15	4.58	6.63	5.84	6.16	4.89	5.34	5.28	6.19	4.73	192.26	104.76	174.62	94.99	209.05	142.59	147.66
69129	69129	Pex11g	3.99	5.49	3.78	5.15	5.1	7.88	5.6	3.44	5.29	5.32	2.92	2.95	2.71	3.33	3.84	3.73	3.93	4.83	3.71	6.32	5.87	6.67	5.15	6.47	7.45	10.19	7.28	4.83	7.46	6.14	4.73	4.65	4.09	4.77	5.84	5.38	5.54	6.24	5.48	9.19	117	177	142	140	134	211	123
414872	414872	Zyg11b	4.14	2.9	4.51	3.57	5.85	4.76	4.65	6.47	7.19	3.03	6.72	4.41	6.43	5.52	7.6	5.84	6.41	5.67	6.34	5.53	6.09	3.53	6.16	4.49	8.55	6.14	6.04	9.09	10.14	3.5	10.87	6.95	9.7	7.92	11.57	8.42	9.04	7.32	9.38	8.05	734	513	775	612	981	803	782
217698	217698	Acot5	2.4	0.59	1.12	0.51	0.47	2.7	0.9	0.63	1.83	0.82	0.91	0.46	1.41	0.26	0.76	0.82	0.94	1.18	0.81	1.69	3.54	0.71	1.53	0.64	0.68	3.49	1.18	0.89	2.59	0.95	1.48	0.73	2.13	0.38	1.15	1.18	1.32	1.53	1.2	2.46	51.85	12	22	10	9	54	18
67197	67197	Zcrb1	73.72	61.51	70.82	70.71	74.28	91.62	96.01	82.67	82.21	59.1	57.3	56.4	81.19	67.37	85.19	78.25	71.71	95.28	77.23	82.5	108.51	74.77	96.69	88.86	108.52	118.38	124.87	116.17	115.94	68.23	92.78	88.99	122.47	96.62	129.69	112.82	101.09	123.07	114.16	119.97	813	638	732	718	740	926	961
236781	236781	Gpr119	0	0	0	0	0	0	0	0	0	0	0	0	0.03	0	0	0	0	0.13	0	0	0	0	0	0	0	0	0	0	0	0	0	0	0.05	0	0	0	0	0.16	0	0	0	0	0	0	0	0	0
67367	67367	Paxbp1	14.31	16.01	15.95	16.42	18.07	12.05	10.74	12.13	10.78	19.77	16.74	17.76	12.88	18.44	11.71	15.17	14.23	9.16	13.7	15.44	21.06	19.46	21.78	20.64	26.4	15.57	13.97	17.04	15.2	22.82	27.1	28.02	19.42	26.45	17.83	21.87	20.06	11.83	20.26	22.46	880	964	935	959	1033	694	616
216527	216527	Ccm2	19.75	19.8	24.96	20.77	24.51	21.43	21.75	21.36	18.33	17.77	27.08	29.45	21.35	24.6	22.04	32.53	24.98	22.9	23.62	20.78	29.07	24.07	34.08	26.1	35.8	27.69	28.28	30.01	25.85	20.52	43.84	46.47	32.21	35.28	33.55	46.9	35.21	29.58	34.92	30.23	555	535	665	547	630	558	563
108161	108161	Fam50b	0.06	0	0	0	0	0	0	0	0	0	0	0	0	0	0	0	0	0	0	0	0.08	0	0	0	0	0	0	0	0	0	0	0	0	0	0	0	0	0	0	0	1	0	0	0	0	0	0
227746	227746	Rabepk	6.81	6.68	6.5	7.68	8.16	7.57	7.31	6.36	7.07	6.75	6.24	7.69	6.95	7.15	6.47	6.5	7.35	6.5	7.46	7.33	10.02	8.12	8.87	9.66	11.92	9.79	9.5	8.94	9.97	7.79	10.11	12.13	10.48	10.25	9.85	9.38	10.36	8.39	11.03	10.66	207.02	202	200.01	213.03	221.01	214.03	205.01
56710	56710	Brinp1	0.48	0.13	0.16	0	0.08	0.02	0.06	0.12	0.02	0.02	0.08	0.04	0.12	0.14	0.02	0.04	0	0	0.06	0.08	0.71	0.16	0.21	0	0.12	0.03	0.08	0.17	0.03	0.02	0.13	0.06	0.19	0.2	0.03	0.06	0	0	0.09	0.12	26	7	8	0	4	1	3
27398	27398	Mrpl2	23.44	29.72	31.77	37.55	36.36	36.48	44.43	45.5	40.81	30.8	27.59	24.42	32.48	35.72	40.97	44.84	36.1	43.79	41.61	36.61	34.5	36.13	43.38	47.19	53.12	47.14	57.79	63.94	57.55	35.56	44.67	38.53	48.99	51.23	62.38	64.65	50.89	56.56	61.51	53.24	319	383	401	474	440	455	544
227059	227059	Slc39a10	21.33	33.8	25.13	46.51	10.84	7.24	5.5	7.64	8.51	54.39	9.11	28.39	7.4	77.06	7.12	7.68	6.51	9.39	9.47	17.72	31.39	41.09	34.3	58.45	15.83	9.35	7.16	10.74	12	62.8	14.74	44.8	11.17	110.52	10.84	11.08	9.18	12.13	14	25.77	1768	2748	1993	3673	843	561	424
74490	74490	Mamstr	2.26	1.89	3.82	3.69	6.56	7.23	11.83	6.19	8.37	1.29	4.35	2.49	10.37	3.13	12.92	5.28	8.94	5.91	15.45	8.27	3.33	2.3	5.21	4.64	9.59	9.34	15.38	8.7	11.8	1.49	7.04	3.92	15.64	4.49	19.67	7.61	12.6	7.64	22.84	12.03	94	71	156	138	233	269	436
18577	18577	Pde4a	3.82	2.11	3.16	3.54	5.33	4.42	5.42	6.13	5.49	1.56	6.38	6.65	9.52	3.85	9.4	9.81	6.04	3.68	7.8	6.23	5.63	2.56	4.31	4.45	7.79	5.71	7.05	8.61	7.74	1.8	10.32	10.49	14.37	5.51	14.3	14.14	8.52	4.75	11.52	9.07	274	145	216	244	362	300	372
100043332	100043332	Ankrd66	0.38	0.28	0.46	0.12	0.82	0.17	0.64	0.12	0	0	2.13	3.75	0.48	0.4	0.42	2.12	1.91	0.3	1.04	0.35	0.55	0.34	0.62	0.14	1.2	0.23	0.84	0.17	0	0	3.45	5.92	0.73	0.58	0.64	3.05	2.69	0.39	1.53	0.51	7	5	8	2	14	3	11
29861	29861	Dpf1	0.26	0.29	0.53	0.48	0.34	0.47	0.37	0.48	0.56	0.49	0.13	0.38	0.39	0.48	0.47	0.53	0.29	0.44	0.52	0.47	0.39	0.35	0.73	0.61	0.5	0.6	0.48	0.67	0.79	0.56	0.2	0.61	0.58	0.69	0.72	0.77	0.4	0.57	0.76	0.68	9	11	18	16	11	16	12
14758	14758	Gpm6b	13.02	4.61	13.71	4.66	12.56	9.35	6.15	7.95	9.79	4.04	14.6	17.02	6.74	9.5	9.25	10.87	9.74	8.82	9.98	14.78	19.16	5.61	18.71	5.85	18.35	12.08	8	11.18	13.81	4.67	23.64	26.85	10.17	13.62	14.09	15.68	13.73	11.39	14.75	21.49	915.13	278.57	902.88	292.34	793.28	548.66	354.47
228875	228875	Slc35c2	16	15.48	18.54	15.32	20.88	20.55	19.78	19.16	19.26	12.6	21.8	23.46	19.23	17.44	19.45	23.11	20.91	17.3	22.27	20.33	23.54	18.81	25.31	19.25	30.5	26.56	25.73	26.93	27.15	14.55	35.29	37.02	29	25	29.61	33.32	29.47	22.35	32.92	29.56	492	456	532	438	588	587	560
11964	11964	Atp6v1a	40.18	35.18	36.04	30.88	32.54	26.95	21.17	24.76	26.86	37.22	48.73	54.4	21.76	30.82	17.35	46.99	30.57	21.56	24.25	26.16	59.14	42.76	49.2	38.81	47.53	34.82	27.53	34.79	37.88	42.98	78.91	85.85	32.82	44.2	26.41	67.75	43.1	27.84	35.85	38.04	2722	2322	2327	1981	2046	1697	1335
224105	224105	Pak2	17.66	17.1	18.47	18.4	18.2	14.25	13.51	13.44	14.23	18.75	22.34	22.45	14.72	20.42	14.33	20.39	19.46	12.75	16.16	15.29	26	20.79	25.21	23.12	26.59	18.41	17.57	18.88	20.06	21.65	36.17	35.42	22.2	29.28	21.81	29.4	27.44	16.47	23.89	22.24	1675	1593	1672	1660	1608	1268	1198
382073	382073	Ccdc84	7.7	10.9	10.82	10.08	10	9.44	7.9	8.16	6.41	11.94	8.99	10.75	8.48	9.03	6.52	8.43	8.15	5.72	7.92	7.26	11.33	13.25	14.77	12.67	14.6	12.2	10.28	11.46	9.04	13.79	14.56	16.96	12.79	12.94	9.93	12.15	11.49	7.39	11.71	10.56	130	177	173.01	159	155	148.01	122
115490131	115490131	Tmem271	1.71	0.39	0.49	0.37	1	0.61	0.55	0.39	0.56	0.29	0.3	0.21	0.51	0.29	0.56	0.35	0.2	0.36	0.32	0.32	2.51	0.47	0.66	0.47	1.46	0.79	0.72	0.54	0.79	0.33	0.48	0.32	0.78	0.41	0.86	0.5	0.28	0.47	0.47	0.47	63	14	17	13	34	21	19
384059	384059	Tlr12	0.26	0.08	0.17	0	0.21	0.08	0.13	0.04	0.02	0.04	0.39	1.58	0.15	0.25	0.06	0.15	0.15	0.07	0.02	0.09	0.38	0.1	0.23	0	0.31	0.11	0.17	0.06	0.03	0.05	0.63	2.49	0.23	0.36	0.1	0.21	0.21	0.08	0.03	0.12	13	4	8	0	10	4	6
115490334	115490334	LOC115490334	0.37	0.03	0.18	0.18	0.15	0.11	0.26	0.22	0.26	0.04	0.41	0.18	0.3	0.39	0.45	0.22	0.22	0.56	0.36	0.18	0.55	0.04	0.24	0.23	0.21	0.14	0.33	0.31	0.36	0.04	0.66	0.29	0.46	0.56	0.68	0.31	0.3	0.73	0.53	0.27	11	1	5	5	4	3	7
115488278	115488278	LOC115488278	0.03	0.22	0.08	0.04	0.01	0	0	0	0.01	0.16	0	0.01	0	0	0	0	0	0	0.04	0.06	0.05	0.26	0.11	0.06	0.02	0	0	0	0.02	0.19	0	0.01	0	0	0	0	0	0	0.05	0.09	1.5	9.5	3.5	1.89	0.5	0	0
67991	67991	Nacc2	5.08	3.76	5.5	4.17	7.82	5.86	7.02	5.87	6.71	3.37	8.42	6.9	6.86	5.94	8.06	7.32	7.08	5.14	7.23	5.68	7.48	4.58	7.51	5.25	11.43	7.57	9.13	8.24	9.46	3.89	13.63	10.88	10.34	8.52	12.28	10.56	9.98	6.64	10.69	8.26	538	391	555	420	770	580	694
319670	319670	Eml5	0.64	0.43	0.88	0.94	0.7	1	1.05	1.2	1.02	0.59	0.94	0.54	1.41	0.76	1.31	0.6	1.03	0.84	1.21	0.76	0.94	0.52	1.2	1.18	1.02	1.29	1.37	1.68	1.44	0.69	1.53	0.85	2.12	1.1	1.99	0.87	1.45	1.09	1.79	1.11	87.64	63.67	88.39	101.66	91.72	120.94	132.42
20890	20890	Wnt8a	0	0	0	0.05	0.05	0	0	0	0	0.58	0	0.05	0.05	0.34	0	0	0	0.05	0	0.05	0	0	0	0.06	0.07	0	0	0	0	0.67	0	0.08	0.08	0.49	0	0	0	0.07	0	0.07	0	0	0	1	1	0	0
239647	239647	Pced1b	1.75	2.51	1.65	1.92	3.42	3.32	3.74	1.7	2.09	1.61	4.5	5.12	2.93	2.19	2.64	3.3	3.19	1.72	2.38	2.22	2.57	3.05	2.25	2.42	5	4.28	4.86	2.39	2.94	1.86	7.28	8.07	4.42	3.14	4.02	4.76	4.49	2.23	3.51	3.23	74	104	70	77	143	136	154
68026	68026	Pclaf	6.3	7.53	4.58	11.08	1.58	4.26	2.18	3.35	2.56	13.21	2.36	9.7	1.24	15.17	0.86	2.22	2.18	1.29	2.12	4.82	9.28	9.16	6.26	13.92	2.31	5.51	2.84	4.71	3.61	15.25	3.82	15.31	1.87	21.75	1.31	3.2	3.07	1.66	3.14	7.01	233	271	161	387	54	147	75
30841	30841	Kdm2b	13.73	14.37	11.27	13.19	10.87	12.97	10.69	11.57	10.94	16.35	11.12	11.17	10.04	13.52	7.98	8.62	10.06	7.76	8.54	11.96	20.21	17.47	15.39	16.57	15.89	16.76	13.9	16.26	15.42	18.88	18.01	17.62	15.14	19.39	12.15	12.43	14.18	10.02	12.63	17.39	838	839	651	754	631	731	620
18185	18185	Nrl	0	0	0.03	0	0	0	0	0	0	0	0	0	0	0	0	0	0	0	0	0	0	0	0.04	0	0	0	0	0	0	0	0	0	0	0	0	0	0	0	0	0	0	0	1	0	0	0	0
319239	319239	Npsr1	0.02	0	0	0	0	0	0	0	0	0.04	0	0.04	0	0	0	0	0	0	0	0	0.02	0	0	0	0	0	0	0	0	0.05	0	0.06	0	0	0	0	0	0	0	0	1	0	0	0	0	0	0
100042295	100042295	Gm3776	8.8	2.06	1.3	1.8	1.09	7.26	5.79	5.84	7.01	4.06	3.22	1.77	3.27	2.77	2.16	0.85	2.79	3.41	2.08	4.37	12.96	2.5	1.78	2.26	1.6	9.38	7.53	8.21	9.89	4.69	5.21	2.79	4.94	3.97	3.29	1.23	3.93	4.41	3.07	6.36	95.67	20.97	13.18	18	10.67	71.9	56.83
212937	212937	Tifab	5.09	1.75	4.17	1.34	4.35	3.15	3.83	3.28	3.39	1.02	29.28	46.67	4.39	3.57	4.46	10.2	7.53	2.66	6.03	3.08	7.49	2.13	5.69	1.68	6.36	4.08	4.98	4.6	4.78	1.18	47.41	73.64	6.62	5.12	6.79	14.71	10.62	3.44	8.91	4.47	267	90	207	62	201	153	178
56367	56367	Scoc	16.93	11.71	18.02	16.37	21.06	18.53	18.25	19.01	15.81	13.11	13.3	18.08	18.91	17.96	20.57	21.47	21.12	19.15	19.81	18.52	24.92	14.23	24.6	20.57	30.76	23.95	23.74	26.72	22.3	15.13	21.54	28.53	28.52	25.76	31.31	30.95	29.77	24.74	29.28	26.94	491	329	498	445	564	495	492
320795	320795	Pkn1	12.93	8.25	12.06	9.85	17.97	11.23	12.82	12.03	11.72	6.26	25.81	29.17	16.8	16.9	17.19	26.48	19.56	10.86	17.8	10.5	19.03	10.03	16.46	12.38	26.26	14.51	16.67	16.9	16.53	7.22	41.78	46.02	25.34	24.23	26.18	38.18	27.57	14.02	26.32	15.27	1167.93	841.87	1136.02	893.43	1609.97	941.9	1124.91
75657	75657	Speer4a	0.03	0	0	0.05	0	0	0	0	0	0	0	0	0	0	0	0	0	0	0	0	0.05	0	0	0.06	0	0	0	0	0	0	0	0	0	0	0	0	0	0	0	0	0.75	0	0	1	0	0	0
21402	21402	Skp1a	141.12	186.77	177.05	208.48	147.64	182.83	166.63	156.47	158.52	198.97	101.49	99.5	126.05	185.24	128.6	130.63	143.6	175.91	138.87	168.76	207.71	227.04	241.72	262	215.68	236.24	216.72	219.86	223.56	229.74	164.32	157	190.14	265.66	195.77	188.34	202.44	227.21	205.27	245.42	2947.92	3750.91	3489.9	4077.93	2824.94	3535.95	3200.96
16834	16834	Cog1	11.33	13.87	13.33	14.86	15.22	12.32	13.96	13.77	14.12	11.38	14.86	16.29	15.32	13.63	16.85	14.82	12.86	12.39	15.24	14.85	16.67	16.86	18.2	18.68	22.23	15.92	18.15	19.36	19.91	13.14	24.06	25.7	23.11	19.55	25.65	21.37	18.13	16.01	22.53	21.6	572.66	678.56	635.57	693.94	707.14	581.03	656.93
654818	654818	Smco3	1.35	0.76	1.28	0.48	0.56	0.79	0.83	0.53	1.36	0.48	0.6	0.87	0.54	0.54	1.13	2.2	0.82	1.03	0.75	0.87	1.98	0.92	1.75	0.6	0.81	1.02	1.08	0.74	1.92	0.55	0.96	1.37	0.81	0.78	1.72	3.17	1.15	1.34	1.11	1.26	42	23	38	14	16	23	24
383348	383348	Kctd16	0.01	0.02	0.05	0.03	0.04	0.06	0.04	0.06	0.09	0.01	0.05	0.01	0.06	0.02	0.04	0.03	0.03	0.06	0.05	0.05	0.02	0.02	0.07	0.04	0.06	0.08	0.05	0.08	0.13	0.01	0.08	0.02	0.09	0.03	0.07	0.04	0.05	0.08	0.08	0.07	4	5	16	9	11	19	12
72821	72821	Scn2b	0.31	0.29	0.3	0.13	0.38	0.18	0.39	0.22	0.22	0.27	0.19	0.4	0.26	0.2	0.49	0.62	0.3	0.25	0.29	0.24	0.45	0.35	0.41	0.16	0.56	0.23	0.51	0.31	0.31	0.32	0.31	0.63	0.39	0.29	0.75	0.9	0.43	0.32	0.43	0.34	23	21	21	9	26	12	26.82
58237	58237	Nkain4	2.76	3.75	2.83	2.22	8.03	8.17	8.18	10.52	10.81	1.62	4.2	2.91	6.7	5.32	5.44	1.66	5.11	9.57	3.46	9.68	4.07	4.56	3.86	2.79	11.74	10.55	10.63	14.78	15.25	1.87	6.8	4.59	10.1	7.63	8.27	2.39	7.21	12.36	5.11	14.08	33	43	33	25	89	91	90
279653	279653	Pcdh19	1.51	1.9	1.71	2.27	1.64	1.05	1.19	1	1.15	1.95	1.42	1.97	1.09	2.54	1.38	1.28	1.7	1.2	1.53	1.29	2.22	2.31	2.33	2.86	2.4	1.36	1.54	1.4	1.62	2.25	2.29	3.11	1.64	3.64	2.1	1.84	2.4	1.55	2.26	1.87	248	287	254	339	242	158	174
320534	320534	Tmem104	6.52	4.21	5.94	4.88	7.97	4.25	5.54	5.2	4.13	3.8	13.16	15.61	8.78	6.94	6.71	14.81	8.14	5.05	6.79	5.68	9.59	5.11	8.11	6.13	11.64	5.49	7.2	7.3	5.82	4.39	21.31	24.64	13.24	9.96	10.22	21.36	11.47	6.52	10.04	8.26	486	304	407	342	535	295	385
67466	67466	Pdcl	10.05	11.02	12.29	11.16	12.53	12.23	10.46	10.11	10.99	12.07	10.47	9.44	9.19	13.76	9.62	10.55	12.2	11.16	10.5	12.07	14.8	13.4	16.78	14.02	18.31	15.8	13.61	14.2	15.5	13.93	16.95	14.89	13.87	19.73	14.64	15.21	17.2	14.42	15.52	17.55	457	488	528	478	526	518	442
22409	22409	Wnt10a	15.55	14.93	9.43	12.96	5.08	12.29	11.77	9.26	10.88	14.82	5.01	4.53	7.63	9.57	4.79	3.44	6.74	8.01	5.99	12.05	22.89	18.15	12.87	16.29	7.43	15.88	15.31	13.01	15.35	17.11	8.12	7.15	11.5	13.73	7.29	4.96	9.5	10.34	8.85	17.53	461	429	265	362	139	339	323
66482	66482	Exoc2	7.47	6.36	6.67	6.7	9.67	8.54	7.91	7.77	8.74	7.83	10.75	9.72	8.68	9.32	7.84	8.6	9.38	6.59	7.5	6.43	10.99	7.73	9.1	8.41	14.13	11.03	10.28	10.92	12.33	9.05	17.4	15.34	13.1	13.36	11.94	12.4	13.22	8.51	11.09	9.35	512	429	435	435	616	550	506
67706	67706	Tmem179b	23.61	26.06	29.38	22.05	34.77	30.46	29.92	26.74	24.32	20.49	39.62	51.8	24.34	25.44	27.51	46.18	32.39	22.88	32.61	27.75	34.75	31.68	40.12	27.71	50.79	39.36	38.92	37.58	34.3	23.66	64.15	81.73	36.72	36.48	41.88	66.59	45.67	29.56	48.21	40.36	246	254	285	211	325	289	281
171580	171580	Mical1	11.37	14.75	11.91	13.89	13.14	10.78	10.65	10.3	10.14	13.21	16	17.28	10.9	15.32	10.34	12.41	10.26	8	9.68	11.16	16.73	17.93	16.27	17.45	19.2	13.93	13.85	14.47	14.3	15.26	25.91	27.27	16.44	21.97	15.74	17.9	14.47	10.33	14.31	16.23	613	781	614	721	659	535	526
54194	54194	Akap8l	16.73	16.2	18.17	17.19	21.13	19.3	20.48	16.68	16.04	14.95	19.22	18.59	20.9	19.95	19.64	21.83	16.19	15.65	17.54	18.98	24.62	19.69	24.81	21.6	30.86	24.93	26.64	23.43	22.63	17.26	31.12	29.34	31.52	28.62	29.9	31.47	22.82	20.21	25.92	27.6	513	489	534	501	605	557	584
380855	380855	Rsl1	1.3	1.2	1.32	1.15	2.15	0.94	1.33	0.93	0.83	1.4	2.12	2.34	1.07	1.57	0.91	1.64	1.74	1.62	1.24	1.13	1.91	1.46	1.8	1.45	3.15	1.22	1.73	1.31	1.17	1.61	3.43	3.69	1.61	2.25	1.39	2.37	2.45	2.09	1.83	1.64	40.39	36.29	38.98	33.75	61.8	27.32	38.29
503610	503610	Zdhhc18	17.62	15.59	18.67	15.65	15.75	19.13	18.27	17.59	17.25	16.3	34.19	37.95	16.03	15.89	15.61	29.25	19.62	18.38	19.57	18.53	25.94	18.95	25.49	19.67	23	24.72	23.76	24.72	24.32	18.82	55.36	59.88	24.19	22.79	23.76	42.17	27.66	23.75	28.93	26.95	756	658	744	638	628	734	702
115489126	115489126	LOC115489126	2.15	1.19	1.98	2.09	1.95	0.84	0.73	2.52	1.73	2.95	2.12	2.2	2.25	2.3	2.13	0.63	1.48	3.42	1.38	2.11	3.16	1.45	2.71	2.62	2.85	1.08	0.95	3.55	2.44	3.41	3.43	3.48	3.4	3.3	3.24	0.91	2.08	4.41	2.04	3.07	59.04	31.71	51.71	54.03	49.45	21.38	18.52
216131	216131	Trappc10	13.33	12.68	14.38	12.31	15.7	14.44	14.04	16.06	16.25	12.8	15.96	13.35	16.19	16.38	17.86	15.66	15.04	14.56	14.93	16.22	19.62	15.42	19.64	15.47	22.93	18.66	18.27	22.57	22.92	14.78	25.85	21.07	24.43	23.5	27.18	22.58	21.21	18.8	22.07	23.58	1100	1002	1090	949	1188	1092	1057.29
109731	109731	Maob	7	6.29	10.1	7.38	20.89	18.51	24.65	19.25	19.26	4.4	13.67	8.2	24.94	15.19	30.5	10.58	23.3	18.57	22.67	14.84	10.31	7.65	13.79	9.28	30.52	23.91	32.06	27.04	27.16	5.08	22.14	12.95	37.61	21.78	46.44	15.25	32.84	23.99	33.51	21.59	262	229	359	261	723	646	856
71941	71941	Cars2	8.79	9.4	11.71	9.07	10.92	10.65	11.63	11.52	12.21	8.61	8.85	9.42	9.24	10.56	11.64	10.67	10.24	10.23	11.22	11.96	12.94	11.43	15.98	11.4	15.95	13.76	15.13	16.19	17.22	9.94	14.33	14.87	13.94	15.14	17.71	15.39	14.44	13.21	16.59	17.39	239	245	300	235	277	273	301
17219	17219	Mcm6	10.95	8.71	5.81	9.25	3.82	6.42	4.23	5.48	5.06	13.71	6.51	13.08	2.15	14.23	1.83	5.61	10.11	3.15	5.6	6.02	16.12	10.58	7.93	11.63	5.59	8.3	5.5	7.7	7.13	15.83	10.53	20.63	3.24	20.41	2.79	8.09	14.25	4.07	8.27	8.75	521	407	262	418	169	287	188
93725	93725	Ear10	0	0	0.42	0	0.29	0.14	0.43	0	0	0.14	0.87	0	0.15	0.28	0.15	0.6	0.29	0	0.56	0.43	0	0	0.57	0	0.42	0.18	0.56	0	0	0.16	1.4	0	0.22	0.4	0.23	0.86	0.4	0	0.83	0.62	0	0	3.01	0	2.01	1	3
107868	107868	Usp9y	0	0.01	0.02	0	0.17	0	0	0	0	0	0	0	0	0	0	0.01	0	0	0	0	0	0.01	0.03	0	0.25	0	0	0	0	0	0	0	0	0	0	0.01	0	0	0	0	0	1	3	0	22	0	0
69126	69126	Rbis	175.39	299.88	271.51	303.81	277.92	345.98	310.63	246.24	285.2	322.08	196.9	262.8	233.91	314.87	199.32	245.99	303.38	390.44	235.27	253.42	258.15	364.54	370.67	381.81	406.01	447.06	404.03	346.01	402.2	371.89	318.81	414.67	352.83	451.55	303.42	354.67	427.7	504.31	347.76	368.55	553	775	714	768	692	883	780
226041	226041	Pgm5	2.22	1.1	2.97	1.34	2.4	2.85	2.63	2.68	3.59	0.76	2.03	2.17	2.83	1.73	3.24	2.5	2.67	2.4	2.76	3.17	3.27	1.34	4.05	1.68	3.5	3.69	3.42	3.76	5.06	0.87	3.29	3.42	4.26	2.48	4.93	3.61	3.77	3.09	4.08	4.61	296.47	144.77	378.82	170.32	298.65	357.88	328.66
69481	69481	Actl9	0	0.11	0.16	0.06	0.11	0.06	0	0.06	0	0	0	0.06	0.17	0.05	0.17	0	0.11	0	0	0.17	0	0.13	0.22	0.07	0.16	0.07	0	0.08	0	0	0	0.09	0.26	0.08	0.26	0	0.16	0	0	0.24	0	2	3	1	2	1	0
230612	230612	Slc5a9	3.4	1.24	1.11	0.64	1.08	2.13	1.67	2.29	2.19	0.83	1.18	0.85	2.25	1.34	1.09	0.58	1.49	1.57	1.53	1.46	5	1.51	1.52	0.8	1.57	2.75	2.18	3.22	3.08	0.95	1.91	1.34	3.39	1.92	1.66	0.83	2.09	2.03	2.26	2.12	240	86	75	43	71	141	111
20196	20196	S100a13	49.1	49.73	70.12	49.35	74.43	91.6	87.89	67.77	66.54	43.19	56.87	53.29	61.89	54.49	57.13	70.3	92.17	80.39	74.6	58.09	72.27	60.45	95.73	62.03	108.74	118.36	114.31	95.22	93.84	49.87	92.09	84.08	93.35	78.15	86.97	101.37	129.94	103.84	110.27	84.47	399	372	528	366	537	674	637
19328	19328	Rab12	33.71	30.62	41.8	36.62	48.37	44.95	48.37	55.01	48.43	27.11	47.75	43.98	54.97	44.06	61.06	71.58	45.21	50.23	52.11	43.67	49.61	37.22	57.07	46.02	70.67	58.08	62.91	77.3	68.3	31.3	77.31	69.4	82.92	63.19	92.96	103.21	63.73	64.87	77.02	63.51	987	868	1142	975	1324	1225	1319
18348	18348	Olfr49	0.07	0	0	0.08	0	0	0	0	0	0	0	0	0	0	0.08	0	0	0	0	0	0.11	0	0	0.1	0	0	0	0	0	0	0	0	0	0	0.13	0	0	0	0	0	1	0	0	1	0	0	0
69623	69623	Zfp33b	0.35	0.1	0.21	0.13	0.34	0.18	0.23	0.18	0.08	0.32	0.11	0.36	0.29	0.37	0.21	0.25	0.13	0.18	0.2	0.15	0.51	0.12	0.28	0.16	0.5	0.24	0.29	0.25	0.11	0.37	0.17	0.57	0.43	0.54	0.32	0.36	0.19	0.24	0.29	0.22	15.04	4.03	9.01	6	13.63	8	9.99
18007	18007	Neo1	10.41	13.56	11.06	14.33	10.01	7.77	8.15	9.14	9.85	15.98	7.3	10.58	9.59	17.35	9.5	6.82	7.01	7.99	8.78	10.07	15.33	16.48	15.11	18.01	14.63	10.04	10.6	12.84	13.89	18.45	11.82	16.7	14.47	24.88	14.46	9.84	9.88	10.32	12.98	14.65	1268	1625	1288	1663	1137	888	928
110789	110789	Adgrv1	0.03	0.06	0.04	0.03	0.06	0.07	0.11	0.07	0.05	0.03	0.04	0.03	0.08	0.04	0.07	0	0.04	0.06	0.04	0.07	0.05	0.07	0.06	0.04	0.09	0.09	0.15	0.09	0.07	0.03	0.07	0.05	0.12	0.06	0.1	0.01	0.06	0.08	0.05	0.1	7	12	9	6	12	13	22
107885	107885	Mthfs	7.55	7.03	11.34	7.45	14.05	12.2	8.92	8.62	10.59	7.45	17.92	19.53	9	8.36	6.82	21.59	14.94	7.15	9.33	8.64	11.11	8.55	15.49	9.36	20.53	15.77	11.61	12.11	14.93	8.6	29.01	30.82	13.58	11.99	10.39	31.13	21.07	9.24	13.79	12.56	67.63	58.44	93.53	61.24	111.68	98.44	71.4
387334	387334	Defb50	0	0	0	0	0	0	0	0.54	0	0	0	0	0	0	0	0	0	0	0	0	0	0	0	0	0	0	0	0.75	0	0	0	0	0	0	0	0	0	0	0	0	0	0	0	0	0	0	0
78767	78767	Efcab11	0.43	0.67	0.17	0.48	0.16	0.33	0.47	0.39	0.44	1.18	0.39	0.86	0.33	0.72	0.23	0.32	0.53	0.21	0.21	0.53	0.63	0.82	0.24	0.61	0.24	0.43	0.62	0.55	0.61	1.36	0.62	1.35	0.49	1.03	0.36	0.45	0.75	0.28	0.31	0.76	13	22	6	17	5	10	18
12229	12229	Btk	4.07	1.5	3.91	1.48	6.68	3.77	4.47	2.55	2.22	0.86	13.85	15.12	5.76	6.16	4.22	14.07	10.71	2.86	6.21	2.73	6	1.82	5.34	1.86	9.76	4.87	5.81	3.58	3.14	0.99	22.42	23.86	8.69	8.84	6.42	20.28	15.09	3.69	9.18	3.97	161	58	147	56	245	139	164
77305	77305	Wdr82	19.21	19.21	22.16	19.5	21.45	17.69	18.57	17.68	17.63	20.24	17.97	20.57	16.75	24.11	18.72	22.02	20.95	18.53	19.37	21.15	28.28	23.35	30.26	24.51	31.34	22.86	24.15	24.84	24.86	23.37	29.09	32.45	25.26	34.58	28.5	31.76	29.53	23.93	28.63	30.76	1250	1205	1342	1168	1279	1043	1092
232035	232035	Ccser1	3.05	5.03	2.6	5.59	1.44	1.13	1.02	1.05	0.95	6.08	0.58	0.79	1.03	3.05	0.55	0.81	1.14	0.73	1.01	1.38	4.48	6.11	3.55	7.03	2.1	1.47	1.33	1.48	1.34	7.02	0.93	1.25	1.56	4.37	0.84	1.16	1.61	0.94	1.49	2.01	190	303	161	332	88	66	59
434204	434204	Whamm	7.87	7.43	7.59	6.54	9.41	8.63	8.32	7.71	7.41	6.4	9.67	11.49	10.35	6.6	8.91	7.5	9.1	5.75	9.01	8.54	11.58	9.03	10.36	8.22	13.75	11.15	10.82	10.83	10.46	7.39	15.66	18.14	15.62	9.46	13.57	10.81	12.83	7.43	13.32	12.42	367	330	341	291	409	378	364
18491	18491	Pappa	1.17	0.49	0.6	0.52	0.62	0.19	0.12	0.27	0.42	0.84	0.14	0.27	0.14	0.32	0.17	0.35	0.13	0.21	0.21	0.49	1.72	0.6	0.81	0.65	0.9	0.24	0.16	0.38	0.6	0.98	0.23	0.42	0.22	0.46	0.27	0.51	0.18	0.27	0.31	0.71	217	90	106	92	107	33	21
209232	209232	Wfdc5	17.67	11.03	9.71	5.93	10.19	21.51	19.1	19.85	19.93	7.19	7.87	7.17	22.54	9.77	9.26	3.12	13.9	16.59	11.55	12.98	26	13.41	13.26	7.45	14.88	27.79	24.84	27.9	28.11	8.3	12.75	11.31	34	14.02	14.1	4.5	19.6	21.43	17.08	18.87	634	385	331	201	338	720	636
76974	76974	Urah	539.66	230.7	146.46	198.02	74.63	161.06	141.86	173.77	135.49	208.15	56.59	61.08	138.1	132.21	63.89	35.68	156.53	97.41	162.51	135.94	794.29	280.43	199.95	248.85	109.02	208.11	184.51	244.18	191.07	240.34	91.63	96.38	208.31	189.6	97.27	51.44	220.67	125.82	240.21	197.69	4360	1740	1116	1470	539	1198	1040
22289	22289	Kdm6a	4.59	4.9	5.59	4.95	5.95	4.33	4.32	5.26	6.02	4.86	6.02	5.13	5.38	6.37	4.76	4.39	5.56	4.41	4.97	4.79	6.76	5.96	7.63	6.22	8.69	5.6	5.62	7.4	8.49	5.61	9.74	8.1	8.12	9.14	7.25	6.32	7.84	5.69	7.35	6.96	455	480	527	470	556	402	398
209239	209239	Gan	3.41	4.19	3.6	2.99	4.51	5.02	4.59	4.99	7.91	5.51	3.83	2.12	4.73	3.86	2.92	1.55	4.09	5.36	3.34	3.72	5.02	5.09	4.92	3.76	6.59	6.48	5.97	7.02	11.16	6.36	6.2	3.35	7.13	5.53	4.44	2.23	5.77	6.93	4.94	5.4	189	227	190	157	232	260	237
246229	246229	Bivm	4.55	4.13	4.21	3.98	5.77	4.38	3.27	4.57	4.17	4.17	4.95	5.37	5.02	5.86	4.57	4.6	4.85	3.96	4.56	5.26	6.69	5.02	5.75	5	8.43	5.66	4.25	6.42	5.87	4.82	8.02	8.48	7.57	8.4	6.95	6.63	6.84	5.11	6.73	7.65	245	212	219	198	283	214	161
11595	11595	Acan	0.46	0.71	0.43	0.89	0.18	0.03	0	0.09	0.03	0.86	0.02	1.25	0.01	0.86	0	0.01	0.01	0	0.02	0.1	0.67	0.86	0.59	1.12	0.26	0.03	0	0.13	0.05	1	0.03	1.97	0.01	1.24	0	0.01	0.01	0	0.04	0.15	59	89	53	109	21	3	0
622307	622307	Albfm1	0.06	0.09	0.04	0.07	0.03	0	0	0.03	0	0.19	0	0.07	0	0.06	0	0	0	0	0.06	0.03	0.09	0.11	0.06	0.08	0.05	0	0	0.05	0	0.22	0	0.1	0	0.09	0	0	0	0	0.1	0.05	3	4	2	3	1	0	0
320974	320974	Lrrn4	0.01	0	0.06	0.08	0.08	0.08	0.1	0.01	0.08	0.04	0.06	0.11	0.11	0.11	0.25	0.08	0.11	0.06	0.06	0	0.02	0	0.08	0.1	0.12	0.11	0.12	0.02	0.12	0.04	0.09	0.17	0.17	0.15	0.38	0.12	0.15	0.08	0.09	0	1	0	3	3	4	6	5
67238	67238	Fam220a	23.1	20.82	23.38	20.2	21.79	23.58	28.43	35.09	26.67	15.86	19.46	19.59	28.7	22.31	31.64	28	22.2	29.11	27.48	28.55	34	25.31	31.93	25.38	31.83	30.47	36.98	49.31	37.62	18.31	31.51	30.92	43.3	32	48.17	40.37	31.29	37.6	40.62	41.53	780	682	748	644	680	742	890
67207	67207	Lsm1	5.91	7.64	8.57	7.42	8.67	8.67	7.64	7.18	8.29	6.98	6.5	7.4	7.23	8.26	8.09	7.19	9.65	7.63	7.48	8.55	8.69	9.28	11.7	9.32	12.67	11.2	9.94	10.09	11.69	8.06	10.53	11.68	10.91	11.84	12.32	10.37	13.61	9.86	11.06	12.43	187	225	249	209	245	251	222
13383	13383	Dlg1	20.15	21.17	19.29	23.03	18.83	13.87	13.05	14.27	14.63	22.76	14.47	14.97	15.06	21.19	14.59	14.86	13.71	13.49	14.71	15.28	29.66	25.73	26.34	28.95	27.51	17.92	16.97	20.05	20.64	26.28	23.42	23.63	22.71	30.39	22.21	21.43	19.33	17.42	21.74	22.21	1506.93	1543.4	1368.35	1621.57	1304	961.61	909.84
101502	101502	Hsd3b7	15.79	17.65	26.77	20.03	39.19	29.43	32.89	32.49	26.92	13.64	43.37	33.42	26.97	24.87	30.54	40.38	36.66	23.52	35.99	25.58	23.23	21.45	36.55	25.18	57.26	38.03	42.78	45.66	37.96	15.75	70.21	52.74	40.68	35.66	46.5	58.21	51.69	30.39	53.19	37.2	428	464	688	512	981	743	825
83946	83946	Phip	5.25	4.02	5.26	4.26	5.99	4.63	4.09	4.8	5.37	4.41	5.74	6.29	5.61	6.08	4.56	4.92	6.13	5.65	4.94	5.41	7.73	4.88	7.19	5.36	8.76	5.98	5.32	6.75	7.57	5.09	9.29	9.92	8.47	8.72	6.94	7.1	8.65	7.3	7.31	7.87	923	681	876	698	973	749	663
751864	751864	Gm9733	0.31	0	0.17	0	0.53	0.7	0.69	0.35	0	0	0.53	1.57	0.36	0.52	0.18	0.73	1.93	0	1.03	0.87	0.46	0	0.23	0	0.78	0.9	0.9	0.5	0	0	0.85	2.47	0.54	0.74	0.28	1.06	2.71	0	1.52	1.27	2	0	1	0	3	4	5
71684	71684	Rbm43	6.96	5.86	9.21	5.43	14.39	7.9	10.1	6.06	5.28	5.01	12	13.57	7.27	7.84	7.18	12.46	14.96	7.29	8.37	7.8	10.24	7.12	12.57	6.83	21.02	10.21	13.14	8.52	7.45	5.78	19.44	21.42	10.97	11.24	10.93	17.97	21.09	9.41	12.37	11.34	225	180	273	160	420	230	285
69852	69852	Tcf23	1.47	0.03	0.29	0.06	0.06	0.16	0.25	0.03	0.05	0.08	0.05	0.05	0.19	0.15	0.03	0.05	0.22	0.07	0.44	0.17	2.16	0.04	0.4	0.08	0.09	0.21	0.33	0.05	0.07	0.09	0.08	0.08	0.28	0.22	0.05	0.07	0.31	0.09	0.66	0.25	80	2	8	4	4	10	8
56043	56043	Akr1e1	6.16	5.88	8.7	6.99	10.19	9.45	9.51	9.14	8.76	5.09	7.61	8	9.31	7.13	9.31	9.68	9.93	9.72	10.25	10.02	9.07	7.14	11.87	8.79	14.89	12.21	12.37	12.85	12.35	5.88	12.32	12.62	14.04	10.23	14.17	13.96	13.99	12.56	15.15	14.57	157	149	216	171	249	230	227
17350	17350	Mlh1	5.29	6.28	4.58	6.34	4.76	4.44	4.57	5.56	5.05	6.12	4.65	4.96	4.54	6.83	4.59	4.87	4.68	3.41	4.26	5.2	7.79	7.64	6.25	7.96	6.95	5.74	5.95	7.82	7.12	7.06	7.53	7.82	6.85	9.8	6.98	7.02	6.6	4.41	6.3	7.57	219	252	181	247	186	173	176
67020	67020	Tmem88	3.89	4.08	4.98	5.76	6.54	5.87	6.61	4.57	4.59	3.96	3.32	3.19	5.72	5.1	6.36	5.15	6.78	2.38	5.67	5.12	5.73	4.96	6.8	7.23	9.56	7.59	8.6	6.42	6.47	4.58	5.37	5.04	8.63	7.31	9.68	7.42	9.56	3.07	8.38	7.44	90	91	109	125	139	126	141
27410	27410	Abca3	8.14	9.84	9.39	10.09	12.07	11.74	11.98	11.23	14.43	9.37	14.71	13.54	12.99	11.43	11.64	11.18	11.43	10.55	10.44	10.22	11.99	11.96	12.83	12.68	17.63	15.17	15.58	15.78	20.35	10.82	23.82	21.36	19.6	16.39	17.72	16.12	16.12	13.63	15.44	14.86	872	1035	960	1028	1205	1183	1202
74035	74035	Nol9	10.83	10.77	8.57	11.2	7.73	6.94	7.39	7.64	7.12	12.59	7.28	9.76	7.65	12.54	6.54	6.61	8.06	6.48	7.77	7.71	15.94	13.09	11.7	14.08	11.29	8.96	9.61	10.73	10.03	14.53	11.78	15.41	11.55	17.98	9.95	9.54	11.36	8.36	11.48	11.22	654	631	493	640	429	392	413
13038	13038	Ctsk	267.15	280.49	473.46	156.46	528.35	443.65	397.55	368.2	479.51	116.3	613.5	406.48	381.88	270.11	316.92	471.92	338.74	351.98	330.47	581.6	393.2	340.97	646.39	196.62	771.86	573.26	517.08	517.39	676.22	134.28	993.34	641.38	576.03	387.37	482.45	680.42	477.54	454.63	488.48	845.82	6199	6280	10379	3404	11278	9545	8495
19065	19065	Npy4r	0.1	0.29	0.59	0.19	0.38	0.08	0.15	0.08	0.34	0.52	0.04	0.15	0.35	0.22	0.12	0.15	0.15	0.12	0.11	0.42	0.15	0.35	0.81	0.23	0.55	0.1	0.2	0.11	0.48	0.6	0.06	0.24	0.53	0.32	0.18	0.22	0.21	0.15	0.16	0.61	3	8	16	5	10	2	4
107939	107939	Pom121	9.32	9.61	8.63	11.86	9.52	7.42	7.77	7.88	7.92	12.04	9.25	12.82	9.16	12.33	9.07	7.8	8.55	6.31	8.33	8.48	13.71	11.68	11.78	14.91	13.91	9.59	10.1	11.07	11.17	13.91	14.98	20.22	13.81	17.69	13.8	11.25	12.05	8.15	12.32	12.33	849.34	827.29	721.58	985.49	780.79	605.04	640.01
56809	56809	Gmeb1	4.71	4.9	4.42	4.84	4.49	3.7	3.84	3.88	4.4	5.95	4.56	4.83	4.2	5.86	3.72	3.79	4.01	3.46	4.19	4.99	6.93	5.95	6.03	6.08	6.56	4.78	5	5.45	6.2	6.87	7.38	7.62	6.34	8.41	5.66	5.47	5.66	4.47	6.19	7.26	337.16	364.83	322.44	349.63	318	266.05	263
243862	243862	Psg22	0.07	0	0.04	0	0	0	0.04	0	0	0	0	0.19	0	0.04	0.09	0	0	0	0	0	0.11	0	0.06	0	0	0	0.05	0	0	0	0	0.3	0	0.05	0.13	0	0	0	0	0	1	0	1	0	0	0	1
66104	66104	Tceal6	0	0	0.15	0	0	0	0	0	0	0.15	0	0	0	0	0	0	0	0	0.08	0.16	0	0	0.21	0	0	0	0	0	0	0.18	0	0	0	0	0	0	0	0	0.12	0.23	0	0	2.12	0	0	0	0
77569	77569	Limch1	5.67	2.13	5.1	4.21	7.68	7.71	10.25	12.11	10.1	1.65	6.84	3.21	12.07	6.53	15.53	7.98	7.63	11.91	12.67	7.78	8.34	2.58	6.96	5.29	11.22	9.97	13.34	17.01	14.24	1.9	11.07	5.07	18.2	9.37	23.64	11.5	10.76	15.39	18.73	11.31	563	206	483	399	709	714	955
12821	12821	Col17a1	75.91	89.83	77.02	55.71	92.51	102.05	101.05	104.11	125.08	68.16	70.46	30.24	100.6	50.02	55.61	28.88	59.1	81.34	64.9	99.25	111.72	109.2	105.15	70.01	135.14	131.86	131.44	146.29	176.39	78.7	114.09	47.72	151.75	71.73	84.66	41.64	83.32	105.06	95.93	144.35	6895	8034	6696	4825	7851	8721	8607
97484	97484	Cog8	14.58	15.41	15.17	13.51	14.38	12.24	14.69	12.89	12.21	12.45	12.18	16.18	14.43	14.37	14.21	13.88	15.21	12.51	15.95	13.01	21.47	18.73	20.71	16.98	21	15.82	19.11	18.11	17.22	14.38	19.72	25.54	21.76	20.61	21.63	20.01	21.44	16.16	23.57	18.92	468	480	462	409	426	366	437
72361	72361	Ces2g	24.74	9.68	12.33	4.91	18.34	11.8	10.34	14.38	13.43	3.83	10.47	15.4	13.87	11.41	12.37	7.36	16.47	8.25	16.19	16.61	36.41	11.76	16.83	6.17	26.79	15.24	13.46	20.2	18.94	4.43	16.96	24.29	20.92	16.37	18.84	10.61	23.22	10.65	23.93	24.16	1037	356	467	186	668	447	374
66972	66972	Slc25a23	6.19	5.12	7.44	6.84	13.63	12.94	15.84	12.29	12.18	4.6	9.57	7.81	17.8	10.92	16.57	7.7	12.7	10.77	12.76	11.29	9.12	6.23	10.15	8.6	19.91	16.72	20.6	17.27	17.18	5.31	15.49	12.33	26.85	15.67	25.23	11.11	17.9	13.91	18.87	16.41	333	269	381	349	679	650	794
70439	70439	Taf15	16.96	18.54	15.96	19.55	13.57	15	13.49	12.61	12.63	21.49	14.71	15.82	12.98	21.15	14.23	16.34	15.13	12.08	13.21	15.4	24.97	22.53	21.79	24.57	19.82	19.38	17.55	17.72	17.82	24.81	23.81	24.96	19.58	30.34	21.67	23.55	21.33	15.6	19.53	22.39	523	558	469	566	385	430	389
71903	71903	Ces2f	1.87	0.15	0.32	0.15	0.33	1.37	0.96	2.09	2.07	0.31	0.36	0.65	2.08	0.93	0.76	0.13	1.09	0.94	1.05	0.55	2.75	0.19	0.44	0.19	0.48	1.78	1.25	2.93	2.92	0.36	0.58	1.02	3.14	1.34	1.16	0.18	1.53	1.22	1.56	0.8	178	15	24	14	21	122	82
67534	67534	Ttll4	4.12	4.84	4.45	5.02	5.42	2.96	3.24	3.91	3.73	5.56	4.34	4.51	4.36	6.17	4.9	3.64	3.52	3.59	4.58	3.77	6.07	5.88	6.08	6.31	7.93	3.83	4.21	5.5	5.26	6.42	7.02	7.12	6.58	8.85	7.46	5.26	4.96	4.63	6.77	5.48	559	647	581	648	689	377	412
15242	15242	Hhex	4.33	2.43	4.81	2.95	3.92	4.61	3.82	3.92	3.44	0.69	8.8	10.25	5.19	3.78	3.39	7.97	5.82	2.63	4.12	4.73	6.37	2.96	6.57	3.7	5.72	5.96	4.97	5.51	4.85	0.79	14.25	16.17	7.83	5.43	5.16	11.5	8.2	3.4	6.09	6.88	114	62	120	73	95	113	93
102641068	102641068	Gm38529	0.23	0.06	0.22	0.08	0.11	0.18	0.08	0.12	0.27	0.12	0.29	0.22	0.18	0.21	0.28	0.03	0.09	0.16	0.2	0.16	0.34	0.07	0.31	0.1	0.16	0.23	0.11	0.16	0.38	0.14	0.48	0.34	0.28	0.3	0.43	0.04	0.13	0.2	0.3	0.23	11	3	9	4	4	8	4
13593	13593	Ebf3	2.63	1.31	2.62	2.22	4.62	2.81	3.38	4.39	3.35	1.15	3.97	5.45	5.15	4.05	4.82	3.61	4.55	3.49	4.61	2.5	3.88	1.59	3.57	2.79	6.75	3.63	4.39	6.17	4.72	1.32	6.42	8.59	7.76	5.8	7.33	5.2	6.42	4.51	6.82	3.63	203	102	195	162	325	201	237
56187	56187	Rabggta	12.5	16.68	11.47	15.67	10.93	10.86	11.45	10.53	10.35	15.22	10.18	10.36	8.58	11.76	8.25	9.78	8.6	7.42	7.78	10.85	18.39	20.28	15.65	19.69	15.97	14.03	14.9	14.79	14.59	17.58	16.48	16.35	12.94	16.87	12.56	14.1	12.12	9.59	11.5	15.77	454	588	400	539	368	370	387
20022	20022	Polr2j	77.6	119.41	121.93	118.44	114.86	119.47	134.21	123.98	123.56	113.81	89.04	97.02	98.45	108.99	99.18	103.68	115.5	139.84	107.8	118.3	114.22	145.15	166.47	148.85	167.79	154.38	174.56	174.21	174.25	131.41	144.16	153.09	148.5	156.31	150.99	149.49	162.83	180.62	159.34	172.04	458	631	655	622	588	625	691
216976	216976	Rskr	0.13	0.08	0.08	0.16	0.03	0.08	0.16	0.03	0.14	0	0.05	0.13	0.14	0.16	0.13	0.15	0.08	0.03	0.2	0.18	0.19	0.09	0.11	0.2	0.04	0.1	0.21	0.04	0.19	0	0.09	0.21	0.21	0.23	0.2	0.22	0.11	0.04	0.3	0.26	4	3	3	6	1	3	7
208748	208748	Prrg3	3.66	4.46	4.49	5.47	7.55	5.41	5.35	4.49	5.31	3.97	4.36	4.1	7.67	6.46	9.88	2.96	6.35	5.56	6.07	5.35	5.39	5.42	6.14	6.88	11.03	6.99	6.96	6.31	7.49	4.59	7.06	6.47	11.58	9.26	15.03	4.27	8.95	7.18	8.98	7.77	360	430	421	512	692	498	492
20661	20661	Sort1	19.75	28.03	21.73	28.43	28.18	22.2	25.47	22.57	25.45	31.62	14.63	15.23	27.71	27.28	29.49	12.15	23.43	15.23	22.26	19.05	29.08	34.08	29.67	35.73	41.17	28.68	33.12	31.72	35.89	36.5	23.69	24.03	41.79	39.12	44.89	17.51	33.04	19.67	32.9	27.7	2227	3106	2350	3052	2976	2353	2693
12909	12909	Crcp	17.01	23.16	18.66	21.27	19.32	19.07	21.19	20.11	17.88	25.16	16.7	18.5	18.73	21.98	14.99	18.13	18.8	19.86	16.8	20.18	25.04	28.16	25.48	26.73	28.23	24.65	27.57	28.25	25.21	29.05	27.03	29.19	28.26	31.52	22.81	26.13	26.5	25.65	24.84	29.35	361	473	374	423	376	375	414
78923	78923	Chsy3	0.51	0.36	0.48	0.62	0.39	0.27	0.2	0.19	0.19	0.61	0.85	0.74	0.27	0.9	0.3	0.62	0.32	0.3	0.22	0.36	0.75	0.44	0.66	0.78	0.58	0.35	0.27	0.27	0.27	0.7	1.37	1.16	0.4	1.3	0.45	0.9	0.45	0.38	0.32	0.52	32	22	29	37	23	16	12
69277	69277	3300002I08Rik	5.34	6.35	6.91	7.33	9.09	7.71	6.48	8.08	6.29	7.54	12.4	10.49	6.71	9.13	7.59	4.96	7.77	4.63	7.16	8.33	7.86	7.71	9.43	9.21	13.28	9.96	8.43	11.35	8.87	8.71	20.07	16.55	10.12	13.1	11.55	7.15	10.95	5.98	10.58	12.12	289.6	288.54	318.05	305.99	426.83	311.02	259.44
57258	57258	Xpo4	3.17	2.88	2.83	3.44	2.95	2.68	2.06	2.17	2.59	4.08	3.55	3.27	2.93	4.94	2.91	2.75	2.84	2.52	2.68	2.92	4.66	3.5	3.86	4.32	4.31	3.46	2.67	3.05	3.65	4.71	5.74	5.15	4.42	7.08	4.43	3.97	4.01	3.26	3.96	4.25	451.99	402.01	390.01	461.13	397.77	349.2	255.55
30056	30056	Timm9	10.21	13	14.79	13.59	13.59	14.91	12.58	15.61	12.87	18.02	9.57	9.85	10.73	17.96	12.93	13.4	14.42	15.23	14.41	15.55	15.03	15.81	20.19	17.08	19.86	19.27	16.36	21.94	18.15	20.81	15.49	15.55	16.19	25.75	19.69	19.32	20.33	19.67	21.3	22.61	110	128	149	142	143	153	130
17684	17684	Cited2	35.85	47.75	51.13	48.48	65.28	69.23	56.22	54.97	61.52	41.46	42.37	65.2	85.95	57.46	57.07	47.96	56.4	44.78	48.41	50.01	52.77	58.05	69.81	60.93	95.37	89.46	73.12	77.24	86.75	47.87	68.6	102.88	129.65	82.4	86.88	69.15	79.51	57.83	71.56	72.74	1067	1378	1443	1360	1792	1918	1549
11552	11552	Adra2b	0.06	0.03	0.08	0.03	0.16	0.07	0.08	0.1	0.16	0.06	0.03	0.07	0.08	0.06	0.07	0.16	0.06	0.05	0.1	0.07	0.09	0.04	0.11	0.04	0.24	0.08	0.11	0.14	0.23	0.07	0.05	0.1	0.13	0.09	0.1	0.23	0.09	0.06	0.14	0.1	4	2	5	2	10	4	5
226169	226169	Pprc1	12.02	10.95	8.27	11.6	7.65	6.84	8.06	7.35	7.61	13.95	9.81	12.28	8.27	11.44	6.78	8.9	8.6	5.74	7.06	7.37	17.69	13.31	11.3	14.58	11.18	8.83	10.49	10.33	10.74	16.11	15.88	19.37	12.47	16.41	10.32	12.83	12.13	7.41	10.44	10.72	1016	890	658	921	603	540	632
241289	241289	Ppp1r26	0.61	0.65	0.62	1.04	0.66	0.57	0.37	0.44	0.56	0.87	0.35	0.5	0.59	0.88	0.56	0.28	0.37	0.58	0.43	0.75	0.9	0.79	0.85	1.3	0.96	0.73	0.48	0.62	0.78	1	0.56	0.78	0.89	1.26	0.85	0.4	0.52	0.74	0.63	1.09	56	58	56	91	56	49	32
22248	22248	Unc119	17.94	18.47	17.44	18.72	26.9	11.29	14.45	15.33	11.34	17.39	17.21	16.95	17.15	20.28	15.58	29.86	20.35	12.23	14.42	13.44	26.4	22.46	23.82	23.52	39.3	14.59	18.79	21.54	16	20.08	27.86	26.75	25.88	29.08	23.71	43.06	28.69	15.8	21.32	19.54	298	293	257	304	394	172	215
102638774	102638774	Gm35257	9.7	34.85	63.68	6.23	21.51	0	0	0	0	6.47	0	0	0	0	0	0.64	0	0	0	0	14.28	42.37	86.93	7.83	31.42	0	0	0	0	7.47	0	0	0	0	0	0.92	0	0	0	0	23	65	129	12	40	0	0
242603	242603	Cdcp2	0	0	0	0	0	0	0	0	0	0	0	0	0.02	0	0	0	0.03	0	0	0	0	0	0	0	0	0	0	0	0	0	0	0	0.03	0	0	0	0.04	0	0	0	0	0	0	0	0	0	0
75772	75772	Pnpla5	16.08	14.68	20.9	6.92	18.36	47.86	16.76	18.44	31.86	13.07	14.24	6.07	11.49	5.63	9.05	14.3	8.09	19.13	7.36	40.48	23.66	17.85	28.54	8.7	26.82	61.85	21.79	25.91	44.93	15.09	23.06	9.58	17.33	8.07	13.78	20.61	11.4	24.71	10.88	58.87	543	490	670	216	573	1493	516
16149	16149	Cd74	1320.08	698.35	1433.92	590.91	1612.53	1093.59	1234.93	1013.61	893.12	286.48	3234.16	4411.95	1267.97	777.32	1268.51	2387.38	2053.36	912.81	935.72	979.04	1942.93	848.92	1957.65	742.61	2355.71	1413.09	1606.21	1424.3	1259.51	330.78	5236.49	6961.6	1912.64	1114.76	1931.08	3442.16	2894.75	1179.01	1383.13	1423.81	23117	11785	23803	9715	25855	17807	19955
66755	66755	4933415F23Rik	0	0	0.12	0.04	0	0	0	0.04	0	0	0.08	0	0	0.04	0.04	0	0.08	0	0	0	0	0	0.16	0.05	0	0	0	0.06	0	0	0.13	0	0	0.06	0.06	0	0.11	0	0	0	0	0	3	1	0	0	0
67914	67914	Coq9	33.83	27.95	49.19	42.31	54.95	66.74	77.42	97.29	80.92	24.36	48.82	32.2	81.69	53.57	107.61	94.64	63.3	87.44	89.03	71.56	49.79	33.98	67.15	53.17	80.27	86.24	100.69	136.71	114.11	28.12	79.04	50.81	123.22	76.82	163.81	136.45	89.23	112.93	131.6	104.08	848	677	1167	997	1267	1554	1792
20163	20163	Rsu1	40.38	38.08	55.69	38.6	71.51	49.86	52.7	48.35	55.4	38.51	69.23	85.91	61.08	52.95	53.16	67.49	59.51	53.18	57.69	53.7	59.43	46.29	76.03	48.51	104.46	64.43	68.55	67.93	78.12	44.47	112.1	135.55	92.14	75.94	80.92	97.3	83.9	68.69	85.27	78.1	938	853	1223	842	1526	1075	1129
70604	70604	Dnajb14	4.97	5.03	5.25	4.29	5.1	4.25	5.01	4.9	5.38	4.37	8.71	9.66	5.2	5.55	5.87	6.74	6.47	4.64	5.57	4.85	7.31	6.12	7.17	5.39	7.45	5.5	6.52	6.89	7.59	5.05	14.1	15.25	7.84	7.96	8.93	9.72	9.12	6	8.23	7.05	441.92	389.54	491.78	409.54	515.2	450.13	422.9
99662	99662	Eps8l3	0.74	0.68	0.76	0.62	1.11	1.09	0.63	1.17	1.3	1.13	0.7	0.49	1.19	0.76	0.81	0.35	0.54	0.73	0.67	0.8	1.09	0.83	1.04	0.78	1.62	1.41	0.82	1.64	1.83	1.31	1.13	0.78	1.8	1.08	1.23	0.51	0.76	0.95	1	1.16	29	26	29	23	40	40	23
84505	84505	Setdb1	10.6	10.76	10.33	11.24	11.5	8.64	7.94	8.68	8.94	12.7	11.1	12.27	10.31	14.28	9.79	10.83	10.85	7.56	9.57	10.38	15.59	13.08	14.1	14.12	16.81	11.17	10.33	12.19	12.61	14.67	17.97	19.36	15.55	20.48	14.91	15.62	15.29	9.76	14.15	15.1	801	797	744	808	809	612	560
76668	76668	Mdh1b	0	0	0	0	0	0.09	0	0.04	0	0.04	0	0	0	0	0	0	0	0	0	0.04	0	0	0	0	0	0.11	0	0.06	0	0.05	0	0	0	0	0	0	0	0	0	0.06	0	0	0	0	0	2	0
229877	229877	Rap1gds1	20.97	19	22.22	18.06	20.99	19.32	17.87	19.96	18.25	17.63	32.16	29.41	20.62	23.4	19.25	32.56	23.8	16.44	20.89	18.97	30.86	23.1	30.33	22.7	30.66	24.97	23.24	28.05	25.74	20.35	52.07	46.4	31.11	33.56	29.31	46.95	33.56	21.24	30.88	27.59	1139	991	1117	920	1061	971	899
13641	13641	Efnb1	26.04	41.52	27.79	38.51	20.99	14.72	12.15	13.43	13.8	41.17	9.68	17.47	12.14	32.05	9.79	10.09	9.62	9.59	11.9	19.03	38.33	50.47	37.94	48.39	30.66	19.02	15.8	18.87	19.46	47.54	15.67	27.57	18.31	45.96	14.91	14.55	13.56	12.38	17.6	27.68	1399	2181	1422	1962	1047	740	608
109697	109697	Cpa1	0.04	0	0	0	0	0	0	0.05	0	0.05	0	0.05	0	0	0	0	0	0	0	0	0.06	0	0	0	0	0	0	0.07	0	0.05	0	0.07	0	0	0	0	0	0	0	0	1	0	0	0	0	0	0
66787	66787	Gskip	8.87	9.63	11.02	8.86	9.15	9.81	9.56	9.65	8.63	7.97	9.66	11.17	9.54	8.65	7.78	11.77	9.22	8.16	8.76	9.96	13.05	11.7	15.05	11.13	13.37	12.67	12.43	13.56	12.16	9.21	15.64	17.62	14.39	12.41	11.84	16.97	13	10.53	12.95	14.48	389	412	460	368	372	402	390
63955	63955	Cables1	6.22	7.54	9.6	6.91	10.03	5.57	5.02	5.55	5.88	4.49	4.07	5.42	7.13	6.71	6.6	5.92	7.15	6	4.57	7.77	9.16	9.17	13.11	8.69	14.65	7.2	6.52	7.8	8.29	5.18	6.59	8.55	10.76	9.62	10.05	8.53	10.08	7.75	6.75	11.29	332	393	488	349	495	278	249
68051	68051	Nutf2	39.56	42.68	43.23	46.69	42.55	42.76	47.15	46.21	41.45	52.43	34.3	41.83	43.45	44.72	46.31	47.78	40.55	48.69	50.51	47.31	58.22	51.88	59.02	58.68	62.17	55.25	61.32	64.94	58.46	60.53	55.54	66	65.54	64.13	70.5	68.89	57.17	62.89	74.66	68.81	1245	1304	1291	1386	1237	1254	1376
76375	76375	Det1	4.88	5.78	6.73	5.34	6.32	6.34	6.41	7.6	7.02	4.96	5.46	5.98	6.66	6.42	7.76	7.39	6.3	7.85	6.66	6.8	7.18	7.02	9.19	6.71	9.23	8.19	8.33	10.68	9.9	5.72	8.84	9.44	10.04	9.21	11.81	10.65	8.87	10.14	9.85	9.89	177	198	234	182	213	221	224
626316	626316	Zfp987	0.02	0.02	0.02	0	0	0	0	0	0.02	0	0	0.05	0.02	0.02	0	0	0	0	0	0.05	0.03	0.03	0.03	0	0	0	0	0	0.03	0	0	0.07	0.04	0.03	0	0	0	0	0	0.07	1	1	1	0	0	0	0
380997	380997	Cyp2d12	0	0	0	0	0	0	0	0	0	0	0	0	0	0	0	0	0.1	0	0	0	0	0	0	0	0	0	0	0	0	0	0	0	0	0	0	0	0.14	0	0	0	0	0	0	0	0	0	0
268949	268949	Mucl3	0.07	0.03	0.14	0.13	0.08	0.04	0	0	0	0.03	0.04	0.08	0	0.1	0	0	0.08	0.03	0.03	0.09	0.11	0.03	0.19	0.16	0.12	0.05	0	0	0	0.04	0.06	0.13	0	0.15	0	0	0.11	0.04	0.04	0.14	3	1	4	5	3	1	0
218544	218544	Sgtb	1.48	2.13	2.31	2.07	1.77	1.56	1.08	1.02	1.82	1.89	1.92	1.58	1.52	2.17	1.07	1.53	1.48	1.39	1.38	1.43	2.18	2.58	3.15	2.6	2.58	2.02	1.41	1.43	2.57	2.18	3.1	2.49	2.3	3.12	1.63	2.21	2.09	1.8	2.04	2.08	75	105	111	99	83	74	51
76088	76088	Dock8	8.11	7.69	6.28	7.53	5.69	3.13	4.09	3.6	3.95	8.28	11.87	14.82	5.37	8.94	5.03	9.67	8.46	3.48	5.77	4.58	11.93	9.35	8.57	9.46	8.32	4.04	5.32	5.05	5.56	9.56	19.22	23.39	8.1	12.82	7.66	13.94	11.93	4.49	8.53	6.67	1029	959	761	906	676	374	482
494124	494124	Calm5	4.37	5.8	8.61	4.52	2.87	23.31	24.16	15.32	20.93	4.02	7.82	2.37	8.86	6.44	5.23	2.61	8.74	12.13	12.79	10.15	6.43	7.05	11.75	5.68	4.2	30.12	31.43	21.53	29.52	4.65	12.67	3.75	13.36	9.24	7.97	3.76	12.32	15.67	18.9	14.76	23	27	41	21	13	108	110
67956	67956	Kmt5a	58.11	65.06	52.21	64.62	42.51	54.13	54.57	54.84	54.61	73.41	42.5	54.22	63.84	58.69	43.25	40.67	47.57	45.63	49.96	52.47	85.52	79.08	71.28	81.2	62.11	69.95	70.98	77.07	77.02	84.76	68.82	85.55	96.29	84.17	65.85	58.64	67.06	58.94	73.85	76.31	2510	2706	2120	2599	1684	2131	2155
27219	27219	Sgk2	0.13	0.28	0.08	0.22	0	0.05	0.06	0	0.03	0.41	0	0	0.08	0.35	0.03	0	0.03	0	0.19	0.06	0.19	0.34	0.11	0.28	0	0.07	0.07	0	0.04	0.47	0	0	0.13	0.51	0.04	0	0.04	0	0.28	0.08	5	11	3	8	0	2	2
271711	271711	Tmem169	0.05	0.02	0.02	0.02	0.1	0	0.02	0	0.05	0.05	0.1	0.07	0.08	0.05	0.07	0.05	0	0.12	0.05	0.05	0.07	0.03	0.03	0.03	0.14	0	0.03	0	0.07	0.06	0.16	0.12	0.11	0.07	0.11	0.07	0	0.15	0.07	0.07	2	1	1	1	4	0	1
110891	110891	Slc8a2	0.12	0.36	0.13	0.3	0.1	0.18	0.13	0.26	0.12	0.17	0.1	0.22	0.14	0.22	0.16	0.11	0.13	0.07	0.15	0.18	0.18	0.44	0.17	0.38	0.15	0.23	0.16	0.36	0.17	0.19	0.16	0.35	0.21	0.32	0.24	0.16	0.19	0.09	0.22	0.27	11	30	10	25	8	14	12
109637	109637	Upk1a	1.47	3.01	1.73	3.79	1.31	2.12	1.66	1.99	2.34	2.86	1.8	1.07	1.65	1.98	1.94	1.55	1.29	1.73	1.63	2.2	2.16	3.66	2.37	4.76	1.92	2.74	2.16	2.79	3.3	3.3	2.91	1.69	2.5	2.84	2.95	2.23	1.81	2.23	2.41	3.19	27	53	30	65	22	36	28
63873	63873	Trpv4	8.14	8.27	8.53	9.82	11.65	5.67	6.65	7.07	5	10.12	7.84	9.7	10.85	13.7	10.38	10.77	8.77	7.91	9.23	7.89	11.98	10.06	11.65	12.34	17.02	7.33	8.64	9.94	7.06	11.69	12.69	15.3	16.37	19.65	15.8	15.53	12.37	10.22	13.64	11.48	418	414	416	479	557	273	319
231151	231151	Tada2b	6.17	5.75	6.6	6.39	6.23	6.02	5.95	6.02	6.76	7.5	7.07	6.85	6.6	7.05	6.78	6.86	6.82	5.94	6.39	5.61	9.08	6.99	9.01	8.03	9.1	7.78	7.74	8.46	9.53	8.66	11.45	10.81	9.95	10.11	10.33	9.89	9.62	7.68	9.44	8.16	377.69	344.66	384.97	371.02	354.82	345.75	340.76
11475	11475	Acta2	81.62	88.98	86.43	87.28	81.2	109.51	75.3	66.89	92.81	101.16	60.3	102.96	64.18	80.13	74.53	81.54	64.58	54.18	77.36	154.95	120.12	108.17	118	109.68	118.63	141.51	97.93	93.99	130.88	116.81	97.63	162.46	96.81	114.91	113.47	117.56	91.05	69.98	114.35	225.34	2714	3333	3144	3182	2805	3980	2742
100503240	100503240	Trpc5os	0	0	0	0	0	0	0	0.02	0	0	0	0	0	0	0	0	0.11	0	0	0	0	0	0	0	0	0	0	0.03	0	0	0	0	0	0	0	0	0.15	0	0	0	0	0	0	0	0	0	0
19354	19354	Rac2	16.71	5.85	15.94	6.4	25.18	12.25	15.83	11.15	9.54	3.06	55.64	77.34	20.12	24.47	14.61	49.11	31.14	10.67	18.8	11.1	24.6	7.11	21.77	8.04	36.78	15.83	20.59	15.67	13.45	3.53	90.09	122.03	30.35	35.09	22.24	70.8	43.9	13.78	27.79	16.15	805	275	731	292	1125	552	710
102637806	102637806	LOC102637806	0	0	0	0	0	0	0	0	0	0	0	0.07	0	0	0	0	0	0	0	0.07	0	0	0	0	0	0	0	0	0	0	0	0.11	0	0	0	0	0	0	0	0.1	0	0	0	0	0	0	0
381921	381921	Taok2	21.77	20.25	20.17	20.33	24.8	17.84	19.62	18.53	18.74	20.97	20.61	21.94	21.83	23.89	21.49	19.53	19.76	15.56	20.04	19.78	32.05	24.62	27.53	25.54	36.23	23.05	25.52	26.03	26.43	24.21	33.37	34.62	32.93	34.26	32.72	28.16	27.85	20.1	29.62	28.76	1657	1486	1444	1454	1734	1245	1373
16772	16772	Lama1	0.29	0.1	0.17	0.08	0.11	0.02	0.13	0.06	0.07	0.07	0.12	0.1	0.12	0.15	0.14	0.12	0.05	0.13	0.12	0.07	0.43	0.12	0.23	0.1	0.16	0.03	0.17	0.08	0.1	0.09	0.2	0.16	0.18	0.21	0.21	0.17	0.07	0.17	0.18	0.1	46	15	24	12	16	3	19
333315	333315	Frem3	0	0.02	0.02	0	0.01	0	0.03	0	0.01	0.02	0.01	0	0.01	0.02	0.01	0	0	0	0.01	0.04	0	0.02	0.03	0	0.01	0	0.04	0	0.01	0.02	0.02	0	0.02	0.03	0.02	0	0	0	0.01	0.06	0	2	2	0	1	0	3
69104	69104	5-Mar	53.51	51.68	57.97	52.59	62.68	56.8	64.55	54.36	56.29	53.62	53.78	57.52	64.85	58.22	61.45	53.94	76.67	58.1	62.92	52.43	78.76	62.82	79.14	66.09	91.57	73.39	83.96	76.38	79.39	61.91	87.07	90.76	97.82	83.49	93.55	77.77	108.09	75.04	93.01	76.25	1440.41	1410	1535	1423	1618	1555	1707
30945	30945	Rnf19a	10.72	14.23	13.69	13.07	13.88	10.02	9.81	10.06	10.18	13.49	14.54	11.13	10.21	12.2	8.91	10.84	9.92	9.72	9.95	10.88	15.78	17.29	18.7	16.43	20.28	12.94	12.76	14.13	14.36	15.57	23.54	17.56	15.4	17.49	13.56	15.63	13.99	12.55	14.71	15.83	746	970	903	858	897	650	637
226421	226421	Rab7b	4.28	4.12	5.16	4.16	6.54	5.37	5.78	5.66	6.43	4.23	10.77	10.06	5.46	5.81	5.24	5.69	8.22	5.54	6.2	4.75	6.3	5.01	7.05	5.23	9.56	6.94	7.52	7.95	9.06	4.88	17.44	15.87	8.24	8.33	7.98	8.2	11.59	7.16	9.17	6.9	314	295	361	290	445	369	395
75612	75612	Gns	77.42	65.73	90.61	57.08	108.28	75.95	79.59	77.5	83.61	47.99	175.44	196.4	98.95	92.7	86.38	122.07	95.46	74.52	84.08	87.2	113.94	79.9	123.7	71.73	158.19	98.13	103.52	108.91	117.92	55.41	284.07	309.9	149.26	132.95	131.5	176.01	134.57	96.25	124.28	126.81	4835	4020	5394	3384	6286	4443	4637
231858	231858	Radil	2.38	1.93	3.44	2.17	4.15	3.28	3.92	3.78	3	1.48	2.69	2.27	4.06	3.19	3.22	2.33	4.31	2.95	3.42	3.09	3.51	2.34	4.69	2.73	6.06	4.24	5.1	5.31	4.23	1.71	4.35	3.58	6.13	4.58	4.91	3.35	6.08	3.81	5.05	4.49	144	106	179	115	222	171	202
328019	328019	Spata32	0	0	0	0	0	0	0	0	0	0	0	0	0	0	0	0	0	0.15	0	0	0	0	0	0	0	0	0	0	0	0	0	0	0	0	0	0	0	0.2	0	0	0	0	0	0	0	0	0
328401	328401	Rnase9	0.06	0	0	0.07	0	0	0	0	0	0	0	0	0	0	0	0	0	0	0	0	0.09	0	0	0.09	0	0	0	0	0	0	0	0	0	0	0	0	0	0	0	0	1	0	0	1	0	0	0
319455	319455	Pld5	0.31	0.14	0.23	0.21	0.67	0.38	0.54	0.34	0.35	0.22	0.29	0.35	0.75	0.29	0.98	0.48	0.47	0.51	0.94	0.28	0.46	0.17	0.31	0.27	0.98	0.5	0.7	0.48	0.5	0.26	0.46	0.56	1.14	0.42	1.5	0.69	0.66	0.66	1.39	0.41	34.02	21.41	35.58	32.59	54.22	41.45	48.29
68566	68566	Caly	0	0	0.17	0	0.09	0.06	0.4	0	0.09	0	0.09	0.09	0	0	0.19	0.13	0	0.18	0.08	0.17	0	0	0.23	0	0.13	0.08	0.52	0	0.12	0	0.14	0.14	0	0	0.29	0.19	0	0.23	0.13	0.25	0	0	2	0	1	1	5
74407	74407	Ttc25	0.06	0.12	0.13	0.16	0.14	0.3	0.36	0.17	0.46	0.12	0.32	0.08	0.14	0.2	0.12	0.1	0.24	0.25	0.17	0.34	0.09	0.14	0.18	0.21	0.21	0.38	0.47	0.24	0.65	0.14	0.51	0.13	0.21	0.28	0.19	0.14	0.33	0.32	0.25	0.5	2	5	5	6	6	12	15
18761	18761	Prkcq	8.45	8.12	12.23	11.8	9.13	9.58	14.67	13.9	11.57	9.33	8.1	7.09	13.33	11.05	16.42	12.96	10.46	12.38	15.19	10.73	12.44	9.87	16.69	14.83	13.34	12.37	19.08	19.53	16.31	10.77	13.11	11.19	20.1	15.84	24.99	18.68	14.75	15.99	22.46	15.6	444	417	614	590	448	474	722
108168466	108168466	LOC108168466	0	0	0	0	0	0	0	0.13	0	0	0	0	0	0	0	0	0	0	0	0	0	0	0	0	0	0	0	0.18	0	0	0	0	0	0	0	0	0	0	0	0	0	0	0	0	0	0	0
226182	226182	Taf5	2.31	2.16	2.38	1.93	1.86	2.32	1.4	2.1	1.96	2.93	1.8	2.14	1.76	3.28	1.83	1.96	1.79	1.65	1.95	1.72	3.4	2.63	3.25	2.42	2.72	3	1.83	2.95	2.76	3.39	2.91	3.37	2.65	4.7	2.78	2.82	2.52	2.13	2.89	2.5	120	110	118	95	90	113	68
18994	18994	Pou3f4	0.01	0	0	0	0.04	0.01	0.01	0.06	0.03	0.01	0.03	0.01	0	0.05	0	0	0.03	0.01	0.03	0.01	0.02	0	0	0	0.06	0.02	0.02	0.08	0.04	0.02	0.05	0.02	0	0.08	0	0	0.04	0.02	0.04	0.02	1	0	0	0	3	1	1
16561	16561	Kif1b	19.6	17.85	20.31	24.52	21.94	22.65	22.72	27.6	28.37	19.88	24.08	17.08	28.65	26.1	34.31	26.03	28.43	30.24	32.2	24.8	28.85	21.7	27.72	30.82	32.05	29.27	29.55	38.79	40.01	22.95	38.99	26.95	43.22	37.43	52.22	37.52	40.08	39.06	47.59	36.07	2730	2441	2642	3182	2850	2875	2861
26920	26920	Cntrl	4.47	3.44	4.6	4.52	5.78	3.84	3.73	3.91	4.62	4.46	5.78	6.75	4.63	5.76	4.43	4.86	4.73	3.35	4.19	4.26	6.58	4.18	6.28	5.68	8.44	4.96	4.86	5.5	6.51	5.15	9.35	10.65	6.99	8.26	6.74	7	6.67	4.33	6.2	6.2	514	358	459	453	596	385	378
22364	22364	Vpreb3	0.34	0	0.24	0	0.2	0	0.17	0	0.39	0	0.12	1.67	0	0.43	0	0.18	0	0.38	0	0.12	0.5	0	0.32	0	0.29	0	0.23	0	0.55	0	0.2	2.64	0	0.61	0	0.26	0	0.49	0	0.18	2	0	2	0	1	0	1
67507	67507	1700019N19Rik	0	0	0	0	0	0	0	0	0	0	0	0	0	0	0	0.07	0	0	0	0	0	0	0	0	0	0	0	0	0	0	0	0	0	0	0	0.1	0	0	0	0	0	0	0	0	0	0	0
56524	56524	Mpp6	14.12	9.47	16.21	12.87	14.29	16.17	17.3	16.99	16.33	12.32	15.68	13.47	15.6	18.05	17.34	18.83	17.6	21.38	17.19	15.01	20.78	11.51	22.13	16.17	20.87	20.9	22.5	23.87	23.02	14.22	25.38	21.25	23.53	25.89	26.4	27.15	24.81	27.62	25.41	21.83	489	317	536	424	459	525	552
67223	67223	Rrp15	12.44	11.46	10.68	13.79	9.25	10.9	11.96	9.93	9.1	16.74	7.77	9.66	8.63	12.93	9.34	8.94	12.23	10.49	9.88	11.69	18.31	13.93	14.58	17.33	13.51	14.08	15.55	13.95	12.84	19.32	12.58	15.25	13.01	18.55	14.22	12.89	17.24	13.55	14.6	16.99	208	183	168	215	141	168	183
234839	234839	Piezo1	27.36	31.97	32.05	34.97	34.94	31.85	48.35	50.08	45.41	28.72	35.88	28.15	50.82	34.82	66.7	31.56	41.25	43.26	65.2	36.69	40.27	38.86	43.76	43.95	51.04	41.15	62.89	70.37	64.03	33.16	58.09	44.41	76.65	49.94	101.54	45.51	58.15	55.88	96.37	53.36	2856.26	2829.4	2775.51	3106.76	3250.14	2741.85	4274.18
14359	14359	Fxr1	40.14	29.23	55.97	40.42	61.92	57.36	75.51	78.99	72.46	26.48	52.27	39.69	76.94	54.38	98.68	73.53	73.75	97.8	91.32	64.77	59.07	35.53	76.41	50.8	90.46	74.11	98.22	111	102.19	30.57	84.63	62.62	116.05	77.99	150.22	106.01	103.97	126.32	134.99	94.19	1588	1105	2159	1586	2320	2272	2944
218490	218490	Btf3	603.48	681.25	581.66	655.58	519.47	602.98	559.97	522.1	500.72	737.99	384.71	491.45	491.67	609.65	386.72	416.44	501.22	554.77	458.88	543.2	888.22	828.13	794.1	823.88	758.88	779.14	728.33	733.63	706.14	852.1	622.89	775.45	741.65	874.3	588.71	600.43	706.61	716.56	678.29	789.97	6727	7117	6034	6712	5195	6118	5631
22145	22145	Tuba4a	302.34	250.67	198.99	273.98	149.35	213.5	268.58	240.04	242.88	232.39	106.26	86.92	229.72	186.16	283.11	183.5	193.68	301.8	326.47	198.83	444.99	304.72	271.67	344.31	218.18	275.88	349.34	337.3	342.52	268.33	172.05	137.14	346.52	266.97	430.99	264.57	273.04	389.82	482.57	289.16	9700.79	7823.86	6068.39	8294.95	4431	6375.74	7980.5
66890	66890	Lman2	45.03	40.41	43.04	36.91	40.73	40.95	35.57	35.29	36.53	35.46	41.77	42.62	34.03	39.16	38.2	47.82	40.8	34.38	42.8	42.3	66.28	49.12	58.76	46.39	59.5	52.92	46.26	49.6	51.51	40.94	67.62	67.25	51.34	56.16	58.15	68.95	57.51	44.41	63.26	61.52	3163	2782	2883	2463	2661	2696	2332
140482	140482	Zfp358	14.63	16.34	18.39	18.6	20.44	17.91	20.9	21.36	18.13	12.43	14.32	19.59	23.09	17.48	24.48	19.98	16.73	23.36	17.72	17.77	21.53	19.87	25.1	23.38	29.86	23.15	27.18	30.01	25.57	14.35	23.19	30.92	34.84	25.07	37.27	28.81	23.59	30.17	26.19	25.84	443	480	528	531	571	505	586
22115	22115	Tssk2	0	0	0.05	0.11	0	0	0	0	0	0.11	0	0	0	0	0	0	0	0	0.16	0	0	0	0.07	0.14	0	0	0	0	0	0.13	0	0	0	0	0	0	0	0	0.24	0	0	0	1	2	0	0	0
78100	78100	Msantd4	11.32	8.94	12.49	10.25	15.5	12.66	11.3	11.8	11.98	9.24	12.94	13.5	11.43	14.2	12.26	16.48	15.11	12.47	13.36	12.84	16.66	10.86	17.05	12.88	22.64	16.36	14.7	16.58	16.9	10.67	20.95	21.3	17.24	20.36	18.66	23.76	21.3	16.11	19.74	18.67	505	389	530	433	641	528	469
68106	68106	Nt5c3b	12.93	18.85	16.58	17.23	18.25	16.92	18.2	16.63	17.14	19.22	15.32	15.4	15.09	17.22	15.55	14.71	15.53	17.29	14.84	17.48	19.03	22.91	22.63	21.65	26.66	21.86	23.67	23.36	24.18	22.19	24.81	24.3	22.76	24.7	23.67	21.21	21.89	22.33	21.93	25.42	259.11	364	315.03	323	333	315.07	340.02
380916	380916	Lrch1	9.28	6.76	7.27	6.28	9.06	9.31	7.65	8.36	9.27	5.49	9.51	9.92	9.76	7.9	6.66	6.17	8.29	6.92	6.28	7.15	13.66	8.22	9.93	7.89	13.24	12.03	9.95	11.75	13.08	6.34	15.4	15.65	14.72	11.33	10.15	8.9	11.69	8.93	9.28	10.4	703	502	526	453	638	663	542
18483	18483	Palm	28.92	35.27	34.21	34.7	49.6	32.78	33.81	31.87	31.55	28.94	29.75	25.73	35.29	32.8	33.87	26.75	38.67	31.05	28.78	30.81	42.56	42.88	46.7	43.61	72.46	42.36	43.98	44.78	44.5	33.41	48.17	40.6	53.23	47.04	51.56	38.57	54.52	40.1	42.54	44.8	1133	1326	1265	1273	1799	1191	1220
668758	668758	Fbxw28	0	0	0.05	0.05	0	0.04	0.05	0	0	0	0.05	0	0	0	0	0	0	0.05	0	0	0	0	0.07	0.06	0	0.05	0.07	0	0	0	0.08	0	0	0	0	0	0	0.07	0	0	0	0	1	1	0	1	1
17535	17535	Mre11a	3.53	3.27	3.3	3.36	3.07	3.08	3.34	3.23	3.25	3.96	3.99	3.67	3.11	4.42	3.27	3.06	3.32	3.21	3.53	3.28	5.2	3.98	4.5	4.22	4.49	3.97	4.35	4.54	4.59	4.57	6.46	5.79	4.7	6.33	4.97	4.42	4.68	4.14	5.21	4.77	337	306	298	300	271	266	281
109900	109900	Asl	13.26	20.29	11.5	23.46	8.09	9.06	9.42	8.02	7.18	24.37	11.68	12.55	6.19	15.92	5.39	11.1	10.08	6.75	7.55	7.95	19.52	24.66	15.71	29.48	11.82	11.71	12.25	11.28	10.13	28.14	18.91	19.8	9.34	22.82	8.21	16.01	14.21	8.72	11.15	11.56	336	505	273	565	186	217	222
286940	286940	Flnb	20.46	28.44	22.39	22.32	24.83	10.6	11.28	11.46	12.8	25.15	15.2	14.01	13.95	15.91	13.98	16.4	12.92	13.05	14	15.42	30.11	34.57	30.57	28.05	36.27	13.69	14.67	16.11	18.04	29.04	24.61	22.1	21.04	22.81	21.29	23.64	18.21	16.85	20.69	22.43	3116	4262	3259	3239	3529	1516	1609
56844	56844	Tssc4	21	21.88	19.93	18.21	17.72	16.59	15.22	14.23	13.97	20.21	14.22	16.89	14.66	16.41	14.98	17.8	15.75	13.98	14.88	16.36	30.9	26.6	27.2	22.89	25.89	21.43	19.8	20	19.71	23.33	23.03	26.66	22.12	23.53	22.8	25.67	22.2	18.05	21.99	23.79	460	437	401	376	342	326	285
225638	225638	Alpk2	0.8	0.46	2.01	1.27	1.85	2.27	2.98	4.36	2.63	0.17	1.95	1.43	3.97	3.03	6.95	3.62	3.11	9.36	5.56	3.99	1.18	0.56	2.74	1.59	2.71	2.94	3.87	6.13	3.71	0.19	3.15	2.26	5.99	4.35	10.58	5.22	4.38	12.09	8.22	5.8	97	55	232	146	209	258	337
171286	171286	Slc12a8	0.31	0.6	0.4	0.41	1.16	0.6	0.6	0.39	0.62	0.43	1.6	0.73	0.74	0.27	0.77	0.58	0.87	0.74	0.61	0.39	0.45	0.73	0.55	0.52	1.69	0.77	0.78	0.54	0.87	0.49	2.6	1.15	1.12	0.39	1.18	0.84	1.23	0.95	0.9	0.56	11.81	20.15	14	14	36	17.97	17.25
13522	13522	Adam28	0.05	0.03	0.04	0.02	0.04	0.03	0.04	0.02	0	0.03	0.03	0.02	0.02	0	0	0.02	0	0	0.03	0.03	0.07	0.04	0.06	0.02	0.05	0.04	0.05	0.02	0	0.04	0.05	0.03	0.03	0	0	0.02	0	0	0.05	0.05	3.06	2.03	2.72	1.01	2.19	2.02	2.34
230577	230577	Pars2	1.96	2.31	1.97	2.27	2.21	2.31	2.14	2.34	1.9	1.8	2.17	1.87	2.03	2.54	2.05	2.1	1.86	2.23	1.87	2.89	2.89	2.8	2.69	2.85	3.23	2.99	2.79	3.29	2.69	2.08	3.52	2.95	3.07	3.64	3.12	3.03	2.62	2.88	2.76	4.21	69	78	67	78	75	79	74
338363	338363	Tmem241	1.37	1.26	1.59	1.4	2.37	2.55	1.8	1.43	1.9	1.04	2.8	2.73	1.65	2.21	1.95	2.24	2.42	1.7	1.93	1.61	2.02	1.53	2.17	1.76	3.46	3.3	2.34	2.02	2.68	1.2	4.53	4.3	2.49	3.16	2.97	3.23	3.41	2.2	2.86	2.34	67.19	60.8	74.25	60	111	102.88	86
54131	54131	Irf3	32.7	41.13	39.53	41.09	37.45	32.68	32.37	26.93	28.22	38.17	23.84	28.1	29.01	31.57	28.66	26.46	27	25.47	29.72	34.1	48.12	50	53.97	51.64	54.7	42.22	42.1	37.83	39.8	44.08	38.6	44.34	43.75	45.27	43.64	38.15	38.06	32.89	43.93	49.59	925	1134	1047	1098	950	840	831
245525	245525	Hsf3	0.05	0.05	0.09	0.03	0.08	0.1	0.1	0.08	0.13	0.18	0.1	0.08	0.33	0.12	0.24	0.03	0.17	0.09	0.18	0.02	0.07	0.06	0.13	0.03	0.12	0.13	0.13	0.11	0.18	0.21	0.17	0.12	0.49	0.18	0.36	0.04	0.24	0.12	0.26	0.04	2	2	4	1	4	4	4
18782	18782	Pla2g2d	6.45	4.64	6.51	6.89	12.31	15.94	23.7	13.23	14.05	4.55	6.69	16.93	17.08	9.53	15.38	6.31	16.07	15.12	9.7	8.98	9.5	5.64	8.89	8.66	17.99	20.59	30.82	18.59	19.81	5.26	10.83	26.71	25.76	13.67	23.41	9.09	22.66	19.53	14.33	13.07	217	153	207	219	380	496	735
69940	69940	Exoc1	13.03	15.08	13.13	13.48	13.67	15.44	13.94	11.79	12.34	13.65	16.2	13.34	12.09	14.15	9.98	13.07	14.26	9.4	12	13.68	19.18	18.33	17.92	16.94	19.97	19.95	18.13	16.57	17.4	15.76	26.24	21.06	18.23	20.3	15.2	18.85	20.1	12.15	17.74	19.89	596	594	553	545	575	596	550
22367	22367	Vrk1	5.12	4.42	3.73	5.14	4.49	3.82	3.97	3.6	3.32	5.14	5.6	4.97	2.99	6.02	2.57	5.76	4.23	2.69	2.54	3.52	7.53	5.37	5.09	6.46	6.56	4.93	5.16	5.06	4.68	5.93	9.06	7.85	4.51	8.64	3.92	8.3	5.96	3.48	3.75	5.12	317	266	222	300	256	222	233
76571	76571	Styxl1	0.25	0.23	0.34	0.7	0.72	0.63	0.14	0.51	0.21	0.22	0.39	0.13	0.65	0.32	0.56	0.33	0	0.1	0.19	0.18	0.37	0.28	0.47	0.88	1.05	0.81	0.18	0.72	0.29	0.25	0.63	0.21	0.99	0.46	0.85	0.48	0	0.13	0.28	0.26	6	4	7	12	16	12	4
66993	66993	Smarcd3	16.63	13.8	25.54	22.9	32.62	40.26	56.86	60.6	48.85	9.05	24.22	14.36	54.6	21.46	78.92	49.41	37.2	57.93	66.6	41.57	24.48	16.78	34.86	28.78	47.65	52.02	73.95	85.16	68.89	10.44	39.22	22.66	82.36	30.78	120.14	71.23	52.45	74.83	98.44	60.46	469	362	654	592	817	999	1415
23825	23825	Banf1	83.89	106.3	103.05	108.7	81	105.65	94.58	104.44	86.88	125.75	71.15	77.28	75.23	100.79	89.39	98.71	90.24	121.34	98.67	110.78	123.47	129.22	140.69	136.61	118.33	136.52	123.01	146.76	122.52	145.2	115.19	121.95	113.48	144.54	136.09	142.32	127.22	156.73	145.84	161.1	964	1064	1016	1064	783	987	907
72074	72074	Anks4b	0.23	1.07	0.27	1.14	0	0	0	0	0	1.41	0.04	0.18	0.07	0.38	0	0	0	0	0	0.07	0.33	1.3	0.37	1.43	0	0	0	0	0	1.63	0.06	0.28	0.11	0.54	0	0	0	0	0	0.1	7	32	8	33	0	0	0
109658	109658	Txlna	21.56	27.14	25.69	22.65	22.56	14.9	12.54	15.33	14.16	23.49	16.76	19.1	14.84	22.3	15.19	19.3	15.04	13.63	16.16	18.66	31.73	32.99	35.08	28.46	32.96	19.25	16.31	21.54	19.96	27.12	27.13	30.13	22.38	31.98	23.13	27.83	21.2	17.6	23.89	27.14	1646	2033	1875	1636	1606	1059	886
258812	258812	Olfr923	0	0	0	0	0	0	0	0	0	0	0	0	0	0	0.08	0.08	0	0	0	0	0	0	0	0	0	0	0	0	0	0	0	0	0	0	0.12	0.11	0	0	0	0	0	0	0	0	0	0	0
76479	76479	Smndc1	17.59	15.65	18.32	16.33	14.16	16	14.74	14.44	14.84	19.58	16.92	17.64	16.29	20.6	12.3	19.74	15.29	14.43	15.54	15.97	25.89	19.03	25.01	20.52	20.68	20.68	19.17	20.29	20.93	22.6	27.4	27.83	24.57	29.55	18.72	28.47	21.56	18.63	22.96	23.23	560	494	559	512	431	483	439
56351	56351	Ptges3	62.37	57.31	67.46	60.93	45.24	51.09	41.85	46.64	37.5	66.81	42.56	48.45	41.76	67.16	42.1	59.31	57.51	48.35	55.4	59.49	91.8	69.66	92.1	76.57	66.1	66.02	54.43	65.53	52.88	77.14	68.9	76.45	63	96.31	64.1	85.51	81.08	62.45	81.89	86.51	1840	1639	1887	1694	1231	1403	1143
70024	70024	Mcm10	2.6	2.48	1.31	2.29	0.46	0.82	0.4	0.6	0.66	3.83	0.81	2.5	0.3	2.81	0.21	0.94	0.88	0.2	0.85	0.83	3.83	3.01	1.79	2.88	0.67	1.06	0.52	0.85	0.93	4.43	1.32	3.94	0.45	4.04	0.33	1.36	1.25	0.25	1.25	1.2	146	139	70	122	24	45	21
67863	67863	Slc25a11	53.88	54.66	66.04	64.42	67.88	85.35	84.1	95.66	85	43.83	65.18	52.02	69.94	59.78	100.8	102.55	71.67	85.88	89.78	78.69	79.3	66.45	90.16	80.95	99.16	110.28	109.38	134.42	119.87	50.61	105.53	82.08	105.5	85.73	153.45	147.86	101.03	110.92	132.71	114.43	1493.14	1434.63	1711.92	1654.27	1726.07	2154.61	2136.71
432999	432999	A930007A09Rik	0.56	0.25	0.54	0.38	0.89	0.38	0.4	0.36	0.45	0.18	0.76	0.77	0.47	0.6	0.47	0.8	0.67	0.29	0.46	0.37	0.82	0.31	0.73	0.47	1.29	0.49	0.52	0.5	0.64	0.21	1.23	1.21	0.7	0.87	0.72	1.16	0.95	0.37	0.68	0.54	36	16	33	23	53	23	24
229363	229363	Gmps	8.77	9.14	8.67	9.4	7.77	7.99	7.54	6.69	7.05	10.55	7.09	7.98	6.85	10.77	6.82	7.26	7.22	6.58	7.23	7.73	12.91	11.12	11.84	11.81	11.35	10.33	9.8	9.4	9.94	12.18	11.47	12.6	10.34	15.44	10.38	10.46	10.17	8.5	10.69	11.23	757.35	765.65	748.44	779.04	649.14	676.57	641.15
103841	103841	Cuedc1	15.35	10.36	15.81	14.28	21.33	22.44	26.77	27.76	24.3	9.6	19.04	12.26	28.81	15.81	34.85	26.76	19.59	21.87	26.05	21.9	22.59	12.59	21.59	17.95	31.17	29	34.82	39.01	34.27	11.08	30.83	19.35	43.45	22.67	53.05	38.59	27.62	28.25	38.51	31.85	773	507	759	679	993	1060	1257
100041179	100041179	Gm3183	0	0.01	0	0	0	0	0	0	0	0	0.01	0	0	0	0	0	0	0	0	0	0	0.01	0	0	0	0	0	0	0	0	0.02	0	0	0	0	0	0	0	0	0	0	0.25	0	0	0	0	0
67936	67936	Wdr55	17.28	16.86	16.94	17.55	12.62	12.1	12.23	13.67	12.04	17.82	11.25	14.08	11.77	16.06	11.06	14.15	11.01	12.62	12.99	14.91	25.44	20.49	23.13	22.06	18.44	15.64	15.91	19.21	16.98	20.57	18.22	22.21	17.76	23.03	16.83	20.4	15.53	16.31	19.2	21.69	379	356	351	361	254	246	247
76041	76041	Ccdc125	1.57	1	1	1.12	2.38	0.77	0.58	0.42	0.67	1.35	1.56	1.71	1.3	2.44	0.7	2.78	1.28	0.34	0.51	0.94	2.31	1.22	1.37	1.41	3.48	0.99	0.75	0.59	0.94	1.56	2.53	2.7	1.96	3.5	1.06	4	1.81	0.44	0.75	1.37	68	45.56	43.49	49.78	95.3	31.4	24.48
110213	110213	Tmbim6	246.22	272.28	245.75	241.59	242.96	296.96	232.15	210.34	238.59	236.98	293.29	312.49	223.76	202.79	192.38	292.55	243.45	187.75	206.02	263.17	362.4	330.98	335.51	303.61	354.94	383.71	301.95	295.56	336.46	273.62	474.86	493.08	337.53	290.82	292.86	421.8	343.21	242.51	304.52	382.73	9149	9837	8665	8473	8338	10277	7994
70152	70152	Mettl7a1	33.1	25.64	32.98	24.78	64.22	48.99	62.01	55.06	50.88	15.85	36.77	26.12	60.42	38.1	66.03	31.75	55.59	41.1	53.8	37.17	48.72	31.17	45.03	31.14	93.82	63.3	80.66	77.36	71.76	18.3	59.54	41.22	91.13	54.64	100.52	45.78	78.37	53.09	79.52	54.06	939.01	706	887	664	1679.92	1295.99	1629.02
80749	80749	Lrfn1	1.61	1.98	1.19	1.66	1.76	0.88	1.14	1.13	0.77	2.07	0.99	1.45	0.93	1.62	0.76	1.06	0.98	0.65	0.81	1.23	2.36	2.4	1.62	2.09	2.57	1.14	1.49	1.59	1.08	2.39	1.6	2.28	1.4	2.32	1.15	1.52	1.38	0.85	1.2	1.79	81	100	59	84	87	44	54
381438	381438	Gm5148	0.31	0.39	0.65	0.64	0.41	0.49	0.46	0.6	0.08	0.64	0.34	0.25	0.17	0.49	0.51	0.16	0.32	0.17	0.62	0.33	0.46	0.47	0.88	0.81	0.6	0.63	0.59	0.84	0.12	0.74	0.55	0.39	0.26	0.7	0.78	0.24	0.45	0.22	0.92	0.49	5.18	6.21	10.21	10.06	6.31	7.55	6.99
19045	19045	Ppp1ca	223.54	268.65	225.37	253.17	192.31	223.92	211.85	205.84	201.3	255.14	191.07	217.44	189.5	244.52	166.46	189.66	221.35	184.72	185.33	200.49	329.01	326.58	307.68	318.17	280.94	289.33	275.55	289.24	283.88	294.59	309.36	343.1	285.85	350.67	253.41	273.46	312.05	238.59	273.94	291.57	4315.44	4977.28	4103.44	4572.23	3397.06	3998.29	3757.4
277010	277010	Marveld1	31.1	30.24	41.52	26.45	44.66	45.96	43.36	41.17	44.17	19.85	42.09	33.25	42.39	32.69	38.8	39.34	33.41	34.1	37.24	50.65	45.77	36.77	56.69	33.24	65.24	59.39	56.39	57.85	62.29	22.92	68.15	52.47	63.94	46.88	59.07	56.71	47.1	44.04	55.05	73.66	1520	1444	1932	1225	2025	2101	1973
234069	234069	Pcid2	8.43	11.14	9.97	10.88	10.04	8.26	8.32	9.35	8.86	9.96	10.01	9.58	7.17	10.16	9.36	11.29	8.89	8.2	9.01	10.05	12.41	13.54	13.61	13.67	14.67	10.67	10.82	13.14	12.5	11.5	16.21	15.12	10.82	14.57	14.25	16.28	12.53	10.59	13.31	14.61	429	530	471.91	495	470	384.96	383.64
22376	22376	Was	4.95	1.9	4.92	2.52	7.19	3.83	5.81	4.06	3.99	1.23	14.92	23.73	7.57	7.39	6.33	13.35	11.9	4.46	6.95	4.75	7.29	2.31	6.72	3.17	10.51	4.95	7.56	5.7	5.63	1.42	24.15	37.44	11.42	10.6	9.64	19.25	16.78	5.76	10.28	6.9	158	59	149	76	212	114	172
68737	68737	Angel1	2.88	4.22	3.22	3.17	3.29	3.93	4.27	3.42	3.27	3.35	2.39	2.29	3.58	3.01	3.1	2.44	2.74	2.91	3.29	3.18	4.23	5.13	4.4	3.98	4.8	5.08	5.56	4.81	4.61	3.87	3.88	3.61	5.4	4.31	4.72	3.53	3.87	3.76	4.87	4.63	179	257	191	187	190	229	249
56727	56727	Miox	0.07	0	0	0	0	0.08	0.08	0	0	0	0	0	0.08	0	0	0	0	0	0	0	0.11	0	0	0	0	0.1	0.1	0	0	0	0	0	0.12	0	0	0	0	0	0	0	1	0	0	0	0	1	1
277744	277744	Srarp	0.35	0.09	0.19	0.1	0.1	1.06	0.19	0.39	0.69	0.28	0.29	0	0.1	0.28	0.1	0.4	0.29	0.41	0.28	1.16	0.52	0.11	0.26	0.12	0.14	1.37	0.25	0.55	0.97	0.33	0.47	0	0.15	0.41	0.15	0.57	0.4	0.53	0.42	1.68	4	1	2	1	1	11	2
56190	56190	Rbm38	26.7	13.55	31	29.06	41.9	36.55	49	63.85	51.67	12.02	37.31	33.16	75.91	34.93	91.99	72.91	37.79	47.16	63.63	53.55	39.3	16.48	42.32	36.52	61.22	47.23	63.73	89.72	72.87	13.88	60.4	52.32	114.5	50.09	140.04	105.12	53.27	60.91	94.05	77.87	708	348	778	725	1025	901	1199
100041488	100041488	Gm11937	110.06	491.2	148.42	410.94	41.82	0	0	3.49	0	732.81	0.37	13.96	0.34	127.99	0	1.96	0	0	2.45	53.33	161.98	597.1	202.63	516.44	61.1	0	0	4.9	0	846.12	0.6	22.03	0.51	183.55	0	2.83	0	0	3.63	77.55	748.17	3030.23	924.63	2509.81	249.17	0	0
26432	26432	Plod2	5.54	4.68	8.2	6.45	7.08	0.92	1.02	0.88	0.62	5.74	14.04	10.91	1.54	4.71	1.35	27.01	2.23	1.94	1.86	2.3	8.15	5.69	11.19	8.1	10.35	1.19	1.33	1.24	0.87	6.63	22.74	17.21	2.33	6.76	2.05	38.94	3.14	2.51	2.75	3.35	339	275	469	368	400	52	60
673094	673094	Cd99	161.59	52.86	158.12	172.72	264.14	240.3	255.3	194	189.64	156.93	347.05	125.21	223.45	165.25	199.12	328.53	340.2	332.67	260.06	201.89	237.83	64.25	215.87	217.06	385.88	310.51	332.05	272.6	267.44	181.19	561.91	197.57	337.06	236.98	303.12	473.69	479.61	429.69	384.41	293.61	27	4	18	17	23	27	26
21771	21771	Utp4	17.92	17.93	16.47	19.87	12.73	13.15	15.43	14.09	14.52	22.36	11.86	15.35	13.73	18.82	13.33	12.2	14.84	13.67	13.49	13.59	26.38	21.8	22.49	24.97	18.6	16.99	20.07	19.8	20.48	25.81	19.21	24.22	20.71	26.99	20.29	17.59	20.91	17.65	19.95	19.77	620	603	541	649	407	424	495
71030	71030	4933403O08Rik	0	0	0	0	0	0	0	0	0	0	0	0	0	0.02	0	0	0	0	0	0	0	0	0	0	0	0	0	0	0	0	0	0	0	0.02	0	0	0	0	0	0	0	0	0	0	0	0	0
74776	74776	Ppa2	17.42	24.43	21.99	27.52	21.07	25.23	22.67	20.1	19.97	28.2	19.16	18.31	19.46	26.52	20.06	20.1	17.22	23	19.64	22.41	25.64	29.7	30.02	34.58	30.77	32.6	29.48	28.25	28.16	32.56	31.02	28.89	29.36	38.04	30.54	28.98	24.27	29.71	29.04	32.59	334	451	393	495	377	440	397
56516	56516	Rbms2	12.4	15.07	17.4	15.11	21.91	20.59	22.22	19.03	18.43	13.38	16.9	16.97	21.05	18.81	23.97	20.85	23.17	19.78	22.57	19.47	18.25	18.32	23.75	18.99	32	26.6	28.9	26.74	25.99	15.45	27.37	26.77	31.75	26.98	36.5	30.07	32.66	25.55	33.35	28.31	1066	1271	1432.17	1232	1758	1669	1788
71481	71481	Alpk1	4.1	1.55	3.03	2.02	5.13	3.48	3.86	3.25	4.2	1.82	14.96	12.15	4.49	4.2	3.38	6.98	7.31	2.31	5.23	2.89	6.03	1.88	4.14	2.54	7.49	4.5	5.02	4.57	5.92	2.1	24.22	19.17	6.78	6.02	5.14	10.06	10.31	2.99	7.72	4.2	398	156	296	199	488	357	380
226251	226251	Ablim1	30.07	16.15	22.44	18.48	24.75	24.11	21.93	27.27	28.1	17.09	18.9	16.7	29.35	27.68	28.13	15.24	26.29	31.38	24.78	24.58	44.26	19.63	30.64	23.23	36.16	31.16	28.52	38.32	39.62	19.74	30.6	26.35	44.27	39.7	42.82	21.97	37.07	40.53	36.63	35.75	3136	1656	2227	1848	2409	2365	2143
14613	14613	Gja5	1.69	0.91	0.87	0.7	1.43	1.53	1.69	1.3	1.02	0.7	0.72	1.28	1.86	0.72	1.67	1.05	1.23	0.89	1.77	1.24	2.49	1.1	1.18	0.88	2.09	1.97	2.19	1.83	1.45	0.81	1.17	2.02	2.81	1.03	2.54	1.51	1.74	1.15	2.61	1.8	84	44	41	33	66	71	78
77371	77371	Sec24a	4.96	4.05	5.73	4.32	6.03	4.86	4.72	6.14	6.41	4.81	6.43	7.17	7.08	5.86	6.56	5.22	6.42	5.66	6.49	5.81	7.3	4.93	7.82	5.43	8.81	6.28	6.14	8.63	9.04	5.56	10.41	11.31	10.68	8.4	9.98	7.53	9.05	7.31	9.59	8.46	538	440	616	454	611	505	488
59014	59014	Rrs1	18.41	18.47	14.43	19.69	11	10.76	12.03	11.57	10.92	22.13	10.25	15.02	11.14	18.39	10.45	12.33	13.37	9.76	12.01	13.73	27.1	22.46	19.7	24.75	16.07	13.91	15.65	16.25	15.4	25.56	16.59	23.7	16.81	26.38	15.91	17.77	18.85	12.61	17.75	19.97	573	558	426	578	316	312	347
50926	50926	Hnrnpdl	39.87	39.16	40.74	42.79	47.15	55.91	44.82	45.04	45.55	54.68	50.38	49.35	43.88	57.13	40.91	39.01	50.76	38.46	47.03	46.56	58.67	47.61	55.62	53.77	68.88	72.24	58.29	63.29	64.23	63.14	81.57	77.87	66.19	81.94	62.29	56.25	71.56	49.67	69.52	67.71	1891.86	1813.94	1822.94	1910.97	2076	2423.98	1939
12371	12371	Casp9	3.68	3.4	3.84	3.81	3.84	3.74	3.72	3.31	3.79	4.03	5.02	5.18	3.46	4.52	3.54	4.04	4.31	3.08	3.74	4.12	5.42	4.13	5.25	4.79	5.61	4.83	4.84	4.65	5.34	4.65	8.12	8.17	5.22	6.48	5.39	5.82	6.08	3.98	5.52	5.98	232	210	231	228	225	221	219
666389	666389	Gm12447	5.22	5.2	3.06	4.61	3.38	3.67	5.51	4.26	3.96	4.57	4.49	8.53	8.24	5.42	3.44	1.86	2.84	2.17	3.78	3.15	7.69	6.33	4.17	5.79	4.94	4.74	7.17	5.99	5.58	5.28	7.27	13.46	12.43	7.78	5.23	2.69	4.01	2.81	5.59	4.57	98.06	93.66	54.08	80.89	58.09	63.62	95.03
66821	66821	Bcs1l	7.5	8.46	9.25	8.7	10.47	12.51	12	12.4	12.46	6.66	7.88	8.53	13.05	9.47	14.91	11.04	9.71	9.88	13.68	12.27	11.05	10.28	12.63	10.94	15.3	16.17	15.61	17.43	17.57	7.69	12.76	13.47	19.69	13.58	22.7	15.92	13.69	12.76	20.22	17.85	205	224	238	224	263	315	302
668310	668310	Cc2d2b	0	0.03	0.01	0.01	0	0.01	0	0	0	0.01	0	0.02	0	0	0	0.01	0.01	0	0.02	0	0	0.03	0.01	0.01	0	0.01	0	0	0	0.01	0	0.03	0	0	0	0.01	0.01	0	0.03	0	0	3	1	1	0	1	0
77505	77505	Dnhd1	0.32	0.18	0.23	0.19	0.33	0.25	0.38	0.3	0.25	0.23	0.59	0.38	0.35	0.35	0.42	0.38	0.4	0.18	0.43	0.34	0.46	0.21	0.32	0.23	0.48	0.33	0.5	0.43	0.36	0.26	0.96	0.6	0.53	0.5	0.65	0.55	0.56	0.23	0.63	0.49	78	43	55	44	76	59	89
68126	68126	Fahd2a	3.98	3.89	5.18	4.83	7.38	8.49	9.44	7.25	10	3.61	5.63	2.79	6.65	6.03	9.36	6.68	7.49	8.06	7.73	8.36	5.85	4.73	7.08	6.07	10.78	10.97	12.28	10.19	14.1	4.16	9.11	4.41	10.03	8.65	14.25	9.63	10.56	10.41	11.42	12.16	64	63	79	76	114	124	144
666528	666528	Zfp541	0.05	0	0.01	0.03	0.01	0.01	0	0	0	0.06	0.03	0.03	0	0.01	0	0.01	0.01	0	0.01	0.01	0.08	0	0.02	0.04	0.02	0.02	0	0	0	0.07	0.05	0.05	0	0.02	0	0.02	0.02	0	0.02	0.02	4	0	1	2	1	1	0
239743	239743	Klhl6	3.62	1.03	2.03	1.17	4.79	1.58	1.91	1.59	1.52	0.48	4.95	4.49	2.67	3.94	3.67	7.27	3.85	2.02	2.62	2	5.32	1.25	2.77	1.47	7	2.04	2.48	2.23	2.14	0.56	8.02	7.09	4.02	5.65	5.58	10.48	5.43	2.61	3.87	2.91	133	36	72	39	164	55	63
18008	18008	Nes	5.57	5.86	4.92	5.1	2.83	3.36	3.36	2.86	2.39	4.41	4.19	3.1	2.31	2.98	3.21	3.88	3.55	5.86	4.43	3.82	8.19	7.12	6.72	6.41	4.14	4.34	4.37	4.02	3.37	5.09	6.79	4.9	3.49	4.27	4.89	5.6	5	7.57	6.55	5.56	565	584	477	493	268	320	319
56464	56464	Ctsf	30.45	48.31	44.17	37.46	41.27	29.03	27.5	24.51	27.04	33.28	26.25	18.06	24.68	26.11	22.83	29.64	20.62	24.12	21.4	28.56	44.82	58.73	60.3	47.07	60.29	37.51	35.77	34.44	38.13	38.43	42.5	28.5	37.23	37.44	34.76	42.74	29.07	31.16	31.64	41.53	884	1348	1191	1003	1105	783	738
107895	107895	Mgat5	5.14	6.7	5.34	6.69	4.13	2.59	2.4	2.54	2.78	8.48	5.22	5.31	2.74	6.08	2.12	4.2	2.82	2.32	2.5	3.59	7.56	8.14	7.29	8.4	6.03	3.34	3.13	3.57	3.92	9.79	8.45	8.37	4.13	8.72	3.23	6.06	3.98	3	3.7	5.22	689	917	711	892	523	341	309
230234	230234	Abitram	5.26	6.17	5.4	6.32	4.83	3.13	3.32	4.03	3.56	7.63	4.57	6.08	3.82	7.04	3.85	3.63	3.63	3.26	3.68	4.43	7.74	7.5	7.37	7.94	7.05	4.04	4.32	5.67	5.02	8.81	7.39	9.59	5.76	10.1	5.87	5.24	5.11	4.21	5.44	6.44	368	423	360	420	314	205	217
13858	13858	Eps15	23.9	29.38	27.75	31.78	29.39	30.62	26.8	26.06	26.21	30.57	34.61	30.94	33.18	34.99	27.62	31.86	29.78	26.93	29.2	25.57	35.18	35.72	37.89	39.94	42.93	39.56	34.86	36.62	36.96	35.3	56.04	48.82	50.05	50.17	42.04	45.94	41.98	34.79	43.16	37.19	1928	2203	2036	2323	2144	2181	1925
109359	109359	Abraxas2	13.32	11.98	15.33	12.56	17.62	14.13	15.32	15.07	13.84	12.21	17.38	18.14	14.88	14.77	14.44	18.04	15.4	15.42	13.58	14.17	19.6	14.57	20.92	15.78	25.74	18.25	19.93	21.18	19.52	14.1	28.14	28.62	22.44	21.18	21.98	26.01	21.72	19.91	20.08	20.61	609	535	667	544	747	604	652
194856	194856	Rhox4e	0	0	0.08	0.09	0	0	0	0	0	0	0	0	0	0	0	0	0	0	0.42	0	0	0	0.12	0.11	0	0	0	0	0	0	0	0	0	0	0	0	0	0	0.62	0	0	0	1	1	0	0	0
76758	76758	Gsdma2	0.87	2.37	2.09	0.98	1.56	1.13	0.13	0.4	0.84	0.99	0.44	0.21	0.23	0.34	0.22	0.74	0.46	0.29	0.13	0.79	1.29	2.89	2.85	1.24	2.28	1.46	0.17	0.57	1.18	1.15	0.71	0.33	0.34	0.49	0.34	1.07	0.64	0.38	0.19	1.15	22	57	49	23	35	26	3
235040	235040	Atg4d	12.83	14.61	13.4	14.73	11.56	15.28	13.88	16.31	15.8	15.05	10.8	8.72	13.18	13.5	15.16	13.75	13.57	14.95	14.76	13.71	18.89	17.76	18.29	18.52	16.88	19.74	18.06	22.92	22.28	17.38	17.48	13.76	19.88	19.36	23.08	19.83	19.13	19.32	21.82	19.93	478.08	591.42	526.11	559.7	439.29	554.12	536.72
101533	101533	Klk9	127.72	11.06	5.98	4.02	6.15	31.79	20.03	24.98	23.83	4.64	8.42	7.43	20.41	10.58	6.99	3.94	20.82	18.79	14.73	11.29	187.98	13.44	8.17	5.05	8.98	41.08	26.06	35.1	33.61	5.36	13.63	11.72	30.79	15.18	10.64	5.68	29.35	24.27	21.77	16.42	2678	226	120	80	114	588	388
319800	319800	Slc22a30	0	0	0	0	0	0.02	0	0	0	0	0	0	0	0	0	0	0	0	0	0	0	0	0	0	0	0.03	0	0	0	0	0	0	0	0	0	0	0	0	0	0	0	0	0	0	0	1	0
24102	24102	Trex2	125.84	69.78	40.8	53.25	19.65	64.83	36.65	48.34	47.45	53.28	15.78	12.52	23.69	27.41	14.86	8.62	30.53	39.33	29.7	38.78	185.21	84.82	55.71	66.92	28.71	83.77	47.67	67.93	66.92	61.52	25.54	19.75	35.74	39.31	22.63	12.44	43.05	50.8	43.9	56.39	1676	880	509	657	237	792	444
16523	16523	Kcnj8	3.55	2.84	4.21	3.2	5.6	8.82	7.48	10.47	9.59	2.56	5.79	4.03	8.17	5.79	7.53	5.25	5.97	6.6	8.08	9.56	5.22	3.45	5.75	4.02	8.18	11.4	9.73	14.72	13.52	2.96	9.38	6.35	12.33	8.3	11.46	7.57	8.41	8.53	11.95	13.9	141	110	159	120	206	327	276
67763	67763	Prpsap1	22.61	31.13	28.03	32.43	23.06	23.35	20.73	21.71	20.02	30.94	18.56	20.45	17.45	28.35	19.12	21.28	19.9	17.76	20.68	22.65	33.28	37.84	38.27	40.75	33.68	30.17	26.97	30.5	28.23	35.72	30.05	32.26	26.33	40.65	29.1	30.68	28.06	22.93	30.57	32.94	636	851	751	856	599	612	544
12862	12862	Cox6a2	171.5	106.18	327.98	331.3	395.45	634.24	907.48	1031.73	798.7	77	382.91	238.47	926.11	341.41	1095.53	823.95	566.18	1228.23	741.21	649.26	252.42	129.07	447.77	416.35	577.71	819.54	1180.32	1449.76	1126.36	88.91	619.97	376.28	1396.97	489.61	1667.75	1187.98	798.18	1586.42	1095.62	944.22	1228	693	2157	2138	2490	4069	5744
66180	66180	P3h4	18.65	13.52	19.53	9.88	19.42	19.31	19.18	25.04	20.46	8.82	16.19	14.31	18.95	14.56	18.83	17.87	18.69	21.36	20.22	24.21	27.45	16.43	26.66	12.41	28.37	24.95	24.95	35.18	28.85	10.18	26.21	22.57	28.58	20.88	28.66	25.76	26.35	27.59	29.88	35.2	559	387	547	282	538	543	535
12591	12591	Cdx2	0.03	0	0	0	0	0	0	0	0	0	0	0	0	0	0	0	0	0	0	0	0.04	0	0	0	0	0	0	0	0	0	0	0	0	0	0	0	0	0	0	0	1	0	0	0	0	0	0
56790	56790	Supt20	14.08	12.64	14.06	13.61	17.17	10.87	12.77	13.5	12.58	13.73	19.88	20.2	15.8	18.5	14.26	15.78	16.23	11.62	15.11	14.57	20.72	15.36	19.2	17.11	25.09	14.05	16.61	18.97	17.74	15.85	32.19	31.87	23.84	26.53	21.7	22.75	22.89	15.01	22.33	21.19	635	581	630	603	732	469	547
12387	12387	Ctnnb1	155.35	202.7	189.3	200.52	168.78	107.91	92.84	103.5	105.09	203.66	174.11	179.68	90.72	195.77	93.85	152.1	114.57	93.27	105.48	123.81	228.64	246.4	258.44	251.99	246.56	139.43	120.75	145.44	148.2	235.16	281.9	283.51	136.85	280.76	142.87	219.3	161.51	120.47	155.91	180.05	8973	11388	10337	10896	9060	5767	4952
69579	69579	2310034P14Rik	0.84	0.33	0.49	0.51	1.03	0.45	0.51	0.63	0.74	0.36	1.04	0.67	0.73	0.45	0.67	0.46	0.9	0.24	0.87	0.58	1.23	0.4	0.67	0.64	1.5	0.58	0.66	0.88	1.04	0.41	1.69	1.06	1.1	0.65	1.01	0.66	1.27	0.31	1.28	0.84	41.41	15.87	22.9	23.69	47.19	20.88	23.3
68475	68475	Ssna1	53.57	57.38	56.21	55.83	46.64	59	54.92	52.38	44.93	62.47	40.33	35.16	30.18	50.12	37.07	41.07	41.04	50.08	42.7	52.07	78.85	69.75	76.74	70.17	68.13	76.23	71.43	73.6	63.36	72.12	65.31	55.48	45.52	71.88	56.43	59.21	57.85	64.69	63.12	75.72	573	575	560	549	448	575	530
110794	110794	Cebpe	4.08	0.24	3.65	0.94	13.61	0.57	1.08	0.58	0.13	0	4.36	2.23	2.69	6.92	3.44	19.33	3.83	0.66	1.25	2.04	6.01	0.3	4.99	1.18	19.89	0.73	1.41	0.82	0.18	0	7.07	3.51	4.06	9.93	5.24	27.88	5.39	0.86	1.85	2.96	70	4	59	15	213	9	17
60599	60599	Trp53inp1	16.69	24.5	24.56	21.69	32.75	14.13	11.08	10.95	16.3	21.19	11.73	15.58	16.9	19.67	13.82	10.36	14.28	13.37	11.91	19	24.56	29.78	33.54	27.26	47.85	18.26	14.41	15.39	22.98	24.47	18.99	24.58	25.5	28.2	21.04	14.93	20.13	17.28	17.6	27.63	1486	2142	2088	1838	2714	1180	921
268515	268515	Bahcc1	1.66	1.74	1.51	2.11	1.87	2.15	2.21	1.69	2.53	2.02	1.97	1.92	1.92	2.23	1.98	1.49	1.35	1.21	1.97	1.56	2.44	2.12	2.06	2.66	2.73	2.78	2.88	2.38	3.57	2.33	3.2	3.03	2.9	3.19	3.02	2.15	1.9	1.56	2.91	2.27	307	317	265	370	321	375	389
12799	12799	Cnp	13.6	9.16	15.13	10.03	17.63	20.86	21.63	16.16	17	6.31	16.4	16.5	16.62	14.26	23.22	15.81	27.65	15.22	27.08	16.02	20.02	11.14	20.65	12.61	25.75	26.95	28.14	22.7	23.98	7.28	26.56	26.03	25.07	20.45	35.35	22.8	38.98	19.66	40.03	23.3	497	320	519	343	588	704	724
18193	18193	Nsd1	9.46	8.61	7.99	8.84	10.25	7.59	7.37	8.21	9.88	9.97	10.39	9.47	8.83	10.5	8.42	9.19	8.88	7.96	8.21	8.87	13.93	10.46	10.9	11.11	14.98	9.81	9.59	11.53	13.93	11.51	16.83	14.95	13.32	15.05	12.82	13.26	12.52	10.28	12.13	12.89	1983	1776	1588	1750	1994	1490	1442
100125586	100125586	Vmn2r2	0	0	0	0	0	0	0.05	0.03	0	0	0	0	0	0	0	0	0	0	0.02	0	0	0	0	0	0	0	0.06	0.04	0	0	0	0	0	0	0	0	0	0	0.03	0	0	0	0	0	0	0	2
14583	14583	Gfpt1	10.49	6.62	10.45	7.15	11.43	6.49	6.51	7.58	8.16	5.78	11.31	14.01	9.55	10.12	10.48	10.45	10.87	9.03	9.87	10.31	15.45	8.05	14.27	8.99	16.7	8.38	8.47	10.65	11.51	6.67	18.32	22.11	14.41	14.52	15.95	15.07	15.32	11.66	14.59	15	1087	674	1034	705	1104	631	631
20317	20317	Serpinf1	424.15	217.73	403.54	191.7	453.79	341.7	383.47	446.4	358.79	113.42	415.97	498.5	392.21	286.55	373.88	661.35	394.84	455.68	367.04	429.97	624.28	264.67	550.93	240.91	662.94	441.53	498.76	627.27	505.98	130.96	673.51	786.59	591.62	410.95	569.16	953.55	556.64	588.58	542.54	625.31	9147	4520	8221	3876	8976	6829	7615
15505	15505	Hsph1	43.34	37.33	62.35	38.43	20.76	13.97	17.17	20	13.91	27.52	12.14	30.57	25.4	26.04	29.1	49.58	28.42	36.14	41.96	40.41	63.79	45.38	85.12	48.29	30.33	18.05	22.34	28.1	19.62	31.78	19.65	48.24	38.31	37.34	44.3	71.49	40.06	46.68	62.03	58.76	2387	1979	3248	2003	1064	707	875
67978	67978	Tctn2	4.33	3.44	3.72	4.23	4.53	3.54	4.06	3.62	3.39	4.08	2.94	3.22	3.72	4.1	3.67	2.7	3.23	3.01	4.29	3.59	6.38	4.18	5.08	5.32	6.61	4.58	5.28	5.09	4.78	4.71	4.77	5.08	5.61	5.88	5.59	3.89	4.55	3.89	6.34	5.23	186	144	152	172	180	142	162
20856	20856	Stc2	7.15	4.25	7.74	3.78	8.49	5.03	4.45	4.65	5.76	2.91	4.99	4.87	9.47	4.48	9.45	11.36	4.94	6.4	4.18	6.12	10.52	5.17	10.57	4.75	12.41	6.5	5.79	6.53	8.12	3.36	8.08	7.68	14.29	6.43	14.38	16.38	6.96	8.27	6.18	8.91	191	110	196	95	209	125	110
234673	234673	Ces2e	1.55	0.98	1.29	0.35	1.11	0.39	0.22	0.52	0.42	0.45	0.11	0.26	0.48	0.37	0.81	0.29	0.44	0.22	0.28	0.79	2.28	1.2	1.76	0.44	1.62	0.5	0.28	0.73	0.6	0.52	0.17	0.41	0.72	0.53	1.23	0.41	0.63	0.28	0.41	1.15	50	32	41	11	34	11	7
282619	282619	Sbsn	1188.34	1137.3	946.89	724.19	933.74	1851.9	1655.95	1709.34	1729.8	857.17	777.47	414.29	1432.42	746.62	850.89	399.22	1111.91	1458.75	1105.14	1361.07	1749.04	1382.51	1292.74	910.1	1364.09	2392.94	2153.81	2401.91	2439.42	989.71	1258.82	653.71	2160.7	1070.73	1295.33	575.6	1567.54	1884.16	1633.56	1979.38	22107	19143	15732	11854	15480	33599	29611
23948	23948	Mmp17	1.03	0.71	1.18	0.66	1.03	1.33	0.98	0.96	1.2	0.75	0.36	0.9	0.85	0.52	0.61	0.89	0.53	1.1	0.75	2.18	1.51	0.87	1.61	0.83	1.5	1.72	1.28	1.34	1.69	0.87	0.58	1.42	1.29	0.74	0.93	1.29	0.75	1.42	1.11	3.17	75	51	82	46	70	91	67
15407	15407	Hoxb1	0.09	0.23	0.07	0.27	0	0.17	0.1	0.07	0	0.1	0.03	0.1	0	0.03	0	0	0	0	0.03	0.1	0.14	0.28	0.09	0.34	0	0.22	0.13	0.1	0	0.12	0.06	0.16	0	0.05	0	0	0	0	0.05	0.15	3	7	2	8	0	5	3
66627	66627	Ogfod2	8.82	8.51	9.84	8.58	10.02	9.02	9.34	10.98	8.41	6.93	7.84	7.28	8.22	7.83	9.27	9.26	7.73	8.05	9.62	9.47	12.98	10.35	13.44	10.79	14.63	11.66	12.15	15.43	11.87	8	12.7	11.48	12.41	11.22	14.11	13.35	10.9	10.4	14.23	13.78	197	181	209	177	205	184	193
12380	12380	Cast	75.98	98.57	61.89	111.02	47.51	54.29	49.04	53.63	59.78	104.47	54.31	42.86	55.26	75.26	47.14	43.66	53	59.1	51.4	53.22	111.84	119.82	84.49	139.53	69.4	70.15	63.79	75.35	84.3	120.62	87.94	67.63	83.36	107.92	71.76	62.95	74.72	76.34	75.97	77.4	5274.54	6776.4	4298.64	7345.2	3292.82	3746.37	3466.59
15161	15161	Hcfc1	12.21	11.17	11.25	11.92	11.7	8.6	8.9	10.48	11.14	13.91	13.5	15.75	11.42	16.26	12.8	11.71	11.88	9.09	11.36	10.23	17.98	13.57	15.35	14.97	17.1	11.11	11.58	14.73	15.71	16.07	21.86	24.85	17.23	23.32	19.48	16.88	16.75	11.74	16.79	14.88	1700	1524	1489	1578	1511	1117	1155
16796	16796	Lasp1	39.31	43.22	44.15	44.17	49.15	31.17	33.08	34.44	29.12	40.6	73.3	87.21	38.69	45.24	31.99	54.95	47.7	26.7	37.51	31.06	57.86	52.54	60.27	55.51	71.81	40.28	43.02	48.4	41.06	46.88	118.69	137.61	58.36	64.89	48.69	79.22	67.24	34.48	55.44	45.17	2236	2397	2373	2380	2594	1660	1754
268807	268807	Klhl38	2.27	1.52	3.04	3.34	5.48	3.92	5.68	13.24	7.78	1	6.07	2.48	8.23	4.55	13	4.91	4.78	7.42	7.09	4.39	3.34	1.84	4.15	4.19	8.01	5.06	7.39	18.61	10.98	1.16	9.84	3.92	12.41	6.52	19.78	7.08	6.73	9.59	10.49	6.39	77	50	98	107	172	124	179
232164	232164	Paip2b	8.99	9.04	9.84	10.32	11.57	11.52	11.06	13.82	13.85	9.34	8.6	6.59	11.18	11.9	12.96	11.85	11.59	12.49	11.79	11.03	13.24	10.99	13.43	12.96	16.9	14.88	14.39	19.42	19.53	10.79	13.92	10.4	16.86	17.07	19.72	17.09	16.34	16.13	17.43	16.04	478	470	498	520	571	573	548
574418	574418	Serinc4	0.03	0	0.03	0.21	0.1	0.11	0.03	0.11	0.06	0.1	0	0.03	0	0.1	0	0.03	0	0	0	0	0.04	0	0.04	0.26	0.15	0.14	0.04	0.15	0.08	0.12	0	0.05	0	0.14	0	0.05	0	0	0	0	1.08	0	1.09	2	3.33	2.13	1.08
75811	75811	Saxo1	0.04	0.08	0	0	0.04	0	0.08	0.04	0	0.08	0.04	0.04	0	0	0	0	0	0	0	0.04	0.05	0.09	0	0	0.06	0	0.1	0.06	0	0.09	0.07	0.06	0	0	0	0	0	0	0	0.06	1	2	0	0	1	0	2
215900	215900	Calhm6	2.42	1.97	1.92	1.19	2.89	1.88	2.65	0.77	0.92	0.67	8.93	22.26	1.87	2.38	0.93	1.46	7.7	1.27	2.31	0.83	3.56	2.39	2.62	1.5	4.23	2.43	3.45	1.08	1.3	0.77	14.47	35.12	2.83	3.41	1.42	2.1	10.86	1.64	3.41	1.21	35	27	26	16	38	25	35
81845	81845	Gpank1	15.17	16.66	15.73	15.05	14.49	16.29	17.68	13.01	13.87	15.18	11.87	15.13	16.71	14.76	12.79	14.63	13.07	14.17	14.74	15.12	22.32	20.25	21.48	18.91	21.17	21.06	22.99	18.27	19.56	17.53	19.21	23.87	25.21	21.17	19.47	21.1	18.42	18.3	21.79	21.98	306	318	292	275	266	302	323
75619	75619	Fastkd2	6.8	6.15	7.57	7.04	8.02	7.83	6.91	8.48	7.39	7.91	6.36	5.98	7.23	8.77	8.43	8.05	7.6	9.63	7.8	8.52	10	7.47	10.33	8.84	11.72	10.11	8.99	11.91	10.42	9.14	10.29	9.43	10.91	12.57	12.83	11.6	10.72	12.44	11.53	12.4	261	240	287	272	287	293	257
20766	20766	Sprr3	0.96	0	0	0	0	0	0	0	0	0	0	0	0	0	0	0	0.07	0	0	0	1.42	0	0	0	0	0	0	0	0	0	0	0	0	0	0	0	0.1	0	0	0	14	0	0	0	0	0	0
64424	64424	Polr1e	3.88	4.44	3.22	4.64	2.32	2.38	1.94	1.92	2.24	5.98	1.7	2.57	2.37	4.01	1.78	2.02	2.58	2.33	1.98	2.99	5.71	5.4	4.4	5.83	3.39	3.08	2.52	2.69	3.16	6.91	2.75	4.06	3.57	5.74	2.71	2.92	3.64	3.02	2.93	4.34	221	248	175	251	123	127	103
50887	50887	Hmgn5	12.65	10.47	11.25	12.58	9.72	15.77	12.35	11.33	11.82	17.39	7.39	11.55	12.52	16.65	10.59	7.68	11.82	13.02	11.45	11.1	18.62	12.72	15.36	15.81	14.19	20.38	16.07	15.92	16.67	20.08	11.97	18.23	18.89	23.88	16.12	11.07	16.66	16.82	16.92	16.14	363	291	306	340	257	421	328
213439	213439	Gpr174	0.09	0.03	0.02	0.01	0.15	0.08	0.03	0.01	0.04	0	0.28	0.56	0.24	0.2	0.11	0.18	0.18	0.03	0.03	0.07	0.13	0.03	0.03	0.02	0.21	0.1	0.03	0.02	0.06	0	0.45	0.88	0.36	0.28	0.16	0.26	0.26	0.03	0.04	0.1	7	2	2	1	11	6	2
17920	17920	Myo6	15.09	24.17	14.34	21.83	11.47	10.3	7.52	8.4	11.34	26.01	7.01	5.18	9.57	12.04	6.61	4.45	7.42	7.25	5.94	9.52	22.22	29.38	19.58	27.44	16.76	13.3	9.79	11.81	15.99	30.03	11.34	8.17	14.43	17.27	10.07	6.42	10.46	9.36	8.78	13.85	1551	2441	1442	2124	1166	1040	760
105244831	105244831	Gm40367	14.08	16.1	11.72	12.72	13.23	10.45	9.74	10.58	10.63	12.24	10.3	12.49	12.79	10.28	8.69	5.79	8.33	6.29	10.81	10.82	20.72	19.57	16	15.98	19.33	13.51	12.67	14.87	14.99	14.14	16.68	19.71	19.29	14.74	13.22	8.34	11.74	8.12	15.97	15.74	470.38	522.8	371.67	401.13	408.46	325.6	301.89
100039446	100039446	Gm2240	0.04	0	0	0	0.05	0	0	0	0.05	0	0	0	0	0.04	0	0.05	0	0.05	0	0	0.06	0	0	0	0.07	0	0	0	0.06	0	0	0	0	0.06	0	0.07	0	0.06	0	0	1	0	0	0	1	0	0
381668	381668	Fbrsl1	12.4	15.93	14.83	14.15	14.17	13.01	13.05	12.59	12.21	16.16	12.44	18.12	16.55	12.28	11.62	11.57	11.38	9.81	10.92	12.16	18.26	19.36	20.25	17.78	20.7	16.82	16.97	17.7	17.22	18.66	20.14	28.59	24.96	17.61	17.68	16.68	16.04	12.68	16.14	17.69	771	958	884	815	835	747	749
17069	17069	Ly6e	331.24	192.99	229.9	184.59	254.94	546.6	704.57	363.35	402.08	153.37	435.84	1259.95	454.75	275.36	360.61	250.37	1092.74	325.19	701.86	254.7	487.53	234.6	313.87	231.98	372.44	706.29	916.4	510.57	567.03	177.08	705.68	1988.07	685.96	394.9	548.97	360.98	1540.51	420.02	1037.45	370.41	7296	4192	4867	3938	5270	11351	14510
108167391	108167391	LOC108167391	0	0.05	0.16	0.04	0.03	0.05	0	0	0	0	0.03	0	0.04	0.04	0	0	0	0.09	0	0	0	0.06	0.22	0.04	0.05	0.06	0	0	0	0	0.06	0	0.06	0.06	0	0	0	0.11	0	0	0	1.66	5.13	1.09	0.95	1.41	0
231532	231532	Arhgap24	13.9	16.61	13.95	17.79	12.63	18.9	17.8	21.13	17.77	15.68	13	11.58	20.07	14.1	14.87	10.19	19.48	17.56	17.51	16.24	20.46	20.19	19.04	22.35	18.45	24.42	23.15	29.69	25.07	18.1	21.05	18.27	30.27	20.22	22.63	14.7	27.46	22.68	25.89	23.62	676	782	640	784	582	869	830
104418	104418	Dgkz	34.35	44.04	37.74	42.52	35	29.92	33.41	32.13	28.72	43.54	47.84	54.94	37.37	36.65	37.9	41.19	27.62	22.54	30.46	30.54	50.56	53.54	51.52	53.44	51.13	38.66	43.46	45.15	40.5	50.27	77.46	86.69	56.37	52.56	57.69	59.39	38.93	29.11	45.02	44.41	2114	2493	2146	2420	2045	1752	1953
11848	11848	Rhoa	252.87	215.34	238.66	214.72	254.38	235.5	228.52	227.06	209.76	213.96	298.02	327.32	228.76	247.59	198.55	259.08	262.87	212.22	230.9	228	372.18	261.77	325.83	269.85	371.61	304.3	297.22	319.06	295.81	247.05	482.52	516.48	345.07	355.06	302.26	373.54	370.58	274.11	341.3	331.58	8319	6899	7393	6670	7679	7144	6920
59092	59092	Pcbp4	17.04	19.82	25.22	20.47	25.98	22.1	25.29	22.97	23.44	17.5	17.48	17.65	24.4	21.41	27.77	28.28	20.79	24.11	25.29	27.15	25.09	24.1	34.43	25.73	37.95	28.55	32.9	32.28	33.05	20.2	28.31	27.85	36.8	30.7	42.27	40.77	29.31	31.14	37.38	39.49	525	590	736	597	738	633	721
76872	76872	Ccdc116	0.31	0.56	0.14	0.46	0.12	0.19	0.34	0.23	0.2	0.66	0.24	0.32	0.21	0.33	0.22	0.3	0.06	0.21	0.11	0.29	0.45	0.68	0.2	0.58	0.17	0.24	0.45	0.33	0.28	0.76	0.39	0.51	0.32	0.47	0.34	0.43	0.09	0.27	0.16	0.42	16.13	31	10.33	26.58	8	12	16
15199	15199	Hebp1	13.62	12.11	15.89	14.75	25.34	24.02	22.35	17.33	19.9	10.45	22.57	24.32	17.15	15.79	17.91	24.04	23.42	17.05	15.04	18.57	20.05	14.72	21.69	18.54	37.01	31.04	29.07	24.36	28.06	12.07	36.54	38.38	25.88	22.64	27.27	34.66	33.01	22.02	22.24	27.01	192	162	210	193	324	311	287
654470	654470	Tctn1	3.25	3.06	3.32	3.09	4.73	3.41	3.7	3.37	3.25	3.49	3.97	4.14	3.07	3.44	3.35	4.36	3.48	2.52	3.4	3.1	4.78	3.72	4.54	3.89	6.91	4.41	4.82	4.73	4.58	4.03	6.43	6.54	4.63	4.94	5.1	6.28	4.91	3.26	5.03	4.51	214.3	198.11	209.11	193.86	290.35	210.93	228.18
78560	78560	Adgra2	11.15	4.33	8.97	4.61	9.06	7.44	6.26	7.66	8.85	4.26	17.55	13.24	6.64	8.25	8.58	12.54	7.57	7.36	8.49	9.81	16.41	5.26	12.24	5.79	13.24	9.61	8.14	10.77	12.48	4.92	28.41	20.89	10.02	11.83	13.06	18.09	10.68	9.51	12.55	14.27	1032	390	789	404	780	644	539
67383	67383	Carnmt1	28.33	27.68	33.47	41.7	35.19	38.03	51.45	46.6	49.71	34.74	30.24	22.62	62.87	48.72	63.69	35.52	42.56	56.11	57.79	40.46	41.7	33.65	45.69	52.4	51.41	49.14	66.92	65.49	70.1	40.11	48.96	35.69	94.83	69.87	96.95	51.22	60	72.47	85.43	58.84	903	855	1018	1252	1034	1129	1518
19663	19663	Rbpms	16.49	11.2	19.59	12.83	33	19.22	22.98	22.53	18.16	8.07	21.7	25.93	28.55	18.47	21.79	20.76	25.56	16.97	19.77	20.07	24.28	13.62	26.75	16.13	48.21	24.84	29.89	31.65	25.62	9.32	35.13	40.92	43.07	26.49	33.17	29.94	36.03	21.92	29.22	29.19	446	275	523	317	825	493	548
100043125	100043125	Cd300ld5	27.15	6.74	15.63	6.93	14.68	18.96	20.31	12.76	18.13	4.75	27.36	63.8	43.15	26.55	31.41	26.75	34.76	20.71	28.89	14.06	39.95	8.19	21.34	8.7	21.44	24.5	26.41	17.93	25.57	5.48	44.29	100.67	65.09	38.07	47.82	38.57	49.01	26.75	42.7	20.44	266	61.58	142.3	62.16	129.69	168.97	179.28
74470	74470	Cep72	0.85	1.19	0.89	0.71	0.69	0.79	0.79	0.5	0.77	1.18	0.74	0.88	0.71	1.25	0.66	0.39	0.5	0.5	0.4	0.52	1.26	1.44	1.21	0.89	1	1.02	1.02	0.7	1.09	1.36	1.2	1.39	1.07	1.79	1	0.56	0.71	0.64	0.59	0.76	33	60	44	31	34	42	41
114873	114873	Dscaml1	0.06	0.1	0.03	0.06	0.01	0.01	0.05	0.02	0.02	0.06	0.11	0.1	0.01	0.02	0.01	0.08	0.05	0.06	0.01	0.04	0.09	0.12	0.04	0.07	0.02	0.01	0.07	0.03	0.03	0.06	0.17	0.17	0.02	0.03	0.02	0.12	0.07	0.08	0.02	0.06	6	10	3	6	1	1	6
22390	22390	Wee1	5.5	4.77	7.86	4.79	10.59	9.42	8.64	6.32	10.8	6.26	6.16	8.26	9.48	8.21	6.02	7.65	6.37	7.33	4.79	7.48	8.09	5.8	10.73	6.02	15.47	12.18	11.24	8.87	15.23	7.23	9.97	13.03	14.3	11.78	9.17	11.03	8.98	9.47	7.08	10.87	301	254	410	249	537	478	441
20290	20290	Ccl1	2.88	4.6	4.21	1.27	7.07	3.57	0.78	0.52	1.58	1.75	3.33	4.58	2.09	0.51	1.08	14.86	1.04	0.58	0.25	0.76	4.24	5.59	5.74	1.6	10.33	4.61	1.01	0.73	2.23	2.02	5.39	7.23	3.15	0.73	1.65	21.42	1.46	0.75	0.37	1.11	13	18	17	5	27	14	3
22759	22759	Zfp97	2.33	2.83	3.42	3.15	4.17	3.15	2.96	3.12	2.91	2.86	2.69	2.46	2.57	3.61	2.97	3.72	3.08	3.57	2.85	3.24	3.42	3.44	4.67	3.96	6.1	4.06	3.85	4.38	4.1	3.3	4.36	3.89	3.87	5.17	4.53	5.36	4.34	4.61	4.21	4.72	101.64	120.38	141.51	129.94	168.38	127.74	120.08
30937	30937	Lmcd1	13.87	11.07	29.79	21.47	35.49	88.53	55.22	64.86	50.26	5.66	38	19.11	43.5	58.86	57.48	52.23	65.11	526.28	58.29	58.32	20.41	13.46	40.67	26.98	51.84	114.4	71.82	91.14	70.89	6.53	61.52	30.15	65.62	84.41	87.51	75.31	91.79	679.76	86.17	84.81	355	274	722	517	836	2106	1306
104318	104318	Csnk1d	35.68	41.17	35.95	43.11	36.77	31.92	30.82	28.69	30.1	44.8	37.17	36.09	29.87	39.91	29.15	36.46	35.01	27.15	30.08	33.3	52.52	50.04	49.08	54.18	53.72	41.24	40.08	40.32	42.45	51.72	60.18	56.94	45.05	57.23	44.37	52.56	49.36	35.06	44.46	48.43	2106	2430.04	2053.03	2459	2052.01	1789	1717
22003	22003	Tpm1	1092.53	824.62	1463.34	1476.96	1800.76	2249.4	3209.72	2935.25	2672.7	738.59	1440.2	765.1	2930.63	1484.15	4779.35	3000.6	2062.1	3672.68	3434.1	2501.72	1608.01	1002.41	1997.82	1856.12	2630.7	2906.57	4174.73	4124.52	3769.14	852.8	2331.86	1207.25	4420.65	2128.42	7275.71	4326.31	2907.08	4743.74	5076.11	3638.23	20106	17369	25587	26474	29581	36177	50551
17868	17868	Mybpc3	0.06	0	0.05	0.03	0.17	0.02	0.02	0	0.03	0	0.21	0.21	0.03	0.02	0.05	0.12	0.09	0	0.06	0.05	0.09	0	0.06	0.04	0.25	0.02	0.02	0	0.05	0	0.34	0.33	0.05	0.02	0.07	0.18	0.13	0	0.09	0.07	4	0	3	2	11	1	1
100502698	100502698	Rubcn	12.54	10.96	11.73	10.92	13.12	11.05	11.7	12.28	12.56	10.35	12.66	10.87	13.39	11.84	13.51	12.04	12.07	12.3	13.92	11.84	18.45	13.33	16.01	13.72	19.17	14.28	15.22	17.26	17.71	11.95	20.49	17.15	20.2	16.98	20.57	17.36	17.02	15.89	20.57	17.22	1067	922	972	887	1058	900	952
58172	58172	Sertad2	9.44	10.52	8.99	10.81	8.79	7.64	7.08	6.72	7.91	12	10.38	8.31	7.35	9.27	5.95	9.87	7.14	6.22	6.06	8.14	13.9	12.79	12.28	13.59	12.85	9.87	9.21	9.44	11.16	13.86	16.81	13.12	11.09	13.29	9.06	14.23	10.07	8.03	8.95	11.84	871	950	788	944	751	655	605
94217	94217	Lrp1b	0	0	0	0	0	0	0	0	0	0	0	0	0	0	0	0	0.01	0	0	0	0	0	0	0	0	0	0	0	0	0	0	0	0	0	0	0	0.01	0	0	0	0	0	0	0	0	0	0
18038	18038	Nfkbil1	10.48	9.25	9.15	9.09	8.91	7.61	8.84	8.01	6.73	6.33	8.78	9.78	7.7	7.17	7.72	9.66	7.59	8.24	9.49	7.76	15.43	11.25	12.5	11.42	13.02	9.84	11.5	11.26	9.49	7.3	14.22	15.44	11.62	10.28	11.75	13.93	10.7	10.65	14.03	11.29	216.46	183.61	178.35	175.49	168.61	145.62	168
66308	66308	Mplkip	4.74	4.9	4.88	5.43	4.36	4.82	3.97	4.14	4.1	5.35	4.9	5.65	4.41	6.76	2.94	5.11	4.48	3.81	3.12	4.21	6.97	5.96	6.66	6.82	6.38	6.22	5.16	5.82	5.79	6.17	7.93	8.92	6.65	9.7	4.47	7.37	6.31	4.93	4.62	6.12	199	200.86	194.92	215.77	169.87	188.98	154.91
66912	66912	Bzw2	50.86	68.12	55.06	72.87	57.43	47.51	55.1	53.11	49.35	70.16	40.68	38.78	54.45	65.06	54.55	43.98	46.38	38.41	57.55	51.54	74.86	82.8	75.17	91.58	83.9	61.39	71.67	74.62	69.59	81.01	65.86	61.19	82.14	93.31	83.04	63.42	65.39	49.62	85.06	74.96	1591.76	1974.98	1590.11	2043.59	1665.83	1358.95	1528.31
73010	73010	Gpr22	0	0	0	0	0	0	0.01	0	0	0	0	0	0	0	0.04	0	0	0	0.01	0	0	0	0	0	0	0	0.02	0	0	0	0	0	0	0	0.07	0	0	0	0.02	0	0	0	0	0	0	0	1
67555	67555	Mgat4d	0	0.05	0	0	0.05	0	0	0	0	0	0	0	0.06	0	0.06	0	0	0	0	0	0	0.06	0	0	0.07	0	0	0	0	0	0	0	0.09	0	0.09	0	0	0	0	0	0	1	0	0	1	0	0
104303	104303	Arl1	106.76	80.32	124.93	72.46	113.59	112.28	102.74	113.56	124.05	81.85	123.63	123.15	104.83	109.19	105.26	122.55	123.58	114.75	113.47	118.18	157.13	97.64	170.56	91.06	165.95	145.08	133.62	159.58	174.93	94.5	200.17	194.32	158.13	156.59	160.24	176.69	174.22	148.22	167.73	171.86	2316	1951	2771	1881	2500	2653	2322
98685	98685	Trmt1l	12.19	15.1	16.13	15.14	16.78	12.49	12.97	11.26	10.64	13.69	13.63	19.58	16.42	14.72	13.88	16.73	14.67	11.31	14.03	14.62	17.94	18.36	22.02	19.03	24.52	16.14	16.87	15.82	15	15.8	22.08	30.89	24.77	21.11	21.12	24.12	20.68	14.61	20.74	21.26	531	617	648	602	657	491	515
67784	67784	Plxnd1	16.71	7.12	13.65	9.65	19.56	11.92	16.63	16.26	13.46	6.88	32.44	33.75	19.68	16.26	21.32	29.97	18.4	11.84	18.78	13.69	24.6	8.66	18.64	12.12	28.58	15.4	21.63	22.85	18.98	7.94	52.53	53.25	29.69	23.32	32.45	43.21	25.95	15.3	27.76	19.91	1921	805	1499	1056	2097	1287	1789
66887	66887	Lonp2	19.82	22.74	23.45	22.65	32.16	38.19	36.16	29.05	29.84	20.83	20.14	15.71	28.74	21.94	28.44	21.89	27.78	27.64	27.54	29.57	29.17	27.64	32.02	28.46	46.99	49.34	47.03	40.82	42.09	24.06	32.61	24.79	43.35	31.47	43.3	31.57	39.16	35.71	40.71	43	777	759	840	786	1065	1189	1122
22184	22184	Zrsr2	7.14	7.3	7.23	7.34	5.72	6.66	5.84	6.27	5.91	6.77	7.08	8.6	6.4	7.62	6.02	6.68	6.81	5.82	6.68	5.73	10.51	8.88	9.87	9.22	8.35	8.6	7.59	8.82	8.33	7.81	11.46	13.57	9.65	10.93	9.17	9.63	9.6	7.52	9.88	8.34	381.31	386.39	374.79	385.19	311.18	339.39	294.21
243616	243616	Slc6a11	0.03	0.05	0.13	0	0.03	0.11	0.11	0.03	0	0.02	0	0.03	0.02	0	0.07	0.02	0.05	0.02	0.03	0.08	0.04	0.06	0.17	0	0.05	0.15	0.15	0.05	0	0.02	0	0.05	0.03	0	0.1	0.02	0.07	0.02	0.05	0.12	2	3	8	0	2	7	7
74918	74918	Iqca	0.02	0.02	0	0	0	0	0	0	0.02	0.02	0.02	0	0	0	0	0	0	0	0	0	0.03	0.02	0	0	0	0	0	0	0.03	0.02	0.03	0	0	0	0	0	0	0	0	0	1	1	0	0	0	0	0
66442	66442	Spc25	7.47	6.61	5.48	8.06	2.25	4.67	2.89	4.51	3.03	10.73	3.42	8.1	2.07	10.32	1.31	3.86	3.81	2.81	2.34	5.55	10.99	8.04	7.48	10.13	3.28	6.04	3.76	6.34	4.28	12.38	5.54	12.78	3.12	14.8	1.99	5.57	5.37	3.63	3.46	8.07	150	131	107	157	41	86	53
73412	73412	Nme8	0	0	0	0	0	0	0	0	0	0	0	0	0	0.05	0	0	0	0	0	0	0	0	0	0	0	0	0	0	0	0	0	0	0	0.07	0	0	0	0	0	0	0	0	0	0	0	0	0
238673	238673	Zfp367	3.59	2.51	3.85	2.73	3.79	4.88	4.38	5.38	4.49	2.6	5.52	4.98	4.74	4.9	5.12	5.79	5.5	3.69	4.98	4.48	5.28	3.05	5.25	3.43	5.54	6.31	5.69	7.56	6.33	3	8.94	7.86	7.14	7.02	7.79	8.35	7.75	4.76	7.37	6.52	196	132	198	136	185	242	217
18552	18552	Pcsk5	4.22	2.97	4.82	2.48	7.06	3.08	2.67	3.59	3.5	2.17	12.85	6.76	3.33	4.46	5.01	14.02	3.54	2.83	3.41	3.93	6.21	3.61	6.58	3.11	10.32	3.98	3.47	5.04	4.94	2.5	20.8	10.66	5.03	6.4	7.63	20.22	5	3.65	5.04	5.72	402	281	443	224	631	280	239
100039815	100039815	Gm2436	0.51	0.28	0.66	0.42	0.54	0.65	1	0.39	0.68	0.53	0.15	0.13	0.39	0.03	0.42	1.09	0.48	0.92	0.48	0.53	0.74	0.34	0.89	0.53	0.79	0.84	1.3	0.54	0.96	0.62	0.24	0.21	0.6	0.04	0.64	1.57	0.67	1.19	0.71	0.77	12.73	6.86	15.61	9.93	12.49	15.23	23.23
56294	56294	Ptpn9	9.58	11.31	11.14	11.94	14.08	8.63	9.73	9	9.04	12.69	14.06	16.56	10.68	12.46	9.9	15.71	11.62	8.94	9.28	11.06	14.1	13.75	15.22	15.01	20.56	11.15	12.65	12.64	12.74	14.65	22.76	26.14	16.11	17.87	15.08	22.65	16.38	11.55	13.71	16.09	630	729	699	746	861	532	597
106344	106344	Rfc4	7.57	10.11	7.48	10.17	8.5	9.25	6.97	7.66	6.91	11.7	5.51	7.81	4.57	11.3	5.06	7.47	7.19	8.35	6.2	8.79	11.15	12.29	10.21	12.78	12.42	11.95	9.06	10.76	9.74	13.51	8.93	12.32	6.89	16.2	7.7	10.77	10.13	10.79	9.17	12.78	127	162	118	159	130	143	107
434179	434179	Zfp975	1.5	1.54	2.72	2.01	3.16	2.21	2.38	2.21	2.22	1.51	2.02	1.79	2.59	2.45	2.34	2.5	2.1	2.5	2.23	2.06	2.21	1.87	3.71	2.53	4.62	2.85	3.1	3.11	3.14	1.74	3.27	2.82	3.9	3.52	3.56	3.6	2.96	3.23	3.29	3	74.2	74.57	128.83	95.41	146.98	103.36	110.93
338370	338370	Nalcn	0.13	0.13	0.28	0.07	0.17	0.14	0.23	0.18	0.36	0.1	0.1	0.09	0.23	0.22	0.32	0.13	0.11	0.17	0.12	0.21	0.19	0.16	0.39	0.09	0.25	0.19	0.29	0.26	0.51	0.11	0.16	0.14	0.35	0.32	0.49	0.18	0.16	0.21	0.18	0.3	16	15	33	9	21	16	25
21899	21899	Tlr6	1.91	1.04	1.66	0.96	3.27	1.82	1.51	2.03	1.71	0.72	6.36	8.97	2.37	2.73	2.19	4.02	4.5	1.73	3.29	1.37	2.81	1.26	2.27	1.21	4.78	2.35	1.97	2.86	2.42	0.84	10.3	14.15	3.57	3.92	3.34	5.8	6.35	2.23	4.86	1.99	101.38	52.96	82.64	48.73	145.64	83.35	80.98
102633888	102633888	Gm31606	0.02	0.01	0.02	0.01	0.02	0.03	0.02	0.02	0.02	0.03	0.02	0.02	0.02	0.02	0.01	0.01	0.02	0.01	0.03	0.01	0.03	0.01	0.03	0.02	0.03	0.04	0.02	0.02	0.02	0.03	0.03	0.03	0.04	0.03	0.02	0.01	0.03	0.01	0.04	0.02	20.37	10.28	19.25	12.43	16.01	24.89	15.32
17237	17237	Mgrn1	20.25	25.24	25.96	28.27	27.32	25.41	28.13	28.46	28.36	24.15	34.28	35.67	28.38	27.23	31.11	32.49	27.78	26.67	27.18	27.39	29.8	30.68	35.45	35.53	39.91	32.83	36.59	40	40	27.89	55.51	56.28	42.81	39.05	47.35	46.85	39.17	34.45	40.18	39.84	1050	1296	1297	1409	1329	1254	1378
74666	74666	4930432K21Rik	0.35	0.45	0.48	0.53	0.45	0.33	0.25	0.5	0.52	0.27	0.4	0.4	0.43	0.51	0.35	0.38	0.44	0.27	0.25	0.57	0.52	0.55	0.65	0.67	0.66	0.43	0.32	0.7	0.74	0.31	0.64	0.63	0.65	0.72	0.53	0.55	0.61	0.34	0.37	0.83	14	19	19	20	17	12	10
30955	30955	Pik3cg	2.29	0.99	2.32	0.86	3.2	1.37	1.44	1.6	1.84	0.64	5.74	6	2.73	2.6	2.26	4.86	2.71	1.32	2.21	1.81	3.36	1.21	3.16	1.08	4.67	1.77	1.88	2.24	2.59	0.74	9.29	9.46	4.12	3.73	3.44	7	3.83	1.7	3.27	2.63	234	99	232	90	308	142	142
67712	67712	Slc25a37	27.89	73.01	32.3	75.37	14.08	8.43	8.42	8.5	7.47	87.96	12.22	21.91	11.56	37.97	10.23	12.36	10.55	6.62	12.2	20.38	41.05	88.75	44.1	94.72	20.57	10.89	10.96	11.94	10.53	101.56	19.78	34.58	17.44	54.45	15.57	17.82	14.88	8.55	18.03	29.63	1963.48	4957.89	2144.35	4980.64	912.81	547	548.82
381801	381801	Tatdn2	13.35	13.94	11.61	13.27	9.89	10.36	10.43	10.3	11.36	16.97	15.41	15.88	9.37	13.95	8.35	11.67	11.75	10.84	9.29	9.77	19.65	16.94	15.85	16.68	14.45	13.39	13.57	14.47	16.02	19.59	24.95	25.06	14.13	20.01	12.71	16.82	16.57	14.01	13.73	14.21	701	716	581	659	481	510	511
100737	100737	Dcun1d4	3.43	3.47	4.22	3.82	4.27	3.58	3.77	3.18	3.23	4.49	4.12	3.5	3.18	4.81	2.09	3.35	4.28	2.87	2.95	3.36	5.06	4.21	5.76	4.8	6.24	4.63	4.91	4.47	4.56	5.18	6.67	5.53	4.79	6.89	3.18	4.83	6.03	3.71	4.36	4.88	230	224	265	240	259	222	236
57875	57875	Angptl4	60.69	143.99	134.76	89.16	200.68	66.61	86.99	79.21	66.36	76.61	46.05	65.28	78.14	76.58	105	67.42	124.27	65.28	134.11	87.03	89.32	175.03	183.98	112.05	293.18	86.07	113.15	111.3	93.59	88.46	74.57	103.01	117.86	109.83	159.84	97.21	175.19	84.31	198.24	126.56	1737	3993	3656	2404	5295	1774	2304
12557	12557	Cdh17	0.11	0.09	0.17	0.04	0.37	0.04	0.15	0.1	0.09	0.04	0.22	0.16	0.2	0.15	0.13	0.19	0.15	0.14	0.19	0.04	0.16	0.11	0.23	0.05	0.53	0.06	0.19	0.14	0.12	0.05	0.35	0.25	0.3	0.21	0.2	0.27	0.21	0.18	0.28	0.06	6	5	8	2	18	2	7
16005	16005	Igfals	1.1	2.24	1.97	2.17	2.92	2.83	3.3	2.12	2.33	2.25	0.9	1.09	1.64	0.84	2.72	0.72	1.88	0.85	1.33	1.13	1.62	2.72	2.69	2.73	4.26	3.65	4.3	2.97	3.29	2.59	1.46	1.72	2.48	1.21	4.15	1.04	2.66	1.1	1.97	1.64	36	71	61	67	88	86	100
12560	12560	Cdh3	14.99	29.53	14.94	27.45	8.25	4.37	4.26	5.14	5.75	28.27	3.57	11.32	3.45	19.98	1.35	2.29	2.54	2.94	3.31	7.52	22.07	35.9	20.4	34.5	12.06	5.65	5.54	7.22	8.11	32.65	5.78	17.86	5.21	28.65	2.05	3.3	3.58	3.79	4.89	10.93	981	1893	932	1706	502	268	260
56529	56529	Sec11a	65.03	57.27	74.37	57.18	60.91	58	50.27	54.74	48.19	51.37	52.69	64.13	52.77	59.35	50.64	61.92	66.49	61.58	56.42	62.08	95.72	69.62	101.54	71.86	88.98	74.94	65.39	76.92	67.96	59.32	85.31	101.19	79.6	85.11	77.09	89.28	93.73	79.54	83.39	90.28	975	817	1047	797	830	800	688
22127	22127	Tsx	0.21	0.12	0	0	0.59	0.06	0.48	0.19	0.37	0.35	0	0	0.12	0.35	0.13	0.37	0.47	0	0.18	0	0.32	0.14	0	0	0.86	0.08	0.62	0.26	0.53	0.41	0	0	0.18	0.5	0.2	0.53	0.67	0	0.26	0	2	1	0	0	7	1	4
53897	53897	Gal3st1	4.61	9.14	7.11	5.95	9.74	17.78	21.98	19.72	16.3	5.94	9.9	5.29	16.51	9.93	9.47	3.43	10.65	15.53	12.12	13.34	6.79	11.12	9.7	7.47	14.23	22.97	28.59	27.71	22.98	6.86	16.03	8.35	24.9	14.24	14.41	4.94	15.01	20.06	17.91	19.39	122	227	172	145	222	437	524
109075	109075	Exosc4	15.38	19	14.22	17.46	13.69	14.21	14.98	14.31	12.82	19.65	12.02	10.98	11.39	16.19	13.07	14.95	13.53	11.53	13.25	14.23	22.64	23.1	19.41	21.94	20	18.36	19.48	20.11	18.08	22.69	19.47	17.32	17.18	23.22	19.89	21.55	19.08	14.9	19.59	20.7	410	490	359	437.98	336	352	368.98
241915	241915	Phc3	4.34	3.7	4.41	3.8	5.75	3.88	3.74	4.62	4.91	3.59	6.64	5.86	6.35	6.09	5.71	4.8	5.38	4.3	5.18	4.63	6.39	4.49	6.02	4.78	8.4	5.01	4.86	6.49	6.93	4.14	10.76	9.24	9.58	8.73	8.69	6.91	7.58	5.55	7.66	6.73	808	676	788	674	1002	678	650
216197	216197	Ckap4	64.41	41.73	44.65	35.33	39.93	29.97	24.49	28.96	27.03	39.42	56	59.54	23.7	39.15	25.48	59.37	32.75	26.98	33.94	39.72	94.8	50.72	60.96	44.4	58.33	38.72	31.85	40.7	38.11	45.51	90.67	93.94	35.75	56.14	38.78	85.6	46.17	34.85	50.17	57.76	2968	1877	1958	1542	1706	1291	1050
15559	15559	Htr2b	0.32	0.27	0.3	0.25	0.42	0.24	0.61	0.28	0.31	0.11	5.69	3.57	0.33	0.2	0.38	5.78	0.33	0.29	0.43	0.51	0.47	0.33	0.41	0.32	0.61	0.31	0.8	0.4	0.44	0.13	9.21	5.64	0.5	0.29	0.58	8.33	0.47	0.37	0.63	0.74	14	10	12	17	14	11	21
67582	67582	Slc25a26	3.25	4.34	4.74	4.69	5.95	6.29	7.86	5.8	7.1	4.29	4.24	4.12	7.87	4.8	8.23	6.9	5.6	5.79	9.24	4.8	4.79	5.27	6.48	5.89	8.69	8.13	10.22	8.15	10.01	4.95	6.87	6.49	11.87	6.89	12.53	9.94	7.89	7.48	13.66	6.98	94	120	124	127	157	168	172
106957	106957	Slc39a6	28.85	47.03	28.52	52.71	13.93	10.72	9.14	11	11.26	48.85	13.99	21	11.98	37.48	7.14	12.81	11.48	8.07	9.29	13.88	42.47	57.17	38.93	66.24	20.36	13.85	11.88	15.45	15.89	56.4	22.66	33.14	18.07	53.76	10.86	18.46	16.18	10.42	13.73	20.18	1811	2891	1706	3141	813	630	535
13488	13488	Drd1	0.16	0.13	0.28	0.06	0.32	0.09	0.02	0.12	0.02	0.06	0.08	0.23	0.08	0.08	0.12	0	0.04	0	0.08	0.06	0.24	0.16	0.38	0.07	0.47	0.12	0.02	0.16	0.03	0.07	0.13	0.37	0.12	0.11	0.18	0	0.05	0	0.11	0.08	9	7	15	3	17	5	1
22697	22697	Zscan21	6.19	6.37	6.76	6.46	8.22	6.72	7.01	6.52	7.51	5.9	7.06	6.74	6.69	7.87	8.22	7.79	7.65	7.41	7.66	6.97	9.11	7.75	9.23	8.12	12	8.68	9.12	9.17	10.59	6.81	11.42	10.64	10.09	11.28	12.52	11.23	10.79	9.57	11.32	10.14	214	213	222	212	261	215	225
12468	12468	Cct7	75.66	93.69	76.3	100.1	52.34	58.84	57.15	55.96	52.8	100.82	43.85	54.42	48.52	82.64	51.43	59.3	59.02	61.95	60.37	63.88	111.35	113.89	104.16	125.8	76.46	76.03	74.33	78.64	74.47	116.41	70.99	85.87	73.19	118.51	78.29	85.5	83.2	80.02	89.24	92.9	2882	3475	2761.99	3604.99	1845	2092	2021.99
73162	73162	Otud3	7.08	8.48	6.23	9.83	4.56	3.3	3.62	3.17	4.39	14.53	3.95	4.48	3.98	8	4.69	4.55	3.36	3.63	4.17	4.81	10.42	10.31	8.5	12.35	6.66	4.27	4.7	4.45	6.19	16.78	6.39	7.07	6	11.47	7.14	6.56	4.74	4.68	6.16	6.99	382	403	310	408	278	232	229
68346	68346	Sirt5	3.11	2.47	3.65	3.39	4.44	5.84	3.87	5.04	4.82	3.62	3.46	2.92	5.26	5.82	5.39	4.3	4.93	4.73	4.53	4.39	4.58	3	4.98	4.26	6.48	7.55	5.03	7.08	6.8	4.18	5.61	4.6	7.93	8.34	8.2	6.21	6.96	6.11	6.7	6.39	65	54	69	64	86	117	77
115488674	115488674	LOC115488674	85.86	319.47	642.37	69.3	254.17	0	0	0	0	40.76	1.39	1.4	0	2.95	0	8.48	0	0	0	0	126.37	388.35	876.99	87.08	371.32	0	0	0	0	47.06	2.25	2.21	0	4.23	0	12.23	0	0	0	0	80	193.92	471.99	46.53	160.94	0	0
224111	224111	Ubxn7	5.06	5.29	5.35	6.07	5.33	4.16	3.39	3.85	4.16	5.93	4.97	5.14	4.19	5.43	4.1	4.86	4.2	3.85	3.62	3.91	7.45	6.42	7.3	7.63	7.79	5.37	4.41	5.41	5.86	6.85	8.04	8.11	6.31	7.79	6.24	7.01	5.92	4.97	5.35	5.69	697	728	667	719	759	603	466
13505	13505	Dsc1	130.68	58.15	43.93	69.39	26.44	63.53	47.31	70.07	79.76	70.86	35.7	25.48	60.69	82.13	31.97	9.32	54.37	63.34	43.06	52.55	192.34	70.69	59.98	87.21	38.63	82.09	61.53	98.45	112.47	81.82	57.8	40.21	91.55	117.78	48.67	13.44	76.65	81.81	63.64	76.43	10675	4661	3423	5391	2010	4867	3611
103213	103213	Traf3ip2	10.76	12.04	10.59	9.66	11.68	16.1	12.96	13.14	14.62	10.34	9.24	9.05	11.91	9.57	10.2	8.46	10.56	10.9	10.28	12.82	15.83	14.64	14.46	12.14	17.07	20.8	16.86	18.46	20.61	11.94	14.96	14.28	17.96	13.73	15.53	12.19	14.89	14.08	15.19	18.64	417	442	382	346	409	566	454
69717	69717	Gm10499	22.29	15.02	21.18	12.11	26.54	27.33	27.37	23.94	23.52	10.72	45.62	59.43	23.65	20.64	18.44	15.52	32.68	11.14	22.97	21.88	32.81	18.26	28.92	15.22	38.78	35.32	35.59	33.64	33.18	12.38	73.87	93.78	35.68	29.61	28.07	22.38	46.08	14.39	33.96	31.82	402.85	262.45	358.78	207.01	447.75	460.05	457.45
26380	26380	Esrrb	0.16	0.11	0.1	0.18	0.19	0.3	0.2	0.46	0.39	0.04	0.32	0.34	0.37	0.37	0.54	0.97	0.21	0.17	0.17	0.17	0.23	0.13	0.14	0.23	0.27	0.38	0.27	0.64	0.56	0.04	0.52	0.53	0.55	0.52	0.82	1.4	0.3	0.22	0.25	0.25	9	6	7	11	11	17	13
14073	14073	Faah	6.31	10.68	7.81	6.9	7.7	19.68	14.76	15.46	15.57	8.73	7.9	5.51	13.32	8.06	6.56	4.67	9.82	10.68	8.15	12.91	9.29	12.98	10.66	8.68	11.24	25.43	19.2	21.73	21.96	10.08	12.79	8.69	20.09	11.56	9.99	6.73	13.84	13.8	12.05	18.78	390	646	460	405	442	1139	851
67621	67621	Bend5	2.88	1.73	1	2.27	1.07	1.15	0.92	0.85	0.64	2.51	0.82	1.22	0.45	2.12	0.54	0.68	0.84	0.65	0.59	0.98	4.24	2.11	1.36	2.85	1.57	1.49	1.2	1.2	0.91	2.9	1.33	1.93	0.68	3.04	0.82	0.98	1.19	0.84	0.87	1.43	83	53	27	63	27	33	25
211961	211961	Asxl3	0.06	0.03	0.04	0.02	0.03	0.02	0.04	0.05	0.06	0.01	0.03	0.04	0.07	0.06	0.07	0.04	0.07	0.03	0.04	0.03	0.09	0.03	0.05	0.03	0.04	0.02	0.05	0.07	0.09	0.01	0.04	0.06	0.1	0.09	0.11	0.05	0.1	0.04	0.06	0.04	12	5	7	4	5	3	7
12572	12572	Cdk7	4.83	4.3	5.07	4.54	5.48	4.84	4.14	4.84	4.45	5.03	4.67	4.38	4.93	5.48	4.32	4.3	5.06	4.32	4.79	5.24	7.11	5.22	6.92	5.71	8.01	6.25	5.38	6.8	6.27	5.81	7.56	6.92	7.43	7.86	6.57	6.2	7.14	5.58	7.08	7.62	613	536.44	614.51	549.28	648.7	576.6	491.52
108169183	108169183	LOC108169183	0	0	0	0	0	0	0	0	0	0	0	0.53	0	0	0	0	0	0	0	0	0	0	0	0	0	0	0	0	0	0	0	0.83	0	0	0	0	0	0	0	0	0	0	0	0	0	0	0
71889	71889	Epn3	29.84	28.33	16.59	19.38	10.24	17.55	13.8	14.37	15.85	22.92	5.58	5.87	11.78	12.53	6.05	4.49	8.31	12.95	8.56	12.29	43.91	34.43	22.65	24.35	14.96	22.68	17.95	20.19	22.35	26.47	9.04	9.26	17.77	17.97	9.2	6.47	11.72	16.72	12.65	17.87	1822	1697	967	1137	580	992	777
19660	19660	Rbp2	106.58	14.23	10.01	8.7	5.99	16.45	7.95	15.5	11.61	17.08	4.27	6.51	7.16	7.18	3.78	4	11.21	7.08	9.84	9.69	156.86	17.29	13.67	10.93	8.76	21.25	10.34	21.77	16.37	19.72	6.91	10.27	10.8	10.3	5.75	5.77	15.8	9.15	14.55	14.09	787	96	68	58	39	109	52
67665	67665	Dctn4	18.6	16.43	19.66	17.71	21.86	16.32	16.57	17.59	16.57	16.83	17.28	18.79	18.42	21.94	19.18	20.53	19.24	16.47	19.11	18.47	27.37	19.98	26.84	22.25	31.93	21.09	21.55	24.72	23.36	19.43	27.98	29.65	27.78	31.47	29.2	29.6	27.12	21.27	28.24	26.86	1136	983	1145	1027	1241	934	944
76282	76282	Gpt	14.6	14.05	15.97	18.95	25.11	33.11	33.51	30.83	29.79	13.23	13.47	9.6	28.26	15.77	24.29	15.85	23.38	17.2	19.97	23.35	21.49	17.07	21.81	23.81	36.69	42.79	43.58	43.32	42.02	15.28	21.81	15.15	42.62	22.61	36.98	22.85	32.95	22.22	29.52	33.96	389	362	403	475	616	820	825
15356	15356	Hmgcl	24.19	22.33	26.95	22.08	28.26	34.29	32.17	29.2	28.15	22.12	32.04	24.8	27.89	27.21	28.3	32.77	29.3	26.9	28.04	29.64	35.61	27.14	36.8	27.75	41.28	44.31	41.84	41.04	39.7	25.54	51.88	39.14	42.08	39.02	43.08	47.24	41.31	34.75	41.44	43.11	554	496	588	468	601	700	653
76897	76897	Ralyl	0	0	0	0	0	0	0	0	0	0	0	0.04	0	0	0	0	0	0.02	0	0	0	0	0	0	0	0	0	0	0	0	0	0.06	0	0	0	0	0	0.03	0	0	0	0	0	0	0	0	0
79456	79456	Recql4	1.38	1.65	0.98	1.79	0.54	0.61	0.42	0.7	0.73	2.8	0.51	1.14	0.25	1.69	0.27	0.4	0.54	0.31	0.45	0.73	2.04	2.01	1.34	2.25	0.79	0.79	0.55	0.98	1.03	3.23	0.82	1.8	0.38	2.42	0.42	0.57	0.76	0.4	0.66	1.06	86.52	95.43	55.31	106.49	33	34.19	26.13
11692	11692	Gfer	7.58	6.52	7.08	6.93	7.48	8.91	8.76	9.04	7.93	6.06	6.5	7.45	7.08	7.75	7.44	7.76	8.46	6.97	8.34	8.22	11.16	7.93	9.66	8.71	10.93	11.51	11.39	12.7	11.18	7	10.52	11.76	10.68	11.12	11.32	11.18	11.92	9	12.32	11.95	210.37	175.61	183	175.95	186.19	226.72	219.67
76947	76947	Ndufaf6	4.83	4.4	5.18	6.23	4.72	5.77	7.85	5.75	5.55	5.48	3.44	4.08	5.48	7.68	6.95	8.66	6.1	6.77	7.64	4.02	7.12	5.34	7.07	7.84	6.9	7.46	10.21	8.09	7.83	6.33	5.56	6.44	8.27	11.01	10.57	12.48	8.6	8.74	11.29	5.85	70	61	73	88	74	80	106
68188	68188	Sympk	24.31	28.03	24.48	28.16	22.59	19.88	24.19	24.07	24.37	28.74	22.15	24.46	22.51	28.71	28.71	29.53	21.48	24.17	25.75	24.17	35.79	34.07	33.42	35.39	33	25.69	31.47	33.82	34.37	33.18	35.86	38.59	33.96	41.17	43.7	42.58	30.28	31.22	38.07	35.15	1630	1840	1566	1793	1410	1250	1515
67344	67344	Tctex1d1	0.09	0.04	0.18	0	0.08	0.09	0	0	0.1	0.09	0	0	0.1	0.04	0	0	0.09	0.1	0	0.09	0.13	0.04	0.25	0	0.12	0.12	0	0	0.14	0.11	0	0	0.15	0.05	0	0	0.13	0.13	0	0.14	1	1	2	0	1	1	0
245671	245671	Klf8	0.47	0.42	0.56	0.27	0.54	0.72	0.8	0.77	0.64	0.31	0.83	0.72	0.85	0.74	0.55	0.62	0.8	0.5	0.56	0.68	0.69	0.51	0.76	0.34	0.79	0.93	1.05	1.09	0.91	0.36	1.35	1.14	1.29	1.07	0.84	0.9	1.12	0.65	0.82	0.99	53	48	62	29	62	84	87
52120	52120	Hgsnat	12.78	13.04	13.92	11.77	17.65	15.09	16.56	14.44	14.95	10	16.86	15.83	15.62	15.89	15.6	15.34	21.37	14.23	19.36	13.74	18.81	15.85	19	14.79	25.79	19.49	21.54	20.29	21.09	11.54	27.29	24.98	23.56	22.79	23.75	22.12	30.12	18.38	28.62	19.99	537	534	556	468	687	592	647
328795	328795	Ubash3a	0.19	0.26	0.34	0.05	0.14	0.09	0.05	0.05	0.02	0.2	0.84	1.36	0.1	0.08	0.08	0.43	0.27	0.09	0.07	0.16	0.28	0.32	0.46	0.06	0.2	0.12	0.06	0.07	0.03	0.24	1.36	2.15	0.14	0.11	0.12	0.62	0.38	0.12	0.1	0.23	9	12	15	2	6	4	2
75668	75668	Rasl10a	0.89	3.15	3.55	1.03	3.27	3.86	4.85	4.1	3.02	1.29	3.23	1.25	3.71	1.48	1.33	2.44	2.47	1.85	2.06	4.26	1.3	3.83	4.85	1.29	4.77	4.99	6.3	5.76	4.25	1.49	5.23	1.96	5.59	2.12	2.02	3.52	3.48	2.39	3.05	6.19	14	47	51	15	46	56	69
72401	72401	Slc43a1	9.42	8.81	11.46	8.18	21.32	15.85	19.99	15.76	13.62	3.59	6.61	8.9	18.12	12.54	23.81	9.32	14.72	16.54	20.76	14.94	13.87	10.71	15.65	10.28	31.14	20.48	25.99	22.15	19.21	4.14	10.7	14.04	27.33	17.99	36.25	13.44	20.75	21.37	30.69	21.73	370	331	422	303	760	579	720
242553	242553	Kank4	0.96	0.84	0.99	1.23	1.26	1.43	0.96	1.25	1.13	1.4	0.6	0.88	1.06	1.47	1.94	0.55	0.99	1.21	1.4	1.71	1.41	1.02	1.36	1.55	1.84	1.84	1.25	1.75	1.6	1.61	0.97	1.39	1.59	2.11	2.95	0.79	1.4	1.56	2.07	2.49	77	66	76	94	92	106	71
71957	71957	Ints11	20.85	21.59	17.8	22.04	12.26	17.01	14.96	14.74	14.5	23.37	12.31	13.39	11.15	19.03	10.34	15.3	15.56	12.96	13.44	15.89	30.69	26.25	24.3	27.69	17.91	21.98	19.46	20.72	20.44	26.99	19.93	21.13	16.81	27.29	15.75	22.06	21.94	16.74	19.86	23.1	745.86	756.02	605.5	742.76	405.72	565.76	496.32
115486128	115486128	LOC115486128	0.69	0.38	0.39	0.42	0.54	0.31	0.34	0.33	0.26	0.47	0.37	0.87	0.58	0.44	0.42	0.39	0.33	0.2	0.27	0.39	1.01	0.46	0.53	0.53	0.79	0.4	0.44	0.46	0.37	0.54	0.61	1.37	0.87	0.63	0.64	0.57	0.47	0.26	0.4	0.56	48	26	26	28	35	20	22
217116	217116	Spata20	0.02	0.08	0.03	0.05	0.03	0	0.03	0.03	0	0.03	0	0	0	0.05	0	0.03	0	0.05	0	0	0.04	0.09	0.04	0.07	0.04	0	0.03	0.04	0	0.03	0	0	0	0.07	0	0.04	0	0.07	0	0	1	3	1	2	1	0	1
11836	11836	Araf	28.42	32	35.33	33.38	38.72	42.81	40.66	44.86	38.35	30.92	38.55	33.86	44.53	36.35	40.52	38.79	38.59	39.76	40.52	39.92	41.83	38.89	48.23	41.95	56.56	55.31	52.88	63.04	54.08	35.7	62.41	53.43	67.18	52.13	61.69	55.92	54.4	51.35	59.89	58.05	1001	1133	1152	1124	1288	1373	1274
109676	109676	Ank2	1.57	0.58	1.66	0.87	2.74	1.68	1.82	1.59	1.79	0.48	3.9	3.02	2.24	2.07	2.67	2.73	3.31	1.32	2.9	1.35	2.31	0.71	2.26	1.09	4	2.17	2.37	2.23	2.53	0.56	6.31	4.77	3.37	2.96	4.06	3.94	4.66	1.7	4.28	1.97	211	71	198	112	327	194	220
72640	72640	Mex3a	2.02	3.01	1.91	3.06	2.04	0.4	0.51	0.45	0.42	4.43	0.64	2.72	0.52	3.74	0.21	0.47	0.48	0.37	0.5	1.02	2.97	3.66	2.6	3.85	2.98	0.52	0.66	0.64	0.59	5.12	1.04	4.29	0.78	5.36	0.32	0.68	0.67	0.48	0.74	1.48	208	305	188	301	196	39	49
67118	67118	Bfar	12.26	8.91	12.59	9.77	14.38	11.92	13.65	11.45	11.41	8.73	14.18	14.9	13.24	11.34	14.24	17.1	14.21	12.76	14.6	14.13	18.04	10.84	17.18	12.28	21	15.41	17.75	16.09	16.09	10.08	22.96	23.52	19.97	16.26	21.68	24.66	20.04	16.49	21.57	20.55	541	389	542	406	592	498	572
115487110	115487110	LOC115487110	0.84	1.23	0.93	2.79	0.82	0.59	0.93	0.4	0.52	1.92	0.68	0.4	0.37	2.23	0.82	1.03	0.6	0.37	1.12	1.68	1.24	1.5	1.27	3.5	1.2	0.76	1.21	0.57	0.73	2.22	1.11	0.64	0.56	3.19	1.24	1.49	0.84	0.48	1.66	2.44	27.41	38.92	28.72	85.34	24.58	17.79	28.03
244579	244579	Tox3	0.09	0.06	0.04	0.05	0.07	0.05	0.07	0.06	0.08	0.06	0.07	0.05	0.04	0.09	0.03	0.05	0.12	0.04	0.04	0.06	0.13	0.07	0.06	0.06	0.1	0.06	0.09	0.08	0.11	0.06	0.11	0.09	0.06	0.12	0.04	0.07	0.16	0.05	0.06	0.09	30.18	27.02	19.12	23.49	27.18	22.4	16.65
105663	105663	Thtpa	5.96	6.32	7.47	6.89	7.3	7.67	7.35	8.7	7.12	6.87	6.69	5.81	7.25	8.88	7.79	7.9	6.14	6.44	7.49	8.29	8.78	7.68	10.19	8.66	10.67	9.91	9.56	12.23	10.04	7.93	10.83	9.17	10.94	12.73	11.86	11.39	8.65	8.31	11.08	12.05	267	276	318	292	303	321	306
22153	22153	Tubb4a	2.41	0.76	1.22	2.28	3.75	3.13	4.74	4.26	2.55	0.75	3.36	3.12	5.49	5.16	5.78	2.1	6.2	6.75	7.02	4.06	3.54	0.92	1.66	2.86	5.48	4.05	6.17	5.99	3.6	0.87	5.45	4.93	8.28	7.4	8.8	3.02	8.74	8.71	10.37	5.91	75	23	36	67	108	91	137
11699	11699	Ambp	0.06	0	0	0.06	0	0	0.12	0	0	0.06	0.5	0.12	0	0	0	0.31	0	0	0.06	0.06	0.08	0	0	0.08	0	0	0.16	0	0	0.07	0.81	0.19	0	0	0	0.45	0	0	0.09	0.09	1	0	0	1	0	0	2
66397	66397	Sar1b	89.27	77.59	116.41	106.55	154.27	185.83	240.64	178.85	220.18	86.83	99.17	72.81	218.42	110.07	250.31	163.34	161.48	220.29	242.11	140.33	131.39	94.32	158.93	133.9	225.36	240.12	312.99	251.31	310.5	100.25	160.56	114.88	329.48	157.85	381.06	235.5	227.65	284.54	357.87	204.08	1554	1292	1908	1731	2451	2986	3839
230761	230761	Zfp362	10.15	14.16	12.93	14.37	14.98	12.08	13.13	12.91	12.89	14.18	13.37	17.57	14.83	13.04	12.9	12.58	10.95	10.47	12	12.82	14.94	17.21	17.65	18.06	21.88	15.61	17.08	18.14	18.17	16.38	21.65	27.72	22.37	18.7	19.64	18.13	15.44	13.53	17.74	18.65	462	629	560	620	632	514	556
260302	260302	Gga3	8.39	9.49	11.42	10.86	10.73	8.12	7.9	7.74	6.9	9.55	12.57	15.43	9.54	11.89	9.22	13.68	10.08	6.75	9.08	9.08	12.35	11.54	15.6	13.64	15.68	10.49	10.28	10.87	9.74	11.03	20.35	24.35	14.39	17.05	14.03	19.72	14.21	8.72	13.42	13.2	497	532	603	586	569	430	415
208634	208634	Tspan10	1.31	2.23	1.14	3.24	0.14	0.03	0	0.28	0.03	4.23	0.1	1.24	0.11	3.84	0	0.38	0.07	0.07	0.07	1.17	1.92	2.71	1.56	4.07	0.2	0.04	0	0.39	0.05	4.89	0.17	1.96	0.16	5.51	0	0.54	0.1	0.09	0.1	1.7	41	68	34	96	4	1	0
17841	17841	Mup2	377	576.33	1393.77	844.22	1299.32	4577.19	4805.9	2896.29	3125.14	487.24	640.54	697.3	3307.62	1368.12	3914.85	642.22	3080.77	2158.42	2637.15	2144.71	554.88	700.58	1902.83	1060.95	1898.16	5914.43	6250.81	4069.78	4407.19	562.58	1037.11	1100.26	4989.32	1962.03	5959.66	925.96	4343.17	2787.88	3898.1	3119.03	3606.31	5120.75	12458.65	7335.65	11080.63	39491.63	41104.05
73419	73419	Armt1	8.93	7.5	9.52	8.99	8.67	7.75	8.2	8.06	7.13	8.46	7.36	7.56	7.71	9.44	8.32	8.14	8.14	7.28	9.34	9.15	13.15	9.12	12.99	11.3	12.67	10.02	10.66	11.32	10.06	9.77	11.91	11.94	11.63	13.54	12.66	11.73	11.48	9.4	13.81	13.31	316	258	319	301	283	257	269
71766	71766	Raver1	20.76	25.03	19.61	25.11	19.58	17.69	17.46	20	17.59	26.59	23.05	32.04	19.86	26.56	18.69	21.66	18.79	14.35	17.69	20.27	30.55	30.43	26.78	31.56	28.6	22.86	22.7	28.11	24.8	30.7	37.31	50.55	29.96	38.09	28.46	31.23	26.48	18.53	26.15	29.47	1152	1359	1037	1322	1009	919	903
272322	272322	Arntl2	2.46	2.09	2.11	1.19	1.62	2.78	2.34	2.6	2.27	1.57	1.68	1.48	2.35	2.21	1.44	1.76	2	1.81	1.9	2.89	3.62	2.54	2.88	1.5	2.37	3.59	3.05	3.65	3.2	1.81	2.72	2.33	3.55	3.17	2.2	2.54	2.82	2.34	2.8	4.21	107	87.22	84	49	64	111	93
22756	22756	Zfp94	1.28	1.65	1.67	1.33	1.8	1.18	1.06	1.48	1.48	0.89	0.92	0.97	1.07	1.45	1.14	1.66	1.13	1.15	1.06	1.66	1.89	2	2.29	1.67	2.64	1.52	1.38	2.07	2.09	1.03	1.49	1.53	1.62	2.07	1.74	2.4	1.6	1.49	1.57	2.42	65.85	77	73.84	58.85	86.76	53	50
78825	78825	Desi2	7.57	6.39	8.33	7.87	7.91	7.46	6.96	8.42	8.07	9.42	10.76	8.8	7.28	10.16	7.98	11.18	10.19	7.27	8.94	7.84	11.14	7.77	11.37	9.89	11.56	9.64	9.06	11.83	11.38	10.88	17.42	13.89	10.99	14.56	12.15	16.12	14.36	9.39	13.21	11.41	520	429	544	512	504	479	446
108657	108657	Rnpepl1	47.24	43.04	41.48	40.1	43.11	48.11	47.47	50.29	45.39	36.55	43.23	40.81	49.78	38.54	46.34	42.04	40.84	42.24	41.64	46.2	69.53	52.32	56.62	50.4	62.98	62.16	61.74	70.67	64.01	42.2	70	64.39	75.09	55.27	70.54	60.62	57.58	54.56	61.54	67.19	2307	2052	1923	1849	1947	2183	2143
56299	56299	Fkbpl	5.41	5.92	5.46	6.08	4.89	6.03	4.96	4.86	5.09	6.31	3.15	3.89	4.07	5.19	4.01	4.04	3.83	3.89	4.49	5.73	7.96	7.2	7.45	7.65	7.14	7.79	6.45	6.83	7.17	7.28	5.1	6.15	6.14	7.45	6.1	5.83	5.39	5.02	6.64	8.34	137	145	131	145	114	142	116
67122	67122	Nrarp	59.2	73.35	48.08	60.8	38.34	34.33	35.13	33.15	29.38	60.22	17.97	19.62	24.41	38.4	15.83	12.46	19.72	25.64	20.27	36.32	87.14	89.16	65.65	76.41	56.01	44.36	45.69	46.58	41.44	69.53	29.09	30.96	36.82	55.07	24.09	17.96	27.8	33.12	29.97	52.82	2388	2883	1844	2320	1432	1293	1317
14158	14158	Fer	11.76	8.69	10.51	7.93	15.25	12.63	13.47	13.74	14.01	8.58	10.87	8.9	14.66	12.89	11.43	13.76	14.07	14.69	11.9	12.78	17.3	10.57	14.34	9.97	22.27	16.32	17.52	19.3	19.75	9.91	17.6	14.04	22.12	18.48	17.41	19.85	19.84	18.98	17.59	18.59	810	593	694	542	1115	862	893
233186	233186	Siglecf	4.74	0.47	2.9	1.29	13.9	0.37	0.43	0.5	0.38	0.08	6.18	4.73	5.02	11.26	4.29	19.85	5.12	0.61	1.16	1.94	6.97	0.57	3.96	1.63	20.3	0.48	0.56	0.71	0.54	0.09	10.01	7.46	7.57	16.14	6.53	28.62	7.22	0.79	1.71	2.82	186	18	108	48	506	13	16
545938	545938	Zfp607a	1.35	1	1.06	1.32	1.55	0.97	1.17	1.12	1.07	1.13	1.37	1.15	1.59	2.17	1.04	1.2	1.21	1.16	1.27	1.21	1.99	1.22	1.45	1.65	2.27	1.26	1.53	1.58	1.51	1.3	2.21	1.81	2.4	3.11	1.58	1.73	1.71	1.49	1.88	1.76	75.77	55.34	56.99	70	74.53	51.34	55.82
16399	16399	Itga2b	1.76	1.02	1.49	1.19	1.95	1.01	1.27	1.39	1.08	1.56	1.48	1.29	1.34	1.45	1.27	1.79	1.28	1.6	1.34	1.56	2.59	1.24	2.03	1.49	2.86	1.3	1.65	1.95	1.52	1.8	2.4	2.04	2.01	2.08	1.93	2.58	1.81	2.06	1.99	2.28	97	55	78	62	100	52	65
12294	12294	Cacna2d3	0.92	1.27	1.05	1.55	0.13	0.22	0.27	0.3	0.38	1.49	0.22	0.39	0.15	1.05	0.39	0.21	0.13	0.26	0.18	0.69	1.35	1.54	1.43	1.95	0.19	0.29	0.35	0.42	0.54	1.72	0.35	0.62	0.23	1.51	0.59	0.31	0.18	0.34	0.26	1	56	74	60	88	6	13	15
71746	71746	Rgl3	1.67	2.84	2.19	2.22	2.82	1.58	1.69	1.71	1.38	1.86	2.16	2.47	2.16	2.22	3.42	2.4	1.97	1.47	2.96	1.62	2.45	3.45	2.99	2.79	4.12	2.04	2.2	2.41	1.94	2.14	3.49	3.9	3.26	3.18	5.21	3.46	2.77	1.9	4.38	2.36	64	111	84	86	104	60	64
235379	235379	Gldn	1.93	0.9	2.18	0.9	1.71	1.95	1.51	1.67	2.12	1.2	0.66	1.26	1.16	1.59	1.05	1.32	1.27	1.63	1.62	2.83	2.85	1.09	2.98	1.13	2.5	2.52	1.96	2.34	2.99	1.38	1.06	1.99	1.75	2.28	1.59	1.9	1.79	2.1	2.4	4.12	147	67	158	65	121	139	107
20607	20607	Sstr3	0.13	0.34	0.12	0.45	0.12	0.02	0.1	0.09	0.03	0.32	0.05	0.08	0.11	0.32	0.07	0.03	0.03	0.02	0.13	0.05	0.19	0.41	0.16	0.56	0.17	0.02	0.13	0.12	0.05	0.37	0.08	0.13	0.16	0.45	0.1	0.05	0.05	0.02	0.2	0.07	8	22	8	28	7	1	6
16872	16872	Lhx4	0	0	0	0	0	0.01	0.01	0	0	0	0	0	0.02	0.02	0.01	0.03	0	0.04	0	0.01	0	0	0	0	0	0.02	0.02	0	0	0	0	0	0.04	0.03	0.02	0.05	0	0.05	0	0.02	0	0	0	0	0	1	1
214444	214444	Cdk5rap2	1.68	1.67	1.6	1.81	2.05	1.44	1.54	1.38	1.75	2.28	1.99	2.34	1.64	2.5	1.67	1.94	1.75	1.46	1.5	1.69	2.47	2.03	2.19	2.27	2.99	1.87	2	1.93	2.46	2.64	3.23	3.69	2.48	3.58	2.55	2.79	2.47	1.89	2.22	2.45	336	329	303	345	381	269	289
18441	18441	P2ry1	4.64	2.83	3.92	2.8	4.22	5.82	4.67	5.84	6.11	2.38	3.73	1.94	3.86	2.65	3.43	4.24	3.34	4.18	3.41	5.63	6.83	3.44	5.35	3.52	6.17	7.52	6.07	8.2	8.62	2.75	6.03	3.07	5.82	3.8	5.22	6.12	4.7	5.4	5.04	8.19	282	170	226	165	245	332	266
67886	67886	Camsap2	16.87	11.29	11.86	12	11.98	9.21	8.24	10.14	10.68	15.63	9.37	10.1	11.44	12.65	8.06	8.64	9.6	8.77	8.96	10.75	24.83	13.72	16.19	15.08	17.5	11.9	10.71	14.25	15.06	18.05	15.17	15.94	17.25	18.14	12.27	12.46	13.53	11.33	13.25	15.63	1901	1173	1219	1235	1251	932	822
13590	13590	Lefty1	2.86	3.62	3.38	2.96	2.75	5.03	4.43	4.59	3.91	3.01	3.41	2.65	2.88	3.53	2.33	2.91	2.65	3.59	3.1	4.61	4.21	4.4	4.62	3.72	4.02	6.5	5.76	6.45	5.52	3.47	5.52	4.18	4.34	5.07	3.54	4.2	3.74	4.64	4.57	6.71	68	83	76	66	60	111	97
76219	76219	Arxes1	1.32	1.57	1.47	1	2.04	0.83	2.23	0.78	1.51	1.14	0.71	0.8	2.43	0.89	2.69	0.55	2.09	0.23	1.07	0.87	1.94	1.91	2	1.25	2.97	1.07	2.9	1.09	2.12	1.32	1.14	1.26	3.67	1.27	4.1	0.79	2.94	0.29	1.58	1.26	30.32	34.94	31.95	21.54	43.11	17.69	47.37
67025	67025	Rpl11	782.44	957.98	908.79	888.53	780.3	1057.23	876.47	822.86	888.63	951.03	586.84	577.84	623.12	840.49	537.71	725.13	811.12	1036.37	638.6	781.26	1151.62	1164.52	1240.72	1116.63	1139.93	1366.11	1139.99	1156.26	1253.17	1098.09	950.17	911.77	939.94	1205.35	818.57	1045.5	1143.49	1338.6	943.95	1136.17	9803	11357	10618	10261	8805	12079	9934
259300	259300	Ehd2	62.44	50.95	70.53	52.3	120.93	84.19	92.3	84.22	86.53	37.93	62.36	69.95	108.19	65.73	99.48	67	106.12	70.52	94.12	76.17	91.9	61.94	96.3	65.73	176.66	108.79	120.05	118.34	122.02	43.8	100.98	110.38	163.2	94.27	151.44	96.6	149.61	91.09	139.12	110.77	3850	3116	4199	3000	6662	4787	5149
16939	16939	Lor	622.08	452.1	414.69	283.49	371.87	1485.56	1179.14	1454.14	1333.79	272.43	452.06	204.69	798.76	446.27	501.43	226.85	757.95	1165.87	625.1	731.53	915.59	549.58	566.16	356.26	543.26	1919.58	1533.66	2043.32	1880.96	314.55	731.94	322.98	1204.87	640	763.34	327.08	1068.53	1505.87	924	1063.86	16474	11582	10401	7064	9067	36570	28861
14375	14375	Xrcc6	9.4	8.91	9.79	9.82	9	9.51	9.58	10.88	9.42	10.88	6.7	7.78	8.71	11.08	9.91	9.59	8.36	10.26	10.07	11.2	13.83	10.83	13.37	12.34	13.15	12.29	12.46	15.29	13.28	12.56	10.85	12.27	13.15	15.89	15.09	13.83	11.79	13.26	14.89	16.29	303	279	295	295	268	286	287
68073	68073	Atpsckmt	14.17	9.53	11.8	12.66	11.29	8.44	10.27	10.46	7.29	8.18	9.93	9.64	8.22	10.77	10.21	13.26	10.69	9.72	10.66	11.81	20.86	11.58	16.11	15.91	16.49	10.91	13.36	14.7	10.29	9.44	16.08	15.21	12.4	15.44	15.55	19.12	15.07	12.56	15.75	17.18	245	157	190	202	189	134	155
67442	67442	Retsat	11.06	12.59	16.46	12.16	24.97	21.05	22.22	16.92	19.59	9.93	10.39	9.68	18.45	14.1	24.3	17.95	23.93	14.05	24.15	15.99	16.28	15.3	22.48	15.29	36.48	27.19	28.9	23.78	27.62	11.47	16.82	15.27	27.83	20.23	36.99	25.88	33.74	18.15	35.69	23.25	328	362	463	340	683	581	610
329993	329993	Aadacl4fm5	2.68	1.98	3.62	1.3	2.02	10.01	2.81	5.06	7.6	2.35	4.12	2.28	4.06	1.04	1.79	1.81	2.77	6.44	1.41	7.85	3.95	2.41	4.94	1.64	2.96	12.94	3.66	7.11	10.72	2.71	6.68	3.6	6.12	1.49	2.72	2.6	3.9	8.32	2.08	11.42	55	39	70	25	38	190	53
18081	18081	Ninj1	64.36	60.62	92.04	61.18	115.64	85.66	131.26	89.69	73.31	42.16	170.38	209.62	119.42	118.38	116.52	230.04	145.38	122.76	133.68	83.82	94.73	73.69	125.66	76.88	168.94	110.68	170.72	126.02	103.39	48.68	275.87	330.76	180.14	169.78	177.38	331.68	204.95	158.57	197.6	121.9	1006	903	1352	890	1645	1233	1875
21414	21414	Tcf7	5.95	14.1	7.33	15.35	3.25	3.53	2.76	2.82	3.69	23.38	2.99	8.38	3.09	14.69	1.74	2.33	2.39	1.98	1.97	5.79	8.75	17.14	10.01	19.28	4.75	4.56	3.6	3.96	5.2	26.99	4.83	13.22	4.66	21.07	2.66	3.36	3.37	2.55	2.92	8.41	313.08	670.09	348.1	708.07	164.06	157.05	142.04
93714	93714	Pcdhga6	2.02	0.67	1.15	1.43	2.22	1.54	1.02	1.91	1.68	0.96	1.16	0.93	1.43	0.95	1.79	1.11	1.64	1.27	2.24	1.26	2.98	0.81	1.57	1.8	3.24	1.98	1.33	2.68	2.36	1.11	1.88	1.47	2.16	1.36	2.73	1.6	2.32	1.64	3.31	1.83	154.36	49.8	83.8	104.09	157.75	109.91	72.96
77254	77254	Yif1b	46.78	64.17	56.44	66.78	40.75	54.26	47.24	47.95	49.1	65.22	38.16	49.38	39.28	45.87	40.51	50.43	43.78	45.81	43.13	46.69	68.85	78.01	77.05	83.92	59.53	70.11	61.44	67.37	69.24	75.3	61.78	77.91	59.25	65.79	61.67	72.71	61.71	59.17	63.75	67.9	728	952	828	965	576	780	671
16534	16534	Kcnn4	1.95	0.53	2.15	0.58	0.99	0.82	0.92	0.86	0.78	0.32	21.13	19.5	0.61	0.29	0.57	25.16	1.71	0.65	1.83	0.87	2.87	0.64	2.93	0.72	1.44	1.06	1.19	1.2	1.1	0.38	34.21	30.76	0.92	0.41	0.87	36.28	2.41	0.83	2.71	1.26	58	15	61	16	27	23	25
108167506	108167506	Gm46022	10.03	28.36	8.52	29.39	0.29	0	0	0.08	0	36.08	0	0.29	0.03	7.48	0	0.03	0	0	0.52	3.57	14.76	34.47	11.63	36.94	0.43	0	0	0.11	0	41.65	0	0.46	0.04	10.72	0	0.04	0	0	0.77	5.2	406	1118.93	328	1125.9	11	0	0
667055	667055	Unc93a2	1.75	1.67	1.27	1.18	2.09	3.4	2.71	2.69	3.33	1.6	1.19	0.83	3.97	1.97	2.77	0.47	1.82	2.28	1.36	1.52	2.58	2.03	1.73	1.49	3.05	4.4	3.52	3.78	4.69	1.85	1.93	1.31	5.99	2.82	4.22	0.68	2.56	2.94	2.01	2.21	40.77	41.23	32.85	28.45	48.68	81.06	64.64
110935	110935	Atp6v1b1	0.7	0.42	0.53	0.25	0.58	0.29	0.54	1.18	0.48	0.18	0.55	2	0.45	0.85	0.07	0.36	0.07	0.15	0.18	0.44	1.04	0.5	0.72	0.31	0.85	0.37	0.71	1.66	0.67	0.21	0.89	3.15	0.68	1.22	0.11	0.52	0.1	0.19	0.26	0.63	21	12	15	7	16	8	15
260299	260299	Cadm4	15.14	18.02	10.71	18.06	6.11	8.79	7.82	5.69	7.16	20.72	2.85	3.44	4.31	10.46	8.33	3.31	5.05	5.46	7.79	9.64	22.28	21.9	14.61	22.7	8.92	11.35	10.17	7.99	10.1	23.93	4.61	5.44	6.5	14.99	12.68	4.77	7.12	7.05	11.52	14.02	499	577	335	562	186	270	239
319186	319186	H2bc14	0	0	0	0.28	0	0	0	0.29	0	0	0	0	0	0	0	0	0	0	0	0	0	0	0	0.36	0	0	0	0.41	0	0	0	0	0	0	0	0	0	0	0	0	0	0	0	1.02	0	0	0
100034363	100034363	Tmsb15b2	0	0.38	0.41	0.32	0.46	0.38	0	0.64	0.76	0.24	0.5	0	0.22	0.4	0.32	0	0	0	0	0.19	0	0.47	0.56	0.4	0.67	0.49	0	0.9	1.08	0.27	0.81	0	0.33	0.57	0.49	0	0	0	0	0.28	0	2.65	2.86	2.17	3.03	2.56	0
56457	56457	Clptm1	45.21	54.45	51.17	51.07	48.58	52.79	51.66	51.35	49.42	48.89	50.39	52.83	47.52	49.6	47.57	54.49	50.46	46.11	49.05	51.57	66.55	66.18	69.85	64.18	70.97	68.21	67.19	72.15	69.7	56.45	81.58	83.36	71.69	71.13	72.42	78.56	71.14	59.56	72.5	75	1988	2318	2129	2106	1963	2138	2118
69540	69540	Klk10	199.01	326.78	246.13	129.42	195.16	133.88	52.87	61.7	106.23	353.29	48.13	41.4	46.56	48.86	21.81	94.4	35.61	47.74	30.6	138.9	292.91	397.23	336.03	162.64	285.1	172.99	68.77	86.69	149.81	407.92	77.93	65.32	70.23	70.07	33.21	136.1	50.2	61.67	45.23	201.99	3811	6004	4445	2318	3419	2371	930
16782	16782	Lamc2	46.05	8.8	7.49	8.48	7.34	9.72	8.64	10.42	9.57	8.65	6.47	5.51	8.2	9.64	6.18	5.04	11.46	9.24	14.89	9.34	67.77	10.7	10.23	10.66	10.72	12.56	11.24	14.64	13.49	9.99	10.47	8.7	12.37	13.83	9.41	7.27	16.16	11.94	22.01	13.58	3840	717	593	662	569	748	660
73463	73463	C2cd6	0	0	0	0	0	0	0	0	0	0.01	0	0.05	0	0	0	0	0	0	0	0	0	0	0	0	0	0	0	0	0	0.02	0	0.07	0	0	0	0	0	0	0	0	0	0	0	0	0	0	0
70060	70060	Spata3	0.04	0.12	0.07	0.15	0	0	0.05	0	0.08	0.13	0	0	0.25	0.12	0	0	0.13	0	0	0	0.06	0.15	0.1	0.18	0	0	0.06	0	0.11	0.14	0	0	0.38	0.18	0	0	0.18	0	0	0	1	1	1	2	0	0	1
14563	14563	Gdf5	0.08	0.09	1.29	0.06	0	0.09	0.21	0	0.06	0	0	0.48	0.16	0.09	0	0.03	0.06	0.28	0.03	0.45	0.12	0.1	1.77	0.07	0	0.12	0.27	0	0.09	0	0	0.76	0.24	0.13	0	0.04	0.08	0.36	0.04	0.66	3	3	44	2	0	3	7
100017	100017	Ldlrap1	21.19	22.48	16.74	19.11	14.68	14.36	13.35	14.08	13.73	20.59	17.75	25	12.36	18.03	8.86	18.1	14.45	10.37	11.97	14.43	31.19	27.32	22.85	24.01	21.44	18.56	17.36	19.79	19.37	23.78	28.73	39.44	18.65	25.85	13.49	26.1	20.37	13.39	17.69	20.99	1046	1079	819	924	731	747	670
240888	240888	Gpr161	2.05	2.26	1.86	2.01	2.83	1.43	1.29	1.44	1.67	2.55	1.69	1.7	1.61	2.81	1.45	1.48	1.89	1.82	1.3	1.82	3.01	2.75	2.54	2.53	4.13	1.85	1.67	2.02	2.35	2.94	2.74	2.69	2.43	4.03	2.21	2.13	2.66	2.35	1.93	2.65	232	253	201	218	301	151	138
237823	237823	Pfas	3.22	3.58	2.82	4.22	2.65	2.62	1.99	2.65	2.18	4.53	3.14	2.98	2.48	4.6	2.92	2.61	2.29	1.74	2.54	2.9	4.74	4.35	3.86	5.31	3.87	3.39	2.59	3.72	3.08	5.23	5.09	4.7	3.75	6.6	4.44	3.77	3.22	2.24	3.76	4.21	340	372	285	425	261	260	197
100862368	100862368	Gm21680	0	0	0	0	0.1	0	0	0	0	0	0	0	0	0	0	0	0	0	0	0	0	0	0	0	0.15	0	0	0	0	0	0	0	0	0	0	0	0	0	0	0	0	0	0	0	1	0	0
434689	434689	Gm10220	0.16	0	0	0	0	0	0	0	0	0	0	0	0	0	0	0	0	0	0	0	0.24	0	0	0	0	0	0	0	0	0	0	0	0	0	0	0	0	0	0	0	7.63	0	0	0	0	0	0
98752	98752	Fcrla	0.72	0.22	0.18	0.09	0.7	0.18	0.09	0.14	0	0.05	1.03	2.94	0.65	0.78	0.42	0.37	0.73	0	0.09	0.32	1.07	0.27	0.25	0.11	1.02	0.23	0.12	0.2	0	0.05	1.67	4.63	0.98	1.12	0.63	0.53	1.03	0	0.13	0.47	17	5	4	2	15	4	2
233065	233065	Alkbh6	14.97	21.93	21.86	21.04	22.36	30.82	29.92	26.63	28.94	23.03	19.25	16.81	22.12	21.62	22.04	17.37	20.79	21.89	21	26.08	22.03	26.65	29.84	26.44	32.66	39.83	38.91	37.43	40.81	26.59	31.16	26.53	33.36	31	33.55	25.04	29.31	28.28	31.04	37.93	181	250	247	235	244	341	328
14133	14133	Fcna	21.96	5.06	14.32	21.09	73.44	34.5	66.8	42.01	25.27	7	40.5	23.73	41.75	38.07	54.32	40.38	82.42	56.41	55.68	18.6	32.33	6.15	19.55	26.5	107.29	44.58	86.88	59.03	35.64	8.08	65.58	37.44	62.98	54.6	82.69	58.22	116.2	72.86	82.3	27.06	407	90	252	366	1250	593	1138
244486	244486	Adam29	0	0	0	0	0	0	0	0	0	0	0.03	0	0	0.02	0	0	0	0	0	0	0	0	0	0	0	0	0	0	0	0	0.04	0	0	0.04	0	0	0	0	0	0	0	0	0	0	0	0	0
320237	320237	Smim10l2a	0.18	0.21	0.11	0.19	0.19	0.34	0.37	0.26	0.24	0.13	0.37	0.17	0.29	0.53	0.26	0.11	0.32	0.22	0.32	0.19	0.27	0.25	0.14	0.24	0.28	0.44	0.48	0.37	0.34	0.15	0.6	0.27	0.44	0.76	0.4	0.15	0.45	0.29	0.47	0.28	9	10	5	9	9	16	17
70495	70495	Atp6ap2	34.33	32.98	38.38	32.89	33.37	32.67	27.07	26.59	29.09	31.95	50.56	54.09	27.68	35.68	23.85	43.44	38.76	28.01	32.55	32.76	50.53	40.09	52.39	41.34	48.75	42.22	35.21	37.36	41.02	36.89	81.87	85.34	41.75	51.17	36.3	62.64	54.64	36.18	48.11	47.64	1258	1176	1336	1139	1130.99	1117	921
74400	74400	Zfp819	0	0	0.06	0	0.03	0.03	0.03	0	0.06	0.03	0.1	0.06	0.07	0	0	0.03	0	0.1	0.03	0	0	0	0.08	0	0.05	0.04	0.04	0	0.09	0.04	0.16	0.1	0.1	0	0	0.05	0	0.13	0.05	0	0	0	2	0	1	1	1
66977	66977	Nuf2	3.97	4.08	3.01	4.66	1.12	3.6	2.03	2.83	2.16	6.91	2.43	4.85	1.2	6.23	0.88	2.84	1.88	1.19	1.74	2.38	5.84	4.96	4.11	5.85	1.64	4.66	2.63	3.97	3.05	7.98	3.93	7.66	1.81	8.94	1.34	4.1	2.64	1.54	2.58	3.46	150	152	109	168	40	129	72
192662	192662	Arhgdia	216.65	262.6	245.39	231.38	254.87	235.26	245.46	224.54	211.63	212.37	360.55	382.94	211.6	232.7	209.75	345.61	278.59	201.48	248.32	229.35	318.87	319.22	335.01	290.78	372.33	303.99	319.26	315.52	298.44	245.21	583.78	604.24	319.19	333.72	319.3	498.31	392.75	260.24	367.06	333.55	6098	7155	6543	6129	6613	6154	6389
625360	625360	BC147527	1.63	0.3	0.75	0.51	0.64	3.23	4.76	1.78	1.17	0.38	2.56	5.81	1.82	1.98	2.04	0.99	13.35	2.03	5.45	0.92	2.4	0.36	1.03	0.65	0.94	4.17	6.19	2.5	1.65	0.44	4.15	9.16	2.74	2.84	3.11	1.43	18.82	2.62	8.05	1.33	45	7	18	13	16	81	117
19771	19771	Rlbp1	0	0.07	0	0	0	0.04	0.07	0	0	0.02	0.06	0.04	0.07	0	0	0	0	0	0	0	0	0.08	0	0	0	0.05	0.09	0	0	0.03	0.1	0.06	0.11	0	0	0	0	0	0	0	0	2	0	0	0	1	2
353282	353282	Sfmbt2	0.08	0.05	0.03	0.04	0.13	0.08	0.04	0.05	0.08	0.05	0.32	0.31	0.11	0.09	0.11	0.14	0.2	0.02	0.13	0.08	0.11	0.07	0.04	0.05	0.18	0.11	0.05	0.07	0.11	0.06	0.51	0.49	0.17	0.13	0.16	0.21	0.28	0.02	0.2	0.12	8	4	4	5	15	10	5
319636	319636	Fsd1l	1.2	0.77	1.82	1.5	2.6	2.08	1.99	3.41	2.29	0.89	2.6	1.37	2.93	2.14	3.62	1.74	3.29	2.92	2.88	2.55	1.76	0.93	2.48	1.88	3.8	2.69	2.59	4.79	3.24	1.03	4.22	2.16	4.41	3.08	5.5	2.51	4.64	3.77	4.26	3.7	150	94	204	172	297	231	220
73382	73382	Prss52	0	0	0	0	0	0.08	0.08	0	0	0	0.08	0.08	0	0	0	0	0	0	0	0.08	0	0	0	0	0	0.1	0.11	0	0	0	0.13	0.13	0	0	0	0	0	0	0	0.12	0	0	0	0	0	1	1
83456	83456	Mov10l1	0	0.02	0.02	0.02	0	0	0	0	0	0	0	0	0	0	0	0	0.02	0	0.02	0.02	0	0.02	0.02	0.02	0	0	0	0	0	0	0	0	0	0	0	0	0.02	0	0.02	0.02	0	1	1	1	0	0	0
27052	27052	Aoah	1.41	0.71	1.48	1.01	3.01	1.32	2.05	1.49	0.94	0.64	9.6	10.76	2.98	4.3	1.78	4.07	4.59	1.3	2.4	0.97	2.07	0.86	2.02	1.27	4.4	1.71	2.67	2.1	1.32	0.74	15.55	16.98	4.5	6.17	2.71	5.86	6.47	1.68	3.55	1.41	65	32	57	41	125	53	81
17427	17427	Mns1	0.76	0.84	0.53	1.02	0.52	0.36	0.4	0.41	0.49	0.7	0.28	0.8	0.58	1.03	0.25	0.2	0.47	0.33	0.47	0.64	1.11	1.02	0.73	1.28	0.76	0.46	0.52	0.57	0.68	0.81	0.46	1.27	0.88	1.48	0.37	0.29	0.67	0.43	0.7	0.94	23.31	22	13.61	26	13	9	10
240174	240174	Thada	1.98	1.66	1.55	2.09	2.1	1.45	1.55	1.69	1.94	2.38	1.65	2.1	1.67	2.46	2.14	1.52	1.74	1.56	1.75	1.88	2.92	2.02	2.11	2.63	3.07	1.87	2.01	2.38	2.73	2.75	2.66	3.31	2.52	3.53	3.26	2.19	2.46	2.01	2.59	2.73	255	214	194	255	250	175	185
378702	378702	Serf2	97.45	86.02	119.45	81.83	101.75	129.28	129.77	126.99	111.04	71.57	94.84	93.51	97.21	93.16	112.05	124.64	117.23	125.18	115.5	122.42	143.42	104.56	163.08	102.83	148.64	167.05	168.78	178.44	156.59	82.63	153.56	147.54	146.64	133.59	170.58	179.71	165.27	161.69	170.73	178.04	4722.92	4072	5510.91	3758	4574.67	5859.87	5855.92
56698	56698	Phax	19.51	19.4	21.07	17.23	19.97	20.07	20.17	18.43	16.1	17.65	16.06	19.3	17.29	22.63	15.82	19.87	20.44	18.17	18.01	19.61	28.72	23.58	28.76	21.66	29.17	25.93	26.24	25.9	22.7	20.37	26	30.45	26.08	32.46	24.09	28.65	28.82	23.47	26.63	28.52	551	529	561	459	517	518	522
81910	81910	Rrbp1	96.23	77.49	98.08	70.32	101.99	76.71	81.25	80.74	73.57	70.35	131.17	158.76	94.6	84.28	82.61	119.33	106.99	73.41	98.68	88.26	141.64	94.2	133.9	88.37	148.99	99.12	105.67	113.46	103.75	81.23	212.39	250.5	142.69	120.87	125.77	172.05	150.84	94.82	145.87	128.36	4952	3710	4494	3243	4708	3496	3686
227545	227545	Proser2	7.51	17.1	7.24	17.32	1.97	2.37	2.2	2.47	2.57	18.12	1.38	2.01	1.28	7.91	1.61	1.15	1.15	1.66	1.58	4.61	11.06	20.79	9.89	21.77	2.88	3.07	2.86	3.47	3.62	20.93	2.23	3.18	1.93	11.34	2.46	1.65	1.63	2.14	2.33	6.71	433	954	393	937	106	127	117
97884	97884	B3galnt2	10.88	9.54	10.65	11.16	11.3	11.1	12.37	11.93	12.88	11.16	9.41	8.77	12.02	13.12	17	13.95	11.64	10.97	13.4	11.94	16.01	11.6	14.54	14.02	16.51	14.34	16.09	16.76	18.16	12.89	15.24	13.84	18.13	18.81	25.88	20.11	16.41	14.17	19.81	17.36	620.47	552.39	606.51	626.53	625.45	617.6	693.07
105245668	105245668	Gm26650	0	0	0	0	0	0	0	0	0	0	0	0	0	0	0	0	0	0	0.17	0	0	0	0	0	0	0	0	0	0	0	0	0	0	0	0	0	0	0	0.26	0	0	0	0	0	0	0	0
672498	672498	Gm9564	0	0	0	0	0	0	0.19	0	0	0	0	0	0	0	0	0	0	0	0	0	0	0	0	0	0	0	0.25	0	0	0	0	0	0	0	0	0	0	0	0	0	0	0	0	0	0	0	2
637578	637578	Gm20765	0	0	0	0.01	0	0	0	0	0	0	0	0	0	0	0	0	0	0	0	0	0	0	0	0.02	0	0	0	0	0	0	0	0	0	0	0	0	0	0	0	0	0	0	0	0.14	0	0	0
18633	18633	Pex16	17.51	19.59	22.37	18.54	24.45	35.86	26.06	23.19	26.98	18.7	14.57	10.4	19.08	17.58	18.3	16.4	18.38	16.95	17.07	28.09	25.78	23.81	30.55	23.29	35.72	46.34	33.9	32.59	38.05	21.6	23.58	16.41	28.78	25.22	27.86	23.64	25.91	21.89	25.23	40.86	368	396	444	365	471	698	504
18188	18188	Nrtn	46.28	26.7	24.92	14.24	21.21	49.15	48.29	53.92	38.39	15.69	19.48	10.57	40.59	16.71	23.47	15.01	30.96	43.76	29.45	31.71	68.12	32.46	34.02	17.89	30.98	63.51	62.8	75.77	54.14	18.12	31.54	16.68	61.23	23.97	35.73	21.65	43.64	56.52	43.54	46.12	638	339	322	182	265	622	606
15205	15205	Hes1	55.21	74.79	54.14	65.84	46.19	32.28	25.15	33.95	28.39	50.47	22	27.45	30.91	41.88	27.63	23.72	21.62	32.12	28.53	44.91	81.25	90.92	73.92	82.74	67.47	41.71	32.72	47.71	40.04	58.27	35.62	43.32	46.62	60.06	42.06	34.2	30.48	41.48	42.18	65.32	1140	1492	1051	1270	877	614	481
665700	665700	Hmcn2	7.71	2.59	9.22	5.44	7.67	5.29	5.04	10.89	7.91	0.49	7.41	6.38	10.12	8.43	15.5	10.02	5.54	6.52	8.73	8.21	11.35	3.15	12.58	6.84	11.21	6.83	6.56	15.3	11.16	0.56	12	10.07	15.27	12.09	23.6	14.45	7.81	8.42	12.91	11.94	2020	663	2286	1346	1865	1293	1229
69572	69572	Mfsd3	2.18	2.22	2.24	1.93	2.54	2.38	2.85	3.03	3.05	1.88	2.1	1.75	2.75	2.55	2.94	3.16	2.26	2.14	2.72	2.53	3.21	2.7	3.06	2.43	3.71	3.08	3.71	4.26	4.3	2.17	3.39	2.75	4.16	3.66	4.48	4.55	3.19	2.77	4.01	3.68	72.48	71.57	70.69	60.51	78	73.81	87.87
14130	14130	Fcgr2b	86.89	35.92	86.24	37.28	141.51	75.45	88.48	73.23	72.13	25.48	442.09	317.43	120.23	150.86	95.98	438.95	170.82	83.07	102.69	82.56	127.88	43.66	117.74	46.85	206.73	97.5	115.09	102.91	101.73	29.42	715.8	500.87	181.36	216.35	146.11	632.88	240.82	107.29	151.8	120.07	1750.93	695.27	1640.3	700.99	2605.66	1403.35	1637.52
380732	380732	Milr1	3.14	0.89	2.05	0.86	2.49	3.66	3.99	2.28	2.75	0.75	11.54	13.65	2.7	2.75	3.21	7.87	10.88	2.15	4.35	1.55	4.62	1.08	2.8	1.09	3.63	4.73	5.19	3.21	3.88	0.86	18.68	21.53	4.07	3.94	4.89	11.35	15.34	2.78	6.43	2.26	69	18	43	19	47	65	79
22608	22608	Ybx1	259.96	210.52	278.86	238.61	331	352.33	389.37	385.03	371.31	215.31	335.13	352.92	391.28	318.33	395.86	376.84	411.2	465.71	393.83	325.18	382.62	255.91	380.71	299.86	483.56	455.26	506.44	541.04	523.64	248.6	542.62	556.88	590.21	456.52	602.62	543.33	579.69	601.52	582.14	472.9	8772	6909	8929	7610	10319	11089	12193
66086	66086	Fopnl	20.2	18.55	25.58	20.74	26.84	35.78	35.66	32.09	29.37	18.94	20.4	15.9	24.6	25.49	30.14	25.79	31.49	35.22	30.78	29.17	29.73	22.54	34.92	26.06	39.22	46.23	46.38	45.1	41.42	21.87	33.03	25.09	37.11	36.55	45.89	37.19	44.39	45.49	45.5	42.42	412	366	493	400	502	677	671
108167466	108167466	Gm45618	54.18	227.39	65.78	190.99	5.18	0.06	0	2.03	0	227.54	0.12	8.31	0	49.27	0	0.24	0	0	1.91	35.77	79.74	276.41	89.8	240.03	7.56	0.08	0	2.85	0	262.73	0.2	13.11	0	70.66	0	0.35	0	0	2.82	52.02	974	3914.31	1114.02	3206.84	85	1	0
52670	52670	Cpsf4l	1.15	1.37	1.51	1.19	0.95	0.33	0.29	0.34	0.92	4.49	0.2	0.17	0.06	0.13	0.15	0.2	0.21	0.2	0.35	0.38	1.7	1.66	2.06	1.49	1.39	0.42	0.37	0.48	1.3	5.19	0.32	0.27	0.09	0.18	0.23	0.28	0.3	0.26	0.52	0.55	20	24	25	21	17	6	5
14772	14772	Grk4	2.35	2.36	2.89	1.98	3.2	2.82	2.39	2.4	2.38	1.85	3.73	4.42	2.99	3.19	1.98	1.47	2.91	1.96	2.97	2.94	3.45	2.87	3.94	2.49	4.68	3.65	3.11	3.37	3.35	2.13	6.03	6.98	4.51	4.57	3.02	2.13	4.1	2.53	4.39	4.28	118.21	103.21	128.08	88.04	145.5	129.4	99.8
239852	239852	Zpld1	0	0	0	0	0	0	0.03	0	0	0	0	0	0	0.03	0	0	0	0	0	0.02	0	0	0	0	0	0	0.04	0	0	0	0	0	0	0.05	0	0	0	0	0	0.03	0	0	0	0	0	0	2
11517	11517	Adcyap1r1	1.62	1.08	2.27	1.31	5.79	2.39	2.38	2.11	3.33	0.44	2.49	2.72	3.57	1.91	2.84	1.58	3.51	1.48	2.22	2.19	2.39	1.31	3.09	1.65	8.45	3.09	3.09	2.96	4.69	0.51	4.03	4.29	5.38	2.75	4.32	2.27	4.95	1.91	3.29	3.19	169	111	222	129	557	231	230
14735	14735	Gpc4	10.42	18.27	13.41	18.14	11.58	11.08	7.88	9.55	9.8	17.64	5.77	6.97	8.49	10.96	8.15	8.94	9.6	8.85	8.78	13.86	15.33	22.21	18.3	22.79	16.92	14.32	10.25	13.41	13.81	20.36	9.34	11	12.8	15.71	12.4	12.89	13.54	11.42	12.98	20.16	449	819	569	770	473	486	359
53885	53885	Nphp1	2.82	2.51	3.97	3.32	4.51	5.45	5.86	5.03	5.14	2.99	3.23	3.4	5.16	4.77	5.93	5.98	5.67	5.88	4.94	4.23	4.16	3.06	5.42	4.17	6.58	7.04	7.62	7.07	7.25	3.45	5.23	5.37	7.78	6.84	9.03	8.62	7.99	7.59	7.31	6.16	96	85	131	110	144	177	190
67332	67332	Snrpd3	106.25	128.97	107.61	135.91	93.54	102.84	100.93	113.06	95.7	157.68	88.03	120.77	92.95	134.46	83.16	94.55	107.81	112.01	108.02	119.89	156.38	156.78	146.91	170.8	136.65	132.89	131.27	158.87	134.96	182.06	142.53	190.56	140.21	192.83	126.6	136.32	151.98	144.68	159.67	174.36	660	721	610	754	506	568	549
213068	213068	Tmem71	3.39	0.62	2.06	1.37	7.26	1.04	1.32	1.63	1.12	0.48	4.96	3.96	4.21	6.41	3.14	9.53	5.86	1.33	1.55	2.3	4.99	0.75	2.82	1.72	10.61	1.34	1.72	2.29	1.58	0.55	8.03	6.24	6.35	9.2	4.78	13.74	8.26	1.72	2.3	3.35	157	28	91	60	312	45	57
329015	329015	Atg2a	14.96	27.7	18.2	22.87	13.36	11.94	11.84	12.06	11.82	25.2	11.63	11.15	11.45	14.59	10.82	11.37	10.08	8.56	10.94	12.5	22.02	33.68	24.85	28.74	19.52	15.43	15.4	16.94	16.67	29.1	18.83	17.6	17.27	20.92	16.47	16.39	14.21	11.05	16.18	18.18	1265	2027	1312	1750	997	855	853
18198	18198	Musk	0.62	0.36	1.19	0.41	1.17	0.92	1.18	1.34	1.16	0.13	0.94	0.89	1.52	1.12	3.31	1.24	1.65	3.07	3.04	1.78	0.92	0.44	1.63	0.52	1.71	1.19	1.53	1.88	1.64	0.15	1.52	1.4	2.29	1.6	5.04	1.79	2.33	3.96	4.5	2.58	69	33	113	47	103	103	117
75425	75425	Tti1	6.61	6.16	6.37	6.62	7.61	6.32	7.21	7.5	7.98	6.06	6.74	7.48	8.31	7.59	8.22	7.45	6.21	6.81	7.25	7.82	9.73	7.48	8.7	8.31	11.12	8.17	9.37	10.54	11.26	7	10.91	11.8	12.54	10.89	12.51	10.75	8.76	8.8	10.72	11.38	409	373	377	389	438	365	416
74316	74316	Isca2	24.02	23.65	28.19	26.13	42.11	42.23	43.91	42.29	37.45	23.38	33.09	34.67	41.43	33.08	44.03	39.59	36.46	38.79	40.92	40.19	35.35	28.74	38.49	32.84	61.52	54.57	57.11	59.43	52.82	26.99	53.58	54.71	62.49	47.45	67.03	57.08	51.4	50.1	60.49	58.44	259	239	283	259	408	415	427
66469	66469	Prxl2b	69.75	35.85	47.47	43.73	72.86	115.45	128.19	102.51	113.91	26.21	48.21	24.33	88.98	54.73	97.99	76.52	87.15	102.44	110.02	74.53	102.66	43.58	64.81	54.95	106.44	149.18	166.73	144.05	160.64	30.27	78.05	38.39	134.21	78.49	149.18	110.33	122.87	132.31	162.62	108.38	651	311	411	373	607	977	1073
100503609	100503609	Lnp1	0	0.11	0.11	0.12	0.35	0.12	0.24	0.24	0.24	0	0	0	0	0	0.12	0	0.29	0	0.12	0.12	0	0.14	0.16	0.15	0.52	0.15	0.31	0.33	0.34	0	0	0	0	0	0.18	0	0.4	0	0.17	0.17	0	1	1	1	3	1	2
22190	22190	Ubc	264.58	248.87	257.2	251.81	266.1	227.04	239.59	313.59	243.94	226.3	287.98	287.44	211.64	243.93	323.38	319.97	290.88	263.34	322.74	243.14	389.42	302.53	351.15	316.45	388.74	293.37	311.62	440.64	344.01	261.29	466.28	453.54	319.24	349.82	492.28	461.34	410.07	340.14	477.06	353.59	9878	9044	9124	8886	9190.96	7910	8306
241520	241520	Fam171b	1.08	1.27	1.97	1.19	2.58	1.5	1.28	1.31	1.72	1.05	1.8	1.79	1.88	2.23	1.53	1.29	1.57	2.55	1.4	2.31	1.58	1.54	2.7	1.49	3.77	1.94	1.66	1.84	2.43	1.21	2.92	2.82	2.84	3.2	2.33	1.86	2.21	3.29	2.07	3.36	101	117	177	106	226	132	112
12461	12461	Cct2	123.09	128.86	116.62	136.85	91.17	91.36	82.63	92.42	84.58	141.39	83.06	101.32	85.56	137.86	79.33	94.34	90.95	97.17	92.42	96.12	181.17	156.65	159.22	171.98	133.19	118.05	107.47	129.87	119.28	163.25	134.49	159.87	129.06	197.71	120.76	136.02	128.22	125.51	136.62	139.78	3733	3790	3355	3914	2551	2579	2320
14680	14680	Gnal	0.32	0.35	0.52	0.26	0.45	0.41	0.5	0.62	0.74	0.18	0.44	0.28	0.41	0.42	0.62	0.35	0.59	0.49	0.56	0.34	0.47	0.43	0.71	0.32	0.66	0.52	0.65	0.87	1.04	0.21	0.71	0.45	0.61	0.61	0.94	0.51	0.84	0.64	0.83	0.49	29.52	31.36	46.09	22.01	39.17	34.26	43.92
224671	224671	Btbd9	4.91	5.27	4.78	5.48	4.63	4.63	4.19	3.08	4.81	4.67	4.68	3.64	3.17	4.16	3.61	4.79	3.29	3.78	3.47	5.21	7.23	6.41	6.52	6.88	6.76	5.98	5.45	4.33	6.78	5.39	7.57	5.74	4.78	5.96	5.5	6.9	4.64	4.89	5.14	7.57	670	742	664	735	614	631	536
16889	16889	Lipa	19.39	9.43	21.15	9.58	24.71	13.8	18.5	14.25	13.01	6.87	72.13	112.46	23.26	22.08	19.35	59.04	38.58	13.79	28.45	15.24	28.53	11.46	28.88	12.04	36.1	17.83	24.06	20.03	18.35	7.93	116.79	177.44	35.09	31.67	29.46	85.12	54.39	17.81	42.05	22.17	912	433	947	427	1078	607	810
72137	72137	Wdsub1	9.94	10.01	12.03	9.43	11.51	11.42	12.04	9.28	10.28	8.7	8.18	9.48	9.96	11.4	8.77	9.58	9.58	7.86	9.23	10.12	14.62	12.17	16.42	11.85	16.81	14.76	15.66	13.04	14.5	10.05	13.24	14.96	15.02	16.34	13.35	13.81	13.5	10.15	13.64	14.72	309	308	359	281	331	316	337
67268	67268	Myl12a	241.29	288.17	300.66	259.01	209	203.06	207.28	221.19	185	264.93	192	249.42	221.62	202.08	168.02	203.26	199.97	220.23	191.63	232.88	355.13	350.3	410.47	325.51	305.33	262.39	269.6	310.81	260.89	305.9	310.87	393.55	334.3	289.81	255.78	293.07	281.91	284.45	283.26	338.68	6352	7358.53	7323.74	6407.11	5058.55	4919.94	5033.46
17183	17183	Matn4	9.94	3.69	4.26	2.8	2.6	0.6	1.14	1.19	0.63	2.63	0.97	1.3	0.97	1.97	1.3	1.23	0.63	2.2	0.61	1.39	14.64	4.49	5.81	3.52	3.79	0.78	1.48	1.67	0.89	3.04	1.58	2.05	1.47	2.82	1.97	1.78	0.89	2.84	0.9	2.02	391	140	153	104	92	22	42
14344	14344	Fut2	12.28	10.5	9.28	8.51	8.63	17.52	15.86	20.54	18.82	10.58	7.57	6.05	14.79	8.27	9.2	3.69	10.51	14.08	11.64	17.47	18.08	12.76	12.67	10.7	12.61	22.64	20.63	28.86	26.55	12.22	12.26	9.54	22.32	11.86	14.01	5.32	14.81	18.18	17.21	25.41	592.23	489.18	423	388	384	784.98	709
12364	12364	Casp12	6.82	4.92	8.8	5.35	13.84	9.47	12.36	8.8	8.69	2.87	11.4	11.26	11.13	9.87	10.79	13.31	16.34	13.32	11.34	8.15	10.04	5.99	12.01	6.73	20.23	12.23	16.08	12.37	12.25	3.32	18.46	17.76	16.79	14.16	16.43	19.19	23.04	17.2	16.77	11.85	245	166	289	183	464	299	411
13244	13244	Degs1	88.53	50.69	63.07	44.72	73.5	86.07	63.89	70.49	73.9	46.48	92.49	86.96	69.58	59.1	51.44	80.79	75.61	65.22	58.17	78.07	130.31	61.61	86.11	56.2	107.37	111.21	83.09	99.05	104.22	53.67	149.75	137.22	104.95	84.75	78.31	116.48	106.6	84.24	85.98	113.54	2460	1363	1657	1164	1879	2213	1642
326618	326618	Tpm4	182.08	138.06	151.97	122.81	131.68	135.66	117.59	123.39	124.73	144.26	195.9	187.81	113.95	141.2	91.45	180.22	151.56	111.15	128.31	134.39	267.98	167.83	207.47	154.33	192.36	175.29	152.95	173.38	175.9	166.57	317.18	296.34	171.88	202.5	139.22	259.84	213.66	143.57	189.67	195.44	5827	4290	4615	3708	3891	4045	3488
74081	74081	Cep350	4.76	3.4	3.92	3.65	4.72	3.34	3.22	4.18	4.97	4	5.25	5.47	4.88	5.04	4.9	4.88	4.88	4.78	4.49	4.06	7	4.13	5.36	4.59	6.9	4.31	4.19	5.87	7.01	4.62	8.5	8.63	7.36	7.23	7.46	7.04	6.89	6.18	6.63	5.9	1054	739	829	768	975	691	665
105243312	105243312	Gm39270	0	0	0.08	0	0	0	0	0	0.1	0	0.18	0	0	0	0	0	0.17	0	0	0	0	0	0.12	0	0	0	0	0	0.15	0	0.28	0	0	0	0	0	0.24	0	0	0	0	0	1	0	0	0	0
22036	22036	Traip	3.16	3.94	2.4	4.44	1.49	1.92	1.18	1.56	1.15	4.79	1.64	2.41	0.49	3.49	0.67	0.95	0.74	0.77	0.69	2.27	4.65	4.78	3.27	5.58	2.18	2.48	1.54	2.19	1.62	5.53	2.66	3.8	0.74	5.01	1.02	1.38	1.05	1	1.02	3.31	114	117	71	127	43	56	30
70591	70591	5730455P16Rik	4.03	2.63	4.33	3.7	5.68	4.34	5.59	6.44	6.36	3.59	6.4	5.39	6.42	5.63	8.24	6.08	6.19	5.6	7.51	4.48	5.93	3.2	5.91	4.65	8.3	5.6	7.28	9.05	8.97	4.14	10.36	8.51	9.68	8.07	12.55	8.77	8.72	7.24	11.11	6.51	291	188	306	258	386	301	383
115488282	115488282	LOC115488282	0.07	0.04	0.13	0.02	0.31	0	0.04	0.09	0.02	0.07	0.09	0.11	0.14	0.09	0.07	0.09	0.02	0.09	0.09	0.04	0.1	0.05	0.18	0.03	0.45	0	0.06	0.13	0.03	0.08	0.14	0.17	0.21	0.12	0.1	0.12	0.03	0.12	0.13	0.06	3.27	2	6	1	14.16	0	2
268465	268465	Eme1	1.56	1.46	1.12	1.64	0.46	0.6	0.41	0.88	0.66	2.33	0.78	2.01	0.32	2.71	0.25	0.4	0.52	0.21	0.44	1.09	2.3	1.78	1.54	2.06	0.67	0.77	0.53	1.23	0.93	2.69	1.27	3.18	0.49	3.88	0.38	0.57	0.74	0.27	0.65	1.59	51.36	49.09	31.16	51.37	14.05	17.1	12.04
211499	211499	Tmem87a	16.3	18.05	19.41	17.34	20.19	22.02	19.98	18.95	17.98	20.35	19.35	15.88	17.42	21.23	17.94	17.93	18.01	18.09	18	20.43	24	21.94	26.5	21.79	29.49	28.45	25.99	26.63	25.36	23.5	31.33	25.05	26.28	30.45	27.3	25.85	25.39	23.37	26.61	29.71	754.85	792	829	742	853	924.75	839
320961	320961	A630026N12Rik	1.63	1.45	1.97	1.25	2.54	1.38	1.13	1.82	1.56	1.41	2.73	2.14	2.13	2.4	1.79	1.36	1.89	1.25	1.68	1.8	2.4	1.77	2.69	1.57	3.71	1.78	1.47	2.55	2.21	1.63	4.42	3.38	3.21	3.44	2.72	1.96	2.67	1.62	2.49	2.62	144	126	166	105	209	114	93
214764	214764	Edrf1	5.63	5.79	4.71	5.33	4.72	4.23	4.02	3.97	4.03	6.44	4.14	3.89	4.15	5.82	4.08	4.29	3.58	4.37	4.14	4.61	8.29	7.04	6.43	6.7	6.9	5.46	5.24	5.58	5.69	7.44	6.7	6.13	6.27	8.34	6.21	6.19	5.04	5.65	6.12	6.7	448	465	366	399	351	319	300
77794	77794	Adamtsl2	2.29	0.62	2.28	0.71	2.14	0.57	1.02	0.83	0.82	0.33	0.21	1.04	1.67	0.69	3.84	1.09	0.68	1.25	1.51	2.66	3.37	0.75	3.11	0.89	3.13	0.74	1.32	1.16	1.16	0.38	0.33	1.63	2.51	0.99	5.85	1.57	0.96	1.61	2.23	3.86	133	35	126	39	116	31	55
69156	69156	Comtd1	3.72	4.78	3.7	4.67	3.83	3.77	4.38	2.83	3.57	4.65	4.18	5.21	3.73	3.1	2.96	5.06	3.63	3.19	3.82	3.89	5.47	5.81	5.05	5.87	5.6	4.87	5.7	3.98	5.03	5.37	6.77	8.22	5.63	4.44	4.51	7.29	5.12	4.12	5.64	5.66	128	160	121	152	122	121	140
320405	320405	Cadps2	0.38	0.32	0.53	0.27	1.48	0.69	1.08	0.81	0.97	0.32	1.56	0.76	1.15	0.69	1.27	0.65	1.45	0.76	1.26	0.64	0.56	0.39	0.72	0.34	2.16	0.89	1.4	1.14	1.37	0.37	2.53	1.2	1.73	0.99	1.94	0.94	2.04	0.98	1.86	0.93	26	25	41	22	109	51	79
113868	113868	Acaa1a	34.83	32.35	35.2	31.61	32.04	45.59	39.11	33.98	36.25	32.51	28.61	22.84	27.29	27.12	28.21	34.9	34.13	29.9	32.77	42.28	51.27	39.32	48.06	39.72	46.81	58.91	50.87	47.74	51.12	37.54	46.32	36.04	41.16	38.89	42.94	50.32	48.12	38.63	48.44	61.49	898.69	805.09	858.84	767.55	757.57	1093.93	934.62
117590	117590	Asb10	4.9	2.91	4.42	5.85	8.14	7.89	10.14	16.33	14.14	1.15	7.85	4.28	13.25	7.37	17.4	10.42	8.7	11.46	11.77	11.08	7.22	3.53	6.04	7.35	11.89	10.19	13.19	22.94	19.94	1.33	12.71	6.76	19.99	10.57	26.49	15.02	12.26	14.8	17.39	16.11	175	101	150	198	269	263	337
227157	227157	Mpp4	0.06	0.14	0.15	0.2	0.34	0.16	0.45	0.27	0.39	0.15	0.18	0.09	0.46	0.41	0.51	0.15	0.38	0.24	0.35	0.18	0.08	0.17	0.2	0.26	0.49	0.2	0.59	0.38	0.55	0.17	0.29	0.14	0.7	0.59	0.78	0.21	0.54	0.32	0.52	0.26	2	5	6.57	7	14.68	6.92	19.9
14528	14528	Gch1	3.34	2.58	2.91	2.13	2.45	3.19	3.59	3.08	3.3	2.11	7.76	7.74	2.99	2.49	2.4	5.31	10.7	3.21	6.38	2.5	4.92	3.14	3.98	2.68	3.57	4.12	4.68	4.33	4.66	2.44	12.56	12.21	4.51	3.57	3.66	7.65	15.08	4.15	9.42	3.63	146	110	121	88	99	130	146
100041734	100041734	4930522L14Rik	0.78	1.09	1.21	1.15	1.83	1.32	0.84	0.71	0.81	0.92	1.23	1.09	1.12	1.33	0.81	1.15	1.12	1.08	0.87	1.24	1.15	1.32	1.65	1.44	2.68	1.71	1.09	1	1.14	1.06	2	1.72	1.69	1.9	1.23	1.66	1.58	1.39	1.29	1.8	35.89	49.03	53	50	78.37	57	36.05
239096	239096	Cdh24	1.76	2.11	1.13	1.91	0.69	0.38	0.57	0.47	0.59	2.49	0.46	1.64	0.65	1.8	0.28	0.32	0.35	0.32	0.44	0.95	2.59	2.57	1.54	2.41	1.01	0.49	0.74	0.66	0.84	2.88	0.75	2.6	0.98	2.57	0.43	0.46	0.5	0.42	0.66	1.38	106	132	67	116	35	22	29
15078	15078	H3f3a	602.4	858.24	823.04	819.48	736.2	818.95	701.29	699.96	695.85	879	548.47	584.17	624.97	830.59	457.58	478.58	719.35	652.18	608.03	699.89	886.63	1043.28	1123.65	1029.85	1075.5	1058.2	912.14	983.56	981.32	1014.92	888.04	921.76	942.73	1191.16	696.59	690.02	1014.12	842.37	898.76	1017.84	8750.61	11847.83	11219.05	11057.06	9711.5	10936.5	9290.4
269275	269275	Acvr1c	0.57	0.36	0.56	0.56	1.64	1.62	1.66	1.33	1.91	0.28	1.09	0.27	1.68	1.07	2.31	0.35	2.59	0.51	1.65	1.26	0.84	0.44	0.76	0.7	2.4	2.09	2.16	1.87	2.7	0.32	1.77	0.43	2.54	1.53	3.51	0.5	3.65	0.66	2.44	1.83	86	54	81	80	232	226	235
244059	244059	Chd2	6.47	5.5	6.17	6.07	6.61	5.63	5.61	5.84	6.91	6.55	7.28	6.52	5.87	7.49	6.08	6.29	5.34	5.11	6.24	5.87	9.52	6.69	8.42	7.63	9.65	7.28	7.3	8.21	9.74	7.56	11.78	10.28	8.85	10.74	9.26	9.07	7.52	6.6	9.23	8.53	985	825	898	881	939	806	800
107932	107932	Chd4	41.29	50.2	35.01	53.9	30.96	27.2	27.14	28.16	30.02	58.32	37.92	43.49	32.83	50.34	26.65	31.54	31.08	22.64	27.87	28.95	60.77	61.03	47.8	67.74	45.23	35.15	35.3	39.58	42.33	67.34	61.39	68.62	49.52	72.2	40.57	45.48	43.82	29.24	41.2	42.1	4536	5456	3685	5700	3204	2832	2810
14686	14686	Gnat2	0.07	0.04	0.12	0.08	0.29	0.09	0.04	0.08	0.17	0.09	0.2	0.16	0.05	0.19	0.28	0.18	0.15	0.14	0.24	0.08	0.11	0.05	0.16	0.1	0.42	0.12	0.05	0.12	0.23	0.1	0.32	0.26	0.07	0.27	0.42	0.26	0.22	0.18	0.36	0.12	2	1	3	2	7	2	1
69226	69226	Snx24	3.81	3.77	5.99	5.99	6.36	4.64	5.69	5.96	4.67	4.64	12.45	10.13	5.23	6.9	6.81	16.31	8.26	6.24	7.93	4.8	5.61	4.58	8.18	7.52	9.3	6	7.39	8.38	6.59	5.36	20.15	15.99	7.88	9.89	10.36	23.52	11.65	8.06	11.73	6.98	133	119	181.96	185	186	141	167
56279	56279	Dipk1b	2.82	1.53	2.05	2.82	1.92	2.22	2.42	2.32	1.61	1.75	1.29	1.64	1.6	2.15	2.09	2.41	1.84	2.27	1.39	1.92	4.15	1.85	2.79	3.55	2.81	2.87	3.14	3.25	2.27	2.02	2.09	2.59	2.42	3.08	3.18	3.48	2.59	2.93	2.05	2.79	67	35	46	63	42	49	53
545667	545667	Shisal2a	0	0.09	0.09	0.1	0.1	0	0	0	0	0	0	0	0	0	0.02	0	0	0	0.05	0	0	0.11	0.13	0.12	0.14	0	0	0	0	0	0	0	0	0	0.04	0	0	0	0.07	0	0	2	1	1	1	0	0
60365	60365	Rbm8a	28.63	26.07	27.28	27.11	22.87	23.93	22.94	21.69	19.05	29.36	16.63	21.44	19.95	25.46	15.93	18.27	22.08	20.25	21.83	24.12	42.14	31.69	37.25	34.07	33.4	30.92	29.84	30.47	26.87	33.9	26.92	33.82	30.1	36.51	24.25	26.34	31.13	26.16	32.27	35.08	1171	1039	1061	1049	866	914	872
117606	117606	Boc	8.22	8.93	9.09	7.6	9.65	9.01	7.67	7.51	10.17	7.63	6.02	5.74	7.99	7.42	8.35	6.29	7.2	8.08	7.43	10.87	12.09	10.86	12.41	9.55	14.1	11.65	9.98	10.56	14.35	8.81	9.75	9.06	12.05	10.64	12.72	9.08	10.15	10.44	10.98	15.8	593	632	626	521	648	610	517
279029	279029	Stkld1	0.09	0.09	0.16	0.04	0.2	0.1	0.1	0.07	0	0	0.07	0.11	0.13	0.04	0.13	0.16	0.06	0.04	0.07	0.04	0.13	0.11	0.22	0.05	0.29	0.13	0.13	0.09	0	0	0.11	0.18	0.2	0.05	0.2	0.23	0.08	0.05	0.11	0.05	3	3	5	1	6	3	3
22070	22070	Tpt1	3414.44	4311.18	4919.52	4088.67	4450.32	5270.56	4915.06	4880.64	4523.6	4023.52	4072.64	3091.34	4011.97	4585.96	3868.66	4492.49	4577.62	5631	4195.9	4353.06	5025.47	5240.69	6716.35	5138.3	6501.4	6810.37	6392.79	6858.13	6379.34	4645.68	6594.1	4877.82	6051.78	6576.74	5889.35	6477.32	6453.37	7273.17	6202.16	6330.61	38289	45405	51453	42225	44908	53939	49822
622935	622935	Krtap20-2	62.52	275.24	355.17	96.62	179.53	0	0	0.23	0	81.09	0	0	0	6.8	0	5.79	0	0	0	3.19	92.01	334.59	484.89	121.43	262.27	0	0	0.32	0	93.63	0	0	0	9.75	0	8.35	0	0	0	4.64	313	1212	1604	425	769	0	0
70428	70428	Polr3b	6.12	6	5.89	6.9	5.16	5.09	4.67	4.56	5.68	7.21	5.33	5.41	4.94	7.62	5.06	5.09	5.27	4.69	5.98	5.5	9.01	7.29	8.04	8.67	7.55	6.57	6.08	6.41	8.01	8.32	8.63	8.54	7.45	10.93	7.7	7.34	7.44	6.05	8.84	8	499	480	458	535	392	389	356
100861814	100861814	LOC100861814	0	0	0.05	0	0	0	0	0	0	0	0	0	0	0	0	0	0	0	0	0	0	0	0.06	0	0	0	0	0	0	0	0	0	0	0	0	0	0	0	0	0	0	0	1	0	0	0	0
242425	242425	Gabbr2	0.09	0.02	0.03	0.01	0	0	0.01	0.01	0.02	0.01	0.01	0.23	0.01	0	0	0.02	0.03	0	0.05	0.01	0.13	0.03	0.05	0.01	0	0	0.02	0.02	0.03	0.01	0.02	0.37	0.02	0	0	0.03	0.05	0	0.07	0.02	8	2	3	1	0	0	1
385377	385377	Pnma5	0.09	0	0.06	0	0.03	0.03	0.06	0.12	0	0.03	0.03	0	0.06	0.06	0	0	0	0	0	0.12	0.13	0	0.08	0	0.04	0.04	0.08	0.17	0	0.03	0.05	0	0.1	0.09	0	0	0	0	0	0.18	3	0	2	0	1	1	2
20168	20168	Rtn3	87.26	126.82	107.01	118.62	106.61	113.29	90.5	87.92	95.35	126.26	91.6	90.86	86.04	98.69	75.17	94.76	92.22	85.5	85.65	103.12	128.43	154.16	146.09	149.08	155.75	146.38	117.72	123.54	134.47	145.79	148.31	143.38	129.78	141.53	114.43	136.62	130.01	110.44	126.61	149.96	3943	5581	4597	5074	4465	4773	3804
79202	79202	Tnfrsf22	2.28	1.38	1.9	1.22	2.25	1.63	1.76	1.82	1.75	1.08	2.34	2.24	2.1	1.71	2.12	2.23	2.15	1.66	2.01	1.99	3.35	1.68	2.6	1.53	3.28	2.11	2.29	2.56	2.46	1.25	3.79	3.53	3.17	2.45	3.22	3.21	3.03	2.14	2.97	2.89	149.6	87.2	120.78	75.84	138.61	101.03	109.4
100042848	100042848	Vmn2r41	0	0	0	0	0	0	0	0	0	0	0	0	0.01	0	0	0	0	0	0	0.01	0	0	0	0	0	0	0	0	0	0	0	0	0.01	0	0	0	0	0	0	0.01	0	0	0	0	0	0	0
102637099	102637099	Gm38495	9.11	9.67	8.91	10.78	9.61	5.3	5.77	6.64	6.61	12.99	8.72	8.4	8.56	11.37	8.88	7.98	7.37	6.95	7.32	8.14	13.41	11.76	12.16	13.55	14.04	6.84	7.5	9.33	9.33	15	14.12	13.25	12.91	16.31	13.51	11.51	10.4	8.98	10.82	11.84	1137.05	1187.17	1062.21	1281.19	1118.3	620.74	673.55
432602	432602	Krtap31-2	38.55	83.41	27.1	92.65	0.24	0	0	0	0	111.81	0	1.42	0	53.51	0	0.11	0	0	0.84	43.43	56.74	101.39	36.99	116.44	0.35	0	0	0	0	129.09	0	2.23	0	76.74	0	0.16	0	0	1.24	63.16	459.6	936.71	301.77	1019.46	2.58	0	0
268379	268379	Abca13	0.05	0	0	0.01	0.17	0	0	0	0	0	0.01	0.01	0.01	0.01	0	0.15	0.01	0	0	0.01	0.07	0.01	0.01	0.01	0.24	0.01	0	0.01	0	0.01	0.02	0.01	0.01	0.02	0.01	0.21	0.01	0.01	0	0.01	11	1	1	2	39	1	0
99709	99709	Clca4b	0.02	0	0	0	0.02	0	0	0	0.02	0.02	0	0	0	0.02	0	0	0	0	0	0	0.03	0	0	0	0.03	0	0	0	0.03	0.03	0	0	0	0.03	0	0	0	0	0	0	1	0	0	0	1	0	0
216829	216829	Mmgt2	9.79	8.51	9.73	8.22	7.67	8.33	7.02	6.49	7.66	7.44	9.54	12.49	6.92	7.24	8.06	12.35	6.14	7.22	7.36	8.87	14.41	10.35	13.28	10.34	11.2	10.76	9.13	9.13	10.8	8.59	15.45	19.71	10.43	10.39	12.26	17.81	8.65	9.32	10.88	12.89	223.27	189.05	216.31	180.16	170.64	182	141.53
70701	70701	Nipal1	4.61	7.53	4.68	5.61	3.46	4.81	2.95	4.03	4.74	7.09	2.43	1.13	2.31	4.75	1.27	0.77	2.5	3.93	2.64	3.09	6.78	9.15	6.39	7.05	5.06	6.21	3.83	5.66	6.69	8.18	3.94	1.79	3.49	6.81	1.94	1.11	3.52	5.08	3.9	4.49	315	504	305	364	220	308	188
68145	68145	Etaa1	2.7	2.53	3.13	2.48	3.16	1.96	1.7	2.09	2.22	2.7	2.06	2.37	1.95	3.29	1.49	2.62	2.2	2.02	1.85	2.28	3.98	3.08	4.27	3.11	4.62	2.53	2.21	2.93	3.14	3.12	3.34	3.74	2.94	4.72	2.27	3.78	3.1	2.6	2.73	3.31	184	169	203	160	200	125	108
18799	18799	Plcd1	25.73	27.98	16.3	27.54	12.14	16.02	15.32	15.56	16.21	33.83	9.21	9.49	12.73	21.9	10.86	9.07	9.98	10.81	12.82	15.49	37.87	34.02	22.26	34.61	17.73	20.7	19.93	21.87	22.85	39.06	14.91	14.97	19.2	31.4	16.53	13.07	14.07	13.96	18.94	22.53	1071	1136	646	1086	468	623	593
66797	66797	Cntnap2	0.22	0.04	0.08	0.03	0.49	0.43	0.96	0.18	0.26	0.17	0.15	0.06	1.37	0.23	1.43	0.26	0.31	0.18	0.85	0.09	0.32	0.04	0.12	0.04	0.71	0.56	1.24	0.25	0.37	0.2	0.24	0.09	2.06	0.33	2.18	0.38	0.44	0.23	1.25	0.13	11	2	5	1	21	19	44
65100	65100	Zic5	0	0	0	0	0	0	0	0	0.04	0.03	0	0	0	0	0	0	0	0	0	0	0	0	0	0	0	0	0	0	0.06	0.03	0	0	0	0	0	0	0	0	0	0	0	0	0	0	0	0	0
14938	14938	Gzma	3.18	1.55	1.17	0.79	2.73	1.1	3.02	2.75	0.71	0.3	16.78	26.77	6.61	12.73	2.37	28.13	16.61	0.32	6.51	0.4	4.69	1.89	1.6	0.99	3.99	1.42	3.93	3.86	1.01	0.34	27.17	42.25	9.98	18.25	3.61	40.56	23.42	0.41	9.62	0.58	35	16	12	8	27	11	30
21855	21855	Timm17b	18.67	20.72	20.73	18.47	17.32	19.89	19.49	20.5	17.45	18.41	15.83	18.1	19.37	15.9	18.41	16.81	16.34	19.49	19.2	21.89	27.48	25.19	28.31	23.21	25.3	25.7	25.35	28.8	24.61	21.26	25.63	28.56	29.22	22.8	28.03	24.23	23.04	25.17	28.39	31.83	470	504	494	437	401	465	453
100503583	100503583	Fsbp	0.27	0.41	0.08	0.32	0.17	0.4	0.3	0.39	0.3	0.31	0	0	0.22	0.42	0.22	0	0.25	0.28	0	0.37	0.4	0.5	0.12	0.41	0.25	0.52	0.39	0.55	0.43	0.36	0	0	0.34	0.6	0.33	0	0.36	0.36	0	0.54	20.26	30	6	23	12	28	21
244721	244721	Zfp846	2.47	2.84	3.15	2.6	3.03	2.64	2.55	3.09	2.62	2.95	2.92	3.21	2.96	3.61	2.48	2.74	2.74	2.84	2.24	3.19	3.64	3.45	4.3	3.26	4.42	3.42	3.32	4.34	3.7	3.4	4.73	5.07	4.47	5.18	3.77	3.95	3.86	3.67	3.31	4.64	156	192	188	162	176	148	134
11687	11687	Alox15	18.62	1.87	12.99	3.14	57.86	1.49	2.88	1.08	1.42	0.28	15.41	6.55	17.69	49.07	12.41	86.34	18.1	1.98	2.04	7.07	27.4	2.27	17.73	3.94	84.52	1.92	3.74	1.52	2.01	0.33	24.95	10.34	26.69	70.38	18.9	124.49	25.52	2.56	3.01	10.28	711	79	485	122	2040	62	109
223669	223669	Zfp7	4.77	9.32	6.66	7.74	4.37	3.2	2.61	2.6	2.26	10.19	2.59	4.55	2.08	5.76	2.2	2.41	1.92	1.57	2.22	4.26	7.01	11.33	9.09	9.73	6.38	4.14	3.4	3.65	3.18	11.77	4.19	7.18	3.14	8.26	3.35	3.47	2.71	2.03	3.29	6.2	213	409	285	334	183	132	109
22065	22065	Trpc3	0.59	0.46	0.78	0.74	1.18	0.59	0.77	0.88	0.64	0.32	0.57	0.27	0.94	0.64	0.8	0.91	0.57	0.7	0.71	1.16	0.87	0.56	1.06	0.93	1.72	0.77	1.01	1.24	0.9	0.37	0.92	0.43	1.41	0.91	1.22	1.31	0.8	0.9	1.05	1.68	35	27	44	42	65	33	43
17155	17155	Man1a	30.47	19.39	49.16	24.05	64.34	41.54	38.72	50.79	42.93	14.23	77.15	57.79	53.26	60.83	44.59	67.1	63.66	49.76	49.43	47.3	44.85	23.57	67.12	30.23	93.99	53.68	50.36	71.36	60.54	16.43	124.91	91.18	80.33	87.23	67.89	96.75	89.75	64.27	73.06	68.78	2251	1347	3347	1616	4313	2735	2526
66313	66313	Smurf2	12.9	13.79	14.53	14.08	14.81	10.81	12.38	13.36	12.53	15.15	12.86	13.58	13.4	17.33	11.85	13.47	14.62	13.44	11.57	13.08	18.99	16.76	19.84	17.69	21.64	13.96	16.1	18.78	17.67	17.49	20.83	21.42	20.21	24.85	18.04	19.42	20.61	17.36	17.1	19.03	1134	1194	1225	1172	1212	890	1021
66653	66653	Brf2	5.47	4.72	6.69	5.59	5.86	4.96	5.02	5.98	5.07	4.81	4.73	4.97	5.23	6.44	5.09	6.49	4.7	4.64	5.62	4.78	8.05	5.74	9.13	7.03	8.56	6.41	6.53	8.41	7.14	5.56	7.66	7.83	7.9	9.24	7.75	9.36	6.62	5.99	8.31	6.95	129	102	136	124	122	105	106
21753	21753	Tes	13.08	11	12.99	9.96	13.65	6.61	7.01	6.33	5.79	7.84	22	18.4	7.16	10.16	6.47	22.97	10.02	4.99	7.88	7.61	19.25	13.37	17.73	12.51	19.94	8.54	9.12	8.89	8.16	9.05	35.61	29.04	10.8	14.57	9.85	33.12	14.13	6.45	11.65	11.06	496	406	468	357	479	234	247
226757	226757	Wdr26	45.62	58.32	42.05	61.89	34.26	28.38	24.72	29.37	29.67	71.09	39.04	34.23	32.11	53.76	26.8	28.55	33.47	31.56	30.25	29.89	67.15	70.9	57.41	77.77	50.06	36.67	32.15	41.27	41.84	82.08	63.2	54.01	48.44	77.1	40.79	41.17	47.18	40.76	44.71	43.47	4532	6107	4289	6102	3389	2829.98	2514
225339	225339	Ammecr1l	9.28	10.08	9.42	11.49	9.41	6.88	6.59	6.66	7.92	11.63	10.59	10.57	7.97	11.36	7.58	8.98	8.65	6.24	6.86	7.96	13.66	12.26	12.86	14.44	13.75	8.89	8.57	9.35	11.17	13.42	17.15	16.68	12.03	16.29	11.55	12.95	12.2	8.06	10.15	11.57	738	783	705	860	693	512	486
64451	64451	Dip2a	5.35	3.28	4.08	3.2	5.82	4.59	4.29	4.23	4.91	3.51	6.3	4.81	4.7	4.75	4.87	4.61	5.82	3.92	4.68	4.55	7.88	3.99	5.57	4.02	8.5	5.93	5.58	5.94	6.93	4.05	10.2	7.59	7.1	6.82	7.41	6.65	8.2	5.06	6.92	6.62	563	340	411	321	572	454	423
207175	207175	Cetn4	1.71	1.35	1.52	1.38	2.98	1.47	2.42	1.34	2.21	1.3	1.49	1.71	2.97	2.22	2.16	2.13	2.23	2.78	2.3	2.41	2.51	1.64	2.07	1.73	4.35	1.9	3.15	1.89	3.11	1.5	2.42	2.7	4.49	3.18	3.28	3.08	3.15	3.59	3.39	3.51	24	18	20	18	38	19	31
22381	22381	Tceal9	108.51	103.12	142.39	86	138.09	113.31	85.79	88.18	92.15	87.25	77.68	105.77	84.03	106.78	71.93	93.94	96.39	92.61	84.91	115.53	159.71	125.35	194.4	108.08	201.74	146.42	111.58	123.91	129.96	100.75	125.78	166.89	126.75	153.13	109.5	135.45	135.89	119.61	125.51	168.02	1449	1304	1781	1064	1670	1388	1042
209760	209760	Tmc7	1.23	1.45	1.92	1.54	1.79	1.05	1.39	1.68	1.81	1.37	1.1	1.03	1.78	1.39	1.9	1.44	1.29	1.23	2.03	1.78	1.81	1.76	2.62	1.93	2.61	1.35	1.81	2.36	2.56	1.58	1.78	1.62	2.68	1.99	2.89	2.07	1.82	1.58	3	2.58	90	104	134	107	122	72	95
26951	26951	Zw10	11.44	13.27	10.28	14.75	8.36	8.88	7.18	7.55	7.95	16.08	5.85	8.21	6.51	11.21	6.47	6.6	7.47	6.77	6.56	9.92	16.84	16.13	14.03	18.53	12.22	11.47	9.33	10.61	11.21	18.56	9.47	12.96	9.83	16.08	9.85	9.51	10.54	8.75	9.69	14.42	524	593	448	640	355	380	306
19132	19132	Prph	0.04	0.22	0.12	0.11	0.13	0.16	0.25	0.08	0.12	0	0.04	0.12	0.09	0.12	0.13	0.25	0.08	0.04	0.25	0.16	0.06	0.27	0.17	0.14	0.19	0.21	0.32	0.12	0.18	0	0.07	0.18	0.13	0.17	0.19	0.35	0.11	0.06	0.37	0.24	1	6	3	3	3	4	6
22640	22640	Zfp1	5.36	5.45	5.31	5.14	5.86	4.9	5.35	4.44	4.92	5.25	5.24	5.7	5.13	5.75	4.85	5.48	4.17	4.63	4.58	5.77	7.88	6.63	7.26	6.47	8.55	6.33	6.96	6.24	6.94	6.07	8.49	8.99	7.73	8.25	7.38	7.9	5.88	5.98	6.77	8.39	152	149	142	136	151	128	138
72080	72080	Sapcd2	1.28	1.45	1.07	1.71	0.34	1.08	0.78	0.85	1.02	2.06	0.67	1.23	0.31	2.57	0.28	0.43	0.35	0.3	0.37	1.12	1.89	1.77	1.46	2.15	0.49	1.39	1.02	1.19	1.43	2.37	1.08	1.95	0.47	3.69	0.43	0.62	0.49	0.39	0.55	1.63	62	73	49	79	17	55	33
22704	22704	Zfp46	6.65	6.88	6.75	7.7	6.83	6.55	6.34	7.35	7.19	8.63	6.6	8.48	8.07	8.54	7.28	7	5.68	5.09	5.82	6.62	9.78	8.37	9.22	9.68	9.98	8.47	8.25	10.32	10.14	9.97	10.69	13.38	12.17	12.25	11.09	10.09	8.01	6.57	8.61	9.63	505	512	487	557	481	464	450
329731	329731	Tafa3	0.34	0.14	0.22	0.46	0.55	0.54	0.7	0.96	1	0.21	0.51	0.44	1.04	0.64	1.25	0.84	0.81	0.61	1.33	0.59	0.5	0.18	0.31	0.58	0.8	0.7	0.91	1.34	1.4	0.24	0.83	0.7	1.57	0.92	1.9	1.21	1.14	0.79	1.97	0.86	24	10	16	31	36	36	46
80284	80284	Smim12	17.51	20.76	24.42	20.82	20.64	30.13	30.47	25.59	23.58	16.12	25.46	25.16	28.56	20.94	21.36	27.74	23.99	25.95	23.44	27.2	25.77	25.24	33.33	26.17	30.16	38.93	39.62	35.96	33.25	18.62	41.22	39.7	43.09	30.03	32.52	39.99	33.82	33.51	34.65	39.56	235	264	307	259	251	371	372
70419	70419	2810408A11Rik	1.41	1.86	1.38	1.68	1.51	1.43	0.95	0.7	0.49	1.45	1.03	1.1	0.62	2.08	0.39	0.48	0.87	1.03	0.61	0.9	2.07	2.26	1.88	2.12	2.21	1.85	1.23	0.98	0.69	1.67	1.67	1.73	0.93	2.98	0.6	0.69	1.22	1.33	0.9	1.31	32	44	31	37	32	33	20
67755	67755	Ddx47	30.24	31.94	31.01	32.83	25.39	24.45	23.52	20.88	22.4	34.52	24.03	28.12	21.02	30.58	20.65	24.78	24.32	20.43	23.74	25.09	44.51	38.82	42.33	41.26	37.1	31.6	30.59	29.34	31.59	39.86	38.91	44.36	31.7	43.86	31.43	35.73	34.29	26.39	35.09	36.49	793	810	770	810	613	596	570
209590	209590	Il23r	0.1	0.08	0.16	0.03	0.06	0.08	0.08	0.11	0.03	0.05	0.25	0.36	0.23	0.22	0.11	0.06	0.08	0.11	0.03	0.08	0.15	0.1	0.22	0.03	0.08	0.11	0.11	0.16	0.04	0.06	0.41	0.57	0.35	0.31	0.17	0.08	0.12	0.15	0.04	0.12	4	3	6	1	2	3	3
20924	20924	Supt5	31.83	35.18	29.71	32.02	27.48	28.29	29.27	26.85	29.29	34.5	29.32	33.52	30.41	32.01	29.89	29.66	29.7	24.61	28.23	26.14	46.85	42.77	40.56	40.24	40.15	36.56	38.06	37.72	41.3	39.84	47.47	52.9	45.86	45.91	45.51	42.76	41.87	31.79	41.73	38.01	1796	1944	1600	1718	1442	1498	1540
59025	59025	Usp14	17.83	16.37	18.11	19.81	17.51	19.5	16.76	15.45	14.93	20.87	20.06	20.09	15.77	23.12	16.72	18.71	21.01	16.47	18.49	19.27	26.24	19.9	24.73	24.89	25.58	25.2	21.8	21.71	21.06	24.1	32.47	31.71	23.79	33.16	25.45	26.98	29.63	21.27	27.33	28.03	778.59	718.25	758.99	835.51	670.72	809.93	687.62
319171	319171	Hist1h2ap	58.92	84.26	34.98	66.74	27.83	42.82	28.89	45.16	33.83	156.18	26.55	94.37	17.45	83.63	9.61	16.94	23.76	9.53	21.34	61.65	86.72	102.43	47.76	83.87	40.65	55.32	37.58	63.45	47.71	180.33	42.98	148.91	26.32	119.93	14.63	24.42	33.5	12.31	31.54	89.66	212.36	255.75	111.3	204.91	82.98	132.11	86.94
380928	380928	Lmo7	10.74	13.43	13.19	15.12	13.27	14.5	14.67	17.27	18.95	11.94	10.06	7.7	18.05	17.12	17.38	8.82	16.18	19.24	20.03	16.81	15.81	16.32	18.01	19	19.38	18.74	19.08	24.27	26.72	13.78	16.28	12.15	27.23	24.56	26.46	12.71	22.81	24.85	29.6	24.45	951	1116	1087	1258	1089	1187	1211
68977	68977	Haghl	4.86	5.13	4.72	6.6	8.54	10.12	9.73	8.53	9.83	4.54	11.78	6.28	5.69	7.73	5.94	6.23	8.26	7.14	6.56	6.39	7.16	6.24	6.45	8.3	12.48	13.08	12.65	11.99	13.86	5.24	19.08	9.92	8.58	11.08	9.04	8.99	11.64	9.22	9.69	9.29	83.64	88.51	78.87	111.92	144.62	164.58	156.52
330096	330096	Shisa3	0.66	0.19	0.43	0.43	0.69	0.79	1.04	1.08	0.91	0.3	0.41	0.57	1.05	0.8	2.07	0.38	0.71	1.02	1.22	1.64	0.97	0.23	0.59	0.55	1.01	1.03	1.36	1.52	1.28	0.34	0.67	0.9	1.58	1.15	3.15	0.55	1.01	1.31	1.8	2.38	40	11	25	25	39	45	59
17227	17227	Mcpt4	122.45	55.14	119.88	47.94	150.59	144.31	124.53	114.48	123.91	28.64	111.19	81.52	135.88	105.3	135.57	86.96	118.8	115.45	114.84	101.13	180.23	67.03	163.67	60.25	219.99	186.47	161.97	160.87	174.74	33.07	180.03	128.64	204.97	151.02	206.38	125.37	167.48	149.12	169.76	147.07	1576	671	1444	571	1753	1702	1456
381605	381605	Tbc1d2	3.6	4.45	3.34	4.37	2.65	3.2	3.51	2.85	2.78	3.73	3.43	3.63	2.24	2.62	1.3	1.87	2	1.96	2.13	1.96	5.31	5.41	4.55	5.49	3.88	4.14	4.56	4	3.92	4.31	5.56	5.72	3.38	3.75	1.98	2.7	2.82	2.53	3.15	2.86	231	268	190	248	164	168	175
23850	23850	Pappa2	0.56	0.86	1.76	0.45	1.27	0.79	0.39	0.48	1.03	0.44	0.58	0.67	0.41	1.14	0.89	0.67	0.57	0.87	1.17	1.08	0.83	1.04	2.41	0.56	1.85	1.02	0.51	0.68	1.45	0.51	0.93	1.06	0.62	1.64	1.36	0.97	0.8	1.12	1.74	1.57	86	128	255	65	180	115	55
100039177	100039177	Mup16	0.17	0	0.54	0	1.32	1.06	4.91	2.91	3.21	0.51	0.49	0.91	5.42	0.8	5.17	0	4.63	0.69	2.55	2.4	0.25	0	0.73	0	1.92	1.37	6.38	4.09	4.53	0.59	0.79	1.44	8.17	1.14	7.87	0	6.53	0.89	3.77	3.49	2.37	0	7.13	0	13.02	10.64	49.48
407823	407823	Baz2b	6.44	6.08	6.23	6.54	7.87	4.43	4.4	4.89	5.8	8.27	8.55	8.14	6.9	9.37	5.19	5.63	5.64	4.29	5.84	4.99	9.48	7.39	8.5	8.22	11.49	5.73	5.73	6.88	8.17	9.55	13.84	12.84	10.41	13.44	7.91	8.11	7.95	5.54	8.64	7.26	904.19	861.68	842.37	883.01	1041.58	593.88	591.46
109778	109778	Blvra	16.58	16.1	19.72	16.73	21.14	23.57	23.18	16.9	17.45	14.11	32.89	37.06	17.99	22.02	17.69	22.7	35.45	18.87	26.27	16.64	24.4	19.57	26.92	21.02	30.89	30.46	30.15	23.75	24.61	16.29	53.26	58.48	27.14	31.58	26.92	32.73	49.97	24.37	38.83	24.2	272	251	304	253	318	349	345
56434	56434	Tspan3	91.69	75.83	73.76	100.11	71.39	73.81	72.93	70.44	66.65	95.84	61.64	64.13	67.66	79.77	75.92	83.73	85.15	88.33	81.48	76.48	134.95	92.18	100.7	125.81	104.29	95.37	94.86	98.98	93.99	110.66	99.8	101.2	102.06	114.4	115.57	120.72	120.04	114.09	120.44	111.22	2349	1878	1789	2412	1683	1757	1726
268729	268729	Frmpd2	0.03	0.04	0.05	0.02	0.03	0.02	0	0.02	0.01	0.02	0	0.03	0.01	0.03	0.01	0	0	0	0	0.03	0.04	0.05	0.07	0.03	0.05	0.03	0	0.03	0.01	0.02	0	0.05	0.02	0.04	0.02	0	0	0	0	0.05	3	4	5	2	3	2	0
54387	54387	Mcm3ap	5.58	5.95	6.54	5.96	6.4	4.73	5.21	6.06	5.51	5.18	5.92	5.88	5.99	7.51	7.31	6.7	5.86	4.63	6.21	6.23	8.22	7.23	8.93	7.49	9.35	6.11	6.78	8.52	7.77	5.98	9.59	9.28	9.04	10.77	11.12	9.65	8.27	5.98	9.18	9.06	563	531	586	523	573	394	452
74068	74068	Asz1	0	0	0	0	0	0	0	0	0	0	0	0	0.06	0.06	0	0	0	0.06	0	0	0	0	0	0	0	0	0	0	0	0	0	0	0.09	0.08	0	0	0	0.08	0	0	0	0	0	0	0	0	0
109181	109181	Trip11	8.51	5.42	6.98	5.52	8.9	6.27	6.25	7.67	8.09	5.88	8.72	7.93	9	8.11	8.46	7.31	7.84	6.92	8.08	7.73	12.52	6.58	9.52	6.94	13	8.1	8.12	10.78	11.4	6.79	14.11	12.52	13.58	11.64	12.88	10.53	11.06	8.94	11.94	11.24	1340	834	1050	826	1299	916	924
233826	233826	Palb2	0.95	0.93	1	0.89	0.97	0.75	0.75	0.8	0.55	1.06	1.07	1.35	0.48	1.87	0.65	1.11	0.92	0.53	0.93	0.79	1.4	1.13	1.37	1.12	1.42	0.97	0.97	1.13	0.78	1.22	1.74	2.14	0.72	2.69	0.99	1.6	1.3	0.68	1.37	1.15	45	46	46	51	45	34	32
70359	70359	Gtpbp3	5.95	4.62	5.24	5.56	5.99	5.29	5.4	5.31	5.13	4.31	5.58	5.35	5.43	5.52	5.81	5.86	5.61	5.89	6.76	5.22	8.75	5.62	7.16	6.98	8.75	6.84	7.02	7.47	7.24	4.97	9.03	8.44	8.19	7.92	8.84	8.45	7.91	7.6	10	7.58	195	146	163	169	183	163	166
74558	74558	Gvin1	0.53	0.18	0.14	0.1	0.22	0.14	0.12	0.08	0.4	0	0.63	1.13	0.31	0.14	0.12	0.96	0.36	0.41	0.1	0	0.79	0.22	0.2	0.13	0.32	0.18	0.16	0.11	0.56	0	1.02	1.78	0.47	0.21	0.19	1.38	0.5	0.52	0.15	0	76.5	25.34	19.59	14.16	28.94	19.03	16.11
17384	17384	Mmp10	5.6	0	0.12	0	0.04	0.25	0.08	0.34	0.3	0	0.17	0.93	0	0	0	2.39	0.58	0	1.53	0.04	8.24	0	0.17	0	0.06	0.32	0.11	0.48	0.42	0	0.28	1.46	0	0	0	3.45	0.82	0	2.26	0.06	144	0	3	0	1	6	2
100040018	100040018	Gmfg-ps	0.1	0	0.42	0	0.73	0.32	0.42	0	0.63	0	0.46	0.73	0.65	0.1	0.55	0.35	0.31	0.32	1.04	0.33	0.14	0	0.57	0	1.06	0.41	0.55	0	0.88	0	0.74	1.15	0.98	0.15	0.84	0.5	0.44	0.41	1.54	0.48	1.16	0	4.63	0	7.85	3.47	4.55
234371	234371	Tmem161a	13.77	14.63	14.63	14.13	15.9	15.43	15.74	18.08	15.94	13.67	14.22	11.64	17.21	12.69	20.16	18.11	13.77	16.57	17.99	16.45	20.26	17.79	19.97	17.76	23.23	19.93	20.47	25.4	22.48	15.78	23.02	18.37	25.96	18.19	30.7	26.11	19.42	21.41	26.6	23.92	648	665	651	633	697	684	697
229512	229512	Smg5	20.52	20.83	16.24	20.75	17.89	18.29	18.36	17.01	18.11	25.23	17.59	15.2	17.01	20.97	19.38	19.63	17.07	16.96	18.52	18.46	30.21	25.32	22.17	26.08	26.13	23.63	23.88	23.9	25.54	29.13	28.47	23.98	25.66	30.08	29.51	28.31	24.07	21.91	27.38	26.84	1455	1453	1099	1398	1182	1229	1228
433597	433597	Aadacl2fm2	24.41	18.4	30.32	10.13	22.52	69.9	20.58	27.76	47.04	18.16	21.54	10.92	25.31	8.65	13.21	20.3	17.33	39.23	14.12	60.95	35.93	22.36	41.39	12.74	32.9	90.32	26.77	39.01	66.33	20.97	34.88	17.22	38.18	12.41	20.12	29.27	24.44	50.67	20.87	88.64	446	322	522	173	376	1180	345
231798	231798	Lrch4	21.32	18.5	21.25	19	26.68	21.36	25.23	24.22	20.83	14.96	38.03	41.93	30.52	26.92	28.82	33.85	29.41	19.13	26.64	21.8	31.38	22.49	29.02	23.87	38.98	27.6	32.82	34.03	29.38	17.27	61.58	66.15	46.04	38.6	43.87	48.8	41.46	24.71	39.37	31.71	974	859	929	854	1118	927	1089
100043627	100043627	Gm4559	8.75	18.24	6.24	20.85	0	0	0	0	0	20.5	0	0.37	0	5.78	0	0	0	0	0.2	2.88	12.87	22.17	8.52	26.2	0	0	0	0	0	23.67	0	0.58	0	8.29	0	0	0	0	0.3	4.19	53.72	100.74	34.96	114.27	0	0	0
17110	17110	Lyz1	91.98	35.54	115.32	60.51	128.03	109.94	146.34	94.48	71.72	37.88	279.22	254.83	100.15	89.15	115.84	186.21	214.26	126.91	186.03	123.3	135.37	43.2	157.45	76.04	187.04	142.07	190.34	132.76	101.15	43.74	452.08	402.1	151.07	127.85	176.34	268.48	302.05	163.92	274.98	179.32	1620.13	599.02	1913.09	995.03	2059.05	1788.08	2363.08
664883	664883	Nova1	6.11	4.37	6.76	9.83	21.91	13.77	18.15	15.63	10.53	3.99	16.14	9.77	21.82	23.09	15.52	13.42	18.79	19.11	16.13	12.07	8.99	5.31	9.24	12.36	32.01	17.79	23.61	21.96	14.85	4.61	26.13	15.42	32.92	33.11	23.63	19.36	26.49	24.68	23.85	17.56	420	224	472	581	1304	696	872
70831	70831	Krtap31-1	53.53	204.59	77.08	165.78	1.18	0	0	0.27	0	147.76	0	0.58	0	57.46	0	0.61	0	0	3.34	43.44	78.79	248.7	105.23	208.34	1.73	0	0	0.37	0	170.61	0	0.92	0	82.41	0	0.88	0	0	4.93	63.17	671.4	2423.29	904.23	1922.54	13.42	0	0
70859	70859	Lrrc63	0	0	0.04	0	0	0.04	0	0.04	0	0	0.03	0.06	0.04	0	0	0.04	0	0	0.04	0	0	0	0.05	0	0	0.05	0	0.06	0	0	0.04	0.09	0.06	0	0	0.06	0	0	0.06	0	0	0	1	0	0	1	0
108672	108672	Zdhhc15	0.54	0.48	0.51	0.54	0.66	0.6	0.64	0.58	0.75	0.5	0.72	0.88	0.56	1	0.57	0.67	0.89	0.65	0.6	0.68	0.79	0.58	0.69	0.68	0.97	0.77	0.83	0.82	1.06	0.58	1.16	1.39	0.85	1.44	0.86	0.97	1.25	0.84	0.89	0.99	48	42	44	46	55	51	54
224014	224014	Fgd4	2.07	1.32	2.3	1.8	4.49	1.68	1.87	2.04	2.38	1.26	4.41	4.73	3.47	4.36	3.48	4.86	3.6	2.47	2.9	2.29	3.05	1.61	3.13	2.26	6.55	2.17	2.44	2.87	3.36	1.45	7.14	7.46	5.23	6.25	5.3	7.01	5.08	3.2	4.28	3.33	287	182	306	237	582	219	245
11704	11704	Amelx	0	0	0	0.11	0	0	0	0	0	0.11	0	0	0	0	0	0	0	0	0	0.13	0	0	0	0.14	0	0	0	0	0	0.13	0	0	0	0	0	0	0	0	0	0.19	0	0	0	1	0	0	0
620807	620807	Mup6	0.13	0.19	0.68	0.14	0	0.14	0.14	0.14	0.43	0.14	0.1	0.42	0.4	0.2	0.31	0.3	0.41	0.32	0.28	0.14	0.19	0.24	0.93	0.17	0	0.18	0.18	0.2	0.61	0.16	0.16	0.66	0.61	0.28	0.47	0.43	0.58	0.41	0.41	0.2	1	2	7	1	0	1	1
244562	244562	Abcc12	0	0	0.02	0.02	0.02	0	0	0	0	0.02	0.02	0.02	0	0.02	0	0	0.02	0.02	0	0	0	0	0.03	0.02	0.03	0	0	0	0	0.02	0.03	0.03	0	0.03	0	0	0.03	0.03	0	0	0	0	1	1	1	0	0
104082	104082	Wdr7	3.47	2.37	3.73	3.15	4.02	2.94	3.35	4.12	4.13	3.05	5.66	4.9	4.9	4.47	5.27	4.44	4.22	3.68	4.62	3.88	5.1	2.88	5.09	3.96	5.88	3.79	4.36	5.8	5.83	3.52	9.16	7.74	7.4	6.41	8.02	6.4	5.95	4.76	6.83	5.64	405	272	416	350	438	322	366
94185	94185	Tnfrsf21	5.84	6.46	7.1	5.4	8.19	7.08	9.5	7.71	7.17	4.59	14.78	14.4	9.64	7.16	8.39	9.53	8.6	7.57	9.02	8.9	8.6	7.86	9.7	6.79	11.97	9.15	12.36	10.84	10.12	5.3	23.93	22.73	14.55	10.26	12.77	13.74	12.12	9.78	13.33	12.94	341	369	395	299	444	387	517
75906	75906	Fam184a	0.11	0.09	0.2	0.05	0.21	0.24	0.16	0.25	0.18	0.12	0.21	0.15	0.45	0.15	0.25	0.13	0.28	0.13	0.2	0.22	0.17	0.11	0.27	0.06	0.3	0.31	0.21	0.35	0.26	0.14	0.34	0.24	0.67	0.22	0.39	0.18	0.39	0.17	0.29	0.32	12	9	17	4	17	19	14
12522	12522	Cd83	4.52	2.8	10.11	3.4	6.59	3.94	5.9	4.06	3.89	1.23	23.15	17.69	4.17	2.46	4.16	22.73	10.76	5.81	3.57	4.76	6.66	3.41	13.8	4.27	9.62	5.09	7.68	5.71	5.49	1.42	37.49	27.92	6.29	3.52	6.34	32.78	15.18	7.51	5.27	6.92	148	89	314	105	199	120	179
72429	72429	Dnajc25	7.46	5.79	8.74	4.88	8.53	7.97	7.48	8.53	8.92	4.77	9.28	11.08	9.03	7.98	8.31	9.23	10.64	9.17	10.02	9.31	10.98	7.04	11.94	6.13	12.47	10.3	9.73	11.99	12.58	5.5	15.03	17.48	13.62	11.45	12.65	13.3	15.01	11.84	14.81	13.54	253	210	293	179	301	272	263
66707	66707	Nkapl	0.53	0.45	0.66	0.51	0.47	0.31	0.52	0.53	0.26	0.31	0.74	0.36	0.65	0.36	0.53	0.36	0.51	0.32	0.41	0.42	0.77	0.54	0.9	0.64	0.69	0.4	0.68	0.74	0.37	0.35	1.19	0.57	0.97	0.51	0.81	0.53	0.72	0.42	0.6	0.61	11	9	13	10	9	6	10
102640003	102640003	Gm36182	0.01	0	0.01	0.02	0.01	0	0	0	0	0.07	0.04	0.03	0	0.08	0.02	0	0.04	0	0.02	0	0.01	0	0.01	0.02	0.01	0	0	0	0	0.08	0.06	0.05	0	0.11	0.03	0	0.05	0	0.03	0	1	0	1	2	1	0	0
14950	14950	H13	57.45	52.63	57.12	47.02	60.58	51.63	48.96	51.07	47.86	47.05	64.44	94.93	56.31	51.87	53.74	63.98	58.64	47.92	57.49	52.91	84.55	63.97	77.98	59.09	88.5	66.71	63.68	71.77	67.49	54.32	104.34	149.79	84.94	74.39	81.81	92.24	82.67	61.89	84.98	76.95	2155	1879	1958	1642	1921	1611	1533
329628	329628	Fat4	1.84	0.53	1.2	0.71	1.86	1.12	1.04	1.15	1.56	0.49	1.06	1.26	1.47	1.33	1.83	1.11	1.34	1.1	1.42	1.12	2.71	0.65	1.63	0.89	2.72	1.45	1.36	1.61	2.2	0.56	1.72	1.99	2.22	1.91	2.78	1.61	1.89	1.42	2.1	1.64	507	144	315	186	482	290	269
328780	328780	Prss34	0.06	0	0	0	0.09	0	0	0	0	0	0.18	0	0.38	0.28	0.19	0.07	0	0	0	0	0.09	0	0	0	0.13	0	0	0	0	0	0.3	0	0.57	0.4	0.28	0.09	0	0	0	0	1	0	0	0	1	0	0
242362	242362	Manea	4.24	3.33	4.62	3	6.76	3.81	3.96	4.26	4.94	2.81	8.03	6.06	5.38	5.93	4.81	7.4	5.28	3.5	4.71	4.1	6.24	4.05	6.3	3.78	9.87	4.92	5.16	5.98	6.97	3.24	13	9.56	8.11	8.5	7.32	10.68	7.44	4.52	6.96	5.96	328	249	339	220	481	270	284
70312	70312	Cactin	14.72	14.86	11.6	13.11	12.92	10.53	11.86	10.8	10.27	14.22	10.97	13.22	11.5	13.26	9	12	11.46	9.06	11.95	12.53	21.67	18.06	15.83	16.48	18.87	13.61	15.43	15.17	14.48	16.42	17.77	20.86	17.35	19.01	13.7	17.31	16.16	11.71	17.67	18.23	630	620	472	531	512	421	472
117148	117148	Necab2	0.12	0.17	0.26	0.26	0.18	0.26	0.18	0.27	0.04	0.39	0.13	0.13	0.05	0.01	0.09	0.04	0.04	0.18	0.04	0.15	0.18	0.2	0.35	0.32	0.26	0.34	0.23	0.38	0.06	0.45	0.22	0.21	0.07	0.02	0.14	0.06	0.06	0.23	0.06	0.21	3	4	6	6	5	6	4
66177	66177	Ubl5	311.58	418.29	357.53	369.9	312.72	387.11	352.05	326.31	301.4	418.24	247.84	298.21	297.22	280.06	228.31	252.51	313.24	296.72	275.41	309.46	458.59	508.48	488.12	464.86	456.85	500.2	457.9	458.53	425.05	482.91	401.28	470.55	448.34	401.64	347.56	364.07	441.59	383.26	407.1	450.05	1554.08	1844.79	1613.59	1640.14	1369.44	1692.21	1514.59
69035	69035	Zdhhc3	32.91	29.56	31.57	30.48	33.03	35.53	31.63	40.02	38.34	31.44	33.34	27.73	34.25	34.81	32.25	28.67	33.13	35.05	32.89	36.74	48.44	35.94	43.1	38.31	48.26	45.91	41.14	56.23	54.08	36.3	53.98	43.75	51.66	49.92	49.1	41.34	46.7	45.28	48.62	53.43	1870.44	1694.89	1774.84	1634.27	1849.68	1885.13	1718.9
73649	73649	Cybrd1	4.3	10.42	6.13	12.65	1.62	0.92	0.67	1.4	1.16	18.88	0.79	1.73	0.99	11.95	0.67	0.59	0.33	1	0.73	3.55	6.32	12.67	8.37	15.89	2.36	1.19	0.88	1.97	1.63	21.8	1.27	2.73	1.49	17.13	1.02	0.85	0.47	1.29	1.07	5.17	368	876	501	1030	129	74	54
102032	102032	Smim19	17	18.99	23.14	21.36	29.07	29.8	33.97	31.2	29.6	16.64	20.96	18.68	28.68	23.04	34.92	28.5	28.13	26.5	29.47	28.41	25.02	23.08	31.6	26.84	42.46	38.5	44.18	43.84	41.74	19.21	33.94	29.48	43.26	33.04	53.17	41.09	39.66	34.22	43.56	41.31	339	364	436	399	531	550	623
664609	664609	Rhox4a	0	0	0	0	0	0	0	0	0	2.02	0	0	0	0.07	0.07	0	0	0	0	0	0	0	0	0	0	0	0	0	0	2.34	0	0	0	0.09	0.1	0	0	0	0	0	0	0	0	0	0	0	0
93746	93746	Gprc5d	260.38	1105.78	392.28	1127.69	23.36	0	0.18	4.94	0.18	1294.05	0.47	28.82	0.36	383.73	0	2	0.29	0.12	15.61	113.86	383.23	1344.19	535.56	1417.19	34.13	0	0.23	6.95	0.25	1494.15	0.77	45.48	0.55	550.32	0	2.88	0.41	0.16	23.07	165.59	4845	19740	6883	19626	397	0	3
71805	71805	Nup93	11.94	11.91	10.34	12.98	9.57	7.89	7.98	9.14	8.55	14.14	14.52	15.4	8.51	14.73	8.52	15.41	11.59	8.35	9.69	9.49	17.57	14.48	14.12	16.31	13.98	10.19	10.38	12.85	12.06	16.33	23.51	24.29	12.83	21.12	12.98	22.22	16.34	10.78	14.33	13.81	558	544	458	570	411	346	346
75687	75687	Ripor1	7.57	6.96	8.63	8.19	10.21	8.14	10.42	9.34	9.83	6.09	12.05	14.39	11.78	9.24	12.56	14.01	10.7	8.22	9.81	7.69	11.14	8.46	11.78	10.3	14.91	10.52	13.56	13.13	13.87	7.03	19.51	22.7	17.77	13.25	19.13	20.2	15.09	10.61	14.5	11.18	503	431	528	502	615	482	618
14559	14559	Gdf1	1.61	0	1.27	1.12	1.75	0.79	1.91	2.1	0.45	0.83	1.39	0	6.52	0	2.1	0.08	1.45	0.2	0.27	1.48	2.38	0	1.73	1.41	2.56	1.02	2.48	2.95	0.64	0.95	2.25	0	9.83	0	3.2	0.12	2.04	0.26	0.4	2.15	32.25	0	23.88	21.04	32.07	14.64	35.01
230376	230376	Haus6	3.06	1.61	1.79	2.46	2.16	1.74	1.37	1.83	1.61	2.58	2.83	2.5	1.51	3.59	1.94	1.8	2.27	1.81	2.15	2.05	4.5	1.95	2.45	3.1	3.15	2.25	1.78	2.57	2.27	2.97	4.58	3.95	2.28	5.15	2.95	2.6	3.2	2.34	3.18	2.98	243	152	169	217	184	150	126
70357	70357	Kcnip1	0.01	0.07	0.04	0.01	0.04	0.11	0.01	0.04	0	0.1	0	0	0	0.04	0	0	0.04	0.11	0	0.15	0.01	0.09	0.06	0.01	0.05	0.14	0.01	0.05	0	0.12	0	0	0	0.05	0	0	0.05	0.14	0	0.21	1	5	2	1	1	3	1
115486944	115486944	LOC115486944	0	0	0	0.05	0	0	0	0	0	0	0	0	0	0	0	0	0	0	0	0	0	0	0	0.06	0	0	0	0	0	0	0	0	0	0	0	0	0	0	0	0	0	0	0	1.04	0	0	0
15366	15366	Hmmr	2.88	2.96	2.2	3.08	0.92	2.27	1.57	2.63	2.19	4.98	1.57	4	1.14	5.79	1.14	1.48	1.6	1.16	1.48	2.06	4.23	3.6	3.01	3.87	1.34	2.93	2.04	3.7	3.08	5.75	2.55	6.32	1.72	8.3	1.73	2.14	2.25	1.5	2.19	2.99	181.7	183.83	133	183.38	53	133.83	91.95
68927	68927	Ptcd2	16.97	14.05	18.75	17.71	16.34	16.36	18.3	16.4	15.14	14.59	14.06	14.46	12.53	17.46	16.55	17.5	16.84	16.7	15.83	19.64	24.98	17.08	25.6	22.26	23.87	21.14	23.8	23.05	21.36	16.85	22.76	22.82	18.9	25.04	25.19	25.23	23.74	21.57	23.4	28.56	419	335	438	411	371	375	417
279561	279561	Wnk3	0.06	0.04	0.07	0.07	0.06	0.04	0.06	0.06	0.07	0.05	0.09	0.08	0.09	0.1	0.08	0.1	0.07	0.1	0.06	0.09	0.09	0.04	0.09	0.08	0.09	0.05	0.08	0.08	0.1	0.06	0.14	0.13	0.14	0.14	0.12	0.14	0.1	0.13	0.09	0.13	11	6	11	11	10	6	10
20630	20630	Snrpc	60.43	78.72	75.93	86.3	69.94	68.5	69.6	78.14	63.16	80.35	59.11	83.1	61.15	83.84	68.72	68.88	75.08	70.41	67.7	68.1	88.95	95.69	103.66	108.46	102.17	88.52	90.53	109.8	89.07	92.77	95.7	131.12	92.25	120.24	104.61	99.31	105.84	90.94	100.07	99.04	540	652	629	703	556	553	556
14176	14176	Fgf5	3	13.36	6.04	14.31	0.22	0.2	0.26	0.09	0.09	12.12	0.03	0.42	0	5.18	0.06	0.16	0.11	0.17	0.28	1.92	4.41	16.24	8.24	17.99	0.32	0.25	0.34	0.12	0.12	14	0.05	0.67	0	7.43	0.09	0.24	0.15	0.23	0.42	2.79	115	498	218	521	8	7	9
72144	72144	Slc37a3	9.27	14.95	14.09	14.43	13.2	8.49	8.68	9.2	8.85	12.94	9.55	11.1	8.02	13.34	8.93	7.84	10.13	8.57	9.01	10.81	13.64	18.18	19.23	18.14	19.28	10.97	11.29	12.93	12.48	14.94	15.46	17.52	12.1	19.13	13.59	11.3	14.28	11.07	13.32	15.72	621	977	892	913	817	524	537
20675	20675	Sox3	0	0	0	0	0.07	0.03	0.03	0	0	0	0	0	0	0	0.03	0	0	0	0	0	0	0	0	0	0.1	0.04	0.04	0	0	0	0	0	0	0	0.05	0	0	0	0	0	0	0	0	0	2	1	1
102640586	102640586	LOC102640586	0.25	0.39	0.36	0.6	0.07	0.07	0.14	0.07	0.14	1.13	0.14	0.2	0.11	1.06	0.1	0	0.07	0	0.07	0.2	0.37	0.47	0.5	0.75	0.1	0.09	0.18	0.1	0.19	1.31	0.22	0.32	0.16	1.52	0.16	0	0.09	0	0.1	0.3	8	12	11	18	2	2	4
67011	67011	Mettl6	12.28	13.13	11.67	13.83	11.35	11.28	11.28	8.69	11.52	14.43	11.64	12.12	10.67	12.44	7.83	11.76	10.21	8.36	9.95	9.65	18.07	15.96	15.93	17.38	16.58	14.58	14.67	12.21	16.25	16.66	18.84	19.13	16.09	17.84	11.92	16.96	14.4	10.8	14.71	14.03	359	371	329	377	308	308	311
107477	107477	Guca1b	0.9	2.24	0.69	2.61	0	0	0	0.04	0	3.31	0	0	0	0.82	0.04	0	0	0	0.04	0.57	1.33	2.72	0.94	3.27	0	0	0	0.06	0	3.82	0	0	0	1.18	0.07	0	0	0	0.06	0.83	22	53	16	60	0	0	0
258469	258469	Olfr90	0	0	0	0	0	0.08	0	0.16	0.08	0	0	0.08	0.08	0.08	0	0	0.16	0	0	0	0	0	0	0	0	0.1	0	0.23	0.11	0	0	0.12	0.12	0.11	0	0	0.22	0	0	0	0	0	0	0	0	1	0
225215	225215	Rsl24d1	27.12	28.3	25.39	27.32	21.95	27.15	23.78	21.64	19.08	27.2	19.59	22.28	18.73	29.39	21.19	28.53	25.35	22.2	23.61	25.23	39.92	34.4	34.66	34.33	32.06	35.09	30.93	30.41	26.91	31.41	31.72	35.15	28.26	42.14	32.25	41.14	35.73	28.67	34.9	36.69	598	601	529	565	444	555	483
13618	13618	Ednrb	16.1	28.33	23.54	35.51	37.07	21.7	26.94	17.78	19.05	35.92	25.42	14.94	31.75	58.05	26.87	24.56	30.44	16.28	36.62	18.87	23.7	34.44	32.14	44.62	54.15	28.04	35.05	24.98	26.87	41.47	41.15	23.57	47.89	83.25	40.91	35.41	42.91	21.03	54.14	27.44	961	1656	1331	2026	2028	1146	1415
233908	233908	Fus	54.89	53.55	43.66	58.19	59.98	63.69	61.76	52.91	63.42	80.28	81.65	86.4	67.4	83.07	49.74	40.52	77.02	36.54	57.18	43.32	80.79	65.09	59.6	73.13	87.62	82.29	80.33	74.34	89.44	92.7	132.21	136.33	101.66	119.14	75.71	58.43	108.58	47.19	84.53	63	1523	1444	1147	1520	1536	1647	1592
235345	235345	4833427G06Rik	0.22	0	0.35	0.6	0	0	0	0.12	0	1.07	0	0.15	0	1.08	0	0.25	0.12	0.18	0	0	0.32	0	0.48	0.75	0	0	0	0.17	0	1.24	0	0.24	0	1.54	0	0.36	0.17	0.23	0	0	2	0	3	5	0	0	0
22688	22688	Zfp26	2.31	2.06	2.86	2.67	3.12	2.1	2.03	2.43	2.61	2.73	2.78	2.77	2.49	3.87	1.82	2.27	2.51	1.67	2.39	2.48	3.4	2.51	3.9	3.36	4.56	2.72	2.64	3.41	3.68	3.15	4.5	4.37	3.76	5.55	2.77	3.27	3.54	2.16	3.53	3.61	302	303	381	376	365	288	263
26896	26896	Med14	7.59	7.19	7.76	9.14	7.82	7.7	7.28	9.57	11.5	9.85	8.7	9.66	10.52	13.14	9.04	6.66	8.25	7.55	8.74	8.4	11.17	8.74	10.6	11.48	11.42	9.95	9.47	13.44	16.22	11.37	14.08	15.25	15.87	18.85	13.76	9.6	11.63	9.75	12.92	12.22	812	759	812	940	786	771	724
89867	89867	Sec16b	1.97	1.38	2.02	1.47	4.96	2.59	2.61	2.84	3.11	0.94	4.96	4.16	3.3	3.66	3.53	2.92	3.74	2.76	3.67	3.42	2.89	1.68	2.75	1.85	7.25	3.35	3.4	3.98	4.38	1.08	8.03	6.57	4.98	5.25	5.38	4.21	5.27	3.57	5.42	4.98	145	97	142	102	336	179	177
75087	75087	4930505A04Rik	0	0	0	0	0.09	0.09	0	0	0	0	0	0	0	0	0	0	0.09	0	0	0	0	0	0	0	0.14	0.12	0	0	0	0	0	0	0	0	0	0	0.13	0	0	0	0	0	0	0	1	1	0
258632	258632	Olfr1138	0	0.09	0	0	0	0	0	0	0	0	0	0	0	0	0	0	0	0	0	0	0	0.11	0	0	0	0	0	0	0	0	0	0	0	0	0	0	0	0	0	0	0	1	0	0	0	0	0
218699	218699	Pxk	26.3	19.7	25.71	21.34	23.33	18.82	20.59	21.25	19.98	20.47	24.79	29.53	25.84	25.11	24.73	23.11	36.59	20.67	29.64	21.88	38.71	23.94	35.11	26.81	34.08	24.32	26.78	29.86	28.18	23.64	40.14	46.59	38.97	36.01	37.64	33.31	51.58	26.7	43.82	31.82	1166	852	1078	891	959	779	849
115489413	115489413	LOC115489413	0.11	0.05	0.08	0.05	0.32	0.21	0.19	0.19	0.26	0	0.65	0.66	0.2	0.28	0.23	0.46	0.54	0.2	0.33	0.15	0.15	0.06	0.11	0.07	0.47	0.27	0.25	0.27	0.36	0	1.06	1.04	0.3	0.4	0.34	0.67	0.76	0.26	0.49	0.22	6.53	3.01	4.59	3.2	18.75	11.97	10.94
103161	103161	Apof	0.19	0.06	0.03	0	0.06	0.33	0.24	0.27	0.06	0.06	0.18	0.33	0.06	0.06	0.06	0.12	0.35	0.06	0.15	0.18	0.29	0.07	0.04	0	0.09	0.42	0.31	0.39	0.09	0.07	0.29	0.52	0.09	0.08	0.09	0.17	0.5	0.08	0.22	0.26	7	2	1	0	2	11	8
245877	245877	Map7d1	100.48	48.68	54.01	53.81	48.95	55.92	70.55	78.62	67.21	36.68	75.13	81.96	81.83	45.51	80.28	78.45	63.36	54.14	77.53	60.09	147.89	59.17	73.73	67.63	71.51	72.26	91.76	110.48	94.78	42.35	121.65	129.33	123.43	65.26	122.22	113.11	89.32	69.93	114.6	87.39	5366	2528	2737	2714	2417	2775	3487
11977	11977	Atp7a	8.57	8.32	6.9	9.13	5.91	4.72	4	5.11	5.58	12.19	9.82	10.2	6.05	10.06	4.82	7.63	6.81	5.3	5.92	6.35	12.62	10.11	9.42	11.47	8.63	6.09	5.2	7.18	7.87	14.08	15.91	16.1	9.13	14.42	7.33	11	9.6	6.85	8.75	9.23	1176	1123	905	1193	756	608	514
67988	67988	Tmx3	13.42	9.95	13.41	10.81	15.32	12.27	10.15	12.3	11.52	12.17	16.31	14.65	14.45	15.22	10.89	14.96	13.99	11.75	12.86	12.49	19.75	12.09	18.31	13.58	22.38	15.86	13.2	17.28	16.25	14.05	26.4	23.12	21.79	21.83	16.58	21.57	19.72	15.18	19	18.17	1011	735	964	774	1074	867	714
66395	66395	Ahnak	96.18	84.62	105.25	91.89	123.66	137.2	133.35	128.49	142.76	76.99	134	77.42	118.91	109.03	123.34	133.74	126	147.97	122.96	118.6	141.56	102.87	143.69	115.49	180.65	177.29	173.44	180.54	201.32	88.89	216.96	122.16	179.36	156.36	187.76	192.83	177.64	191.13	181.75	172.47	20067	14821	18463	15835	22199	20478	19983
53381	53381	Prdx4	30.29	30.54	44.18	23.15	36.95	46.15	38.99	29.86	36.38	22.68	42.29	53.73	28.77	36.54	23.69	64.94	43.73	37.86	33.64	40.47	44.59	37.13	60.31	29.09	53.98	59.63	50.71	41.96	51.31	26.18	68.47	84.78	43.4	52.41	36.06	93.63	61.65	48.9	49.72	58.85	387	368	527	273	426	539	453
244329	244329	Mcph1	2.33	2.19	2.13	2.74	2.27	1.91	1.82	2.01	1.74	2.47	2.03	2.1	2.29	3	2.15	1.77	1.99	1.72	2.17	1.94	3.43	2.66	2.91	3.44	3.32	2.47	2.36	2.82	2.46	2.85	3.29	3.31	3.46	4.3	3.27	2.56	2.8	2.22	3.21	2.82	194	180	171	205	179	156	142
13417	13417	Dnah8	0.73	0.71	0.62	0.83	0.6	0.38	0.21	0.18	0.4	0.77	0.41	0.4	0.23	0.62	0.26	0.46	0.23	0.39	0.22	0.47	1.08	0.87	0.85	1.04	0.87	0.49	0.28	0.25	0.57	0.89	0.66	0.64	0.35	0.89	0.4	0.67	0.33	0.5	0.32	0.69	177	163	139	179	129	83	49
69583	69583	Tnfsf13	3.23	2.04	5.24	2.23	7.55	7.14	7.27	3.7	5.67	1.73	9.44	15.73	6.72	4.55	5.86	7.38	6.32	4.84	5.25	4.58	4.76	2.48	7.16	2.8	11.03	9.23	9.45	5.19	8	1.99	15.28	24.82	10.14	6.53	8.93	10.63	8.91	6.26	7.76	6.66	79.87	48.66	122.6	51.8	171.74	163.99	165.92
67246	67246	Resf1	7.31	4.94	7.09	5.02	8.61	5.14	4.47	4.95	4.29	6.42	9.95	13.42	6.35	7.6	5.22	8.22	10.72	4.84	8.37	5.06	10.76	6.01	9.68	6.31	12.58	6.64	5.82	6.95	6.05	7.41	16.1	21.18	9.58	10.9	7.95	11.84	15.12	6.25	12.37	7.37	720	468	656	462	795	467	409
20354	20354	Sema4d	10.44	5.72	5.91	6.91	5.26	5.42	7.58	6.99	7.02	6.15	18.59	38.68	7.95	7.49	10.78	7.98	10.49	6.71	11.54	5.3	15.37	6.95	8.07	8.68	7.68	7	9.86	9.83	9.9	7.1	30.11	61.03	12	10.74	16.41	11.5	14.79	8.67	17.06	7.7	767.57	411.37	413.73	480.91	358.83	371.52	518.19
70285	70285	Rpf1	29.33	31.43	30.29	30.33	27.05	27.03	26.4	23.63	25.93	32.56	22.76	29.87	26.71	33.35	19.76	22.71	23.85	21.69	23.38	30.84	43.17	38.2	41.36	38.12	39.52	34.92	34.33	33.21	36.56	37.59	36.85	47.13	40.3	47.83	30.07	32.74	33.63	28.02	34.55	44.85	525	540	513	508	444	442	434
218454	218454	Lhfpl2	11.65	4.86	12.34	4.64	13.24	5.08	5	5.57	5.55	3.27	38.92	47.33	5.69	5.93	3.82	41.74	8.31	2.74	5.76	5.07	17.14	5.9	16.85	5.83	19.35	6.57	6.5	7.82	7.83	3.78	63.01	74.68	8.59	8.5	5.81	60.19	11.71	3.54	8.52	7.37	827	339	837	313	881	340	329
241547	241547	Harbi1	3.31	5.3	4.72	4.42	5.22	4.01	3.22	3.91	3.73	4.29	3.02	3.12	3.3	4.75	3.49	4.11	3.56	3.88	4.02	4.55	4.88	6.45	6.45	5.55	7.62	5.18	4.19	5.49	5.26	4.95	4.89	4.92	4.97	6.81	5.31	5.92	5.02	5.01	5.94	6.62	147	235	190	203	209	160	131
210105	210105	Zfp719	2.2	1.46	2.47	2.03	2.74	1.87	2.11	2.34	2.21	1.68	2.04	2.59	2.23	3.03	2.36	2.34	2.52	2.26	1.9	2.3	3.24	1.77	3.37	2.55	4	2.41	2.74	3.28	3.12	1.94	3.3	4.08	3.37	4.34	3.59	3.37	3.55	2.92	2.81	3.35	177	113	179	150	206	139	154
105247180	105247180	Gm42323	0.09	0.2	0.07	0.17	0.04	0.07	0	0	0.2	0.14	0	0.11	0.04	0.28	0.07	0.07	0	0.04	0.07	0.04	0.13	0.24	0.09	0.22	0.05	0.09	0	0	0.28	0.16	0	0.17	0.06	0.4	0.11	0.1	0	0.05	0.1	0.05	2	5	2	5	1	2	0
330788	330788	Zfp866	3.79	4.19	4.66	4.61	5.36	3.97	3.57	4.67	4.86	4.11	4.32	3.52	4.1	5.56	4.58	3.73	3.77	3.97	4.04	4.85	5.58	5.09	6.37	5.8	7.84	5.13	4.64	6.56	6.85	4.75	6.99	5.56	6.18	7.98	6.97	5.38	5.32	5.13	5.97	7.06	361	392	424	418	476	355	318
102371	102371	Myzap	13.05	14.97	10.81	15.32	8.03	7.35	5.33	7.23	8.1	21.37	3.91	4.73	6.64	9.88	5.58	3.4	5.3	7.38	5.52	6.3	19.2	18.19	14.75	19.25	11.72	9.49	6.93	10.16	11.42	24.68	6.33	7.47	10.01	14.17	8.5	4.9	7.47	9.53	8.16	9.16	459	512	361	509	261	241	174
208846	208846	Daam1	18.93	16.18	13.47	16.31	12.01	14.4	12.74	16.77	17.65	16.98	11.25	10.17	16.65	18.32	9.91	6.87	13.7	13.91	11.25	13.57	27.86	19.67	18.39	20.5	17.54	18.61	16.57	23.56	24.89	19.61	18.22	16.05	25.11	26.28	15.09	9.9	19.32	17.97	16.64	19.73	1857	1544	1254	1506	1089	1310	1156
114584	114584	Clic1	166.1	156.75	165.33	123.16	165.69	184.24	177.06	152.38	154.52	118.82	264.26	296.12	153.37	147.34	107.76	264.12	223.88	148.55	166.88	153.3	244.47	190.55	225.71	154.78	242.05	238.07	230.29	214.11	217.9	137.2	427.86	467.24	231.35	211.3	164.05	380.81	315.61	191.88	246.67	222.94	2622	2359	2453	1810	2381	2679	2555
30938	30938	Fgd3	2.51	0.9	1.79	0.81	2.09	1.14	1.38	1.44	1.51	0.67	5.65	5.96	2.46	2.22	2.04	4.71	2.55	1.56	2.19	1.77	3.69	1.09	2.45	1.02	3.05	1.48	1.79	2.03	2.13	0.77	9.15	9.4	3.71	3.18	3.1	6.8	3.6	2.02	3.24	2.57	202	75	139	62	167	89	109
57782	57782	Rbak	4.09	4.52	4.12	4.43	5.72	4.05	3.63	3.7	3.43	5.02	5.03	4.05	3.56	5.93	3.09	3.69	4.17	3.23	3.24	3.9	6.02	5.49	5.63	5.57	8.35	5.23	4.72	5.19	4.84	5.8	8.14	6.39	5.38	8.5	4.71	5.32	5.88	4.18	4.79	5.67	222	239	213	228	288	206	183
27057	27057	Ncoa4	34.84	25.41	37.97	28.33	46.96	35.91	34.02	35.33	40.24	30.39	43.12	45.59	41.38	47.44	41.29	41.63	44.56	39.57	40.32	38.73	51.27	30.88	51.83	35.6	68.6	46.4	44.25	49.65	56.75	35.09	69.82	71.93	62.42	68.04	62.86	60.02	62.82	51.11	59.59	56.33	1939	1377	2005	1485	2422	1858	1769
237558	237558	Myrfl	0.22	0.35	0.19	0.17	0.04	0.06	0.04	0.04	0.07	0.68	0.02	0.09	0.07	0.19	0.04	0	0.02	0	0.09	0.07	0.33	0.43	0.26	0.21	0.06	0.08	0.06	0.06	0.09	0.79	0.04	0.14	0.1	0.27	0.07	0	0.03	0	0.13	0.09	11	17	9	8	2	3	2
12842	12842	Col1a1	2420.19	1621.91	2448.77	732.62	1646.87	1836.2	1493.04	1878.21	2429.42	839.73	2055.59	2368.11	1724.18	1373.79	1535.92	1795.71	1358.27	1758	1694.01	3743.86	3562.11	1971.59	3343.17	920.69	2405.89	2372.65	1941.93	2639.2	3426.05	969.57	3328.25	3736.63	2600.8	1970.16	2338.17	2589.08	1914.85	2270.69	2503.99	5444.66	237415	156317	229366	68394	150548	169075	136964
665858	665858	Gm7827	0.04	0.06	0.02	0.02	0.04	0.04	0.02	0.05	0.03	0.07	0.06	0.04	0.02	0.02	0.02	0.09	0	0	0.02	0.05	0.06	0.08	0.03	0.03	0.07	0.06	0.03	0.06	0.04	0.08	0.1	0.07	0.03	0.03	0.03	0.13	0	0	0.03	0.08	2	3	1	1	2	2	1
71984	71984	Sars2	7.22	10.96	5.94	10.74	7.07	8.01	7.85	9.84	7.24	11.39	5.94	7.73	7.52	10.24	7.58	7.94	8.91	6.62	8.46	8.27	10.63	13.32	8.11	13.5	10.33	10.36	10.2	13.82	10.21	13.15	9.62	12.19	11.34	14.68	11.54	11.45	12.56	8.55	12.51	12.02	200	252	143	246	152	203	171
16673	16673	Krt36	13.94	41.85	37.57	31.82	66.63	0.44	1.77	0.85	0.33	50.7	0.62	2.13	0.55	24.21	0.63	0.57	0.83	1.23	1.08	6.86	20.52	50.88	51.3	39.99	97.34	0.57	2.3	1.2	0.46	58.54	1.01	3.36	0.83	34.72	0.96	0.83	1.16	1.59	1.6	9.97	377	1071	908	843	1512	11	49
68375	68375	Ndufa8	107.83	124.37	117.42	129.84	120.11	136.81	150.6	152.42	136.03	106.89	98.36	98.51	125.34	122.53	173.34	175.47	131.24	163.45	151.95	148.94	158.7	151.19	160.3	163.17	175.46	176.78	195.88	214.18	191.84	123.42	159.26	155.44	189.06	175.72	263.87	252.99	185.02	211.11	224.61	216.6	1025	1100	1036	1129	1020	1180	1285
11772	11772	Ap2a2	32.71	27.42	41.03	27.21	50.87	36.28	37.72	38.52	37.75	21.03	51.08	47.03	47.21	48.95	47.56	58.36	60.11	38.48	55.31	40.9	48.14	33.33	56.02	34.2	74.31	46.88	49.06	54.12	53.24	24.28	82.71	74.2	71.21	70.2	72.4	84.14	84.74	49.7	81.76	59.49	2187	1703	2474	1645	3112	2175	2255
30960	30960	Vapa	76.66	66.04	76.02	77.71	67.58	82.49	68.89	74.35	71.36	75.47	72.57	69.06	63.77	77.64	68.78	79.57	76.3	73.82	77.29	79.41	112.83	80.27	103.79	97.66	98.72	106.59	89.61	104.47	100.64	87.14	117.5	108.97	96.19	111.34	104.7	114.73	107.56	95.35	114.24	115.48	1866	1552	1752	1773	1512	1863	1547
320007	320007	Sidt1	0.19	0.31	0.11	0.17	0.08	0.03	0.08	0.02	0.11	0.14	0.11	0.39	0.03	0.12	0.03	0.2	0.23	0.02	0.12	0.03	0.27	0.37	0.14	0.21	0.11	0.04	0.1	0.02	0.15	0.16	0.18	0.61	0.05	0.17	0.05	0.29	0.32	0.02	0.18	0.05	13	21	7	11	5	2	5
224997	224997	Dlgap1	0.24	0.15	0.16	0.12	0.12	0.24	0.23	0.21	0.16	0.1	0.14	0.18	0.1	0.1	0.12	0.12	0.32	0.15	0.24	0.18	0.35	0.19	0.21	0.14	0.18	0.31	0.3	0.29	0.23	0.11	0.22	0.29	0.15	0.14	0.18	0.17	0.45	0.19	0.36	0.26	24	12	13	10	10	19	20
193736	193736	Zbtb12	2.8	3.75	2.51	3.49	2.45	2.56	3.92	3.89	2.66	3.23	2.77	4.59	3.05	4.38	2.97	3.42	3.14	2.32	2.91	3.29	4.12	4.56	3.42	4.38	3.58	3.3	5.09	5.47	3.76	3.73	4.48	7.24	4.6	6.28	4.52	4.93	4.42	3	4.3	4.78	75	97	64	87	62	64	96
11482	11482	Acvrl1	13.14	9.94	16.36	9.42	20.59	15.77	18.91	16.77	15.17	6.12	25.43	27.49	22.28	13.81	23.55	25.21	19.95	16.78	19.27	15.85	19.34	12.09	22.34	11.83	30.08	20.38	24.6	23.56	21.39	7.07	41.18	43.37	33.61	19.81	35.86	36.35	28.12	21.68	28.48	23.05	758	562	903	517	1107	852	1019
226245	226245	Plekhs1	0	0.14	0.11	0.43	0.12	0.09	0.29	0.21	0.15	0.29	0.24	0.04	0.03	0.21	0.04	0.07	0.03	0.09	0.07	0	0	0.17	0.15	0.54	0.17	0.11	0.38	0.29	0.21	0.33	0.38	0.06	0.05	0.31	0.06	0.1	0.04	0.12	0.11	0	0	4	3	15	4	3	8
12154	12154	Bmp10	0.05	0	0	0	0	0	0	0	0	0	0	0.06	0	0	0	0	0.06	0	0	0	0.08	0	0	0	0	0	0	0	0	0	0	0.09	0	0	0	0	0.08	0	0	0	1	0	0	0	0	0	0
67981	67981	Hormad1	0	0	0	0	0	0	0	0	0	0	0.05	0	0	0	0	0	0	0	0	0	0	0	0	0	0	0	0	0	0	0	0.07	0	0	0	0	0	0	0	0	0	0	0	0	0	0	0	0
382062	382062	AB124611	8.3	2.44	8.42	3.56	15.55	6.78	6.97	4.5	3.9	1.77	42.74	55.69	8.81	13.52	8.24	36.18	18.03	4.99	10.65	5.36	12.21	2.96	11.5	4.48	22.72	8.76	9.06	6.32	5.5	2.05	69.21	87.87	13.29	19.39	12.54	52.16	25.42	6.45	15.75	7.79	149	42	144	61	258	113	116
13138	13138	Dag1	43.54	44.9	51.61	45.47	53.54	44.68	48.5	54.21	60.37	41.65	52.65	48.84	61.08	54.32	68.37	51.71	51.99	48.8	60.47	51.1	64.08	54.58	70.46	57.14	78.22	57.73	63.08	76.18	85.13	48.09	85.25	77.06	92.14	77.91	104.08	74.55	73.3	63.03	89.38	74.32	3924	3957	4421	3886	4490	3761	4069
105594	105594	Cphx1	0.12	0.13	0.09	0.04	0	0	0.04	0	0.04	0	0	0	0	0	0.05	0	0	0.05	0	0	0.18	0.16	0.12	0.06	0	0	0.06	0	0.06	0	0	0	0	0	0.07	0	0	0.06	0	0	3	3	2	1	0	0	1
269033	269033	4930503L19Rik	2.74	1.19	1.99	1.4	3.1	1.31	1.64	2.09	1.25	1.2	4.53	5.65	2.79	2.28	2.36	3.96	4.03	2.09	3.12	1.76	4.03	1.45	2.71	1.76	4.52	1.7	2.13	2.93	1.76	1.39	7.33	8.91	4.2	3.27	3.59	5.71	5.68	2.69	4.61	2.56	114	48	83	55	125	55	61
20203	20203	S100b	3.56	2.88	3.46	2.79	2.89	5.64	5.23	2.39	4.03	3.4	1.25	1.33	3.26	2.17	3.7	2.21	2.01	2.66	3.88	4.39	5.24	3.5	4.72	3.5	4.22	7.29	6.8	3.35	5.68	3.93	2.03	2.1	4.91	3.11	5.64	3.19	2.83	3.43	5.73	6.39	87	68	80	64	65	128	118
229937	229937	Znhit6	12.07	10.25	12.97	11.64	10.31	8.46	8.6	12.35	10.26	12.44	9.46	9.64	9	11.36	8.99	9.67	11.2	10.61	10.12	9.38	17.76	12.46	17.7	14.63	15.07	10.93	11.19	17.35	14.48	14.37	15.31	15.21	13.57	16.29	13.69	13.94	15.8	13.7	14.96	13.64	244	194	224	216	207	163	169
329828	329828	Myorg	8.42	6.26	10.61	7.91	14.14	17.06	23.99	15.65	18.43	4.03	9.25	6.59	19.87	9.8	32.05	17.93	17.15	16.13	29.41	13.06	12.39	7.61	14.49	9.94	20.66	22.04	31.2	21.99	25.99	4.65	14.97	10.39	29.97	14.06	48.78	25.85	24.17	20.83	43.47	19	576	418	696	515	905	1098	1554
12509	12509	Cd59a	11.82	11.37	14.35	15.44	23.27	24.33	27.75	21.61	24.46	10.71	10.86	9.43	26.64	13.37	26.58	18.22	18.14	20.54	22.5	24.21	17.4	13.82	19.59	19.4	33.99	31.43	36.09	30.36	34.49	12.37	17.59	14.88	40.19	19.18	40.46	26.27	25.58	26.53	33.25	35.22	314.69	287.81	357.56	378.53	561.43	592.84	669.41
319765	319765	Igf2bp2	1.32	0.94	2.1	0.9	1.47	1.24	2.16	1.26	1.29	0.62	5.59	8.85	2.01	1.47	2.9	4.87	3.77	1.72	2.93	1.59	1.94	1.14	2.86	1.13	2.14	1.6	2.81	1.78	1.81	0.72	9.04	13.96	3.04	2.1	4.42	7.03	5.32	2.23	4.33	2.31	83	58	126	54	86	73	127
19703	19703	Renbp	15.18	16.29	17.93	14.59	20.27	12.85	15.14	10.59	11.39	16.55	29.91	34.26	13.05	20.6	13.07	29.92	22.71	11.62	17.73	11.64	22.34	19.8	24.48	18.33	29.62	16.61	19.69	14.89	16.06	19.1	48.42	54.06	19.69	29.54	19.89	43.14	32.01	15.01	26.2	16.93	306	316	341	275	374	240	281
77519	77519	Zfp266	13.19	16.42	14.05	17.99	13.1	11.84	9.98	12.73	12.65	19.89	8.87	9.33	10.22	19.05	7.52	6.04	9.74	9.8	9.03	12.51	19.42	19.96	19.18	22.6	19.14	15.3	12.98	17.89	17.85	22.97	14.35	14.72	15.41	27.32	11.45	8.71	13.73	12.65	13.35	18.2	1374	1681	1397	1782	1272	1158	972
76408	76408	Abcc3	1.93	1.32	1.65	0.98	1.85	3.31	2.04	2.12	3.33	1.03	5.44	6.6	1.99	1.54	1.82	4.06	2.55	2.51	1.95	2.89	2.84	1.61	2.26	1.24	2.71	4.28	2.65	2.98	4.7	1.19	8.82	10.41	3	2.21	2.77	5.86	3.6	3.24	2.88	4.2	159	107	130	77	142	256	157
19285	19285	Cavin1	90.16	72.73	104.97	80	151.48	144.89	147.08	131.39	126.47	54.22	86.25	69.67	128.94	94.77	138.27	102.55	160.54	110.7	151.86	112.6	132.69	88.41	143.31	100.53	221.3	187.22	191.3	184.63	178.35	62.61	139.65	109.93	194.5	135.91	210.49	147.85	226.33	142.99	224.48	163.76	4572	3622	5069	3824	7115	6837	6883
76002	76002	Ms4a18	0	0	0	0	0	0	0	0.06	0	0	0	0	0.06	0	0	0	0	0	0	0	0	0	0	0	0	0	0	0.09	0	0	0	0	0.09	0	0	0	0	0	0	0	0	0	0	0	0	0	0
21930	21930	Tnfaip6	9.06	4.52	42.23	3.59	44.5	7.13	5.6	6.21	5.19	2.32	31.49	26.76	7.09	5.49	4.67	30.09	12.22	4.41	6.87	5.75	13.33	5.49	57.66	4.52	65	9.22	7.29	8.72	7.32	2.68	50.99	42.23	10.7	7.88	7.12	43.38	17.22	5.7	10.16	8.36	212	102	935	79	957	155	121
654801	654801	Zfp784	2.47	2.7	3.34	3.49	3.4	3.4	2.66	3.14	3.35	2.2	3.13	2.18	3.3	4.06	3.88	2.67	2.55	2.74	3.98	3.03	3.63	3.28	4.56	4.38	4.96	4.39	3.46	4.42	4.72	2.54	5.06	3.43	4.99	5.82	5.91	3.86	3.6	3.54	5.88	4.41	81	86	104	108	103	104	81
192236	192236	Hps1	4.63	4.83	4.38	4.37	4.48	4.77	4.36	3.35	3.92	5.25	5.68	6.57	3.98	4.48	3.64	5.64	4.48	2.28	4.14	3.52	6.82	5.88	5.98	5.49	6.55	6.16	5.67	4.71	5.53	6.06	9.2	10.36	6.01	6.42	5.54	8.14	6.31	2.94	6.13	5.12	203	208	182	184	180	194	177
12419	12419	Cbx5	10.27	7.03	8.05	7.97	6.61	5.47	6.35	5.49	7.7	6.94	6.07	8.63	7.83	11.75	10.63	6.14	7.1	7.6	6.79	8.17	15.11	8.55	10.99	10.01	9.66	7.07	8.26	7.71	10.86	8.02	9.83	13.62	11.8	16.84	16.18	8.86	10.01	9.81	10.03	11.87	924	805	794	926	711	738	654
66060	66060	Cystm1	28.9	38.84	62.43	53.48	60.3	85.99	91.88	81.99	85.47	42.98	41.38	17.28	64.34	43.83	112.7	71.08	63.84	139.43	95.29	70.73	42.53	47.22	85.23	67.2	88.09	111.11	119.51	115.2	120.53	49.63	67.01	27.27	97.05	62.86	171.57	102.48	90.01	180.1	140.85	102.87	246	303	483	413	449	655	692
268709	268709	Fam107a	2.17	0.92	1.65	1.32	4.62	1.69	2.66	1.45	2.45	0.55	0.61	1.74	5.37	1.95	9.45	2.47	2.43	5.09	4.06	2.67	3.19	1.12	2.26	1.66	6.76	2.18	3.46	2.03	3.46	0.64	0.98	2.75	8.09	2.79	14.38	3.57	3.43	6.57	6	3.88	109	43	79	63	212	79	119
67157	67157	2610301B20Rik	5.5	5.5	6.32	6.06	6.94	6.6	4.72	5.76	5.28	5.68	7.66	6.85	5.32	6.44	5.76	7	6.68	5.5	6.25	6.45	8.09	6.69	8.63	7.61	10.13	8.53	6.14	8.1	7.45	6.56	12.4	10.81	8.03	9.23	8.76	10.09	9.41	7.1	9.24	9.38	178	173	195	185	208	199	142
434756	434756	Akap14	0	0.04	0	0.08	0.04	0.04	0	0.04	0.04	0	0	0.04	0	0	0	0.08	0.04	0	0	0.08	0	0.05	0	0.1	0.06	0.05	0	0.06	0.06	0	0	0.06	0	0	0	0.12	0.06	0	0	0.12	0	1	0	2	1	1	0
268345	268345	Kcnc2	0.15	0.06	0.16	0.08	0.44	0.2	0.23	0.15	0.18	0.1	0.1	0.08	0.27	0.22	0.13	0.19	0.22	0.09	0.15	0.12	0.22	0.08	0.22	0.09	0.64	0.26	0.29	0.21	0.26	0.12	0.16	0.13	0.4	0.32	0.2	0.27	0.31	0.11	0.22	0.18	14	8	18	8	38	18	24
110599566	110599566	Eef1akmt4	7.6	9.03	8.04	7.96	6.32	6.24	8.02	5.49	4.44	7.68	9.19	10.58	4.7	8.95	6.8	10.25	10.89	7.16	7.52	6.1	11.18	10.98	10.97	10	9.24	8.06	10.43	7.72	6.27	8.87	14.88	16.69	7.09	12.84	10.35	14.78	15.35	9.25	11.12	8.88	97	109	96	94	73	73	93
14800	14800	Gria2	0.14	0.19	0.09	0.15	0.05	0.07	0.03	0.06	0.13	0.18	0.06	0.03	0.03	0.28	0.04	0.07	0.09	0.06	0.09	0.13	0.21	0.23	0.13	0.19	0.07	0.09	0.04	0.09	0.18	0.21	0.1	0.05	0.05	0.41	0.07	0.1	0.13	0.08	0.14	0.18	13	23	15	19	8	11	5
12412	12412	Cbx1	29.42	26.92	27.54	28.29	27.49	22.43	21.66	22.34	21	28.86	22.54	28.45	21.07	32.53	20.16	22.77	24.02	20.17	23.77	24.59	43.31	32.72	37.6	35.55	40.17	28.99	28.17	31.39	29.62	33.33	36.49	44.9	31.78	46.65	30.69	32.83	33.86	26.05	35.13	35.76	578	545	576	577	566	449	442
78913	78913	Ltn1	7.5	6.54	6.87	8.51	8.4	6.15	5.89	6.76	6.97	8.05	7.45	6.42	6.37	9.53	7.2	7.26	7.77	6.27	7.76	7.59	11.04	7.95	9.38	10.7	12.27	7.94	7.66	9.5	9.83	9.3	12.06	10.13	9.61	13.67	10.96	10.47	10.95	8.1	11.46	11.04	767	620	652	785	775	534	529
14028	14028	Evx1	0	0.03	0	0	0	0	0	0	0	0	0	0	0.03	0	0	0	0	0	0	0	0	0.04	0	0	0	0	0	0	0	0	0	0	0.05	0	0	0	0	0	0	0	0	1	0	0	0	0	0
69632	69632	Arhgef12	13.44	13.65	13.99	14.14	16.47	12.79	12.73	14.58	14.33	13.26	13.09	12.45	16.42	16.53	13.03	11.86	13.51	14.37	13.38	15.53	19.78	16.59	19.11	17.77	24.07	16.52	16.55	20.49	20.21	15.31	21.19	19.65	24.78	23.71	19.84	17.11	19.05	18.56	19.78	22.58	2354.12	2369.09	2349.85	2377.9	2703.6	2114.99	2101.73
19417	19417	Rasgrf1	0.15	0.8	1.34	0.61	1.42	0.74	0.62	0.28	0.86	0.63	0.37	0.43	0.21	0.21	0.49	0.16	0.52	0.16	0.4	0.67	0.21	0.97	1.82	0.77	2.07	0.96	0.81	0.39	1.21	0.73	0.61	0.68	0.32	0.31	0.74	0.23	0.73	0.21	0.59	0.98	10	45	48	26	49	31	21
103967	103967	Dnm3	1.18	0.8	0.96	0.8	1.4	1.2	1.03	1.15	1.17	0.52	1.04	1.58	1.69	1.02	1.37	1.13	1.08	0.58	1.13	0.88	1.74	0.98	1.31	1	2.04	1.55	1.35	1.62	1.65	0.59	1.69	2.49	2.55	1.47	2.09	1.63	1.52	0.75	1.67	1.28	97	72	79	66	111	83	80
70615	70615	Ankrd24	2.42	2.37	3.28	2.6	3.38	3.51	3.85	4.01	4.14	2.06	2.86	3.73	5.2	3.08	4.43	3.3	3.02	2.58	3.76	3.68	3.57	2.88	4.48	3.27	4.94	4.54	5	5.63	5.84	2.37	4.63	5.89	7.84	4.41	6.74	4.76	4.26	3.33	5.55	5.35	145	137	186	154	190	194	205
73389	73389	Hbp1	61.26	78.72	79.09	71.66	76.19	63.09	56.97	60.75	59.27	65.07	57.61	49.49	59.78	71.52	53.79	55.33	57.3	60.46	58.62	61.03	90.17	95.69	107.97	90.06	111.31	81.53	74.1	85.36	83.59	75.13	93.28	78.09	90.17	102.57	81.88	79.77	80.78	78.09	86.65	88.76	2630.28	3307.86	3209.06	2941.11	2989.17	2536.71	2267.42
670593	670593	Gm9495	0	0.02	0.05	0	0.05	0.07	0.05	0.07	0.02	0.05	0	0	0.02	0.02	0.02	0.02	0.02	0.05	0.07	0.07	0	0.03	0.06	0	0.07	0.09	0.06	0.1	0.03	0.05	0	0	0.04	0.03	0.03	0.03	0.03	0.06	0.1	0.1	0	1	2	0	2	3.03	2
243374	243374	Gimap8	2.13	1.25	2.28	1.72	3.04	1.75	1.66	1.82	2.02	1.17	3.03	3.91	2.77	2.93	2.48	3.26	3.65	1.59	2.19	1.66	3.13	1.52	3.11	2.16	4.45	2.26	2.16	2.56	2.85	1.35	4.91	6.17	4.18	4.2	3.78	4.69	5.15	2.05	3.24	2.42	125	72	126	93.23	165	96	91
19208	19208	Ptcra	0.06	0.06	0	0.12	0	0	0.06	0.12	0	0.24	0	0.12	0	0	0	0	0.06	0	0	0	0.08	0.07	0	0.15	0	0	0.08	0.17	0	0.28	0	0.19	0	0	0	0	0.08	0	0	0	1	1	0	2	0	0	1
77976	77976	Nuak1	11.36	15.97	15.78	11.31	15.71	7.33	6.27	8.48	8.44	12.34	6.47	6.53	8.64	7.06	7.34	8.92	5.89	7.4	5.48	9.61	16.71	19.41	21.55	14.21	22.95	9.47	8.16	11.92	11.91	14.25	10.47	10.31	13.03	10.12	11.17	12.86	8.31	9.55	8.09	13.97	1056	1442	1367	971	1361	635	538
71240	71240	Osbpl7	3.11	2.92	2.57	2.52	4.07	2.92	3.03	2.63	2.85	2.45	4.03	3.72	2.62	3.58	3.18	4.25	2.97	2.25	2.65	2.34	4.58	3.55	3.51	3.16	5.95	3.77	3.94	3.7	4.02	2.83	6.52	5.87	3.95	5.13	4.83	6.13	4.19	2.91	3.92	3.4	180	165	141	138	220	158	163
665622	665622	Hist1h2br	3.57	7.2	8.07	7.95	5	0.24	11.7	8.58	1.85	0.24	3.07	10.78	0.43	5.32	7.58	0.54	6.67	3.34	0.21	11.71	5.25	8.75	11.02	9.99	7.31	0.31	15.22	12.06	2.6	0.27	4.97	17.01	0.65	7.62	11.54	0.78	9.4	4.31	0.3	17.04	30.13	43.38	39.87	37.16	22.76	7.24	38.39
237868	237868	Sarm1	0.25	0.27	0.27	0.37	0.32	0.35	0.32	0.32	0.33	0.14	0.14	0.26	0.51	0.34	0.44	0.24	0.38	0.41	0.4	0.25	0.37	0.33	0.36	0.46	0.47	0.45	0.42	0.44	0.46	0.16	0.23	0.41	0.77	0.49	0.67	0.35	0.54	0.53	0.6	0.36	21	22	21	29	25	27	25
73747	73747	Shld1	5.71	9.1	8.19	7.58	8.14	9.63	8.75	8.44	7.2	5.47	5.56	5.21	6.63	6.89	7.2	8.51	8.06	9.46	6.75	8.31	8.41	11.06	11.18	9.53	11.89	12.44	11.39	11.86	10.16	6.31	9.01	8.22	10	9.89	10.95	12.26	11.37	12.22	9.98	12.09	96	134	128	115	128	140	129
331524	331524	Xkrx	20.13	43.09	21.85	36.03	13.13	28.56	22.15	22.3	22.63	39.99	9.01	7.78	20.09	21.68	10.69	5.33	14.02	18.22	11.25	23.04	29.62	52.38	29.83	45.28	19.18	36.9	28.81	31.33	31.91	46.18	14.58	12.28	30.31	31.09	16.28	7.69	19.77	23.54	16.62	33.5	955	1976	1027	1684	613	1259	952
20230	20230	Satb1	2.46	1.91	2.86	2.23	4.72	6.35	6.26	8.82	7.33	1.44	5.95	4.93	9.99	4.84	9.21	5.14	6.15	6.78	6.8	6.87	3.62	2.32	3.9	2.81	6.89	8.21	8.15	12.4	10.34	1.66	9.63	7.79	15.07	6.94	14.02	7.4	8.67	8.75	10.04	9.99	195	161	219	167	342	491	470
171530	171530	Ucn2	8.18	1.29	2.21	0.83	2.03	3.75	3.45	3.74	2.38	1.15	1.95	1.34	2.86	2.47	2.24	1.37	1.24	2.74	1.9	3.27	12.04	1.57	3.01	1.04	2.96	4.85	4.49	5.26	3.36	1.33	3.15	2.12	4.31	3.55	3.41	1.97	1.75	3.54	2.8	4.76	107	16	27	10	24	45	41
213696	213696	Duoxa1	27.84	18.2	33.52	18.07	52.99	16.08	19.58	14.75	16	14.61	22.07	16.23	19.59	18.46	16.54	32.75	24.5	31.55	14.25	20.81	40.97	22.12	45.76	22.71	77.41	20.78	25.47	20.73	22.57	16.87	35.73	25.61	29.55	26.48	25.17	47.22	34.54	40.76	21.07	30.27	634	387.68	691.97	357	1066.81	331.97	398.51
433961	433961	Gm5565	0	0	0	0	0	0	0.07	0.07	0	0	0.07	0	0	0	0	0	0	0	0	0	0	0	0	0	0	0	0.09	0.09	0	0	0.11	0	0	0	0	0	0	0	0	0	0	0	0	0	0	0	1
18036	18036	Nfkbib	33.76	41.95	33.93	34.84	26.02	33.04	36.29	35.06	30.41	34.65	31.23	39.8	36.6	29.2	30.78	31.37	31.98	32.78	32.09	31.76	49.7	50.99	46.32	43.79	38.02	42.7	47.2	49.26	42.89	40	50.57	62.8	55.21	41.87	46.86	45.23	45.09	42.34	47.43	46.19	655.24	780	620	634	463.19	601.03	646
57342	57342	Parva	20.4	15.4	21.27	16.87	24	17.53	18.15	18.67	18.55	15.42	18.15	22.41	20.19	22.38	20.49	18.32	24.44	18.29	25.01	20.14	30.02	18.72	29.04	21.2	35.07	22.65	23.6	26.23	26.17	17.8	29.39	35.36	30.45	32.09	31.2	26.41	34.46	23.63	36.96	29.29	1480	1090	1443	1160	1598	1154	1201
27886	27886	Ess2	7.55	9.18	7.81	8.79	9.62	7.25	7.96	6.82	7.6	9.31	10.22	8.21	7.1	9.47	7.97	8.26	7.96	5.5	7.08	7.95	11.11	11.16	10.66	11.04	14.05	9.37	10.35	9.59	10.72	10.75	16.56	12.95	10.71	13.58	12.13	11.91	11.23	7.1	10.47	11.56	286	339	273	304	311	265	268
16328	16328	Cep250	5.22	4.02	3.41	4.42	5.89	3.62	3.78	3.54	3.51	3.75	7.25	7.28	4.56	4.66	4.23	5.59	4.27	2.54	4.49	3.89	7.68	4.88	4.65	5.55	8.6	4.68	4.92	4.97	4.95	4.33	11.74	11.48	6.88	6.68	6.43	8.05	6.02	3.28	6.64	5.65	545	374	322	399	571	333	354
677296	677296	Fcrl6	0	0.04	0	0.11	0	0	0.02	0	0.12	0	0.15	0.16	0	0.07	0	0.19	0.11	0	0	0	0	0.04	0	0.14	0	0	0.03	0	0.16	0	0.24	0.25	0	0.11	0	0.27	0.15	0	0	0	0	1	0	2	0	0	1
399591	399591	Tmsb15l	1.65	2.46	1.97	0.77	2.16	3.53	2.47	2.87	2.8	1.97	0.97	1.33	3.24	2.83	1.71	1.26	1.62	2.33	1.53	1.7	2.43	2.98	2.69	0.97	3.16	4.56	3.21	4.03	3.95	2.27	1.57	2.1	4.88	4.06	2.6	1.82	2.29	3.01	2.26	2.47	16.44	22.8	18.25	7.03	19.29	31.94	22.11
170483	170483	Grin3b	0.42	0.4	0.31	0.6	0.27	0.22	0.32	0.27	0.36	0.37	0.27	0.46	0.3	0.3	0.21	0.3	0.29	0.38	0.23	0.35	0.61	0.48	0.42	0.76	0.39	0.29	0.42	0.38	0.5	0.43	0.44	0.72	0.46	0.43	0.32	0.44	0.42	0.49	0.33	0.51	25	23	18	34	15	12	17
13855	13855	Epn2	12.16	13.74	13.26	14.26	16.86	16.5	15	15.67	15.57	12.81	10.47	8.29	14.6	14.44	14.57	10.12	12.32	12.91	12.69	15.11	17.89	16.7	18.11	17.92	24.63	21.32	19.51	22.02	21.96	14.79	16.95	13.09	22.02	20.71	22.17	14.59	17.37	16.67	18.75	21.97	898	987	922	988	1138	1105	1017
20397	20397	Sgpl1	43.42	52.5	55.39	43.03	57.16	64.63	41.89	45.37	49.49	57.14	80.6	69.65	41.76	46.5	33.15	58.1	51.2	40.54	40.2	61.96	63.9	63.82	75.62	54.07	83.5	83.51	54.48	63.76	69.79	65.97	130.5	109.89	63	66.68	50.47	83.77	72.18	52.37	59.42	90.11	2876	3394	3492	2693	3517	4001	2578
68205	68205	Urm1	16.27	16.09	15.24	15.94	13.48	17	15.93	18.68	14.12	16.96	13.16	12.48	11.67	16.07	12.67	15.16	16.03	14.15	16.36	14.69	23.94	19.56	20.81	20.04	19.7	21.96	20.73	26.25	19.91	19.59	21.31	19.69	17.61	23.05	19.29	21.85	22.59	18.27	24.18	21.36	533	512	474	493	408	519	484
50931	50931	Il27ra	2	0.81	1.57	0.56	1.66	1.14	1.39	1.34	1.13	0.51	5.72	6.54	1.54	1.37	1.6	5.67	2.1	0.77	1.62	1.41	2.94	0.98	2.14	0.7	2.42	1.47	1.81	1.88	1.6	0.59	9.26	10.33	2.32	1.96	2.44	8.17	2.97	0.99	2.39	2.06	81.81	32.78	59.86	21.93	63.79	44.4	54
243725	243725	Ppp1r9a	0.78	0.51	0.76	0.63	1.93	0.81	1.01	1.01	1	0.5	1.42	0.92	1.52	1.26	1.58	1.13	1.42	1.2	0.93	0.96	1.14	0.62	1.03	0.79	2.83	1.05	1.31	1.42	1.41	0.58	2.3	1.46	2.29	1.8	2.4	1.63	2	1.55	1.38	1.4	148.24	96.2	134.78	113.31	316.83	142.33	164.56
69709	69709	Ptrhd1	1.62	1.78	1.99	1.87	1.73	2.59	1.84	2.26	1.97	2.43	1.95	2.27	2.03	2.4	1.84	2.13	2.4	2.15	1.9	1.9	2.39	2.17	2.72	2.35	2.52	3.35	2.39	3.17	2.78	2.81	3.15	3.59	3.06	3.44	2.79	3.08	3.39	2.78	2.81	2.76	105.88	113.94	123.91	115.84	104.75	158.66	112.01
75599	75599	Pcdh1	31.83	44.11	26.92	36.05	20.25	23.37	20.79	22.3	24.04	37.23	11.06	11.57	20.66	17.74	12.51	8.71	15.07	17.14	14.73	20.5	46.85	53.63	36.75	45.31	29.59	30.2	27.04	31.33	33.91	42.98	17.91	18.26	31.17	25.44	19.05	12.56	21.25	22.13	21.77	29.82	2243	2940	1781	2355	1312	1477	1337
15564	15564	Htr5b	0.16	0.37	0.28	0.8	0	0	0	0	0	0.73	0.04	0.18	0	0.59	0	0	0	0	0	0.21	0.24	0.45	0.38	1	0	0	0	0	0	0.84	0.06	0.28	0	0.84	0	0	0	0	0	0.31	5	11	8	23	0	0	0
58803	58803	Pga5	0.05	0	0	0	0	0	0	0	0	0	0	0	0	0	0	0	0	0	0	0	0.07	0	0	0	0	0	0	0	0	0	0	0	0	0	0	0	0	0	0	0	1	0	0	0	0	0	0
208890	208890	Slc26a7	0.55	0.52	0.59	0.64	0.19	2.21	1.09	0.72	1.11	0.53	0.99	0.81	0.7	1.38	0.39	0.47	0.77	1.64	0.89	2.22	0.81	0.63	0.8	0.81	0.28	2.86	1.41	1.01	1.57	0.62	1.61	1.28	1.06	1.98	0.59	0.68	1.08	2.11	1.32	3.23	39	43	46	53	16	179	84
242915	242915	Garem2	0.71	0.1	0.1	0.05	0.09	0.02	0.02	0.07	0.02	0.02	0.07	0.07	0.04	0	0.02	0.1	0.02	0	0.02	0.03	1.05	0.12	0.14	0.06	0.13	0.02	0.02	0.1	0.02	0.02	0.11	0.11	0.05	0	0.03	0.15	0.02	0	0.03	0.05	44	6	6	3	5	1	1
12299	12299	Cacng1	19.7	8.42	52.56	21.59	30.77	58.93	62.14	54.73	47.41	5.57	22.83	19.14	55.17	20.64	79.86	42.75	47.11	93.11	77.26	33.52	29	10.23	71.75	27.14	44.95	76.14	80.82	76.9	66.86	6.43	36.96	30.19	83.21	29.6	121.57	61.64	66.41	120.27	114.21	48.74	326	133	818	333	464	899	941
56075	56075	Pdss1	9.17	3.16	3.47	3.03	3	5.46	3.3	3.95	4.81	3.8	3.43	3.45	3.74	3.87	3.75	4.68	6	3.36	5.12	5.6	13.49	3.84	4.74	3.8	4.38	7.06	4.29	5.56	6.78	4.39	5.56	5.45	5.64	5.55	5.71	6.74	8.46	4.34	7.56	8.14	237	93	97.03	87.09	75.01	139.03	82
67451	67451	Pkp2	2.1	5.43	3.34	4.95	4.02	2.06	2.49	2.4	2.8	4.8	2.38	3.02	3.66	4.34	3.42	3.91	3.12	1.74	2.02	2.39	3.09	6.6	4.56	6.22	5.87	2.66	3.24	3.37	3.95	5.55	3.86	4.77	5.53	6.22	5.21	5.63	4.4	2.25	2.98	3.47	96	242	145	214	170	88	106
252903	252903	Ap1s3	3.92	3.59	3.53	3.14	2.81	3.77	3.41	4.18	4.42	4.45	3.55	4.12	4.37	5.15	2.29	1.97	4.59	3.19	3.54	4.15	5.76	4.36	4.83	3.95	4.11	4.88	4.43	5.87	6.23	5.13	5.75	6.51	6.6	7.39	3.48	2.83	6.47	4.12	5.23	6.04	177.8	158.95	152.73	135.25	118.49	160.2	144.06
68427	68427	Slc39a13	23.02	17.15	27.3	14.95	24.6	21.03	19.49	20.71	20.5	12.61	23.85	33.01	26.2	17.35	22.47	30.87	19.3	18.78	24.43	26.26	33.88	20.85	37.27	18.79	35.94	27.18	25.35	29.1	28.91	14.56	38.61	52.08	39.52	24.89	34.21	44.51	27.21	24.25	36.12	38.2	906.96	647	989	564	906.97	780.81	700.71
258657	258657	Olfr733	0	0	0	0.08	0	0	0	0	0	0	0	0	0	0	0	0	0	0	0	0.08	0	0	0	0.1	0	0	0	0	0	0	0	0	0	0	0	0	0	0	0	0.12	0	0	0	1	0	0	0
66257	66257	Nicn1	6.99	6.59	8.01	7.47	9.44	7.9	9.34	8.41	8.85	5.12	8.44	8.16	7.36	8.17	9.81	10.09	8.53	7.39	9.32	8.16	10.28	8.01	10.94	9.39	13.79	10.2	12.15	11.82	12.48	5.92	13.66	12.88	11.11	11.72	14.94	14.55	12.02	9.54	13.78	11.86	226	207	246	228	282	238	280
19017	19017	Ppargc1a	0.79	0.97	1.52	1.43	1.26	1.12	1.04	3.71	1.78	0.77	1.32	0.83	4.08	2.14	4.72	1.69	2.43	2.39	6.24	1.33	1.16	1.18	2.07	1.8	1.84	1.44	1.35	5.22	2.51	0.89	2.14	1.31	6.15	3.07	7.18	2.44	3.43	3.09	9.23	1.94	84	101	130	146	108	113	104
631797	631797	Fer1l6	0.24	0.17	0.34	0.59	0.93	0.79	1.47	2.16	1.28	0.25	0.82	0.28	1.83	0.65	2.54	0.75	0.92	0.97	1.38	0.84	0.36	0.2	0.46	0.74	1.35	1.03	1.91	3.03	1.81	0.29	1.33	0.44	2.76	0.93	3.86	1.09	1.29	1.26	2.04	1.23	25	17	38	60	90	77	147
94253	94253	Hecw1	0	0	0	0	0	0.01	0	0	0	0	0	0.01	0.01	0.01	0	0	0	0	0	0	0	0	0	0	0	0.01	0	0	0	0	0	0.02	0.02	0.02	0.01	0	0	0	0	0	0	0	0	0	0	2	1
621430	621430	Vmn2r79	0	0	0	0	0	0	0	0	0	0	0.05	0	0	0	0	0	0	0	0	0	0	0	0	0	0	0	0	0	0	0	0.09	0	0	0	0	0	0	0	0	0	0	0	0	0	0	0	0
72371	72371	2210408I21Rik	0.71	0.79	1.08	0.66	1.02	1.03	1.09	0.87	0.93	0.79	0.98	0.9	0.81	1.07	0.91	1.01	1.03	1.42	0.99	0.84	1.04	0.96	1.47	0.83	1.49	1.33	1.42	1.22	1.31	0.91	1.59	1.42	1.22	1.53	1.39	1.46	1.46	1.83	1.46	1.22	44	49	60	48	67	60	61
18419	18419	Otog	0.01	0	0.03	0	0.01	0	0	0.01	0.01	0.01	0	0	0.01	0	0.01	0.02	0.01	0	0.01	0.05	0.01	0	0.04	0	0.01	0	0	0.02	0.01	0.01	0	0	0.01	0	0.02	0.04	0.01	0	0.02	0.07	1	0	5	0	1	0	0
399568	399568	BC052040	1.34	2.63	2.02	2.37	2.46	1.79	1.89	2.42	1.89	2.53	2.09	2.7	2.39	2.57	2.06	1.8	1.6	1.62	1.87	2.55	1.98	3.19	2.76	2.98	3.59	2.32	2.46	3.39	2.66	2.92	3.38	4.26	3.61	3.68	3.14	2.6	2.26	2.09	2.77	3.71	77.21	129.68	102.99	112.6	113	101.77	94
23871	23871	Ets1	7.52	3.16	5.37	3.28	7.91	4.87	4.53	6.18	6.81	2.89	8.15	9.3	6.88	6.68	6.5	7.29	7.93	3.76	7.18	4.92	11.07	3.84	7.33	4.12	11.56	6.3	5.89	8.68	9.6	3.34	13.19	14.67	10.38	9.58	9.9	10.52	11.19	4.86	10.61	7.15	625	257	426	259	611	378	351
72181	72181	Nsun4	4.01	4.1	4.72	5.41	5.33	4.97	5.41	5.82	5.97	4.42	6.5	3.76	5.44	5.3	6.54	7.19	5.51	5.01	6.17	6.22	5.9	4.98	6.45	6.79	7.79	6.42	7.03	8.18	8.42	5.1	10.53	5.94	8.21	7.61	9.96	10.37	7.76	6.47	9.12	9.04	136	136	153	175	167	157	170
115487746	115487746	LOC115487746	0.57	0.25	0.56	0.3	0.26	0.39	0.22	0.39	0.09	0.39	0.4	0.26	0.36	0.34	0.31	0.44	0.17	0.27	0.47	0.48	0.83	0.31	0.76	0.38	0.39	0.51	0.29	0.55	0.12	0.45	0.65	0.42	0.55	0.49	0.48	0.63	0.24	0.35	0.7	0.7	14	6	13	7	6	9	5
271221	271221	Rubcnl	1.24	0.47	0.52	0.48	1.17	0.64	0.64	0.69	0.44	0.26	3.07	2.5	1.28	1.17	1.12	1.9	2.11	0.83	1.54	0.57	1.83	0.58	0.71	0.6	1.71	0.83	0.83	0.96	0.63	0.31	4.98	3.94	1.94	1.68	1.7	2.73	2.98	1.07	2.28	0.83	48	19	21	19	46	25	25
22130	22130	Ttf1	4.74	3.76	4.35	5.02	4.63	3.59	3.56	3.88	3.52	4.67	4.43	5.4	4.5	5.18	4.38	4.79	4.57	3.39	4.37	4.36	6.97	4.58	5.94	6.31	6.76	4.64	4.64	5.45	4.97	5.4	7.17	8.52	6.79	7.43	6.67	6.9	6.45	4.38	6.47	6.34	322.24	250.06	280.14	323.39	292.37	226.91	224.97
75104	75104	Mmd2	0.14	0.11	0.18	0.16	0.12	0.16	0.15	0.16	0.16	0.14	0.21	0.25	0.23	0.09	0.16	0.15	0.18	0.22	0.2	0.16	0.21	0.13	0.25	0.21	0.17	0.2	0.2	0.22	0.22	0.16	0.34	0.39	0.35	0.13	0.25	0.22	0.25	0.28	0.3	0.23	16.45	12.54	19.99	17.99	12.36	16.98	16.42
209497	209497	Tmem164	19.04	23.02	23.42	16.01	23.95	46.53	18.63	18.37	35.83	20.8	23	15.78	14.26	14.34	10.76	23.01	14.21	19.66	13.38	44.55	28.03	27.98	31.97	20.13	34.99	60.12	24.23	25.81	50.52	24.02	37.23	24.9	21.51	20.57	16.38	33.17	20.04	25.39	19.78	64.79	1538	1760	1775	1188	1804	3477	1365
67053	67053	Rpp14	6.83	7.12	8.07	6.99	7.87	8.84	8.57	8.56	8.75	6.62	6.85	5.52	7.77	7.86	8.82	9.73	7.67	10	9.25	9.08	10.05	8.66	11.01	8.78	11.5	11.43	11.14	12.03	12.34	7.64	11.09	8.71	11.72	11.27	13.43	14.02	10.81	12.91	13.67	13.2	262	266	294	253.45	279.39	316.63	305.23
100271704	100271704	Gm17660	0	0	0	0	0.24	0	0	0	0	0	0	0	0	0	0	0	0	0	0	0	0	0	0	0	0.35	0	0	0	0	0	0	0	0	0	0	0	0	0	0	0	0	0	0	0	1	0	0
74167	74167	Nudt9	35.42	34.16	40.06	34.32	45.66	41.47	47.42	41.22	38.03	28.86	44.68	37.14	38.73	35.61	42.82	49.22	42.56	45.14	46.89	43.48	52.12	41.52	54.7	43.13	66.71	53.59	61.68	57.93	53.63	33.32	72.34	58.6	58.43	51.06	65.18	70.96	60	58.3	69.31	63.23	787	726	835	712	925	849	963
73942	73942	Fam151b	2.44	2.6	3.4	2.07	3.89	3.8	4.43	3.54	3.47	1.36	4.14	2.38	2.92	3.53	2.6	4.27	3.87	3.74	3.92	3.66	3.6	3.16	4.64	2.6	5.69	4.9	5.76	4.97	4.89	1.57	6.7	3.76	4.4	5.06	3.96	6.16	5.46	4.83	5.79	5.32	48	49	63	38	70	69	80
65111	65111	Dap3	24.42	25.59	24.33	26.93	27.65	32.71	30.52	27.95	24.84	26.98	25	23.23	25.59	30.88	22	23.89	26.3	27.58	25.3	27.7	35.94	31.1	33.21	33.85	40.39	42.27	39.69	39.28	35.02	31.16	40.48	36.66	38.6	44.28	33.49	34.44	37.07	35.63	37.4	40.28	600	585	564	622	622	700	672
17752	17752	Mt4	420.07	883.82	573.59	1268.99	105.84	750.17	334.51	596.58	457.76	1685.81	132.87	127.79	276.29	1061.05	135.68	76.01	272.08	368.71	207.18	544.01	618.28	1074.38	783.09	1594.77	154.62	969.33	435.08	838.3	645.56	1946.49	215.13	201.64	416.77	1521.66	206.55	109.59	383.56	476.23	306.24	791.15	1085	1823	1275	2691	217	1615	696
68497	68497	Arel1	6.81	6.23	7.67	7.13	9.04	6.42	7.01	7.7	7.83	6.78	10.55	11.28	7.69	8.73	9.73	8.62	10.89	6.47	9.47	7.2	10.03	7.57	10.47	8.97	13.21	8.3	9.12	10.82	11.04	7.83	17.09	17.81	11.61	12.52	14.81	12.43	15.35	8.35	14	10.47	590	515	632	574	711	505	555
229473	229473	Tmem131l	12.59	14.28	9.62	14.5	9.6	7.27	7.2	7.14	7.7	16.52	9.54	11.09	8.6	15.67	6.55	7.38	6.93	5.87	6.54	8.99	18.53	17.35	13.13	18.22	14.02	9.39	9.37	10.03	10.85	19.07	15.45	17.5	12.97	22.47	9.98	10.64	9.77	7.58	9.66	13.07	1017	1134	740	1113	722	551	545
245174	245174	Zfp937	1.14	1.01	1.5	1.27	1.32	0.91	0.74	0.85	0.65	1.29	1.02	1.21	0.84	1.65	0.78	1.13	0.7	0.71	0.91	1.08	1.68	1.22	2.05	1.6	1.94	1.17	0.96	1.2	0.92	1.49	1.65	1.91	1.27	2.36	1.18	1.63	0.99	0.92	1.35	1.57	143.8	122.82	174.67	152.1	152.6	105.61	85.27
68177	68177	Ebpl	7.05	8.4	9.07	6.8	10.04	9.71	8.43	7.49	7.78	7.46	6.73	7.43	6.83	6.79	5.63	7.99	7.35	5.91	6.18	8.18	10.38	10.22	12.38	8.55	14.66	12.54	10.96	10.53	10.97	8.62	10.9	11.72	10.3	9.74	8.57	11.53	10.36	7.63	9.13	11.89	223	258	272	203	293	286	247
27049	27049	Etv3	10.77	13.97	11.5	14.35	10.58	11.59	10.45	11.85	13.03	15.32	15.75	13.72	10.28	15.37	8.63	13.09	11.39	9.85	9.81	10.81	15.85	16.98	15.69	18.03	15.46	14.97	13.6	16.65	18.38	17.69	25.51	21.65	15.5	22.04	13.13	18.88	16.05	12.72	14.51	15.72	915	1162	927.99	1155	835	919	828
76640	76640	1700113H08Rik	0.11	0.11	0.17	0.11	0.17	0.06	0.29	0.17	0.06	0	0.12	0.06	0.36	0.06	0.29	0.12	0.11	0.12	0.11	0.11	0.16	0.13	0.23	0.14	0.25	0.07	0.37	0.25	0.08	0	0.19	0.09	0.54	0.08	0.45	0.17	0.16	0.15	0.17	0.17	2	2	3	2	3	1	5
100861879	100861879	Gm21292	0	0	0	0	0	0	0	0	0	0	0.12	0	0.1	0.05	0	0	0	0	0	0.05	0	0	0	0	0	0	0	0	0	0	0.2	0	0.15	0.07	0	0	0	0	0	0.07	0	0	0	0	0	0	0
384701	384701	Usp17ld	0	0	0	0	0	0	0	0	0	0	0.05	0	0	0	0	0	0	0	0	0	0	0	0	0	0	0	0	0	0	0	0.07	0	0	0	0	0	0	0	0	0	0	0	0	0	0	0	0
71474	71474	Ppp6r2	8.54	8.76	8.43	9.75	10.39	10.11	10.05	11.03	10.64	10.26	10.25	8.41	12.61	12.33	12.77	9.84	9.43	10.07	12.92	10.02	12.57	10.65	11.51	12.26	15.18	13.07	13.07	15.5	15.01	11.85	16.6	13.28	19.03	17.68	19.45	14.19	13.29	13	19.09	14.57	531	536	516	584	620	605	612
19059	19059	Ppp3r2	0	0	0	0	0	0	0	0	0	0	0	0	0	0	0	0	0	0	0	0.02	0	0	0	0	0	0	0	0	0	0	0	0	0	0	0	0	0	0	0	0.03	0	0	0	0	0	0	0
621976	621976	Tmem170b	2.79	2.44	3.02	2.68	4.03	5.03	4.72	4.91	4.53	2.65	6.68	5.35	4.43	4.01	4.91	4.83	5.26	4.71	4.42	4.43	4.1	2.96	4.13	3.37	5.89	6.5	6.14	6.9	6.39	3.06	10.82	8.44	6.68	5.75	7.47	6.96	7.41	6.08	6.53	6.45	349	294	356	313	464	587	550
381484	381484	Gm5150	2.83	0.2	0.96	0.55	0.99	1.96	3.87	0.78	0.71	0.41	8.8	15.16	0.91	1.45	1.09	3.78	13.39	0.22	7.81	0.56	4.17	0.25	1.31	0.7	1.45	2.53	5.04	1.1	1	0.47	14.25	23.92	1.38	2.08	1.66	5.45	18.88	0.28	11.54	0.82	44	3	14	8	13	28	55
12032	12032	Bcan	0.02	0.02	0.02	0	0.03	0.06	0.03	0	0.04	0.04	0.18	0.29	0	0.04	0	0.04	0.03	0	0.12	0.06	0.03	0.03	0.03	0	0.04	0.08	0.03	0	0.06	0.05	0.29	0.46	0	0.05	0	0.06	0.04	0	0.17	0.09	1	2	1	0	1	3	2
72972	72972	Ccser2	12.6	12.91	16.87	12.83	19.13	15.61	14.02	16.54	17.01	12.34	12.87	11.07	16.95	13.84	17.6	13.03	14.07	17.45	14.45	16.61	18.55	15.7	23.03	16.13	27.94	20.17	18.23	23.24	23.99	14.25	20.84	17.46	25.56	19.85	26.79	18.78	19.84	22.54	21.36	24.16	1291	1287	1581	1227	1771	1411	1299
14601	14601	Ghrh	0.07	0.28	0.06	0	0	0	0.05	0	0	0	0.05	0.03	0	0	0.03	0	0	0	0	0.03	0.11	0.34	0.08	0	0	0	0.07	0	0	0	0.09	0.04	0	0	0.04	0	0	0	0	0.04	3	2	2.18	0	0	0	2
14171	14171	Fgf17	0.12	0.17	0.3	0.13	0.09	0.04	0.09	0.18	0	0.26	0	0.04	0.18	0.09	0.09	0.13	0	0.14	0.13	0.09	0.18	0.21	0.41	0.16	0.13	0.06	0.11	0.25	0	0.3	0	0.07	0.28	0.13	0.14	0.19	0	0.18	0.19	0.13	3	4	7	3	2	1	2
13000	13000	Csnk2a2	48.91	54.29	44.26	37.25	43.21	84.58	81.76	79.43	72.32	40.79	51.32	37.54	69.97	50.95	42.78	30.96	54.02	63.88	54.77	56.28	71.99	66	60.43	46.82	63.13	109.3	106.34	111.62	101.99	47.09	83.1	59.24	105.55	73.07	65.13	44.64	76.16	82.51	80.95	81.85	1262	1324	1081	897	1027	2002	1936
24045	24045	Scamp3	33.34	39.61	42.82	34.19	45.35	37.01	38.88	41.15	35.47	32.7	44.02	61.82	44.32	36.23	42.92	53.85	40.25	35.83	44.36	43.34	49.07	48.15	58.46	42.96	66.24	47.82	50.57	57.83	50.02	37.76	71.27	97.55	66.85	51.95	65.34	77.64	56.74	46.28	65.58	63.02	766.89	877.66	931.13	737.8	957.95	789.64	824.66
72160	72160	Tmem163	0.43	0.68	0.35	1.19	0.08	0.03	0.03	0.03	0.03	1.52	0.19	0.22	0.06	0.24	0.06	0.05	0.05	0.03	0.11	0.08	0.64	0.83	0.48	1.49	0.12	0.04	0.04	0.04	0.04	1.75	0.32	0.35	0.09	0.35	0.09	0.08	0.08	0.04	0.16	0.12	17	26	13	44	3	1	1
76747	76747	Dapl1	198.32	614.76	364.31	630.61	314.66	578.99	609.85	481.17	546.12	865.15	216.97	162.25	484.1	509.85	240.46	117.61	286.18	626.69	288.73	491.69	291.89	747.3	497.38	792.5	459.68	748.15	793.2	676.13	770.15	998.93	351.3	256.02	730.23	731.17	366.06	169.56	403.45	809.45	426.79	715.06	1126	3113	1879	3177	1545	2907	3012
12785	12785	Cnbp	163.63	137.08	159.34	153.24	162.12	233.39	208.13	193.69	187.64	168.25	143.64	121.31	177.18	185.3	163.05	170.1	190.29	239.07	179.92	183.76	240.83	166.63	217.54	192.58	236.84	301.58	270.7	272.17	264.62	194.26	232.57	191.42	267.26	265.74	248.21	245.25	268.26	308.8	265.95	267.24	5437	4425	5024	4804	4976	7227	6412
56175	56175	Bace2	18.52	17.41	15.96	15.86	14.27	11.42	7.73	6.57	9.19	20.19	3.8	5.96	5.84	13.42	3.91	8.37	6.9	5.69	6.01	12.03	27.25	21.16	21.79	19.93	20.85	14.76	10.06	9.24	12.96	23.31	6.16	9.41	8.8	19.25	5.95	12.06	9.73	7.35	8.89	17.49	551	508	490	466	417	321	227
76633	76633	Lrmda	3.68	3.39	3.66	3.4	6.85	5.43	6.4	3.46	6.93	2.32	8.05	9.15	3.45	4.58	5.44	7.17	7.23	3.52	3.86	3.59	5.41	4.13	4.99	4.27	10.01	7.01	8.33	4.86	9.77	2.67	13.04	14.44	5.21	6.57	8.28	10.34	10.2	4.55	5.7	5.23	53	45	45	46	85	69	75
243906	243906	Zfp14	0.92	0.63	0.97	0.71	1.19	0.86	0.49	1.15	0.69	0.54	0.71	1.07	1.17	0.8	1.09	1.09	0.99	0.74	1.1	1.02	1.36	0.76	1.32	0.89	1.74	1.12	0.64	1.62	0.97	0.62	1.15	1.69	1.77	1.15	1.66	1.57	1.4	0.96	1.63	1.48	50	33	49	37	60	43	25
17952	17952	Naip6	0.37	0.24	0.37	0.24	0.68	0.29	0.31	0.33	0.29	0.11	1.96	2.13	0.54	0.52	0.39	1.1	1.17	0.3	0.77	0.33	0.54	0.29	0.5	0.3	1	0.37	0.41	0.46	0.41	0.13	3.17	3.36	0.81	0.75	0.6	1.59	1.65	0.39	1.13	0.47	41.23	25.99	39.28	25.5	71	30.28	32.78
382083	382083	Snx22	2.91	1.88	2.07	2.08	1.85	1.48	1.3	1.39	1.54	2.05	1.8	2.17	2.17	1.84	1.9	1.61	1.53	0.97	1.75	2.03	4.29	2.28	2.83	2.61	2.7	1.92	1.69	1.95	2.17	2.37	2.92	3.42	3.27	2.64	2.9	2.32	2.16	1.25	2.58	2.95	116.52	73.47	78.78	78.32	68.39	55.57	48.4
20362	20362	8-Sep	40.21	32.32	39.99	29.27	52.74	47.22	44.77	47.08	46.35	28.79	53.23	46.66	56.65	49.64	44.22	47.23	50.05	39.95	47.72	43.81	59.18	39.29	54.6	36.78	77.05	61.01	58.23	66.15	65.37	33.24	86.19	73.62	85.45	71.18	67.31	68.1	70.56	51.6	70.54	63.71	2840	2240	2662	1925	3379	2995	2847
21366	21366	Slc6a6	22.91	32.42	31.21	28.43	39.66	24.1	22.47	20.77	25.75	29.61	47.28	54.5	32.37	31.98	24.62	38.63	29.4	24.83	29.1	22.66	33.71	39.41	42.61	35.72	57.93	31.13	29.23	29.19	36.32	34.19	76.55	85.99	48.82	45.86	37.48	55.7	41.45	32.07	43.01	32.96	2261	3136	2939	2654	3648	2220	2067
20449	20449	St8sia1	0.62	1.29	0.78	1.21	0.43	0.37	0.37	0.42	0.29	1.41	0.61	0.59	0.45	0.9	0.33	0.39	0.52	0.35	0.46	0.59	0.91	1.57	1.07	1.52	0.63	0.48	0.48	0.59	0.41	1.63	0.99	0.94	0.67	1.29	0.51	0.57	0.74	0.45	0.69	0.86	110.45	213.67	121.39	176.66	77.43	62.26	56.59
108168603	108168603	LOC108168603	0	0	0.06	0	0	0	0	0	0	0	0	0	0	0	0	0	0	0	0	0	0	0	0.08	0	0	0	0	0	0	0	0	0	0	0	0	0	0	0	0	0	0	0	0.4	0	0	0	0
67459	67459	Nvl	4.1	3.6	3.96	4.03	3.93	3.45	2.86	3.82	3.72	4.88	3.83	3.84	3.49	5.51	3.53	3.13	3.78	2.72	3.59	3.56	6.03	4.37	5.4	5.06	5.74	4.46	3.72	5.36	5.25	5.64	6.2	6.07	5.26	7.9	5.38	4.52	5.33	3.52	5.31	5.17	646.6	559.29	597.19	605.88	578.54	512.14	422.3
20216	20216	Acsm3	3.72	6.57	6.05	7.26	4	8.76	3.75	3.37	7.39	8.34	3.54	3.27	4.07	9.31	4.12	3.16	3	5.49	3.58	9.49	5.48	7.98	8.26	9.12	5.84	11.32	4.87	4.73	10.43	9.62	5.73	5.17	6.14	13.35	6.28	4.55	4.23	7.09	5.3	13.8	159.25	270.77	240.35	279.44	159.48	333.76	144.82
227210	227210	Ccnyl1	8.11	9.13	9.9	9.14	9.2	7.49	8.07	8.27	8.18	8.2	11.07	10.9	9.6	10.36	10.08	10.65	11.01	8.68	10.3	8.14	11.94	11.1	13.52	11.48	13.43	9.68	10.5	11.62	11.54	9.47	17.93	17.2	14.49	14.86	15.34	15.35	15.52	11.22	15.22	11.84	378	415	434	396	392	328	349
17308	17308	Mgat1	35	25.31	33.91	24.87	39.73	30.79	34.14	32.34	28.36	17.39	47.33	40.05	32.16	32.04	33.74	66.03	43.63	29.18	37.92	28.7	51.51	30.77	46.29	31.26	58.03	39.78	44.4	45.45	39.99	20.07	76.63	63.2	48.52	45.95	51.36	95.2	61.51	37.69	56.05	41.74	1543	1057	1375	1001	1608	1229	1360
103765	103765	Tmem17	2.16	0.97	1.91	2.04	2.7	2.39	2.58	2.78	2.09	0.94	1.13	1.68	1.68	1.76	1.43	1.52	1.93	2.62	1.82	1.46	3.18	1.17	2.61	2.56	3.94	3.09	3.35	3.91	2.95	1.08	1.83	2.65	2.53	2.52	2.18	2.19	2.72	3.38	2.68	2.12	42	18	35	37	48	43	46
664799	664799	Ctcfl	0.46	0.14	0.27	0.27	0.5	0.34	0.29	0.39	0.32	0.54	0.39	0.32	0.42	0.17	0.38	0.28	0.29	0.31	0.48	0.45	0.68	0.17	0.37	0.34	0.73	0.44	0.38	0.55	0.45	0.62	0.64	0.51	0.63	0.25	0.59	0.4	0.4	0.4	0.71	0.66	23.71	7.15	13.16	13.07	23.86	14.63	14.04
333048	333048	Tmem211	0.07	0.15	0	0.08	0	0.02	0	0	0	0.08	0	0	0	0	0	0	0.02	0	0	0	0.11	0.18	0	0.1	0	0.02	0	0	0	0.09	0	0	0	0	0	0	0.02	0	0	0	2	4	0	3	0	1	0
55950	55950	Bri3	73.6	73.15	97.68	67.95	102.81	107.97	110.8	101.74	92.73	55.22	115.65	150.28	104.38	80.41	85.13	113.34	122.3	92.05	92.9	88.85	108.33	88.92	133.36	85.39	150.19	139.51	144.11	142.96	130.78	63.76	187.24	237.13	157.45	115.32	129.59	163.41	172.42	118.9	137.32	129.22	913	856	1133	779	1152	1226	1247
72282	72282	1810062G17Rik	0.17	0.28	0.47	0.28	0.58	0.67	0.58	1.07	0.87	0.28	0.96	1.05	0.79	0.47	0.49	0.49	0.95	0.81	0.56	0.67	0.26	0.34	0.64	0.36	0.85	0.86	0.75	1.5	1.23	0.33	1.56	1.66	1.19	0.67	0.75	0.71	1.34	1.05	0.83	0.97	2	3	5	3	6	7	6
71978	71978	Ppp2r2a	21.52	19.81	18.33	19.3	18.09	19.2	19.02	19.6	18.49	21.63	18.07	18.39	20.6	22.6	15.93	19.81	19.78	16.08	18.87	18.53	31.68	24.09	25.02	24.25	26.43	24.81	24.74	27.54	26.08	24.97	29.26	29.02	31.07	32.41	24.24	28.56	27.88	20.77	27.89	26.94	1409	1272	1145	1202	1106	1179	1160
60530	60530	Fignl1	1.85	1.73	0.95	2.49	0.62	0.92	0.7	0.79	0.97	2.38	1.19	2.27	0.4	3.25	0.55	0.94	1	0.59	0.88	1.02	2.73	2.11	1.3	3.13	0.91	1.18	0.91	1.1	1.37	2.75	1.92	3.59	0.6	4.66	0.83	1.35	1.42	0.76	1.3	1.49	84	77	41	104	25	39	30
81489	81489	Dnajb1	43.89	45.5	40.15	33.69	28.83	32.82	35.99	30.85	30.19	42.15	20.19	29.98	28.77	25.99	17.19	28.81	28.7	29.37	22.32	31.37	64.59	55.31	54.82	42.34	42.12	42.41	46.81	43.35	42.58	48.66	32.69	47.31	43.4	37.27	26.17	41.54	40.46	37.93	33	45.63	2097	2123	1826	1525	1277	1466	1600
66447	66447	Mgst3	64.96	128.57	120.32	158.91	108.23	136.78	160.81	163.3	146.09	171.67	70.19	61.27	113.55	138.5	140.55	103.2	110.07	177.35	122.38	145.94	95.61	156.29	164.27	199.71	158.12	176.74	209.16	229.47	206.02	198.21	113.65	96.68	171.28	198.62	213.96	148.8	155.17	229.07	180.9	212.24	956	1799	1662	2173	1447	1851	2159
21374	21374	Tbp	13.28	12.93	14.55	12.6	15.87	14.2	13.41	10.04	11.6	14.9	13.33	19.02	15.6	15.07	11.51	13.19	12.69	13.2	12.77	13.6	19.54	15.71	19.86	15.83	23.18	18.34	17.45	14.11	16.35	17.21	21.58	30.02	23.53	21.61	17.52	19.02	17.9	17.05	18.87	19.77	366	345	380	327	403	364	342
224065	224065	Uts2b	0	0	0.11	0	0	0	0	0	0	0	0	0	0	0	0	0	0	0	0	0	0	0	0.14	0	0	0	0	0	0	0	0	0	0	0	0	0	0	0	0	0	0	0	1	0	0	0	0
381853	381853	Gipr	0.04	0.11	0.06	0.39	0.21	0.1	0.07	0	0.07	0.15	0.33	0.04	0.08	0.02	0.15	0.13	0.15	0	0.07	0.02	0.06	0.13	0.09	0.49	0.31	0.13	0.09	0	0.09	0.18	0.53	0.07	0.13	0.03	0.23	0.19	0.21	0	0.11	0.03	3	7	3	10	6	3	1
19344	19344	Rab5b	34.82	40.61	47.4	40.98	51.08	45.77	47.65	53.27	48.85	34.57	50.82	46	49.3	46.54	54.42	49.47	47.3	43.47	51.35	45.98	51.24	49.36	64.71	51.5	74.62	59.14	61.98	74.85	68.89	39.92	82.29	72.58	74.36	66.74	82.84	71.32	66.68	56.15	75.9	66.87	1789	2031	2300.95	1987	2421	2182	2267
110012	110012	Tpgs1	31.53	36	32.94	31.4	31.35	30.89	30.38	33.61	29.13	31.57	22.62	27.64	27.41	24.42	25.49	27.31	26.85	28.35	26.71	30.77	46.41	43.76	44.98	39.47	45.8	39.92	39.51	47.23	41.08	36.46	36.63	43.61	41.34	35.02	38.8	39.38	37.85	36.62	39.48	44.75	451	489	442	417	407	406	396
19273	19273	Ptpru	2.84	6.39	5.22	4.25	4.9	1.27	0.82	0.7	1.12	3.33	0.82	0.73	0.57	1.75	1.51	1.23	0.76	1.11	1.19	2.08	4.19	7.77	7.13	5.34	7.16	1.65	1.07	0.98	1.58	3.84	1.32	1.15	0.86	2.52	2.3	1.78	1.07	1.44	1.76	3.03	257	567	449	365	408	108	69
240066	240066	Zfp870	1.15	1.15	1.54	1.69	1.81	1.65	1.49	1.46	1.54	1.18	1.79	1.44	1.81	1.83	1.57	1.68	1.67	1.6	1.84	1.63	1.7	1.4	2.1	2.12	2.64	2.14	1.93	2.06	2.18	1.36	2.9	2.28	2.73	2.62	2.39	2.42	2.36	2.07	2.73	2.38	102	99	128	140	147	136	121
108168373	108168373	Gm46617	0.44	0.92	0.57	0.63	0.37	0.53	0.59	0.54	0.27	0.63	0.22	0.43	0.77	0.68	0.43	0.27	0.73	0.44	0.52	0.43	0.65	1.12	0.78	0.79	0.55	0.68	0.76	0.76	0.38	0.73	0.35	0.67	1.16	0.97	0.66	0.38	1.04	0.57	0.77	0.62	9	18	11	12	7	10	11
20224	20224	Sar1a	70.07	56.57	85.72	56.85	82.5	82.91	74.06	81.03	78.92	52.02	81.2	73.72	70.85	72.55	77.59	80.8	93.54	80.04	83.23	92.62	103.14	68.77	117.04	71.45	120.53	107.13	96.33	113.86	111.29	60.06	131.48	116.33	106.88	104.04	118.11	116.5	131.87	103.38	123.02	134.7	2913	2293	3396	2234	3182	3213	2859
100042881	100042881	Gm10352	0	0.03	0.01	0	0.01	0	0.02	0.01	0	0.01	0.01	0	0	0	0.01	0.01	0.01	0	0.03	0	0	0.03	0.01	0	0.01	0	0.03	0.01	0	0.01	0.02	0	0	0	0.01	0.01	0.01	0	0.04	0	0	0.6	0.12	0	0.13	0	0.43
76478	76478	Haus8	5.06	3.55	4.38	3.51	3.04	3.51	2.23	3.02	2.73	4.54	4.87	5.94	2.51	4.19	2.03	4.43	3.64	3.07	2.89	4.28	7.45	4.31	5.98	4.41	4.44	4.53	2.91	4.25	3.85	5.24	7.89	9.38	3.78	6.02	3.09	6.38	5.13	3.96	4.28	6.22	127	93	107	88	72	84	58
109135	109135	Plekha5	10.7	10.68	10.97	9.74	13.01	13.85	12.83	13.83	14.16	10.92	11.24	9.57	15.25	11.8	9.45	7.06	11.68	10.5	11.02	12.46	15.74	12.99	14.97	12.24	19.01	17.89	16.68	19.43	19.97	12.61	18.21	15.1	23	16.93	14.38	10.18	16.46	13.56	16.28	18.12	802	802	778	708	923	968	914
53901	53901	Rcan2	5.23	2.38	6.08	5.41	10.73	8.57	11.06	13.5	13.11	2.06	9.59	6.13	14.11	12.42	18.56	15.63	15.57	15.1	13.64	10.04	7.7	2.89	8.3	6.8	15.67	11.08	14.38	18.97	18.49	2.38	15.53	9.67	21.29	17.81	28.25	22.54	21.95	19.51	20.16	14.59	276	124	311	277	534	429	553
66983	66983	Zfp830	6.19	5	5.76	5.2	7.94	6.53	5.17	5.35	4.76	5.5	5.24	5.83	5.45	5.99	5.28	6.03	5.92	4.92	6.12	6.07	9.11	6.08	7.86	6.53	11.61	8.44	6.72	7.51	6.71	6.35	8.48	9.2	8.22	8.59	8.03	8.69	8.35	6.36	9.05	8.83	324	256	287	258	386	320	252
56318	56318	Acpp	53.02	109.57	63.83	99.89	43.77	59.07	37.09	49.04	57.75	110.03	31.18	22.79	48.67	53.5	19.68	16.11	28.77	43.22	25.83	48.98	78.04	133.19	87.15	125.53	63.95	76.33	48.24	68.91	81.44	127.04	50.48	35.97	73.41	76.73	29.96	23.22	40.56	55.82	38.18	71.23	2995	6046	3707	5292	2628	3269	2257
74174	74174	Gtsf1	0	0	0	0	0	0	0	0	0	0	0.14	0.14	0	0	0	0	0	0	0	0	0	0	0	0	0	0	0	0	0	0	0.23	0.22	0	0	0	0	0	0	0	0	0	0	0	0	0	0	0
53609	53609	Clasrp	14.58	15.84	14.48	15.04	13.29	10.83	11.06	11.35	10.72	15.87	12.1	13.27	12.57	12.54	10.42	12.14	9.06	8.25	11.4	11.79	21.45	19.25	19.77	18.9	19.42	13.99	14.38	15.95	15.12	18.32	19.58	20.95	18.97	17.98	15.86	17.5	12.77	10.66	16.84	17.14	487	513	459	475	409	337	342
224826	224826	Ubr2	13.03	12.61	15.38	13.63	16.58	12.29	13.79	15.74	14.84	12.46	16.51	15.84	16.4	15.22	20.92	18.38	14.62	13.81	17.68	15.17	19.18	15.33	21	17.13	24.22	15.88	17.93	22.11	20.93	14.38	26.74	24.99	24.74	21.82	31.85	26.5	20.61	17.84	26.14	22.07	1629	1472	1773	1533	1882	1360	1534
12525	12525	Cd8a	0.45	0.06	0.32	0.09	0.41	0.13	0.13	0.11	0.09	0.04	0.39	1.26	0.27	0.21	0.04	0.17	0.17	0.04	0.13	0.09	0.66	0.08	0.43	0.11	0.6	0.17	0.17	0.15	0.12	0.05	0.64	1.99	0.41	0.31	0.07	0.25	0.24	0.06	0.19	0.13	22	3	15	4	19	6	6
12492	12492	Scarb2	30.42	30.09	31.9	32.13	34.26	27.27	27.28	26.56	26.86	35.95	38.54	37.52	31.79	35.06	30.32	33.29	37.2	26.11	31.8	28.06	44.78	36.58	43.56	40.38	50.05	35.23	35.48	37.32	37.88	41.51	62.4	59.2	47.95	50.28	46.15	47.99	52.44	33.72	47	40.81	2350	2280	2351	2359	2463	1975	1968
73692	73692	Cplane1	2.2	2.32	2.38	2.6	2.36	1.15	1.37	1.37	1.68	2.67	2.02	2.3	1.85	2.83	1.78	1.94	1.8	1.57	1.7	1.84	3.24	2.82	3.25	3.26	3.44	1.49	1.78	1.93	2.37	3.08	3.27	3.63	2.79	4.06	2.71	2.79	2.54	2.03	2.51	2.68	388	403	401	438	389	192	228
108737	108737	Oxsr1	12.69	11.85	13.01	14.64	13.7	13.53	14.25	13.54	14.33	13.38	13.28	10.6	12.83	15.65	15.45	16.42	14.53	11.94	15.03	13.97	18.67	14.41	17.76	18.4	20.01	17.48	18.54	19.02	20.2	15.45	21.49	16.72	19.35	22.44	23.52	23.68	20.49	15.43	22.22	20.31	964	877	940	1051	968	953	1002
16694	16694	Krtap12-1	66.53	269.22	70.83	279.94	0.92	0	0	1.85	0	246.65	0	5.92	0	70.36	0	0.16	0	0	3.14	33.68	97.92	327.26	96.69	351.8	1.35	0	0	2.59	0	284.79	0	9.34	0	100.9	0	0.23	0	0	4.64	48.98	490.12	1812.14	479.83	1861.92	6	0	0
66617	66617	Ntmt1	8.28	13.39	11.95	12.87	10.63	11.15	10.12	10.62	7.68	15.31	8.84	8.01	7.55	11.83	8.13	7.89	9	10.12	11.19	9.88	12.18	16.28	16.32	16.18	15.54	14.41	13.16	14.92	10.83	17.67	14.32	12.64	11.39	16.97	12.37	11.37	12.69	13.07	16.55	14.37	142	216	194	207	166	176	158
16512	16512	Kcnh3	0.16	0.1	0.1	0.05	0.07	0.11	0.09	0.07	0.16	0.11	0.17	0.16	0.04	0.05	0.04	0.12	0.07	0.13	0.04	0.22	0.23	0.12	0.13	0.07	0.1	0.14	0.12	0.1	0.23	0.12	0.27	0.25	0.06	0.08	0.05	0.18	0.1	0.16	0.05	0.32	10	6	6	3	4	6	5
215476	215476	Prr14l	3.9	4.18	3.41	4.28	4.08	2.79	2.39	2.72	3.09	4.37	4.14	4.55	3.13	5.12	3.09	3.58	3.52	2.53	3.06	3.5	5.74	5.08	4.65	5.37	5.97	3.6	3.11	3.82	4.35	5.04	6.71	7.18	4.72	7.35	4.7	5.16	4.96	3.27	4.52	5.08	670	694	551	689	644	445	381
194388	194388	Tet3	8.49	11.35	8.58	12.36	8.84	8	7.22	6.97	8.01	14.05	9.03	9.61	8.05	12.05	6.1	6.83	6.75	5.86	6.49	8.21	12.5	13.8	11.71	15.53	12.91	10.33	9.39	9.79	11.3	16.23	14.61	15.17	12.15	17.28	9.28	9.85	9.51	7.57	9.59	11.94	1583	2063	1516	2173	1530	1389	1248
27261	27261	Dok3	15.49	5.82	10.41	6.27	20.61	8.21	10.97	9.12	6.68	4.47	28.74	34.77	12.74	13.92	10.59	33.2	18.26	7.11	12.96	9.82	22.8	7.08	14.21	7.87	30.11	10.61	14.26	12.82	9.42	5.16	46.54	54.87	19.22	19.97	16.12	47.87	25.74	9.18	19.16	14.27	362	139	231	143	430	179	233
100862324	100862324	LOC100862324	0	0	0	0.01	0	0	0	0	0	0	0	0	0	0	0.01	0	0	0	0	0	0	0	0	0.01	0	0	0	0	0	0	0	0	0	0	0.01	0	0	0	0	0	0	0	0	0.5	0	0	0
330450	330450	Far2	85.81	72.14	104.77	36.24	101.55	223.29	83.14	89.51	184.73	71.06	74.9	35.09	78.99	25.14	45.97	77.03	51.24	109.57	49.79	217.53	126.3	87.69	143.03	45.54	148.36	288.52	108.13	125.77	260.52	82.05	121.27	55.37	119.16	36.05	69.99	111.06	72.24	141.53	73.6	316.36	4804.9	3923.55	5577.8	1907.53	5286.05	11622.61	4323.43
100042235	100042235	Gm3739	0.23	0.07	0.02	0.09	0.22	0.02	0.02	0.15	0.12	0.07	0.04	0.11	0.14	0.12	0.09	0.08	0.05	0.06	0.09	0.12	0.33	0.08	0.03	0.11	0.32	0.03	0.03	0.2	0.18	0.08	0.06	0.18	0.22	0.17	0.13	0.12	0.06	0.08	0.14	0.18	10.45	3.13	0.89	3.64	9.61	1.02	1.03
70370	70370	Fbln7	6.4	7.87	14.33	6.45	8.7	1.81	1.85	2.93	2.15	3.85	6.2	7.86	2.45	4.93	2.54	8.13	2.76	2.3	4.58	3.61	9.41	9.56	19.57	8.11	12.71	2.34	2.4	4.11	3.03	4.44	10.05	12.4	3.7	7.07	3.87	11.72	3.89	2.98	6.77	5.25	294	353	627	281	371	78	79
26570	26570	Slc7a11	1.92	2.39	1.83	2.79	0.44	0.77	0.36	0.52	0.73	2.6	4.95	6.53	0.4	2.58	0.47	1.4	1.02	0.6	1.31	0.99	2.82	2.91	2.49	3.5	0.65	1	0.47	0.73	1.03	3	8.02	10.3	0.6	3.69	0.72	2.02	1.44	0.78	1.94	1.44	295.76	350.03	255.03	399.05	61	106.02	49
380712	380712	Tlcd2	18.37	10.89	15.09	9.88	18.39	32.27	17.54	19.27	26.52	12.84	16.2	14.18	18	12.23	11.24	14.21	15.78	19.01	14.29	26	27.04	13.24	20.6	12.41	26.87	41.7	22.82	27.08	37.4	14.82	26.22	22.37	27.14	17.55	17.11	20.48	22.25	24.56	21.12	37.81	367	199	279	175	336	585	309
105440	105440	Kctd9	8.99	7.75	11.98	11.22	15.77	14.86	12.62	16.33	15.26	9.16	13.27	8.36	13.8	18.73	14.88	11.67	17.7	16.78	15.46	12.55	13.23	9.42	16.36	14.1	23.03	19.2	16.41	22.94	21.52	10.58	21.49	13.19	20.82	26.86	22.64	16.82	24.96	21.67	22.86	18.25	443	373	558	523	718	674	580
195531	195531	Zfp982	0.84	0.37	0.78	0.61	1	1.13	1.14	1.38	1.07	0.27	1.08	1.36	1.92	1.52	1.79	1.16	2.07	1.49	1.65	0.93	1.24	0.46	1.07	0.76	1.45	1.47	1.48	1.94	1.51	0.31	1.76	2.15	2.89	2.19	2.72	1.67	2.92	1.92	2.43	1.35	57	24	51	38	62.99	67	74
58226	58226	Cacna1h	0.3	0.21	0.23	0.21	0.3	0.17	0.2	0.24	0.23	0.11	0.23	1.17	0.25	0.23	0.41	0.4	0.29	0.15	0.37	0.34	0.45	0.25	0.31	0.27	0.44	0.22	0.26	0.34	0.32	0.12	0.37	1.85	0.38	0.33	0.62	0.58	0.41	0.19	0.55	0.5	42	28	30	28	39	22	26
217480	217480	Dgkb	0.09	0.02	0.14	0.14	0.18	0.16	0.17	0.1	0.22	0.05	0.16	0.1	0.27	0.07	0.26	0.09	0.15	0.04	0.23	0.23	0.14	0.02	0.19	0.18	0.27	0.2	0.22	0.14	0.31	0.06	0.27	0.16	0.4	0.1	0.39	0.13	0.21	0.05	0.34	0.33	10	2	14	14	18	16	17
22652	22652	Mkrn3	0.15	0.41	0.21	0.45	0.54	0.38	0.27	0.22	0.41	0.37	0.25	0.24	0.17	0.26	0.22	0.21	0.29	0.3	0.32	0.43	0.22	0.5	0.29	0.57	0.79	0.48	0.35	0.31	0.57	0.43	0.4	0.38	0.25	0.38	0.33	0.31	0.41	0.39	0.47	0.63	6	16	8	17	20	14	10
66536	66536	Nipsnap3b	9.45	7.95	11.58	8.45	15.45	10.46	10.64	9.3	8.4	7.33	23.53	19.13	10.09	11.78	10.27	17.99	19.52	9.17	12.71	10.44	13.92	9.67	15.81	10.62	22.58	13.51	13.83	13.07	11.84	8.47	38.1	30.19	15.23	16.9	15.63	25.94	27.51	11.84	18.79	15.19	213	173	246	179	319	218	220
381259	381259	Tmem237	4.81	4.15	6.36	6.45	6.54	5.86	5.94	6.07	4.84	4.75	6.9	8.2	5.05	7.63	6.03	7.25	6.09	5.86	6.22	7.14	7.08	5.05	8.68	8.1	9.56	7.57	7.72	8.52	6.83	5.48	11.17	12.93	7.62	10.94	9.17	10.46	8.58	7.56	9.2	10.39	133	111	166	168	166	150	152
50780	50780	Rgs3	14.93	12.99	13.61	13.72	14.86	17.8	12.18	9.92	12.19	13.54	14.2	15.03	11.06	13.18	11.24	16.3	12.56	7.45	12.25	10.29	21.98	15.79	18.58	17.25	21.7	22.99	15.84	13.94	17.2	15.63	22.99	23.72	16.69	18.91	17.12	23.5	17.71	9.62	18.1	14.97	671	600	587	619	642	698	517
93876	93876	Pcdhb5	0.9	0.25	0.83	0.28	0.63	0.26	0.49	0.4	0.53	0.15	0.42	0.82	0.39	0.46	0.44	0.39	0.39	0.39	0.5	0.57	1.32	0.31	1.14	0.35	0.91	0.34	0.64	0.57	0.75	0.17	0.68	1.29	0.59	0.66	0.67	0.56	0.55	0.5	0.74	0.83	50.93	14	45	15	33	14	26
109349	109349	Fam163b	0.12	0.05	0.02	0.07	0.03	0	0.03	0.18	0.05	0.02	0.03	0.56	0.05	0.18	0	0.05	0.02	0	0	0	0.17	0.06	0.03	0.09	0.04	0	0.03	0.25	0.07	0.03	0.04	0.88	0.08	0.26	0	0.07	0.03	0	0	0	5	2	1	3	1	0	1
15488	15488	Hsd17b4	40.49	34.44	41.2	34.27	52.39	55.51	42.57	44.89	51.37	34.04	35.42	30.15	44.34	41.07	40.17	38.29	47.77	40.68	43.22	49.26	59.59	41.86	56.25	43.07	76.54	71.73	55.37	63.08	72.44	39.31	57.34	47.57	66.88	58.9	61.16	55.2	67.35	52.54	63.89	71.63	1705	1414	1650	1366	2044	2184	1667
101055864	101055864	LOC101055864	0	0	0.02	0	0	0	0	0	0	0	0	0	0	0	0	0	0	0	0	0	0	0	0.03	0	0	0	0	0	0	0	0	0	0	0	0	0	0	0	0	0	0	0	0.5	0	0	0	0
213603	213603	Slc44a3	0.68	0.92	1.18	0.74	1.78	1.93	1.75	1.26	1.87	0.98	0.82	0.68	2.1	0.87	1.48	0.69	1.06	1.33	0.95	1.54	0.99	1.12	1.62	0.93	2.61	2.49	2.28	1.77	2.64	1.13	1.32	1.07	3.16	1.25	2.25	1	1.49	1.72	1.41	2.24	27	36	45	28	66	72	65
69165	69165	Cd209b	10.71	11.4	8.87	10.93	39.18	37.63	54.65	26.96	30.47	9.93	17.9	9.16	39.36	41.43	38.89	13.37	20.56	37.62	30.87	29.62	15.77	13.85	12.11	13.74	57.24	48.62	71.08	37.88	42.97	11.46	28.98	14.45	59.38	59.42	59.21	19.27	28.99	48.59	45.63	43.07	333	341	258	321	1119	1086	1571
210853	210853	Zfp947	0.19	0.27	0.37	0.35	0.56	0.49	0.33	0.52	0.46	0.3	0.39	0.67	0.63	0.7	0.32	0.73	0.67	0.63	0.72	0.49	0.28	0.32	0.51	0.44	0.82	0.63	0.43	0.73	0.65	0.35	0.63	1.05	0.95	1	0.48	1.05	0.95	0.81	1.07	0.71	8	11	15	14	22	19	13
20446	20446	St6galnac2	6.12	8.48	7.34	8.66	9.55	6.75	6.09	5.76	7.3	7.68	2.87	3.68	5.8	6.27	7.66	4.03	4.16	5.3	5.88	6.42	9.01	10.31	10.03	10.88	13.95	8.72	7.92	8.09	10.3	8.87	4.64	5.81	8.75	9	11.66	5.81	5.87	6.85	8.7	9.33	189	254	215	252	272	194	174
100764	100764	Rita1	5.63	6.46	5.11	5.71	6	5.71	5.59	5.81	5.74	5.5	4.53	4.47	4.79	6.13	5.56	6.13	3.99	4.49	5.05	6.03	8.28	7.86	6.98	7.18	8.76	7.38	7.27	8.17	8.09	6.35	7.33	7.05	7.23	8.8	8.46	8.84	5.63	5.8	7.46	8.77	131	145	112	124	127	122	119
192113	192113	Atp12a	11.84	59.94	40.86	23.51	34.66	11.58	3.05	3.72	9.72	62.23	1.68	3.54	4.53	3.39	0.7	4.24	2.83	5.05	1.44	6.03	17.42	72.87	55.78	29.55	50.64	14.97	3.97	5.23	13.7	71.85	2.72	5.58	6.83	4.86	1.06	6.12	3.99	6.52	2.12	8.76	757	3755	2492	1428	2061	694	182
229725	229725	Clcc1	15.14	13.66	16.7	13.42	17.21	17.88	18.39	17.2	17.31	15.53	16.48	15.58	16.85	18.15	17.61	17.62	17.14	16.87	17.74	16.3	22.29	16.61	22.8	16.87	25.15	23.1	23.92	24.16	24.4	17.93	26.69	24.59	25.42	26.03	26.81	25.4	24.16	21.79	26.23	23.7	502.14	449.57	531.47	429.96	531.23	557.91	569.66
74091	74091	Npl	31.26	20.36	19.87	19.07	12.4	40.36	33.29	49.5	38.88	18.49	32.89	21.55	35.8	35.02	17.76	22.88	37.12	29.71	28.38	29.93	46.01	24.74	27.13	23.97	18.11	52.16	43.3	69.56	54.82	21.35	53.25	34.01	54	50.23	27.04	32.99	52.33	38.38	41.94	43.52	625	391	375	357	227	747	612
72318	72318	Cyth4	12.29	4.52	10.92	5.84	14.83	12.76	17.51	12.3	10.17	4.19	74.34	66.23	16.5	17.73	13.51	43.39	30.49	9.93	22.33	8.52	18.08	5.5	14.91	7.34	21.67	16.49	22.78	17.29	14.34	4.84	120.37	104.5	24.89	25.42	20.57	62.55	42.98	12.82	33	12.39	540	194	457	243	604	524	716
18676	18676	Phf2	13.65	11.98	13.64	13	16.53	11.48	12.49	13.9	14.62	13.42	14.85	16.62	17.2	15.64	17.19	15.11	14.14	13.63	13.61	13.72	20.09	14.57	18.63	16.34	24.14	14.83	16.24	19.53	20.62	15.49	24.05	26.22	25.95	22.43	26.17	21.79	19.93	17.61	20.12	19.95	1181	1018	1127	1070	1332	932	1010
22402	22402	Ccn4	7.14	0.97	2.06	0.88	1.33	0.7	0.46	0.74	0.72	0.97	4.68	7.41	0.82	1.39	0.61	10.12	0.69	0.92	1.15	1.37	10.5	1.18	2.81	1.1	1.95	0.9	0.6	1.04	1.01	1.12	7.58	11.7	1.24	2	0.93	14.59	0.97	1.19	1.69	2	589	79	160	69	102	53	35
76854	76854	Gper1	0.56	0.34	0.27	0.32	0.48	0.74	0.52	0.61	0.32	0.16	0.26	0.61	0.43	0.48	0.48	0.65	0.32	0.28	0.43	0.75	0.83	0.42	0.37	0.41	0.7	0.96	0.68	0.86	0.45	0.19	0.43	0.96	0.65	0.68	0.73	0.94	0.46	0.36	0.64	1.09	22	13	10	12	16	27	19
238021	238021	Fscn2	0.31	0.24	0.08	0.18	0.34	0.21	0.64	0.26	0.95	0.09	0.26	0.04	0.36	0.46	0.52	0.43	0.17	0.93	0.46	0.13	0.46	0.3	0.11	0.23	0.5	0.27	0.83	0.36	1.34	0.1	0.42	0.07	0.55	0.66	0.79	0.61	0.24	1.2	0.69	0.19	8	6	2	5	8	5	15
191578	191578	Helq	3.23	2.78	2.94	2.85	2.82	3.47	2.74	2.24	2.51	2.9	2.61	2.71	2.45	3.06	2.74	1.96	2.45	1.87	2.56	2.76	4.76	3.38	4.01	3.58	4.13	4.49	3.56	3.14	3.54	3.35	4.22	4.27	3.7	4.38	4.17	2.82	3.45	2.41	3.78	4.01	158	137	132	140	128	162	121
13848	13848	Ephb6	35.17	51.94	33.12	36.69	32.35	30.34	30.6	31.92	33.06	37.76	17.76	11.18	29.11	21.93	18.43	10.2	19.6	26.39	21.08	31.55	51.76	63.14	45.22	46.11	47.26	39.2	39.79	44.86	46.63	43.6	28.76	17.64	43.91	31.45	28.05	14.71	27.63	34.09	31.16	45.88	2163	3136	1956	2142	1860	1740	1750
102638882	102638882	Gm35339	0.46	0.82	0.91	0.65	0.72	0.48	0.32	0.64	0.43	0.56	0.73	0.57	0.61	0.62	0.74	0.76	0.5	0.39	0.69	0.91	0.68	1	1.24	0.82	1.05	0.62	0.42	0.9	0.6	0.65	1.18	0.9	0.91	0.89	1.12	1.09	0.71	0.5	1.03	1.32	40	61	66	48	50	35	22
319159	319159	H4c11	0.32	0.39	0	0	0	0.4	0	0.4	0	0.37	0	0.38	0	0	0	0	0	0	0	0	0.47	0.47	0	0	0	0.51	0	0.56	0	0.43	0	0.6	0	0	0	0	0	0	0	0	1	1	0	0	0	1.04	0
11722	11722	Amy1	8.42	7.83	13.58	9.17	27.73	17.65	27.75	17.31	16.82	5.84	7.25	4.79	20.85	12.51	23.62	8.91	22.21	14.68	18.55	12.58	12.39	9.52	18.54	11.53	40.51	22.8	36.09	24.33	23.72	6.74	11.74	7.56	31.44	17.95	35.96	12.85	31.31	18.96	27.42	18.3	216	198	339	223	667	422	676
77220	77220	Tmem200a	0.1	0.16	0.18	0.2	0.2	0.29	0.21	0.4	0.13	0.21	0.17	0.25	0.15	0.18	0.09	0.17	0.27	0.17	0.23	0.23	0.15	0.19	0.25	0.26	0.29	0.37	0.27	0.57	0.18	0.24	0.27	0.4	0.23	0.26	0.13	0.24	0.38	0.22	0.33	0.33	7	8	10	11	13	16	11
58994	58994	Smpd3	37.03	8.82	39.59	19.23	99.28	18.53	23.13	28.58	16.98	9.47	30.18	22.56	36.23	37.04	45.31	63.32	43.36	66.93	23.61	17.13	54.49	10.72	54.06	24.16	145.04	23.94	30.08	40.16	23.95	10.93	48.87	35.59	54.65	53.12	68.98	91.29	61.13	86.45	34.9	24.91	3106	726	3166	1530	7770	1453	1820
19183	19183	Psmc3ip	3.8	3.85	3.5	3.82	2.47	3.52	3.6	3.86	2.66	6.8	1.84	3.89	1.89	4.63	2.87	2.41	3.57	4.23	2.96	3.06	5.6	4.67	4.78	4.8	3.61	4.55	4.68	5.43	3.75	7.85	2.98	6.13	2.86	6.64	4.37	3.48	5.03	5.46	4.37	4.46	50	47	42	46	28	41	42
12362	12362	Casp1	23.25	29.5	32.29	21.92	35.15	30.8	28.46	25.97	22.12	22.96	41.02	46.56	26.35	23.86	17.8	38.51	42.61	21.08	25.68	21.59	34.22	35.86	44.09	27.54	51.35	39.79	37.02	36.5	31.2	26.51	66.41	73.47	39.75	34.22	27.1	55.52	60.08	27.22	37.96	31.4	509	622	668	450	706	625	574
17301	17301	Foxd2	0.59	0.65	0.74	0.49	0.63	0.24	0.39	0.53	0.24	0.21	0.37	1	0.27	0.51	0.64	0.44	0.59	0.24	0.78	0.68	0.86	0.79	1.02	0.62	0.92	0.3	0.51	0.75	0.34	0.24	0.6	1.58	0.41	0.74	0.98	0.64	0.84	0.31	1.15	1	24	26	29	19	24	9	15
13131	13131	Dab1	0.46	0.83	0.6	0.39	0.81	2.62	2.56	2.37	2.62	0.54	1.15	0.55	2.54	1.32	1.11	0.41	1.8	2.06	1.12	1.62	0.68	1.01	0.82	0.49	1.19	3.38	3.32	3.33	3.69	0.63	1.87	0.86	3.84	1.9	1.69	0.59	2.53	2.66	1.65	2.35	42	59	40	35	67	193	200
58988	58988	Rps6kb2	27.61	38.44	23.86	39.9	18.89	23.51	21.98	24.62	21.55	40.56	17.84	21.89	24.21	25.04	20.58	14.55	20.27	17.12	19.93	22.46	40.64	46.73	32.58	50.15	27.6	30.37	28.59	34.6	30.39	46.83	28.88	34.55	36.51	35.92	31.33	20.98	28.57	22.11	29.46	32.66	740	996	605	992	456	580	542
57908	57908	Zfp318	2.84	2.29	3.31	2.56	4.26	2.78	3.33	3.56	3.93	2.57	4.6	4.14	4.65	4.55	4.33	3.4	4.14	3.49	3.66	3.19	4.19	2.78	4.52	3.22	6.23	3.59	4.33	5.01	5.54	2.97	7.46	6.53	7.01	6.52	6.59	4.91	5.84	4.51	5.41	4.63	378	326	425	330	543	366	406
216154	216154	Med16	8.58	11.25	9.01	11.2	10.05	10.04	10.62	11.27	11.77	9.78	12.48	10.94	10.97	11.72	9.41	11.86	10.2	9.18	9.85	11.1	12.63	13.67	12.3	14.08	14.68	12.97	13.82	15.84	16.61	11.3	20.21	17.26	16.55	16.8	14.33	17.1	14.38	11.85	14.57	16.15	440.19	564	438.46	545.06	478.64	482.05	507.68
403187	403187	Opa3	13.8	13.69	13.56	13.15	12.1	11.87	14.41	19.35	17.88	13.07	13.71	13.8	16.84	16.32	20.19	16.03	17.28	16.14	21.78	15.69	20.31	16.64	18.52	16.53	17.68	15.34	18.74	27.2	25.22	15.09	22.2	21.78	25.4	23.4	30.74	23.12	24.36	20.85	32.19	22.82	480	463	448	432	389	385	465
272790	272790	Magee2	0.11	0.35	0.15	0.18	0	0.03	0.09	0	0.03	0.27	0	0.09	0.09	0.09	0.06	0.03	0.03	0.06	0.06	0.06	0.16	0.42	0.2	0.22	0	0.04	0.12	0	0.04	0.31	0	0.14	0.14	0.13	0.09	0.04	0.04	0.08	0.09	0.09	4	12	5	6	0	1	3
623898	623898	Gm6460	0	0.11	0	0.11	0	0	0	0	0	0	0.11	0	0	0.11	0	0	0	0	0	0	0	0.13	0	0.14	0	0	0	0	0	0	0.18	0	0	0.16	0	0	0	0	0	0	0	1	0	1	0	0	0
64435	64435	Fcamr	1.73	1.98	1.33	0.95	2.45	1.3	0.96	0.97	1.39	2.21	1.15	0.64	1.52	0.91	0.73	0.54	1.13	0.68	0.67	1.55	2.54	2.41	1.82	1.2	3.58	1.67	1.25	1.37	1.97	2.56	1.86	1.01	2.3	1.3	1.11	0.79	1.59	0.88	1	2.25	171	163	114	100	158	109	97
67270	67270	Mrpl42	115	135.82	184.04	161.65	205.49	268.82	319.57	297.15	275.61	131.37	147.51	157.2	254.89	171.61	303.12	289.25	244.02	378.63	292.02	249.71	169.25	165.1	251.27	203.14	300.19	347.35	415.66	417.55	388.67	151.68	238.84	248.05	384.48	246.11	461.44	417.04	344.02	489.05	431.64	363.15	840	912	1236	1074	1335	1769	2067
14652	14652	Glp1r	0	0	0.15	0.05	0.05	0	0.05	0	0.05	0.05	0	0.05	0	0	0.05	0.1	0	0	0	0	0	0	0.2	0.06	0.07	0	0.07	0	0.07	0.06	0	0.08	0	0	0.08	0.15	0	0	0	0	0	0	3	1	1	0	1
108167320	108167320	LOC108167320	5.4	9.01	9.37	7.41	6.05	4.58	3.52	4.72	4.14	5.28	3.65	4.79	4.25	6.64	4.69	5.92	5.3	2.75	5.03	4.98	7.94	10.95	12.79	9.32	8.83	5.92	4.57	6.63	5.84	6.1	5.91	7.55	6.4	9.53	7.14	8.54	7.48	3.55	7.44	7.24	35.93	54.37	57.15	44.31	35.25	27.25	20.6
629873	629873	Krtap1-4	249.41	953.79	304.71	871.23	11.67	0	0	7.26	0.07	630.55	0.29	17.04	0	134.06	0	1.59	0	0	12.45	67.52	367.09	1159.43	416	1094.89	17.04	0	0	10.2	0.1	728.05	0.47	26.89	0	192.25	0	2.3	0	0	18.41	98.2	3808	13866	4370	12373	162	0	0
73693	73693	Dppa4	0	0	0	0	0	0	0	0	0	0	0	0	0.06	0	0	0	0	0	0	0	0	0	0	0	0	0	0	0	0	0	0	0	0.09	0	0	0	0	0	0	0	0	0	0	0	0	0	0
545975	545975	Cers3	18.04	15.93	9.45	14.15	5.86	12.94	11.84	12.12	11.94	15.9	5.58	3.6	9.43	10.71	6.12	2.02	8.87	9.62	8.56	9.22	26.56	19.37	12.91	17.78	8.56	16.72	15.39	17.03	16.83	18.36	9.03	5.67	14.23	15.36	9.32	2.91	12.5	12.42	12.65	13.41	936	808	467	696	282	628	572
103694	103694	Tmed4	25.94	24.14	33.63	24.58	37.86	35.81	36.71	34.33	34.43	20.5	35.44	31.76	34.78	26.53	38.21	43.48	35.06	32.49	33.81	32.75	38.18	29.34	45.92	30.89	55.31	46.28	47.75	48.24	48.56	23.67	57.39	50.11	52.47	38.05	58.17	62.69	49.42	41.97	49.98	47.63	618	555	758	550	829	792	807
21848	21848	Trim24	5.43	5.38	6.54	5.77	8.01	6.98	8.33	6.8	7.2	5.71	6.87	5.45	7.86	7.19	8.38	7.07	7.92	5.59	7.4	5.38	7.99	6.54	8.93	7.25	11.71	9.02	10.84	9.55	10.16	6.6	11.13	8.6	11.85	10.32	12.76	10.19	11.16	7.22	10.93	7.82	367	373	424	378	511	446	531
20504	20504	Slc17a1	0.11	0.28	0.16	0.53	0.08	0.04	0.04	0.04	0	0.47	0	0.04	0.03	0.09	0.04	0.04	0	0	0.04	0	0.17	0.34	0.22	0.66	0.12	0.05	0.05	0.06	0	0.54	0	0.06	0.05	0.13	0.06	0.06	0	0	0.06	0	4	8	4	15	2	1	1
171166	171166	Mcoln3	1.09	1.32	1.42	1.53	2.04	0.56	0.4	0.82	0.5	2.43	1.13	1.52	0.61	4	0.35	0.6	0.75	0.36	0.4	1.03	1.61	1.6	1.94	1.92	2.97	0.72	0.52	1.15	0.71	2.8	1.83	2.4	0.92	5.73	0.54	0.87	1.06	0.47	0.6	1.5	48	52	56	69	80	19	15
18130	18130	Ints6	5.89	4.9	4.8	5.07	5.36	5.03	4.37	4.55	6.27	5.92	5.95	5.75	5.39	5.95	4.23	4.52	5.12	4.1	4.53	4.48	8.67	5.96	6.55	6.37	7.83	6.5	5.69	6.39	8.84	6.83	9.63	9.08	8.13	8.54	6.44	6.51	7.21	5.29	6.69	6.52	437	396	355	409	389	434	342
109342	109342	Slc5a10	0.07	0.27	0.03	0.24	0.06	0.25	0.04	0	0.06	0.18	0.04	0.12	0.07	0.09	0.04	0.06	0.04	0.15	0.04	0.06	0.1	0.33	0.05	0.31	0.09	0.32	0.05	0	0.09	0.21	0.06	0.2	0.11	0.13	0.06	0.09	0.05	0.19	0.05	0.09	2	9.01	1	7	2	8.01	1
105245	105245	Txndc5	106.49	129.25	114.07	126.82	86.35	59.17	57.44	66.95	61.72	115.25	93.26	126.16	72.73	103.69	69.81	93.08	80.22	65.21	79.78	81.37	156.73	157.11	155.73	159.38	126.15	76.46	74.7	94.07	87.04	133.08	151	199.07	109.71	148.7	106.27	134.2	113.09	84.22	117.93	118.33	4419	5229	4502	4980	3319	2294	2216
13164	13164	Dazl	0.02	0	0.02	0	0	0	0	0	0.02	0	0.02	0.02	0.05	0.02	0	0.02	0	0	0.05	0.07	0.03	0	0.03	0	0	0	0	0	0.03	0	0.04	0.04	0.07	0.03	0	0.03	0	0	0.07	0.1	1	0	1	0	0	0	0
225895	225895	Taf6l	5.91	6.29	4.92	6.8	4.76	4.02	4.65	4.32	4.37	6.91	4.69	6.82	4.26	5.22	3.9	5.02	4.57	3.5	4.74	4.41	8.7	7.65	6.72	8.55	6.96	5.2	6.04	6.06	6.16	7.98	7.6	10.75	6.42	7.49	5.93	7.24	6.44	4.52	7.01	6.41	200	207	158	217	149	127	146
71323	71323	Rassf8	8.48	8.14	6.97	8.64	8.18	5.13	5.28	6.55	5.17	9.4	12.43	8.96	5.66	8.76	6.35	12	7.93	7.34	5.71	6.46	12.48	9.89	9.51	10.86	11.95	6.63	6.87	9.2	7.3	10.85	20.13	14.14	8.53	12.56	9.67	17.3	11.18	9.48	8.45	9.39	709	660	537	692	625	438	395
380698	380698	Obscn	7.14	3.21	8.49	9.16	11.59	13.01	18.31	27.68	25.95	2.63	14.16	5.26	22.41	13.28	46.12	22.99	14.78	27.1	25.7	18.16	10.51	3.9	11.59	11.51	16.93	16.81	23.81	38.89	36.59	3.04	22.93	8.31	33.8	19.04	70.21	33.15	20.83	35	37.99	26.41	2888	1284	3286	3538	4381	4951	6957
76055	76055	Oga	20.79	21.55	22	23.39	21.83	20.47	17.41	18.54	17.89	20.82	22.35	19.15	21.28	25.19	18.72	18.87	19.33	16.09	21.11	21.4	30.6	26.2	30.04	29.39	31.89	26.45	22.65	26.05	25.23	24.04	36.18	30.22	32.09	36.12	28.5	27.21	27.25	20.78	31.21	31.11	1708	1739	1725	1829	1672	1583	1336
27426	27426	Nagpa	13.64	12.95	14.24	11.3	15	12.65	13.21	13.49	11.56	9.79	24.62	23.23	15.23	13.26	14.08	24.14	16.49	11.27	15.12	13.63	20.08	15.74	19.44	14.2	21.91	16.34	17.19	18.95	16.31	11.31	39.86	36.66	22.98	19.01	21.43	34.8	23.25	14.56	22.35	19.82	449	414	445	351	456	388	404
54672	54672	Adgrg3	0.83	1.99	2.01	2	1.06	1.22	0.6	1.28	1.06	1.75	1.44	2.23	1.24	1	0.58	1.07	0.87	0.58	1.15	1.38	1.22	2.42	2.75	2.51	1.55	1.58	0.78	1.8	1.5	2.02	2.33	3.52	1.87	1.43	0.89	1.54	1.23	0.76	1.7	2.01	32	79	75	78	41	44	22
68961	68961	Phkg2	28.59	35.67	29.68	28.7	28.88	22.53	22.29	20.56	19.31	30.83	22.3	28.8	24.81	22.35	18.47	23.67	21.12	18.24	22.53	28.84	42.08	43.36	40.52	36.07	42.19	29.11	28.99	28.89	27.23	35.6	36.1	45.44	37.42	32.05	28.11	34.13	29.77	23.56	33.3	41.94	664.93	800.69	641.64	633.34	614.07	494.07	479.14
101966	101966	D8Ertd738e	133.97	141.12	162.62	157.85	145.2	184.7	183.41	171.65	164.64	166.03	129.85	136.03	144.06	143	139.11	151.93	161.01	178.09	152.6	160.63	197.19	171.55	222.02	198.37	212.11	238.65	238.55	241.2	232.19	191.7	210.25	214.64	217.3	205.08	211.77	219.06	226.98	230.03	225.57	233.6	971.35	933.39	1082.7	1030.84	924.15	1195.22	1176.42
68870	68870	Ak8	0.7	0.41	0.94	0.14	1.6	0.69	1	0.43	0.4	0.12	2.59	2.55	1.71	2.19	1.52	1.97	1.14	1.01	1.17	0.62	1.03	0.5	1.28	0.18	2.34	0.89	1.3	0.61	0.57	0.14	4.19	4.02	2.57	3.14	2.31	2.83	1.61	1.3	1.73	0.9	17	9	22	3	35	16	22
75641	75641	1700029I15Rik	0.47	0	0	0	0.6	1.14	0	1.15	0.61	0	1.13	0	0.57	0	0.63	0.72	0.59	0	0	0	0.69	0	0	0	0.88	1.47	0	1.62	0.86	0	1.84	0	0.87	0	0.95	1.04	0.84	0	0	0	1	0	0	0	1	2	0
17344	17344	Pias2	10.32	8.37	10.18	10.02	13.46	9.6	9.5	11.01	10.71	9.64	12.22	12.59	12.75	12.08	11.31	10.21	11	11.2	11.61	10.77	15.19	10.17	13.9	12.59	19.66	12.4	12.35	15.46	15.1	11.13	19.78	19.87	19.23	17.33	17.22	14.72	15.51	14.46	17.16	15.66	671	609	686	686	883	666	617
17164	17164	Mapkapk2	48.85	53.69	53.96	59.92	49.71	58.27	59	64.04	56.62	50.67	79.79	71.5	49.91	59.15	70.65	78.07	65.14	58.25	62.23	54.32	71.89	65.27	73.66	75.3	72.63	75.3	76.74	89.99	79.84	58.51	129.18	112.83	75.29	84.83	107.56	112.57	91.84	75.23	91.99	79	2214	2376	2327	2572	2089	2469	2488
21985	21985	Tpd52	41.88	36.32	30.7	33.66	26.75	35.99	25.91	24.2	28.48	38.59	46.52	47.51	23.84	33.67	15.83	35.68	33.06	24.17	28.75	32.01	61.65	44.14	41.92	42.3	39.08	46.5	33.7	34	40.16	44.56	75.32	74.97	35.95	48.29	24.1	51.45	46.6	31.21	42.49	46.56	1727	1455	1198	1295	1036	1418	1022
20491	20491	Sla	9.56	1.5	4.65	2.1	10.82	3.22	3.23	1.94	2.08	1.08	13.97	16.98	6.93	9.48	5.95	16.85	8.37	3.05	3.76	3.6	14.07	1.82	6.35	2.64	15.8	4.16	4.2	2.72	2.93	1.24	22.63	26.79	10.46	13.6	9.06	24.3	11.79	3.94	5.56	5.24	490	73	225	102	511	148	151
17977	17977	Ncoa1	7.92	8.32	8.08	8.69	9.02	6.12	6.72	7.29	8.62	9.45	8.17	8.84	9.57	10.2	8.79	7.03	9.43	7.05	7.95	7.64	11.65	10.12	11.04	10.92	13.18	7.91	8.74	10.24	12.16	10.91	13.23	13.95	14.44	14.62	13.39	10.14	13.3	9.11	11.75	11.11	949	984	928	998	1008	700	766
66679	66679	Rae1	18.66	22.63	22.35	22.34	19.74	18.13	17.03	17.82	15.54	22.46	15.83	19.02	16.59	23.71	15.4	20.45	20.19	16.98	17.82	18.78	27.47	27.51	30.51	28.07	28.84	23.43	22.15	25.05	21.91	25.93	25.64	30.01	25.03	34	23.45	29.48	28.47	21.93	26.34	27.32	478	553	540	534	466	418	400
100043057	100043057	Tmem207	0	0	0	0	0.05	0	0	0	0	0	0	0	0	0	0	0	0	0	0	0	0	0	0	0	0.07	0	0	0	0	0	0	0	0	0	0	0	0	0	0	0	0	0	0	0	1	0	0
217246	217246	Ace3	0	0	0	0	0	0	0	0.03	0.03	0	0	0	0.03	0	0	0	0.03	0.03	0	0.03	0	0	0	0	0	0	0	0.04	0.04	0	0	0	0.04	0	0	0	0.04	0.03	0	0.04	0	0	0	0	0	0	0
241489	241489	Pde11a	0.23	0.16	0.38	0.22	0.28	0.2	0.42	0.2	0.27	0.11	0.16	0.46	0.39	0.21	0.83	0.31	0.44	0.13	0.82	0.12	0.34	0.2	0.52	0.27	0.41	0.26	0.55	0.28	0.38	0.13	0.26	0.73	0.59	0.31	1.27	0.45	0.62	0.17	1.21	0.18	29	15	43	26	33	24	48
100042784	100042784	Prdm11	0.61	0.41	0.49	0.32	0.75	0.32	0.63	0.47	0.37	0.37	0.53	0.52	0.46	0.56	0.45	0.58	0.45	0.31	0.38	0.33	0.9	0.5	0.67	0.4	1.1	0.42	0.82	0.66	0.52	0.42	0.85	0.82	0.7	0.81	0.68	0.83	0.63	0.4	0.56	0.48	95	68	75	57	115	68	72
207495	207495	Baiap2l2	1.15	1.95	1.64	1.38	0.81	1.68	2	2.31	1.72	0.97	0.45	0.69	1.98	1.05	1.34	0.88	1.29	1.25	1.6	1.34	1.69	2.38	2.24	1.74	1.18	2.18	2.6	3.25	2.42	1.12	0.73	1.09	2.98	1.5	2.03	1.27	1.81	1.61	2.36	1.94	25	43	35	30	15	38	40
80901	80901	Cxcr6	1.79	1.38	2.67	0.78	1.75	1.78	1.22	1.74	1.53	0.64	4.92	4.91	1.65	1.64	0.93	3.93	2.54	1.69	1.01	1.37	2.64	1.68	3.65	0.98	2.56	2.29	1.58	2.44	2.16	0.73	7.96	7.75	2.49	2.35	1.41	5.66	3.58	2.18	1.49	1.99	51	38	72	21	46	47	32
101142	101142	Itfg2	6.27	6.7	6.61	6.6	7.33	7.42	6.7	7.41	7.48	7.8	6.26	5.23	6.92	7.79	7.86	7.31	7.45	6.16	6.6	7.55	9.24	8.15	9.02	8.3	10.71	9.58	8.72	10.41	10.54	9.01	10.14	8.26	10.44	11.18	11.96	10.54	10.51	7.95	9.75	10.97	224.36	233.77	223.19	221.29	241	247	223
73689	73689	Bloc1s2	26.6	34	31.38	34.85	22.32	25.55	21.05	21.56	20.77	35.05	19.79	21.76	18.5	30.06	17.13	22.95	23.91	20.31	22.93	27.08	39.15	41.34	42.84	43.79	32.61	33.01	27.38	30.29	29.29	40.46	32.04	34.33	27.91	43.11	26.07	33.1	33.7	26.23	33.9	39.38	321.05	404.92	357.26	405.18	259.38	296.59	231
20088	20088	Rps24	1869.25	2315.5	2049.06	2096.42	1981.6	2683.36	2576.16	2113.63	2133.08	2349.42	1501.97	1706.46	1951.1	2050.61	1393.75	1520.37	1833.46	2206.74	1625.62	1953.71	2751.22	2814.73	2797.48	2634.6	2894.89	3467.31	3350.69	2970.01	3008.15	2712.71	2431.87	2692.61	2943.11	2940.78	2121.73	2192.09	2584.75	2850.29	2402.91	2841.26	18716	21561	19873	19315	18875	25757	24442
15114	15114	Hap1	0.73	1.22	0.68	0.91	0.58	1	0.97	0.77	0.54	1.55	1.07	1.87	0.76	1.55	0.57	0.33	2.12	0.36	1	0.69	1.08	1.48	0.93	1.14	0.85	1.29	1.26	1.08	0.77	1.79	1.73	2.95	1.15	2.23	0.87	0.48	2.99	0.47	1.48	1.01	42	68	38	50	31	53	52
227580	227580	C1ql3	0.51	0.25	0.62	0.2	0.56	0.87	0.66	0.57	0.95	0.12	0.11	0.22	0.54	0.54	0.72	0.32	0.58	0.7	0.92	0.8	0.76	0.3	0.85	0.25	0.81	1.13	0.86	0.8	1.34	0.14	0.18	0.35	0.81	0.78	1.1	0.46	0.81	0.9	1.35	1.17	25.89	12.29	29.76	9.62	26.03	41.14	30.98
19376	19376	Rab34	32.85	46	37.63	43.75	39.36	30.4	29.95	27.76	26.67	45.68	24.23	22.88	22.41	35.28	25.36	22	28.01	22.74	25.96	30.46	48.35	55.92	51.38	54.98	57.5	39.28	38.96	39.01	37.61	52.74	39.23	36.11	33.8	50.6	38.61	31.72	39.49	29.37	38.37	44.3	692	914	747	853	767	602	593
75782	75782	Lca5	0.75	0.73	0.91	0.91	1.14	0.77	0.8	0.99	1.02	0.78	1.39	1.47	0.85	1.41	0.94	0.91	1.17	0.8	1.04	1.12	1.1	0.89	1.25	1.14	1.67	1	1.04	1.4	1.43	0.91	2.25	2.32	1.28	2.02	1.43	1.32	1.65	1.04	1.54	1.63	51	49	58	56	74	49	50
66162	66162	Bola2	227.82	323.82	287.03	269.37	211.77	248.66	259.25	237.36	207.98	346.18	208.56	219.31	156.82	236.03	140.15	305.95	254.14	327.53	209.74	220.82	335.31	393.64	391.86	338.53	309.37	321.31	337.19	333.54	293.3	399.71	337.68	346.05	236.55	338.49	213.35	441.13	358.29	423.05	310.02	321.14	392	413	411	362	273	345	343
102633760	102633760	Gm31510	0	0	0	0	0	0	0	0	0	0	0	0	0	0	0.14	0	0	0	0	0	0	0	0	0	0	0	0	0	0	0	0	0	0	0	0.22	0	0	0	0	0	0	0	0	0	0	0	0
66877	66877	Crnkl1	13.3	12.75	13.74	13.35	11.35	10.27	9.99	9.71	9.64	13.11	9.77	10.51	9.18	14.09	8.63	10.31	10.75	9.6	10.78	11.55	19.58	15.5	18.76	16.78	16.59	13.27	12.99	13.64	13.59	15.13	15.82	16.58	13.84	20.21	13.14	14.86	15.16	12.4	15.93	16.8	658	616	647	626	521	475	460
628779	628779	Hs3st4	0	0	0.01	0	0.03	0.11	0.01	0.09	0.03	0.03	0	0.01	0.02	0.03	0.03	0.05	0.03	0	0.03	0.06	0.01	0	0.01	0	0.04	0.15	0.01	0.12	0.04	0.03	0	0.01	0.03	0.04	0.04	0.07	0.04	0	0.04	0.08	1	0	2	0	1	4	1
98303	98303	D630023F18Rik	0.03	0.07	0.07	0.03	0.03	0	0	0.03	0.03	0.07	0.03	0.14	0.07	0.07	0	0	0	0.07	0.07	0.07	0.04	0.08	0.09	0.04	0.05	0	0	0.05	0.05	0.08	0.05	0.22	0.1	0.1	0	0	0	0.09	0.1	0.1	1	1	1	1	1	0	0
237082	237082	Nxt2	5.92	5.02	6.19	4.83	8.78	8.45	7.89	7.22	7.97	5.62	8.86	8.48	7.42	8.28	6.46	10.19	9.45	7.08	6.48	7.11	8.72	6.1	8.45	6.07	12.83	10.92	10.26	10.15	11.25	6.49	14.34	13.39	11.19	11.88	9.83	14.69	13.33	9.15	9.58	10.34	230	190	228	177	316	307	284
223337	223337	Ugt3a2	0.12	0.12	0.09	0.03	0.06	0.41	0.35	0.26	0.48	0.06	0.03	0	0.56	0.09	0.26	0.1	0.13	0.03	0.28	0.1	0.17	0.15	0.13	0.04	0.09	0.54	0.46	0.37	0.68	0.07	0.05	0	0.85	0.14	0.4	0.14	0.18	0.04	0.42	0.14	4	4	3	1	2	13	11
108169013	108169013	Gm46894	3.62	2.01	2.43	2.22	4.71	2.81	2.11	1.74	2.66	3.35	2.45	4.3	1.93	2.08	2.1	3.31	1.75	2.85	2.48	2.63	5.33	2.44	3.31	2.79	6.88	3.63	2.75	2.44	3.76	3.87	3.97	6.79	2.91	2.98	3.2	4.78	2.47	3.68	3.67	3.83	149.09	77.67	91.97	84.24	172.53	105.2	78.93
11898	11898	Ass1	76.6	151.81	53.06	168.21	9.23	12.65	10.46	10.35	8.5	201.48	45.36	79.38	6.7	96.92	6.19	21.82	13.24	7.69	12.2	34.2	112.74	184.54	72.44	211.39	13.48	16.35	13.61	14.54	11.99	232.63	73.44	125.26	10.11	138.99	9.42	31.47	18.66	9.93	18.03	49.73	1833	3506	1201	3781	203	281	231
22122	22122	Tsta3	15.54	20.12	20.33	19.39	17.6	17.43	18.97	18.54	18.06	19.04	17.17	18.56	15.11	20.82	18.37	19.88	19.56	16.97	18.02	16.39	22.87	24.46	27.75	24.37	25.71	22.52	24.67	26.04	25.47	21.99	27.8	29.28	22.79	29.85	27.96	28.67	27.57	21.92	26.63	23.84	291	362	360	338	300	302	326
239796	239796	Mb21d2	9.87	8.37	6.92	6.84	8.13	9.62	9.47	9.54	9.11	6.65	7.4	5.52	8.14	7.56	5.52	6.22	7.23	8.06	6.69	7.56	14.53	10.17	9.45	8.59	11.88	12.44	12.32	13.4	12.85	7.68	11.98	8.72	12.27	10.83	8.4	8.97	10.19	10.42	9.89	10.99	483	400	322	317	369	438	432
27222	27222	Atp1a4	0.4	0.65	0.69	0.61	1.85	0.86	1.17	0.61	1.07	0.48	0.44	0.22	0.73	0.32	0.44	0.24	1.04	0.36	0.51	0.6	0.59	0.79	0.94	0.77	2.71	1.12	1.52	0.85	1.51	0.56	0.71	0.35	1.1	0.46	0.67	0.35	1.47	0.47	0.75	0.87	18	26	26	24	74	35	45
225997	225997	Trpm6	0.72	2.99	1.57	1.75	1.78	0.14	0.15	0.07	0.11	3.9	0.09	0.13	0.14	0.16	0.1	0.1	0.13	0.05	0.07	0.24	1.05	3.64	2.14	2.2	2.6	0.18	0.19	0.1	0.15	4.5	0.15	0.2	0.22	0.23	0.15	0.15	0.18	0.07	0.11	0.36	79	322	164	183	183	14	15
216792	216792	Iba57	2.18	2.96	2.94	2.68	2.75	2.55	3.02	3.08	3.32	2.56	2.47	2.07	2.93	2.67	3.07	2.74	2.8	2.14	2.74	3.49	3.21	3.59	4.02	3.37	4.02	3.29	3.93	4.33	4.68	2.96	4.01	3.27	4.42	3.83	4.68	3.95	3.94	2.76	4.05	5.08	142	189	183	166	167	155	184
50505	50505	Ercc4	3.05	3.12	2.9	3.06	3.11	2.49	3.27	3.03	2.69	2.84	3.12	2.92	3.18	3.65	2.78	2.78	2.5	2.53	2.85	2.87	4.49	3.79	3.96	3.85	4.54	3.22	4.25	4.26	3.79	3.28	5.06	4.61	4.8	5.23	4.23	4.01	3.52	3.27	4.21	4.18	340	342	309	325	323	261	341
229279	229279	Hnrnpa3	63.74	50.86	50.67	55.61	48.79	40.88	35.94	41.17	39.88	61.23	43.85	56.04	39.37	68.12	35.07	52.67	51.01	51.41	41.09	46.53	93.82	61.82	69.18	69.89	71.28	52.83	46.75	57.85	56.24	70.7	71	88.42	59.39	97.7	53.38	75.94	71.92	66.4	60.74	67.66	4320.91	3830	3631.06	3847.78	3463.48	2976.05	2669.89
22340	22340	Vegfb	29.89	28.81	42.74	40.05	54.94	64.65	80	87.91	70.87	21.43	49.83	48.42	96.96	49.86	97.74	84.02	60.12	77.03	69.21	59.8	44	35.02	58.35	50.33	80.26	83.53	104.05	123.53	99.94	24.75	80.69	76.4	146.26	71.5	148.78	121.14	84.76	99.5	102.31	86.97	509	472	688	634	857	1011	1251
271305	271305	Phf21b	0.61	0.56	0.54	0.65	0.48	0.74	0.66	0.78	0.52	0.64	0.27	0.61	0.99	0.74	0.64	0.51	0.57	0.52	0.52	0.39	0.9	0.68	0.73	0.81	0.71	0.96	0.85	1.1	0.74	0.74	0.43	0.97	1.49	1.06	0.97	0.73	0.81	0.67	0.77	0.56	34	29	30	35	24	41	35
74125	74125	Armc8	6.7	6.94	8.62	7.61	10.47	7.83	8.39	9.1	8.48	6.24	9.66	8.04	10.34	11.1	10.89	9.43	8.64	8.58	10.29	9.25	9.87	8.43	11.77	9.56	15.3	10.11	10.91	12.78	11.95	7.2	15.64	12.69	15.6	15.92	16.58	13.6	12.17	11.08	15.21	13.46	492	495	605	528	711	532	577
215707	215707	Ccdc92	7.24	10.71	5.57	10.13	3.03	5.09	4.12	4.94	4.67	12.68	2.09	6.63	6.26	9.73	2.93	2.11	2.98	5.06	3.23	5.95	10.65	13.02	7.61	12.73	4.43	6.58	5.35	6.94	6.58	14.64	3.39	10.46	9.44	13.96	4.46	3.04	4.21	6.54	4.78	8.66	194	275	148	249	74	129	116
17076	17076	Ly75	0.85	0.46	0.3	0.42	0.55	0.51	0.38	0.52	0.41	0.23	1.85	2.32	0.44	0.39	0.21	0.55	0.66	0.27	0.29	0.5	1.25	0.56	0.41	0.53	0.81	0.66	0.5	0.74	0.58	0.27	3	3.66	0.66	0.57	0.32	0.79	0.93	0.35	0.44	0.72	97	52	33	46	59	55	41
107976	107976	Babam2	27.18	35.48	36.08	35.32	40.93	39.97	41.52	36.45	36.74	32.67	38.78	43.85	34.23	35.7	34.87	46.55	37.17	36.42	34.29	37.04	40	43.12	49.26	44.38	59.79	51.65	54	51.22	51.81	37.72	62.79	69.2	51.63	51.2	53.09	67.12	52.41	47.04	50.69	53.86	522	653	652	633	719	708	734
18669	18669	Abcb1b	2.36	1.64	2.14	1.79	2.79	2.99	3.07	4.27	3.17	1.4	4.47	3.27	3.48	2.79	3.61	4.58	3.81	3.43	3.34	2.71	3.47	1.99	2.92	2.24	4.07	3.87	3.99	6	4.47	1.62	7.23	5.15	5.24	4	5.5	6.6	5.37	4.42	4.93	3.94	166.67	113.63	144.45	119.27	179.41	198.41	202.44
56332	56332	Amotl2	28.34	28.07	29.59	29.03	33.89	30.86	35.04	30.51	30.82	25.48	26.54	22.44	31.49	31.57	34.24	27.45	30.58	31.46	28.1	28.42	41.71	34.12	40.39	36.49	49.51	39.88	45.57	42.87	43.46	29.42	42.97	35.41	47.5	45.27	52.13	39.57	43.11	40.63	41.54	41.34	1932	1875	1925	1880	2153	1972	2229
72309	72309	Tmem158	12.89	7.73	10.48	9.44	12.27	9.68	9.86	9.03	10.16	7.51	6.18	7.47	7.85	8.76	9.36	9.4	9.29	10.15	8.78	11.73	18.96	9.4	14.31	11.86	17.92	12.51	12.83	12.69	14.33	8.67	10	11.79	11.84	12.56	14.25	13.56	13.09	13.11	12.98	17.06	331	192	255	228	290	231	234
381306	381306	BC055324	1.27	1.25	1.08	1.73	0.88	0.87	0.76	0.91	0.55	2.07	0.98	1.49	0.51	1.98	0.43	0.73	0.72	0.46	0.86	0.97	1.86	1.52	1.47	2.17	1.28	1.12	0.99	1.28	0.77	2.39	1.59	2.36	0.77	2.84	0.65	1.06	1.01	0.6	1.27	1.41	93.79	97.2	78.26	113.46	73.29	63.45	59.05
12040	12040	Bckdhb	26.4	31.41	28.75	31.57	36.96	51.94	42.55	35.99	37.97	30.38	24.93	20.64	35.56	24.54	33.91	24.86	30.67	25.86	26	38.26	38.86	38.18	39.24	39.68	53.99	67.12	55.34	50.57	53.54	35.08	40.36	32.57	53.63	35.19	51.62	35.84	43.23	33.4	38.43	55.65	514	598	567	600	686	955	794
30878	30878	Apln	2.13	0.84	0.67	0.99	1.44	0.83	0.73	2.4	0.78	0.7	4.56	2.19	1.8	2.16	0.96	6.54	2.53	0.97	1.27	1.05	3.14	1.02	0.92	1.24	2.1	1.07	0.95	3.37	1.1	0.81	7.38	3.46	2.72	3.1	1.46	9.42	3.56	1.25	1.87	1.53	107	41	32	47	67	39	34
68617	68617	Mtcl1	1.62	2.05	1.09	2.88	1.31	0.27	0.4	0.7	0.41	3.3	0.51	0.8	0.97	2.21	0.81	1.01	1.08	0.84	0.64	0.79	2.39	2.5	1.48	3.62	1.92	0.35	0.52	0.99	0.58	3.81	0.82	1.27	1.46	3.17	1.24	1.45	1.52	1.09	0.94	1.14	196	244	125	333	148	31	45
16470	16470	Ush1g	0.68	1.33	0.37	1.4	0.23	0.09	0.13	0.04	0.26	1.69	0.11	0.13	0.13	0.46	0.13	0.15	0.17	0.15	0.1	0.16	1.01	1.62	0.51	1.76	0.34	0.12	0.17	0.05	0.36	1.95	0.17	0.2	0.2	0.66	0.2	0.21	0.23	0.2	0.15	0.23	60.63	117.4	34.16	126.47	19.1	7	6
66248	66248	Alg5	16.11	16.05	22.11	15.62	23.03	21.93	18.78	19.84	22.79	15.29	24.35	22.55	19.36	20.77	16.75	22.64	23.85	18.15	18	22.49	23.71	19.52	30.18	19.64	33.65	28.33	24.43	27.88	32.14	17.65	39.43	35.58	29.21	29.79	25.5	32.64	33.62	23.45	26.61	32.71	341	327	442	310	447	430	366
71673	71673	Rnf215	13.98	12.42	13.78	11.24	14.7	10.49	10.64	11.97	9.86	10.25	11.31	10.8	10.86	11.03	12	11.84	11.81	9.48	11.77	10.69	20.58	15.1	18.81	14.12	21.47	13.56	13.84	16.82	13.9	11.84	18.3	17.04	16.38	15.82	18.27	17.07	16.65	12.24	17.39	15.55	406	348	379	306	394	283	286
11973	11973	Atp6v1e1	127.78	146.78	143.84	133.65	133.4	133.76	137.08	120.38	115.29	121.45	100.08	92.78	108.65	103.28	96.08	120.67	113.59	112.6	107.04	111.62	188.07	178.42	196.37	167.96	194.89	172.83	178.3	169.16	162.59	140.23	162.04	146.4	163.89	148.11	146.27	173.99	160.14	145.43	158.22	162.33	2145	2354	2272	2092	2042	2071	2107
12978	12978	Csf1r	56.54	29.93	57.68	33.81	80.25	66.21	77.66	59.73	62.87	17.83	177.53	154.75	91.21	83.24	85.82	136.85	103.85	63.06	82.12	58.33	83.22	36.38	78.74	42.49	117.24	85.55	101	83.93	88.66	20.59	287.44	244.17	137.59	119.37	130.65	197.31	146.4	81.44	121.39	84.83	3542	1836	3444	2011	4673	3885	4538
22709	22709	Zfp51	4.76	5.06	5.68	5.42	7.06	4.95	5.37	6.28	6.45	6.26	4.95	4.86	5.54	6.53	5.36	5.23	6	6.92	5.29	5.82	7.01	6.15	7.75	6.81	10.31	6.39	6.99	8.83	9.09	7.22	8.02	7.66	8.35	9.37	8.15	7.55	8.46	8.94	7.82	8.46	191	197.96	218	205.04	264	186	201
20826	20826	Snu13	76.05	80.59	84.29	91.1	74.56	77.78	78.87	70.9	68.38	90.89	64.02	69.6	61.64	95.11	64.79	75.51	74.41	75.67	71.6	80.76	111.93	97.96	115.08	114.49	108.92	100.51	102.58	99.63	96.43	104.95	103.66	109.82	92.98	136.39	98.63	108.88	104.9	97.74	105.84	117.45	1329.06	1347.39	1387.14	1486.04	1189.44	1254.93	1263.31
333789	333789	N4bp2	2.71	2.82	3.08	3.14	3.42	1.68	1.67	2.17	1.93	3.43	3.33	3.61	2.7	4.55	2.46	2.16	2.32	1.9	2.43	2.8	3.99	3.43	4.2	3.94	5	2.18	2.17	3.05	2.73	3.96	5.39	5.69	4.07	6.53	3.75	3.11	3.26	2.46	3.59	4.07	449	461	480	490	519	264	259
64294	64294	Itm2c	85.02	83.81	104.16	71.59	106.04	78.22	77.3	69.27	69.98	59.34	120.36	118.75	69.36	84.37	74.72	134.86	96.33	71.85	75.61	85.21	125.14	101.88	142.2	89.97	154.91	101.07	100.55	97.33	98.69	68.52	194.88	187.37	104.62	120.99	113.74	194.45	135.8	92.8	111.76	123.92	2611	2497	3034	2073	3005	2237	2199
108014	108014	Srsf9	40.37	42.2	36.32	39.87	28.18	26.79	27.35	25.13	25.84	43.21	34.18	39.37	21.54	42.96	21.3	38.91	30.95	22.65	26.92	26.69	59.42	51.3	49.59	50.1	41.16	34.61	35.58	35.32	36.44	49.89	55.33	62.13	32.49	61.6	32.43	56.1	43.63	29.25	39.79	38.82	705.6	721.76	619.56	658.08	496.6	470.71	486.68
51886	51886	Fubp1	19.99	21.05	20.2	23.46	15.72	11.69	11.5	14.22	12.07	24.51	15.69	25.49	15.37	26.46	11.7	15.98	15.24	14.22	12.79	15.43	29.42	25.58	27.57	29.49	22.96	15.11	14.95	19.98	17.02	28.3	25.4	40.22	23.18	37.95	17.81	23.05	21.49	18.37	18.9	22.44	1652	1614	1591	1881	1237	1001	903
319776	319776	Tmem72	0	0	0	0	0.02	0	0	0	0	0	0	0	0	0.02	0	0	0.02	0	0	0	0	0	0	0	0.03	0	0	0	0	0	0	0	0	0.03	0	0	0.03	0	0	0	0	0	0	0	1	0	0
69752	69752	Zfp511	15.6	16.79	16.33	13.89	18.83	16.31	13.08	13.74	12.78	17.34	16.63	18.77	15.5	16.31	14.05	18.93	14.5	14.26	15.77	17.37	22.96	20.41	22.3	17.46	27.51	21.07	17.01	19.31	18.02	20.02	26.93	29.62	23.38	23.39	21.39	27.3	20.45	18.42	23.32	25.26	280	306	318	243	330.91	270	229.85
68750	68750	Rreb1	8.99	6.63	6.53	6.58	7.92	6.6	6.76	8.09	9.27	7.25	10.26	10.49	9.94	8.84	8.14	8.32	8.38	6.17	7.9	7.65	13.23	8.06	8.92	8.27	11.57	8.53	8.79	11.36	13.08	8.37	16.61	16.55	14.99	12.68	12.4	12	11.81	7.97	11.68	11.12	1271	919	882	889	1044	875	895
227334	227334	Usp40	4.73	4.94	4.56	5.24	5.41	4.27	4.43	4.04	4.78	5.48	5.1	4.97	4.87	5.95	4.31	4.54	4.7	3.63	4.96	4.56	6.97	6	6.22	6.58	7.9	5.51	5.76	5.67	6.75	6.32	8.26	7.84	7.35	8.53	6.56	6.54	6.62	4.68	7.34	6.63	414	424	380	436	441	350	362
59290	59290	Gpa33	0.1	0.73	0.35	0.43	0.36	0	0	0.06	0	0.33	0	0.03	0	0.03	0.03	0.05	0	0.03	0.06	0	0.15	0.89	0.47	0.54	0.52	0	0	0.08	0	0.39	0	0.05	0	0.04	0.05	0.08	0	0.04	0.09	0	4	28	13	16	13	0	0
231004	231004	Samd11	0.46	0.27	0.22	0.26	0.25	0.35	0.29	0.48	0.45	0.35	0.44	0.8	0.46	0.22	0.25	0.76	0.37	0.43	0.31	0.32	0.68	0.32	0.29	0.33	0.36	0.45	0.37	0.67	0.63	0.4	0.71	1.26	0.69	0.31	0.38	1.09	0.52	0.55	0.47	0.46	18.38	10.17	8.29	10.19	8.12	9.33	9.23
18796	18796	Plcb2	1.77	0.58	1.19	0.58	2.93	1.07	1.26	0.92	1.08	0.32	6.13	6.79	2.19	2.89	2.1	4.84	2.56	0.59	1.19	0.97	2.61	0.71	1.63	0.73	4.28	1.38	1.64	1.3	1.53	0.37	9.92	10.72	3.31	4.15	3.2	6.98	3.61	0.76	1.76	1.41	180	56	123	60	265	94	107
70235	70235	Poc1a	2.56	2.34	2.71	2.65	1.31	1.49	1.39	1.51	1.63	3.78	1.36	2.67	1.27	2.81	1.16	1.78	1.68	0.88	1.1	1.36	3.77	2.84	3.71	3.33	1.92	1.92	1.81	2.11	2.29	4.36	2.2	4.21	1.92	4.03	1.77	2.57	2.36	1.13	1.63	1.98	67	61	69	67	36	41	34
235505	235505	Cd109	20.99	18.96	21.15	13.61	26.86	28.81	21.62	25.35	29.48	16.34	16.98	11.12	20.83	14.35	11.6	13.75	16.78	20.71	17.55	27.27	30.89	23.05	28.87	17.1	39.24	37.22	28.12	35.63	41.57	18.87	27.49	17.54	31.42	20.58	17.67	19.82	23.66	26.75	25.94	39.65	2036	1807	1959	1256	2428	2623	1961
74764	74764	Klc4	7.74	7.59	10.3	7.83	9.35	8.93	8.95	8.1	7.9	5.76	12.97	13.72	7.3	7.67	8.6	12.43	7.86	7.08	7.56	7.6	11.38	9.23	14.06	9.85	13.66	11.54	11.64	11.38	11.14	6.65	21	21.65	11.01	11.01	13.09	17.92	11.08	9.15	11.18	11.05	293	275	364	279	324	311	313
331529	331529	Gm5128	0	0	0	0	0.01	0	0	0	0	0	0	0	0	0	0	0	0	0	0.01	0	0	0	0	0	0.01	0	0	0	0	0	0	0	0	0	0	0	0	0	0.01	0	0	0	0	0	0.5	0	0
226778	226778	Mark1	6.61	10.8	7.66	10.59	4.91	2.8	2.3	2.48	2.79	10.95	4.79	5.29	3.09	7.61	2.58	3.41	2.41	1.77	2.76	3.54	9.73	13.13	10.46	13.31	7.17	3.61	3	3.49	3.93	12.64	7.76	8.34	4.67	10.91	3.93	4.91	3.39	2.29	4.07	5.14	469	745	509	712	319	187	153
74486	74486	Osbpl10	1.39	1.4	1.36	1.84	1.33	1.11	1.85	1.63	1.37	1.36	1.08	0.94	2.27	1.48	2.33	1.03	1.13	1.1	2.03	1.18	2.05	1.7	1.85	2.31	1.94	1.43	2.4	2.29	1.93	1.57	1.75	1.49	3.42	2.13	3.55	1.49	1.59	1.42	3	1.72	74	72	67	91	68	54	89
638580	638580	Gm7244	0.12	0	0	0	0	0	0	0	0.05	0	0	0	0	0	0	0	0.27	0	0	0.05	0.18	0	0	0	0	0	0	0	0.06	0	0	0	0	0	0	0	0.38	0	0	0.07	1	0	0	0	0	0	0
67064	67064	Chmp1b	38.66	34.24	33.92	31.09	36.91	37.33	33.5	34.12	34.76	30.92	38.18	40.66	32.43	34.53	25.48	36.04	33.49	31.83	31.39	33.61	56.9	41.62	46.31	39.07	53.92	48.24	43.57	47.94	49.01	35.7	61.82	64.15	48.92	49.52	38.78	51.97	47.22	41.12	46.4	48.88	1524	1315	1271	1159	1347	1374	1227
329165	329165	Abi2	2.42	2.49	2.76	3.03	3.29	2.55	2.72	2.52	2.64	3.2	3.68	3.9	2.43	3.36	2.45	3.21	3.21	2.24	2.6	2.89	3.56	3.02	3.77	3.81	4.8	3.3	3.53	3.55	3.73	3.69	5.96	6.16	3.67	4.81	3.73	4.63	4.52	2.89	3.84	4.2	236	240	258	289	314	241	247
236792	236792	Mmgt1	11.23	10.24	12.14	10.97	11.97	13.54	11.92	13.59	13.26	11.53	10.59	10.56	11.71	13.25	12.84	12.26	10.99	12.37	11.37	14.96	16.53	12.45	16.58	13.79	17.48	17.5	15.51	19.1	18.69	13.31	17.15	16.66	17.66	19.01	19.55	17.68	15.49	15.98	16.8	21.76	749	669	772	695	742	846	742
67480	67480	Cwc25	9.03	8.3	8.66	9.14	9.21	7.1	7.8	7.2	8.26	9.06	9.39	10.89	8.73	10.18	7.17	7.8	8.22	6.04	8.14	8.52	13.29	10.09	11.83	11.49	13.46	9.17	10.14	10.12	11.64	10.46	15.2	17.19	13.17	14.6	10.91	11.24	11.59	7.8	12.04	12.4	477	429	436	458	452	351	384
14311	14311	Cidec	105.67	174.35	163.9	163.62	474.99	298.17	406.3	215.24	288.68	103.51	86.72	68.57	349.01	156.48	422.12	85.06	336.83	130.1	243.87	176.3	155.53	211.94	223.77	205.62	693.91	385.28	528.46	302.45	407.11	119.52	140.4	108.2	526.46	224.41	642.6	122.64	474.85	168.04	360.47	256.39	2689	4281	3940	3907	11108	7039	9536
104582	104582	Rprml	1.54	1.99	1.49	1.51	5.4	2.74	4.92	2.18	1.94	1.58	1.16	1.23	6.56	1.73	6.28	1.32	1.82	3.86	2.11	1.07	2.27	2.42	2.04	1.9	7.89	3.54	6.39	3.06	2.73	1.83	1.88	1.94	9.9	2.48	9.56	1.9	2.56	4.99	3.12	1.56	22	27	20	20	70	36	64
16198	16198	Il9	0	0	0	0	0	0	0	0	0	0.21	0	0	0	0	0	0	0	0	0	0	0	0	0	0	0	0	0	0	0	0.25	0	0	0	0	0	0	0	0	0	0	0	0	0	0	0	0	0
17907	17907	Mylpf	1132.71	597.06	2287.05	1773.8	2555.76	4043.71	6300.5	4454.96	4243.15	483.28	1986.19	920.18	4534.16	2171.28	6693.69	4131.49	3991.28	8617.54	6146.2	3781.89	1667.15	725.79	3122.38	2229.16	3733.67	5225.08	8194.77	6259.98	5983.84	558.01	3215.88	1451.96	6839.47	3113.84	10189.96	5956.83	5626.77	11130.66	9084.99	5499.96	9896.27	4851.45	18658.07	14225.45	20056.46	32235.63	49683.57
68209	68209	Rnaseh2c	43.68	42.03	36.94	36.86	28.75	37.39	32.03	30.96	33.42	47.09	23.6	26.33	24.75	34.69	28.98	26.84	28.83	37.12	32.32	28.28	64.3	51.09	50.43	46.33	42	48.32	41.66	43.5	47.12	54.38	38.21	41.55	37.33	49.75	44.11	38.69	40.64	47.95	47.78	41.12	303	265	235	230	175	232	196
399548	399548	Scn4b	6.28	4.12	7.5	9.55	12.26	10.59	16.08	20.45	18.01	2.72	12.29	4.6	18.76	11.15	30.57	22.18	11.75	11.5	20.87	12.67	9.25	5.01	10.24	12.01	17.9	13.68	20.91	28.74	25.4	3.14	19.9	7.26	28.3	16	46.54	31.97	16.57	14.85	30.85	18.43	489	315	557	707	888	773	1169
211006	211006	Sepsecs	2.9	2.75	2.92	3.07	3.99	3.17	3.45	3.72	3.35	2.78	4.17	2.53	3.83	4.33	3.41	2.66	4.01	2.85	3.46	3.85	4.27	3.34	3.98	3.86	5.83	4.1	4.49	5.23	4.73	3.21	6.76	4	5.78	6.21	5.19	3.83	5.65	3.68	5.11	5.6	235	228	240	247	319	253	278
433766	433766	Trim63	10.85	5.79	19.14	17.01	24.04	25.75	40.9	60.35	33.46	4.02	20.27	11.34	37.96	20.58	56.91	20.55	32.62	57.86	45.67	22.25	15.97	7.04	26.13	21.38	35.11	33.27	53.2	84.8	47.18	4.64	32.82	17.89	57.26	29.52	86.63	29.63	45.99	74.74	67.51	32.36	302	159	511	450	622	675	1065
229320	229320	Clrn1	0.11	0.02	0.2	0.09	0.16	0.12	0.05	0.05	0.07	0.05	0.07	0.13	0	0.09	0.14	0.02	0.13	0.16	0.04	0.02	0.16	0.03	0.27	0.11	0.23	0.15	0.06	0.06	0.1	0.05	0.12	0.21	0	0.13	0.21	0.03	0.19	0.21	0.07	0.03	5	1	9	4	7	5	2
19726	19726	Rfx3	0.66	0.62	0.7	0.84	0.77	0.32	0.4	0.48	0.37	0.66	0.71	0.57	0.55	0.99	0.53	0.58	0.54	0.41	0.52	0.58	0.97	0.76	0.95	1.06	1.13	0.41	0.52	0.67	0.52	0.76	1.15	0.9	0.83	1.42	0.81	0.84	0.76	0.53	0.77	0.85	108	98	103	130	113	48	58
12643	12643	Chad	0.2	0.08	0	0.04	0.26	0.13	0.13	0.44	0.62	0.26	0.31	0.09	0.05	0.26	0.36	3.88	0.26	0.27	0.26	0.44	0.3	0.1	0	0.05	0.38	0.17	0.17	0.62	0.87	0.3	0.5	0.14	0.07	0.37	0.54	5.59	0.36	0.35	0.38	0.64	5	2	0	1	6	3	3
233204	233204	Tbc1d17	20.9	25.36	26.15	21.19	30.86	27.04	26.91	26.77	24.55	17.84	22.19	24.08	27.95	21.3	27.03	25.21	24.24	20.29	25.45	25.43	30.77	30.83	35.7	26.62	45.08	34.94	35	37.61	34.63	20.6	35.93	38	42.16	30.55	41.15	36.34	34.17	26.21	37.62	36.99	850	1005	1011	815	1162	1027	1017
231386	231386	Ythdc1	25.85	24.9	26.16	24.08	23.76	20.54	20.07	18.74	19.83	23.54	21.81	25.2	23.12	24.26	19.6	21.66	21.9	18.86	19.6	22.55	38.05	30.27	35.72	30.26	34.72	26.55	26.1	26.33	27.97	27.18	35.32	39.77	34.87	34.79	29.83	31.23	30.87	24.36	28.97	32.79	1352	1272	1299	1190	1152	997	969
58804	58804	Cdc42ep5	27.93	32.86	37.5	29.22	32.27	45.78	39.56	38.13	38.83	27.76	32.02	44.48	43.87	31.44	22.78	28.97	34.41	27.7	31.46	34.46	41.11	39.95	51.19	36.73	47.14	59.15	51.46	53.58	54.75	32.05	51.84	70.19	66.18	45.1	34.68	41.78	48.51	35.78	46.5	50.12	296	333	363	291	309	451	381
19883	19883	Rora	8.82	8.07	10.23	7.12	12.34	19.38	14.77	17.37	20.09	6.48	12.05	7.35	16.37	10.4	12	9.22	12.38	17.68	12.26	16.92	12.97	9.81	13.97	8.95	18.03	25.05	19.21	24.41	28.33	7.48	19.51	11.6	24.7	14.91	18.27	13.29	17.45	22.83	18.12	24.6	1565	1381	1751	1197	2002	3266	2435
20733	20733	Spint2	136.01	227.66	149.14	166.53	105.35	130.39	95.65	89.55	96.52	199.77	54.18	56.03	84.14	97.48	47.62	53.56	59.93	73.19	57.9	122.86	200.18	276.74	203.62	209.28	153.91	168.48	124.4	125.83	136.11	230.66	87.73	88.41	126.93	139.8	72.49	77.22	84.49	94.53	85.59	178.68	2471	3968	2549	2827	1746	2191	1592
19386	19386	Ranbp2	12.23	8.43	10.27	9.74	11	7.89	7.43	8.94	11.24	11.34	13.59	12.84	10.74	14.34	10.42	9.88	12.15	9.77	11.78	9.46	18	10.25	14.02	12.24	16.06	10.2	9.66	12.56	15.86	13.1	22	20.25	16.2	20.56	15.86	14.24	17.13	12.62	17.41	13.76	1948	1322	1564	1479	1635	1182	1108
634731	634731	Susd1	5.99	4.07	5.37	3.98	12.03	4.12	6.76	4.76	3.53	3.4	6.46	7.85	11.45	10.34	8.64	6.95	12.76	6.17	9.34	5.75	8.81	4.94	7.33	5.01	17.57	5.32	8.79	6.69	4.98	3.92	10.46	12.39	17.27	14.83	13.15	10.03	17.98	7.97	13.8	8.36	428	279	377	283	799.08	280	454
102636251	102636251	Gm33370	0.04	0.04	0.04	0.05	0.07	0.05	0.07	0.07	0	0.05	0.15	0.13	0.09	0.04	0.09	0.09	0.02	0.02	0.08	0.02	0.06	0.05	0.06	0.06	0.1	0.06	0.09	0.1	0	0.05	0.25	0.21	0.14	0.06	0.13	0.12	0.03	0.03	0.13	0.03	2	2	2	2	3	2	3
258571	258571	Olfr1033	2.04	0.28	1.27	1	2.66	0.65	0.67	0.57	0.73	0.68	2.81	1.96	1.3	1.39	1.01	1.35	2.55	0.71	1.29	0.68	3	0.34	1.74	1.25	3.88	0.84	0.87	0.8	1.03	0.79	4.56	3.09	1.97	1.99	1.53	1.94	3.59	0.92	1.91	0.99	82	11	49	38	99	25	25
18194	18194	Nsdhl	29.51	33.35	26.66	33.46	18.18	34.23	22.76	26.02	33.47	41.3	19.74	24.29	25.93	27.25	15.66	15.1	21.51	20.93	17.88	33.68	43.43	40.54	36.4	42.05	26.55	44.24	29.6	36.56	47.2	47.68	31.96	38.33	39.11	39.08	23.84	21.77	30.32	27.03	26.43	48.98	1005	1104	862	1076	572	1087	719
70081	70081	Zfp995	1.82	1.58	2.34	2.12	3.06	3.39	2.22	1.88	1.9	2.17	2.34	2.03	2.16	2.58	1.48	2.41	2.83	2.22	1.82	2.95	2.68	1.92	3.19	2.66	4.46	4.38	2.89	2.65	2.68	2.51	3.79	3.21	3.26	3.7	2.25	3.48	3.99	2.87	2.69	4.3	86	65	95	93	121	134	85
68889	68889	Ubac2	23.85	19.9	21.17	19.8	21.91	23.3	23.3	27.13	24.68	18.28	22.95	24.29	24.47	23.4	22.03	22.81	24.25	22.4	22.62	21.72	35.11	24.19	28.9	24.88	32.01	30.11	30.3	38.12	34.81	21.11	37.16	38.33	36.91	33.56	33.53	32.89	34.19	28.93	33.44	31.59	786	637	662	615	667	715	711
14673	14673	Gna12	26.11	23.88	28.79	26.82	29.02	18.89	21.25	21.68	22.41	24.17	47.79	65.14	33.4	38.78	30.04	46.88	29.95	23.76	27.05	24.14	38.43	29.03	39.3	33.71	42.4	24.41	27.64	30.46	31.61	27.9	77.38	102.78	50.38	55.62	45.73	67.59	42.22	30.69	39.98	35.1	737	653	770	713	755	496	555
13839	13839	Epha5	0.02	0.02	0.02	0	0	0.01	0	0.03	0.01	0.01	0	0	0	0.02	0.02	0.01	0.02	0.01	0.01	0.15	0.03	0.02	0.03	0	0	0.01	0	0.04	0.02	0.01	0	0	0	0.03	0.03	0.01	0.03	0.01	0.01	0.21	2	2	3	0	0	1	0
52570	52570	Ccdc69	3.16	2.21	4.65	3.42	6.14	7.46	10.41	7.24	7.04	2.64	5.36	5.26	8.48	4.26	9.52	4.57	8.82	7.13	10.7	6.06	4.65	2.68	6.35	4.3	8.97	9.64	13.54	10.17	9.93	3.04	8.68	8.3	12.79	6.11	14.5	6.58	12.44	9.21	15.81	8.82	65	43	89	65	114	140	195
16150	16150	Ikbkb	19.83	19.04	20.09	19.44	22.12	18.58	18.71	18.12	16.62	21.03	24.78	23.06	18.89	22.32	19.24	21.83	20.75	14.09	19.21	20.35	29.19	23.14	27.42	24.43	32.31	24.01	24.34	25.46	23.43	24.28	40.12	36.38	28.49	32.01	29.28	31.47	29.25	18.2	28.4	29.6	1183	1118	1142	1105	1221	1052	1044
434729	434729	Fthl17f	0	0	0	0.13	0	0	0	0	0	0	0	0	0	0	0	0	0	0	0	0	0	0	0	0.16	0	0	0	0	0	0	0	0	0	0	0	0	0	0	0	0	0	0	0	1	0	0	0
66988	66988	Lap3	85.9	204.29	110.82	228.28	47.98	38.53	28.69	32.86	33.4	249.36	35.29	71.09	29.94	170.21	26.15	33.33	33.7	30.68	31.21	70.39	126.43	248.34	151.29	286.88	70.09	49.78	37.31	46.17	47.1	287.91	57.14	112.18	45.16	244.1	39.82	48.06	47.51	39.63	46.14	102.37	2998	6933	3673	7525	1548	1254	929
15936	15936	Ier2	56.87	62.01	44.88	58.46	37.07	52.15	59.72	28.74	46.71	51.8	30.78	35.68	29.42	44.01	21.19	29.03	28.06	21.18	31.11	34.25	83.71	75.38	61.27	73.47	54.15	67.39	77.67	40.38	65.87	59.8	49.83	56.3	44.38	63.11	32.25	41.85	39.56	27.35	45.99	49.8	1254	1317	935	1209	750	1066	1213
14705	14705	Bscl2	83.16	108.47	87.78	97.91	103.77	134.84	123.49	95.26	110.67	92.79	73.01	72.98	100.87	79.69	99.34	75.97	95.45	74.73	85.37	93.59	122.4	131.86	119.84	123.05	151.6	174.23	160.62	133.85	156.07	107.14	118.21	115.16	152.16	114.29	151.22	109.53	134.57	96.53	126.2	136.11	1748.28	2195.07	1755.56	1929.88	2027.86	2620.44	2423.68
71971	71971	Zswim1	8.28	13.31	9.25	12.41	6.8	7.95	7.79	8.26	8.52	12.91	5.83	6.82	8	9.01	6.51	5.39	6.16	6.23	6.64	9.34	12.19	16.17	12.63	15.6	9.93	10.28	10.13	11.61	12.02	14.9	9.45	10.77	12.07	12.91	9.9	7.78	8.68	8.05	9.82	13.59	351	550	373	498	267	315	307
66196	66196	Myo19	11.47	12.16	8.87	11.71	8.21	8.87	8.04	10.68	7.69	14.5	6.34	8.15	10.65	11.41	6.56	4.76	5.94	6.92	7.16	9.34	16.88	14.78	12.11	14.71	11.99	11.46	10.45	15.01	10.84	16.74	10.26	12.85	16.07	16.37	9.98	6.86	8.38	8.94	10.58	13.58	579.15	566.63	435	537	369.13	415.13	384.27
115487959	115487959	LOC115487959	0.06	0	0.09	0	0.03	0	0.06	0.06	0	0	0.09	0.12	0.03	0.03	0.03	0.03	0.03	0.06	0.03	0.03	0.08	0	0.12	0	0.04	0	0.08	0.08	0	0	0.15	0.19	0.05	0.04	0.05	0.04	0.04	0.08	0.04	0.04	2.02	0	3.05	0	1.01	0	2
78004	78004	Prr15	0.37	0.43	0.59	0.45	0.71	0.85	0.36	0.36	0.77	0.36	2.96	1.67	0.68	0.54	0.41	4.2	0.5	0.37	0.69	0.25	0.55	0.53	0.81	0.56	1.04	1.1	0.46	0.51	1.09	0.42	4.79	2.63	1.02	0.78	0.63	6.06	0.7	0.47	1.03	0.37	9	9	12	9	14	17	8
225659	225659	Cep76	2.95	2.36	2.22	2.88	2.04	2.04	2.12	2.25	2.27	2.62	1.84	2.65	1.83	3.17	2.23	2.07	2.3	2.28	2.55	2.47	4.34	2.87	3.04	3.62	2.98	2.63	2.76	3.16	3.2	3.03	2.97	4.18	2.77	4.55	3.4	2.99	3.24	2.94	3.76	3.6	213	167	153	197	137	138	143
16613	16613	Klk1b11	0	0	0.1	0	0.1	0.21	0.21	0	0	0	0	0.1	0	0	0	0	0.72	0.11	0.2	0.1	0	0	0.14	0	0.15	0.27	0.27	0	0	0	0	0.16	0	0	0	0	1.01	0.14	0.3	0.15	0	0	1	0	1	2	2
24132	24132	Zfp53	2.41	2.61	3.96	3.08	4.1	2.47	2.69	2.89	2.78	2.23	3.98	3.84	3.13	3.84	3	3.65	3.08	2.87	3.14	2.89	3.55	3.18	5.41	3.87	5.99	3.19	3.5	4.06	3.93	2.58	6.45	6.06	4.73	5.5	4.56	5.26	4.34	3.7	4.64	4.21	156	167	230	179	248	137	160
22276	22276	Uros	9.43	11.54	10.3	11.33	11.16	9.99	12.47	11.21	10.14	10.62	6.14	8.12	11.21	11.66	13.41	11.96	8.88	10.68	12.5	14.94	13.87	14.03	14.06	14.23	16.3	12.91	16.21	15.75	14.31	12.26	9.95	12.82	16.91	16.72	20.41	17.24	12.52	13.8	18.48	21.72	221	258	227	243	237	211	261
74251	74251	Ankrd9	17.98	13	14.27	18.62	12.64	15.87	17.51	13.22	18.25	13.07	7.92	5.59	19.99	9.89	37.46	22.39	12.3	15.44	27.83	14.88	26.46	15.8	19.49	23.4	18.47	20.5	22.78	18.57	25.74	15.09	12.82	8.82	30.16	14.18	57.02	32.28	17.34	19.94	41.13	21.64	406	281	304	399	266	334	369
69893	69893	Coa7	2.42	2.1	2.55	2.72	2.83	2.43	2.7	3.61	3.46	3.01	2.37	2.33	2.53	3.2	4.07	2.6	3.23	2.87	2.82	2.87	3.57	2.55	3.48	3.42	4.13	3.14	3.51	5.08	4.88	3.48	3.84	3.67	3.82	4.59	6.19	3.74	4.56	3.7	4.17	4.18	110	93	110	117	119	103	114
216134	216134	Pdxk	8.63	5.08	9.83	4.75	9.9	9.67	8.48	8.12	9.08	4.1	12.28	20.5	11	8.53	9.11	11.39	12.6	8.58	8.61	9.27	12.7	6.17	13.42	5.97	14.46	12.49	11.03	11.41	12.8	4.74	19.87	32.35	16.59	12.23	13.87	16.43	17.76	11.08	12.73	13.48	722	417	785	378	771	759	663
100504116	100504116	Brd3os	1.67	2.19	2.21	1.41	2.54	1.63	2.6	1.78	1.2	1.31	2.13	2.06	1.81	1.98	2.02	2.27	1.79	1.18	1.53	2.28	2.45	2.66	3.02	1.77	3.71	2.11	3.38	2.5	1.7	1.51	3.46	3.25	2.73	2.84	3.07	3.27	2.52	1.52	2.26	3.32	43	55	54	34	61	39	61
71238	71238	Sdhaf3	5.64	4.74	6.01	7.15	9.25	11.71	11.06	14.06	10.71	5.33	6.12	8.01	11.51	7	9.57	10.69	11.12	14.23	9.11	9.26	8.3	5.77	8.2	8.99	13.51	15.13	14.39	19.76	15.1	6.15	9.91	12.65	17.36	10.04	14.57	15.41	15.67	18.39	13.46	13.47	45	38	40	50	60	78	70
245533	245533	Awat1	49.65	37.65	56.52	21.47	36.69	130.44	43.11	43.85	74.38	32.57	32.12	15.78	32.83	12.99	20.18	29.85	25.46	67.99	19.16	112.55	73.08	45.76	77.16	26.98	53.59	168.55	56.08	61.61	104.89	37.6	52.01	24.91	49.51	18.63	30.72	43.04	35.89	87.82	28.32	163.69	986	718	1059	399	667	2397	787
408068	408068	Zfp738	1.17	1.09	1.28	1.12	1.93	0.84	1.29	1.61	1.61	1.09	2.48	1.78	1.71	1.95	1.85	1.18	1.56	1.71	1.36	0.99	1.72	1.32	1.74	1.4	2.82	1.09	1.68	2.26	2.27	1.26	4.02	2.82	2.58	2.79	2.81	1.7	2.2	2.21	2.01	1.43	85.88	78.2	89.44	77.99	132.02	58	88.5
16619	16619	Klk1b27	0.18	0	0.1	0	0	0	0	0	0	0	0.5	0.1	0	1.27	0.1	0.1	0.1	0	0.1	0	0.26	0	0.13	0	0	0	0	0	0	0	0.81	0.16	0	1.82	0.16	0.15	0.14	0	0.14	0	2	0	1	0	0	0	0
16485	16485	Kcna1	1.87	0.98	2.7	1.09	2.93	2.32	2.04	1.96	2.21	0.58	1	1.11	1.76	1.06	2.65	1.57	1.73	2.1	3.24	3.22	2.76	1.19	3.69	1.38	4.28	3	2.65	2.75	3.12	0.67	1.62	1.76	2.65	1.53	4.04	2.26	2.43	2.71	4.79	4.69	282	145	389	157	412	328	287
217304	217304	Cd300lb	4.88	1.12	5.28	1.66	8.24	2.7	2.6	2.02	1.72	0.4	32.66	31.25	3.42	6.01	3.01	35.92	8.95	1.82	5.11	2.71	7.18	1.36	7.21	2.09	12.04	3.49	3.38	2.84	2.42	0.46	52.87	49.31	5.16	8.61	4.58	51.79	12.61	2.35	7.56	3.95	212	46	219	67	329	107	104
665891	665891	Krtap4-1	582.01	1831.28	669.29	1606.22	245.5	0	0	9.32	0.08	2362.93	0.33	44.83	0.17	404.31	0	3.71	0.08	0.09	17.93	178.24	856.61	2226.11	913.74	2018.57	358.65	0	0	13.1	0.12	2728.32	0.54	70.73	0.26	579.83	0	5.35	0.12	0.11	26.51	259.22	7701.31	22939.22	8293.83	19686.32	2941.2	0	0
224619	224619	Traf7	26.38	35.74	31.54	34.43	28.25	24.7	26.72	26.11	23.09	37.66	29.35	30.84	23.72	33.28	23.29	26.28	27.05	21.06	23.85	24.49	38.82	43.45	43.06	43.27	41.27	31.92	34.76	36.69	32.56	43.48	47.52	48.66	35.79	47.73	35.45	37.89	38.14	27.2	35.26	35.61	1112	1471	1267	1372	1103	972	1052
105245400	105245400	Gm40862	0.52	0.51	0.53	0.38	0.41	0.16	0.35	0.32	0.23	0.48	0.59	0.38	0.23	0.33	0.38	0.27	0.26	0.37	0.11	0.32	0.77	0.62	0.73	0.47	0.59	0.2	0.45	0.44	0.32	0.55	0.95	0.6	0.35	0.47	0.58	0.39	0.36	0.48	0.16	0.47	25.77	27.5	27.78	19.55	20.76	8.05	17.7
84653	84653	Hes7	0.08	0.08	0.34	0.44	0.18	0.35	0.26	0.17	0.07	0.07	0.15	0.45	0.46	0.09	0.18	0.18	0.35	0.15	0	0.17	0.11	0.1	0.47	0.55	0.26	0.46	0.33	0.25	0.1	0.08	0.24	0.71	0.69	0.12	0.27	0.27	0.49	0.2	0	0.24	2	2	5	8	4	7	7
328577	328577	7530416G11Rik	0	0	0	0	0	0	0	0	0	0	0	0.07	0	0	0	0	0	0	0	0	0	0	0	0	0	0	0	0	0	0	0	0.12	0	0	0	0	0	0	0	0	0	0	0	0	0	0	0
115489386	115489386	LOC115489386	0.11	0.06	0.03	0	0	0	0.04	0	0.07	0	0.24	0.03	0	0.12	0.05	0.11	0	0	0.07	0	0.16	0.08	0.05	0	0	0	0.05	0	0.1	0	0.39	0.04	0	0.17	0.07	0.17	0	0	0.1	0	8.73	5	2.5	0	0	0	3
668208	668208	Gm13288	0.16	0	0.12	0	0.07	0.09	0.04	0.1	0.03	0	0.04	0.09	0	0	0.08	0.16	0.04	0	0.11	0.04	0.23	0	0.17	0	0.11	0.11	0.06	0.14	0.05	0	0.07	0.15	0	0	0.12	0.23	0.06	0	0.17	0.06	7.17	0	5.32	0	3.12	3.66	1.77
13830	13830	Stom	55.21	29.59	34.82	25.78	44.62	34	37.91	30.28	33.09	22.55	63.59	62.31	42.19	33.09	34.38	71.18	51.43	26.92	47.57	29.47	81.26	35.97	47.54	32.39	65.18	43.93	49.31	42.55	46.66	26.04	102.96	98.31	63.64	47.45	52.34	102.63	72.51	34.77	70.31	42.85	2450	1281	1470	1083	1835	1410	1565
277343	277343	Wfdc8	0	0	0	0	0	0	0	0	0	0	0	0	0.03	0	0	0	0	0	0	0	0	0	0	0	0	0	0	0	0	0	0	0	0.05	0	0	0	0	0	0	0	0	0	0	0	0	0	0
14257	14257	Flt4	3.3	1.36	2.99	1.05	3.07	2.86	2.14	2.48	3.66	1.05	2.11	4.37	2.71	1.52	3.14	2.2	2.22	2.02	2.03	2.65	4.86	1.65	4.09	1.31	4.48	3.69	2.78	3.49	5.17	1.21	3.42	6.89	4.08	2.18	4.78	3.17	3.13	2.6	3	3.85	319	129	276	96	276	259	193
74386	74386	Rmi1	6.21	6.31	7.65	6.45	8.42	6.76	7.27	6.36	6.51	6.08	7.92	8.9	6.73	8.45	5.73	7.34	7.51	5.48	6.61	7.19	9.13	7.67	10.45	8.1	12.29	8.73	9.46	8.94	9.18	7.02	12.83	14.05	10.14	12.12	8.72	10.58	10.59	7.08	9.78	10.46	332	327	386	334	414	341	362
11877	11877	Arvcf	6.36	8	8.75	7.21	11.53	11.54	11.42	12.51	13.16	6.75	7.37	5.34	11.22	8.29	10.23	6.88	8.98	10.72	9.48	11.54	9.37	9.72	11.94	9.06	16.85	14.92	14.86	17.58	18.56	7.79	11.94	8.43	16.92	11.89	15.57	9.91	12.66	13.84	14.01	16.78	410.39	512	556	451	703.24	710.43	701
17005	17005	Ltk	0	0.12	0	0.06	0	0.16	0.06	0.06	0.06	0.12	0.13	0.05	0.03	0.12	0.07	0.03	0.09	0.26	0.06	0.16	0	0.15	0	0.08	0	0.2	0.08	0.09	0.09	0.14	0.21	0.07	0.05	0.18	0.11	0.04	0.13	0.33	0.09	0.23	0	4	0	2	0	5	2
66262	66262	Ing5	4.05	3.28	3.25	3.64	3.35	3.01	2.98	2.67	2.99	3.94	4	3.22	3.14	4.85	2.72	3.46	3.04	2.44	3	2.83	5.96	3.98	4.44	4.57	4.89	3.89	3.87	3.75	4.21	4.54	6.48	5.09	4.73	6.96	4.14	4.98	4.28	3.15	4.44	4.12	300	238	230	256	231	209	206
258861	258861	Olfr763	0	0	0	0	0	0	0	0	0	0	0	0	0	0.09	0	0	0	0	0	0	0	0	0	0	0	0	0	0	0	0	0	0	0	0.13	0	0	0	0	0	0	0	0	0	0	0	0	0
215303	215303	Camk1g	0.05	0	0.08	0.03	0.11	0.06	0.11	0.09	0.06	0	0.09	0.09	0.03	0.08	0.11	0.14	0.06	0.03	0.03	0.09	0.08	0	0.11	0.03	0.17	0.07	0.15	0.12	0.08	0	0.14	0.13	0.04	0.12	0.17	0.2	0.08	0.04	0.04	0.12	2	0	3	1	4	2	4
13214	13214	Defb1	57.19	41.81	34.65	37.89	20.29	35.88	25.73	24.73	26.48	47.07	11.01	7.12	28.87	21	18.16	8.07	18.53	27.03	17.36	23.73	84.17	50.82	47.31	47.61	29.65	46.36	33.47	34.76	37.35	54.34	17.82	11.23	43.54	30.12	27.64	11.63	26.13	34.91	25.66	34.51	663	456	375	405	212	380	270
225872	225872	Npas4	0.25	0.12	0.16	0.12	0.14	0.22	0.18	0.06	0.1	0.12	0.27	0.64	0.15	0.1	0.08	0.18	0.1	0.04	0.14	0.37	0.37	0.14	0.22	0.15	0.21	0.29	0.24	0.09	0.15	0.14	0.44	1.01	0.22	0.14	0.13	0.26	0.14	0.05	0.21	0.54	18.07	8	12	8.55	14	16	12
170460	170460	Stard5	30.06	49.39	38.06	40.06	30.79	40.44	21.52	25.25	29.88	44.06	18.26	16.02	19.98	22.84	16.46	17.63	19.81	23.43	17.89	39.82	44.24	60.03	51.97	50.35	44.98	52.25	27.99	35.47	42.14	50.87	29.56	25.28	30.13	32.76	25.05	25.41	27.92	30.27	26.44	57.91	1131	1809	1361	1425	1072	1420	752
57432	57432	Zc3h8	2.58	2.38	1.98	2.79	2.38	2.68	2.85	2.67	2.43	2.35	2.37	1.43	3.6	2.92	3.11	3.22	2.57	2.71	2.93	2.3	3.79	2.89	2.7	3.51	3.47	3.47	3.71	3.76	3.43	2.71	3.84	2.25	5.43	4.19	4.74	4.64	3.63	3.5	4.33	3.35	59	53	43	60	50	57	60
19171	19171	Psmb10	27	17.24	24.11	15.79	31.06	36.65	43.93	28.42	26.13	13.85	67.79	85.69	23.4	25.54	25.92	43.22	82.13	24.83	39.69	18.54	39.75	20.95	32.92	19.85	45.37	47.35	57.14	39.94	36.85	16	109.76	135.2	35.3	36.63	39.46	62.31	115.78	32.07	58.67	26.96	478	292	402	261	502	599	713
234686	234686	Fhod1	6.22	3.43	5.75	4.69	5.99	6.47	6.46	6.77	5.88	2.6	6.98	7.34	7.7	5.2	8.03	8.71	7.22	6.29	9.26	5.77	9.15	4.17	7.84	5.9	8.75	8.36	8.4	9.51	8.29	3	11.31	11.58	11.62	7.46	12.23	12.56	10.18	8.12	13.69	8.39	398	215	350	286	356	388	385
70823	70823	Hmgxb4	6.9	6.65	7.31	7.04	8.15	5.84	4.61	4.99	5.6	8.5	6.24	7.14	4.55	7.92	4.52	7.24	5.36	4.46	4.67	6.19	10.16	8.09	9.99	8.85	11.91	7.54	5.99	7.02	7.9	9.81	10.11	11.26	6.87	11.35	6.89	10.44	7.55	5.76	6.91	9	428	370	412	389	453	309	263
66253	66253	Aig1	19.78	22.23	23.76	25.83	18.68	20.1	20.14	15.45	15.96	21.19	24.85	27.72	16.18	15.98	12.57	20.46	19.7	17.3	14.21	17.26	29.11	27.03	32.44	32.46	27.28	25.97	26.19	21.71	22.5	24.47	40.24	43.75	24.4	22.92	19.13	29.5	27.77	22.34	21.01	25.1	431	465	473	501	371	411	407
22239	22239	Ugt8a	0.62	0.3	0.43	0.51	0.6	0.74	0.72	0.94	0.82	0.19	0.43	0.48	0.71	0.45	1.52	0.52	0.9	0.74	1.51	0.84	0.91	0.37	0.59	0.64	0.88	0.95	0.94	1.32	1.15	0.22	0.69	0.75	1.07	0.64	2.32	0.75	1.27	0.96	2.23	1.22	37	18	25	29	34	41	40
231805	231805	Pilra	1.49	0.08	0.95	0.33	0.86	0.95	0.8	0.69	0.45	0.12	9.21	11.05	0.94	0.65	1.02	2.94	1.8	0.59	1.79	0.92	2.2	0.1	1.3	0.42	1.26	1.23	1.04	0.97	0.63	0.14	14.92	17.43	1.42	0.93	1.56	4.23	2.54	0.77	2.65	1.34	60.4	3.34	36.52	12.65	32.34	36.04	30.11
20846	20846	Stat1	27.77	12.57	14.08	10.35	18.19	18.38	22.62	17	14.06	9.48	74.94	102.28	19.46	18.29	16.34	19.39	60.55	11.75	30.25	11.37	40.87	15.28	19.22	13.01	26.58	23.75	29.42	23.89	19.83	10.95	121.34	161.39	29.35	26.23	24.87	27.96	85.36	15.18	44.71	16.53	1976	857	956	688	1202	1204	1486
12873	12873	Cpa3	49.58	21.96	53.88	20.81	67.84	56.8	48.04	45.3	47.01	12.48	55.92	53.81	80.54	64.71	65.37	51.6	60.78	41.77	57.59	48.32	72.97	26.7	73.57	26.15	99.11	73.4	62.48	63.65	66.29	14.42	90.54	84.9	121.5	92.81	99.52	74.4	85.68	53.96	85.13	70.28	1030	439	1056	406	1297	1095	922
56030	56030	Tmem131	19.91	18.33	18.59	17.42	21.91	17.91	18.61	21.41	22.84	17.27	21.45	26.6	26.92	23.56	23.7	17.69	21.9	18.19	21.22	19.29	29.31	22.28	25.38	21.89	32.01	23.15	24.21	30.08	32.21	19.94	34.72	41.96	40.6	33.79	36.08	25.5	30.88	23.49	31.36	28.05	2170	1962	1934	1806	2225	1833	1898
66126	66126	Elof1	66.75	78.87	78.51	72.44	60.33	75.99	71.27	68.47	62.53	79.3	54.51	56.41	53.7	63.59	54.94	54.27	66.56	66.65	59.51	62.89	98.25	95.87	107.19	91.04	88.13	98.19	92.7	96.21	88.19	91.57	88.26	89.01	81.01	91.2	83.63	78.25	93.83	86.08	87.96	91.46	801	893	873	804	654	824	775
56872	56872	Pate4	0	0	0	0	0	0	0	0	0	0	0	0	0	0	0.08	0	0	0	0	0	0	0	0	0	0	0	0	0	0	0	0	0	0	0	0.13	0	0	0	0	0	0	0	0	0	0	0	0
81003	81003	Trim23	6.06	4.73	6.49	5.38	7.68	6.05	5.96	6.53	6.48	4.41	6.92	5.43	6.68	7.42	7.24	5.9	7.33	5.71	7.05	6.42	8.92	5.75	8.86	6.76	11.22	7.82	7.75	9.17	9.14	5.09	11.2	8.57	10.07	10.64	11.02	8.51	10.34	7.38	10.42	9.33	374	285	379	316	442	351	344
232406	232406	BC035044	0.29	0.2	0.44	0.05	0.4	0.52	0.61	0.54	0.16	0.05	0.96	0.79	0.36	0.46	0.51	0.44	1.04	0.35	0.26	0.29	0.43	0.24	0.6	0.07	0.58	0.68	0.79	0.75	0.22	0.06	1.55	1.25	0.54	0.67	0.78	0.64	1.46	0.45	0.38	0.42	12	8	17	2	15	20	23
193796	193796	Kdm4b	8.03	9.83	9.13	9.97	8.8	8.87	8.8	9.08	9.72	8.81	9.55	7.59	8.99	10.28	10.1	10	7.77	6.78	9.02	9.41	11.82	11.94	12.46	12.53	12.86	11.46	11.44	12.76	13.7	10.17	15.45	11.98	13.57	14.74	15.37	14.42	10.95	8.76	13.33	13.68	660	788	710	772	675	686	676
11814	11814	Apoc3	0.2	0	0.23	0	0	0.7	0.64	0.95	0.33	0.69	0	0	0	0.47	0.25	0	0.71	0	0	0.93	0.3	0	0.31	0	0	0.91	0.83	1.33	0.46	0.79	0	0	0	0.67	0.38	0	1	0	0	1.36	1	0	1	0	0	3	2
384214	384214	Ephx4	0.8	0.79	1.47	0.75	2.25	2.76	2.42	1.88	2.33	0.73	2.15	1.55	1.99	1.38	1.99	1.42	2.26	2.16	2.22	2.62	1.17	0.96	2	0.94	3.28	3.57	3.15	2.64	3.29	0.84	3.48	2.45	3	1.98	3.03	2.05	3.19	2.8	3.28	3.81	14	14	26	13	36	47	39
56519	56519	Defb4	1.62	8.62	3.97	0.95	1.63	0	0	0	0	4.31	0	0	0	0	0	0	0	0	0	0	2.38	10.47	5.41	1.19	2.37	0	0	0	0	4.97	0	0	0	0	0	0	0	0	0	0	6	27	13	3	5	0	0
18102	18102	Nme1	93.17	107.19	68.3	117.28	37.84	55.32	43.94	45.21	40.84	133.13	38.09	56.84	32.5	87.63	26.87	45.53	57.97	43.01	49.08	55.93	137.14	130.31	93.24	147.39	55.28	71.49	57.15	63.53	57.6	153.72	61.67	89.69	49.02	125.68	40.9	65.65	81.72	55.55	72.54	81.33	1345	1501	967	1629	499	758	598
106639	106639	Vmac	8.06	8.18	8.99	7.08	9.52	10.75	10.64	9.99	9.17	6.43	9.89	9.93	9.97	10.19	9.84	7.87	8.99	7.49	10.24	9.76	11.86	9.94	12.27	8.9	13.91	13.89	13.83	14.04	12.94	7.42	16.01	15.68	15.03	14.62	14.98	11.35	12.68	9.67	15.14	14.19	259	252	274	213	279	314	310
66680	66680	Oser1	44.43	64.86	55.39	58.73	45.86	48.79	42.87	48.32	44.2	60.79	34.44	31.2	37.3	43.3	33.52	39.56	38.59	46.9	36.16	44.16	65.39	78.84	75.62	73.8	67	63.04	55.76	67.9	62.34	70.19	55.76	49.23	56.27	62.1	51.02	57.03	54.4	60.58	53.45	64.22	1011	1422	1191	1254	958	1029	899
27385	27385	Magel2	0	0	0	0	0	0	0	0	0.01	0	0	0	0.01	0.01	0	0	0	0	0	0	0	0	0	0	0	0	0	0	0.02	0	0	0	0.02	0.02	0	0	0	0	0	0	0	0	0	0	0	0	0
320865	320865	Cdh18	0.07	0.05	0.02	0.05	0.08	0.05	0.12	0.26	0.15	0.02	0.1	0.03	0.05	0.02	0.03	0.02	0.02	0.1	0.02	0.2	0.1	0.06	0.03	0.06	0.12	0.06	0.16	0.36	0.21	0.03	0.16	0.04	0.08	0.04	0.04	0.04	0.03	0.13	0.04	0.29	5	2	1	2	4	3	5
70750	70750	Kdsr	13.82	8.36	10.97	6.86	12.14	16.95	12.16	12.67	13.9	8.51	11.96	7.96	14.2	11.89	8.86	7.48	11.95	11.62	10.96	11.13	20.34	10.16	14.98	8.62	17.74	21.9	15.81	17.8	19.6	9.83	19.37	12.56	21.42	17.05	13.49	10.78	16.84	15	16.21	16.19	557	486	514	417	532	795	617
71617	71617	Armh3	5.96	6.47	6.26	6.92	6.26	7.6	7.19	7.35	8.45	7.73	7.16	7.58	7.64	7.52	7.04	6.21	6.95	6.05	6.83	6.4	8.77	7.87	8.55	8.7	9.15	9.82	9.36	10.33	11.92	8.93	11.6	11.96	11.52	10.79	10.72	8.96	9.8	7.81	10.1	9.3	316	369	343	368	322	407	392
19337	19337	Rab33a	0.39	0.59	0.45	0.16	0.21	0.02	0.15	0.02	0.02	0.15	0.43	0.27	0.07	0.02	0.16	0.17	0.16	0.07	0.2	0.14	0.57	0.72	0.61	0.2	0.3	0.02	0.2	0.02	0.02	0.18	0.7	0.43	0.11	0.02	0.24	0.24	0.22	0.09	0.3	0.2	5	9	6	3	6	1	1
77015	77015	Mpped2	1.01	0.77	0.56	0.94	0.42	0.58	0.3	0.39	0.47	0.97	0.18	0.56	0.48	0.87	0.33	0.34	0.27	0.24	0.27	0.82	1.49	0.93	0.77	1.18	0.61	0.75	0.39	0.54	0.66	1.12	0.3	0.89	0.73	1.24	0.5	0.49	0.38	0.31	0.4	1.19	36	32	21	34	15	20	12
66913	66913	Kdelr2	60.16	48.12	67.61	39.6	64.32	58.9	52.02	56.47	52.72	43.1	66.37	73.33	54.96	56.69	52.95	70.18	65.45	55.32	59.99	75.58	88.55	58.5	92.3	49.76	93.96	76.11	67.65	79.35	74.35	49.76	107.47	115.7	82.9	81.3	80.61	101.19	92.27	71.46	88.67	109.91	1667	1291	1775	1033	1642	1518	1333
110197	110197	Dgkg	0.19	0.17	0.14	0.08	0.25	0.22	0.19	0.18	0.11	0.11	0.22	0.26	0.17	0.22	0.29	0.33	0.25	0.14	0.24	0.27	0.28	0.21	0.19	0.1	0.37	0.29	0.25	0.25	0.16	0.12	0.36	0.41	0.26	0.32	0.44	0.48	0.36	0.18	0.36	0.39	17	15	12	7	21	19	16
23802	23802	Amfr	33.34	28.66	37.03	30.16	43.41	41.63	41.32	44.49	40.49	25.94	44.71	35.9	37.76	38.48	46.88	53.85	43.97	39.95	43.62	41.55	49.08	34.85	50.55	37.9	63.41	53.79	53.74	62.51	57.1	29.95	72.38	56.64	56.96	55.18	71.36	77.64	61.99	51.6	64.47	60.42	1921	1580	2001	1607	2286	2187	2174
67426	67426	Coq8a	30.79	22.59	53	49.29	57.24	61.33	79.36	121.54	88.9	12.73	61.88	34.79	85.22	61.99	132.24	132.72	64.88	98.94	78.46	82.35	45.32	27.46	72.36	61.94	83.63	79.25	103.22	170.79	125.38	14.7	100.19	54.9	128.55	88.9	201.31	191.36	91.46	127.8	115.98	119.76	1355.73	973.34	2197.3	2062.54	2348.07	2501.51	3287.79
50771	50771	Atp9b	12.29	13.81	12.83	14.59	14.49	13.44	12.35	11.44	11.84	13.92	16.9	14.09	10.24	13.51	11.15	13.6	13.01	8.96	11.98	12.73	18.09	16.78	17.51	18.34	21.17	17.36	16.06	16.07	16.7	16.07	27.36	22.22	15.44	19.38	16.97	19.61	18.34	11.57	17.71	18.51	893	924	866	969	985	881	802
73410	73410	1700065D16Rik	0	0	0	0	0	0	0	0	0	0	0	0	0	0.24	0	0	0	0	0	0	0	0	0	0	0	0	0	0	0	0	0	0	0	0.34	0	0	0	0	0	0	0	0	0	0	0	0	0
108168609	108168609	LOC108168609	0	0	0	0	0	0	0	0	0	0	0	0	0	0	0	0	0	0	0	0.09	0	0	0	0	0	0	0	0	0	0	0	0	0	0	0	0	0	0	0	0.13	0	0	0	0	0	0	0
619297	619297	Ccdc194	0.07	0.04	0.19	0.15	0.08	0.04	0.16	0.24	0	0.16	0.08	0.32	0.24	0.08	0	0.04	0.15	0.04	0.12	0.12	0.11	0.05	0.26	0.19	0.12	0.05	0.2	0.34	0	0.18	0.13	0.5	0.37	0.11	0	0.06	0.22	0.05	0.17	0.17	2	1	5	4	2	1	4
67811	67811	Poldip2	31.07	35.87	35.56	36.28	37.48	39.95	40.93	41.91	39.56	35	30.39	28.09	39.56	39.91	43.11	35.58	37.49	38.34	42.15	41.06	45.73	43.6	48.55	45.6	54.76	51.62	53.24	58.89	55.79	40.41	49.2	44.33	59.67	57.24	65.63	51.29	52.85	49.52	62.3	59.72	915	1024	993	1007	1018	1095	1116
50775	50775	Krtap5-4	15.73	51.48	15.68	56.58	0.25	0	0	0.17	0	63.04	0	1.08	0	13.47	0	0.09	0	0	0.49	7.51	23.16	62.58	21.41	71.11	0.37	0	0	0.24	0	72.79	0	1.7	0	19.31	0	0.12	0	0	0.73	10.92	205.76	637	192	685.07	3	0	0
227195	227195	Ino80d	2.43	2.71	2.91	3.21	3.22	2.78	2.53	2.98	2.71	2.97	3.53	3.27	3	3.36	2.81	3.17	3.01	2.26	2.53	2.93	3.57	3.3	3.97	4.04	4.71	3.59	3.29	4.18	3.82	3.42	5.72	5.15	4.52	4.82	4.27	4.57	4.24	2.92	3.74	4.27	555	612	631	699	678	592	541
70396	70396	Asnsd1	23.71	25.39	30.78	29.53	31.95	39.79	42.13	40.81	38.2	22.97	28.31	24.8	28.71	36.19	37.91	36.01	37.77	45.33	39.69	32.45	34.9	30.86	42.02	37.11	46.68	51.41	54.8	57.34	53.87	26.53	45.84	39.13	43.3	51.9	57.71	51.92	53.24	58.55	58.67	47.19	727	697	866	871	893.33	1034	1104
13199	13199	Ddn	0.46	0.15	0.37	0.3	0.57	0.6	1	0.6	0.66	0.19	0.38	0.21	0.52	0.47	0.99	0.37	0.58	0.4	0.89	0.68	0.68	0.19	0.5	0.37	0.83	0.78	1.29	0.84	0.94	0.22	0.61	0.34	0.78	0.68	1.51	0.53	0.81	0.52	1.32	0.99	28	9	21	17	32	34	56
104360	104360	Isl2	0.11	0.26	0.15	0.38	0	0	0	0.04	0.04	0.73	0	0	0	0.23	0.04	0.04	0.04	0.16	0.04	0.12	0.16	0.32	0.21	0.48	0	0	0	0.06	0.06	0.84	0	0	0	0.33	0.06	0.06	0.05	0.21	0.06	0.17	3	7	4	10	0	0	0
93679	93679	Trim8	22.19	14.42	18.13	13.83	19.75	19.58	19.54	17.19	16.94	11.01	31.09	31.8	20.93	15.8	18.7	32.9	22.18	15.69	20.65	16.43	32.66	17.52	24.75	17.38	28.85	25.31	25.41	24.16	23.89	12.71	50.34	50.18	31.57	22.66	28.47	47.44	31.27	20.27	30.52	23.89	1139	719	863	665	919	930	927
238690	238690	Zfp458	0.76	0.79	0.6	0.78	0.74	0.38	0.49	0.6	0.63	0.63	0.52	0.9	0.7	0.86	0.68	0.57	0.66	0.73	0.66	0.75	1.11	0.95	0.82	0.98	1.08	0.5	0.64	0.85	0.89	0.73	0.85	1.42	1.05	1.24	1.03	0.82	0.94	0.94	0.97	1.08	76.72	92.04	68.52	90.66	76	42.99	53
54698	54698	Crtam	0.07	0.04	0.14	0	0.11	0.18	0.22	0.15	0.26	0	0.64	0.56	0.11	0.15	0.11	0.22	0.18	0.04	0.15	0.33	0.1	0.04	0.2	0	0.16	0.24	0.29	0.21	0.37	0	1.03	0.88	0.17	0.21	0.17	0.32	0.26	0.05	0.22	0.48	2	1	4	0	3	5	6
16633	16633	Klra2	1.16	0.2	0.3	0.24	0.98	0.26	1	0.33	0.22	0	2.26	3.94	0.29	0.8	0.2	2.31	4.09	0.21	2.55	0.33	1.7	0.24	0.41	0.3	1.43	0.33	1.3	0.46	0.31	0	3.66	6.21	0.44	1.15	0.31	3.32	5.77	0.27	3.76	0.47	28	5	7	6	24	5	20
20346	20346	Sema3a	2.74	1.02	1.6	0.69	2.04	1.93	1.52	1.82	2	0.54	1.26	1.07	1.69	1.28	1.29	1.9	1.81	2.19	1.34	2.06	4.03	1.23	2.19	0.86	2.98	2.49	1.98	2.55	2.82	0.62	2.05	1.69	2.55	1.84	1.97	2.74	2.55	2.82	1.98	3	268	92	150	61	183	169	133
26918	26918	Ern2	0	0	0	0	0.02	0	0	0	0	0.03	0	0.03	0	0	0	0	0	0	0	0	0	0	0	0	0.03	0	0	0	0	0.03	0	0.05	0	0	0	0	0	0	0	0	0	0	0	0	1	0	0
50850	50850	Spast	11.52	10.87	11.34	11.52	10.91	10.84	10.69	10.87	11.07	13.02	10.46	9.63	11.83	13.77	10.4	9.92	10.93	10.76	11.63	11.33	16.96	13.21	15.48	14.48	15.94	14.01	13.91	15.28	15.61	15.03	16.94	15.2	17.85	19.75	15.83	14.3	15.41	13.89	17.18	16.48	890	818	829	843	780	780	765
83492	83492	Gsdmc	60.89	0.39	0.53	0	0.03	1.05	0.93	1.75	0.27	0.12	0.27	0.97	0.3	0.43	0.18	0.43	3.21	0.18	2.24	0.21	89.62	0.47	0.72	0	0.04	1.35	1.22	2.46	0.37	0.13	0.43	1.53	0.46	0.62	0.27	0.63	4.53	0.23	3.31	0.3	2246.1	14.02	18.52	0	1	36.01	31.99
76719	76719	Kansl1	11.93	15.05	14.46	15.38	14.23	9	9.08	9.98	11.96	16	12.04	14.9	11.52	16.68	11.13	11.98	10.72	9.54	10.37	11.61	17.56	18.3	19.74	19.33	20.79	11.63	11.81	14.02	16.86	18.47	19.49	23.52	17.38	23.92	16.95	17.27	15.11	12.32	15.33	16.89	995	1230	1155	1215	1110	694	700
102632737	102632737	Gm30732	0.13	0.11	0.25	0.19	0.14	0.04	0.08	0.1	0.08	0.13	0.2	0.06	0.1	0.13	0.08	0.06	0.11	0.04	0.15	0.04	0.19	0.13	0.34	0.24	0.2	0.05	0.1	0.14	0.11	0.15	0.32	0.09	0.15	0.19	0.12	0.08	0.16	0.05	0.22	0.06	7	6	13	10	7	2	4
228368	228368	Slc35c1	10.55	9.39	9.17	9.27	9.59	8.36	7.67	8.97	7.54	10.55	12.05	14.37	8.45	9.92	8.03	10.99	9.27	7.98	7.86	10.01	15.53	11.42	12.52	11.65	14.02	10.8	9.97	12.6	10.63	12.18	19.51	22.68	12.75	14.23	12.22	15.85	13.07	10.3	11.62	14.55	481	427	396	405	407	359	326
27176	27176	Rpl7a	1234.72	1548.29	1338.19	1511.39	1108.52	1299.34	1168.09	1217.07	1150.6	1614.64	1022.58	1029.49	980.33	1429.21	890.2	1054.25	1134.26	1287.29	1028.2	1204.21	1817.29	1882.11	1826.96	1899.39	1619.42	1678.95	1519.28	1710.19	1622.62	1864.31	1655.69	1624.43	1478.76	2049.63	1355.17	1520.03	1599.04	1662.7	1519.83	1751.27	13241	15551	13358	14899	10675	12687	11294
80893	80893	Tmprss5	0.58	0.14	0.59	0.25	0.49	0.62	0.21	0.42	0.53	0.15	0.22	0.28	0.48	0.17	0.62	0.21	0.31	0.18	0.55	0.36	0.86	0.17	0.81	0.31	0.71	0.8	0.28	0.59	0.74	0.17	0.35	0.44	0.73	0.24	0.94	0.31	0.43	0.24	0.81	0.52	19	5	18	8	14	18	6
67493	67493	Mettl16	10.4	10.17	11.05	10.02	8.62	8.34	8.72	8.9	8.46	11.3	7.04	7.92	7.81	10.41	9.71	8.94	8.57	7.19	9.42	9.5	15.31	12.37	15.09	12.6	12.59	10.78	11.34	12.5	11.93	13.05	11.4	12.5	11.79	14.93	14.78	12.9	12.09	9.28	13.93	13.82	494	464	482	446	376	370	377
21463	21463	Tcp11	1.02	0.68	0.69	0.48	0.57	0.48	0.29	0.27	0.4	0.95	0.42	0.5	0.43	0.73	0.13	0.24	0.3	0.32	0.3	0.46	1.5	0.83	0.94	0.6	0.84	0.62	0.38	0.38	0.56	1.1	0.69	0.8	0.65	1.05	0.2	0.34	0.43	0.41	0.45	0.67	29	17	19	12	14	12	8
432964	432964	Iqank1	0.62	0.87	0.54	0.87	0.4	0.4	0.23	0.41	0.45	1.04	0.2	0.13	0.3	0.63	0.47	0.06	0.27	0.24	0.19	0.6	0.91	1.06	0.73	1.1	0.58	0.51	0.3	0.57	0.63	1.2	0.32	0.2	0.45	0.9	0.72	0.09	0.38	0.32	0.28	0.88	19	26	16	24	11	11	7
238692	238692	Zfp874a	2.09	1.96	3.15	1.78	4.22	2.71	2.72	3.1	3.29	1.47	3.05	2.64	3.03	3.04	3.16	3.48	2.98	3.7	3.17	3.26	3.08	2.38	4.3	2.23	6.16	3.51	3.54	4.35	4.64	1.7	4.93	4.17	4.56	4.37	4.81	5.01	4.2	4.78	4.69	4.75	108.06	98.83	154.86	87.07	202.32	131.21	130.88
269614	269614	Pank4	8.93	9.33	10.81	9.58	13.64	11.09	13.04	15.35	13.19	8.89	10.34	10.63	13.98	12.5	17.93	14.74	11.9	12.32	14.06	12.87	13.14	11.34	14.75	12.03	19.92	14.32	16.96	21.57	18.6	10.26	16.74	16.77	21.09	17.93	27.29	21.25	16.78	15.92	20.78	18.72	360	367	414	365	509	417	489
102580	102580	Alg9	7.89	10.12	8.81	9.01	9.09	8.25	7.25	7.22	7.06	10.23	8.24	9.02	6.37	8.77	7.31	7.74	7.26	6.49	7.78	8.09	11.61	12.3	12.02	11.32	13.28	10.66	9.42	10.15	9.96	11.81	13.34	14.23	9.61	12.58	11.13	11.16	10.24	8.38	11.51	11.77	343	426	359	361	358	323	286
67434	67434	Ankrd33b	1.79	0.99	1.86	1.53	3.18	2.15	2.12	5.14	3.01	0.66	3.64	3.6	3.79	2.74	4.96	6.49	3.61	3.81	5.25	2.59	2.64	1.21	2.54	1.92	4.64	2.78	2.76	7.23	4.24	0.76	5.89	5.68	5.71	3.92	7.55	9.36	5.08	4.92	7.76	3.76	170	97	188	132	302	189	216
13009	13009	Csrp3	35.6	24.57	164.25	64.18	139.24	558.31	206.08	186.84	100.21	9.98	111.46	61.39	96.54	205.85	164.36	157.16	222.15	3030.36	147.76	313.3	52.39	29.86	224.24	80.66	203.41	721.43	268.04	262.54	141.32	11.53	180.47	96.87	145.62	295.21	250.21	226.6	313.18	3914.1	218.42	455.63	401	260	1726	666	1412	5741	2099
546611	546611	Klhl33	3.48	1.46	3.31	3.87	5.63	4.25	6.84	8.37	6.17	0.93	4.92	2.09	8.92	4.36	15.64	7.11	3.38	4.7	7.14	4.51	5.13	1.78	4.51	4.86	8.23	5.49	8.9	11.76	8.71	1.07	7.96	3.3	13.45	6.25	23.81	10.25	4.77	6.07	10.56	6.56	325	138	306	356	499	380	601
66665	66665	Msantd3	6.81	7.44	7.79	6.61	7.07	7.16	6.22	6.89	6.22	6.99	7.58	7.91	6.65	6.32	5.55	7.03	6.35	9.08	6.05	6.44	10.02	9.05	10.64	8.31	10.32	9.25	8.09	9.68	8.78	8.07	12.28	12.47	10.03	9.07	8.45	10.14	8.95	11.73	8.95	9.36	209	218	231	201	217	195	170
236511	236511	Ago1	8.37	8.64	7.31	8.22	9.17	8.75	7.55	8.5	9.27	9.5	9.83	9.33	8.74	10.32	6.43	7.48	7.93	7.08	6.53	8.27	12.32	10.51	9.98	10.32	13.39	11.3	9.82	11.95	13.08	10.97	15.91	14.73	13.19	14.8	9.79	10.79	11.18	9.14	9.66	12.02	1014	1026	843	945	1033	993	853
21808	21808	Tgfb2	4.25	3.85	5.63	3.48	10.23	8.9	6.82	9.15	11.03	2.84	8.11	5.12	8.94	5.31	4.88	4.89	8.15	5.95	6.17	8.2	6.25	4.68	7.69	4.37	14.95	11.5	8.87	12.86	15.55	3.28	13.13	8.07	13.49	7.61	7.43	7.05	11.49	7.68	9.13	11.93	360	322	464	283	806	707	541
27993	27993	Imp4	15.41	18.26	16.38	18.58	15.67	13.67	12.62	12.36	13.01	19.34	15.27	19.69	13.99	16.99	11.42	16.62	14.28	12.55	13.49	14.09	22.68	22.19	22.36	23.35	22.89	17.67	16.41	17.37	18.35	22.33	24.72	31.07	21.1	24.36	17.38	23.96	20.13	16.2	19.95	20.5	533	614	538	607	501	441	405
74229	74229	Paqr8	4.15	11.9	6.1	11.83	2.96	4.24	4.2	3.55	4.1	9.9	2.47	1.93	3.29	5.53	2.01	1.22	3.22	3.43	3.13	3.92	6.11	14.47	8.33	14.86	4.33	5.48	5.46	4.99	5.79	11.43	4	3.04	4.96	7.93	3.06	1.76	4.54	4.43	4.63	5.71	367	1037	516	996	245	353	347
217201	217201	Rundc1	7.4	8.18	7.83	8.06	7.84	6.86	6.4	5.69	5.85	7.83	7.29	7.65	6.8	7.91	6.73	7.55	6.37	5.23	6.48	7.71	10.89	9.94	10.69	10.13	11.45	8.87	8.32	8	8.25	9.04	11.8	12.08	10.25	11.34	10.25	10.88	8.98	6.76	9.57	11.21	379.25	409.79	382.2	391.78	373	329.26	305.59
258749	258749	Olfr556	0	0	0	0	0	0	0	0	0	0	0.08	0	0	0	0	0	0	0	0	0	0	0	0	0	0	0	0	0	0	0	0.13	0	0	0	0	0	0	0	0	0	0	0	0	0	0	0	0
20686	20686	Spa17	1.98	2.98	3.45	3.93	3.91	4.82	8.23	6.87	6.58	3.16	2.66	2.93	3.77	3.32	6.38	3.87	4.09	6.2	4.49	5.32	2.92	3.62	4.71	4.94	5.71	6.22	10.7	9.66	9.28	3.64	4.31	4.63	5.68	4.76	9.71	5.58	5.77	8.01	6.64	7.74	16	22	24	28	27	34	56
234564	234564	Ces1f	2.98	2.76	5.57	3.2	12.87	10.74	12.22	7.43	7.72	1.99	2.5	1.62	11.88	8.64	11.23	2.35	9.84	5.34	9.44	6.35	4.39	3.35	7.6	4.03	18.8	13.87	15.9	10.45	10.88	2.3	4.05	2.55	17.93	12.39	17.09	3.38	13.88	6.89	13.95	9.23	86	77	152	87	342	288	326
53419	53419	Corin	1.48	3.61	2.65	3.8	4.41	0.17	0.08	0.06	0.11	4.12	0.11	1.09	0.06	3.58	0.14	0.15	0.12	0.03	0.25	0.82	2.17	4.39	3.62	4.77	6.45	0.22	0.11	0.08	0.16	4.76	0.18	1.71	0.09	5.13	0.22	0.22	0.17	0.04	0.36	1.19	114	273	195	278	316	12	6
218035	218035	Vps41	22.89	20.97	24.78	22.91	28.74	27.11	27.25	25.45	27.14	20.37	25.99	28.19	28.49	26.33	24.76	25.34	28.35	23.31	23.56	25.66	33.69	25.49	33.83	28.79	41.99	35.03	35.44	35.77	38.28	23.52	42.09	44.48	42.98	37.76	37.69	36.53	39.97	30.1	34.82	37.32	1167	1045	1203	1108	1361	1292	1295
20016	20016	Polr1c	19.94	26.29	21.04	22.69	22.48	26.84	20.72	23.54	20.26	23.5	17.66	20.42	18.07	27.01	15.01	20.86	20.76	23.23	17.54	18.57	29.35	31.95	28.73	28.51	32.84	34.68	26.95	33.08	28.57	27.14	28.59	32.22	27.26	38.74	22.85	30.08	29.27	30	25.93	27.01	365	461	363	388	376	454	348
26403	26403	Map3k11	23.42	26.49	22.57	23.49	22.39	23.42	24.34	18.02	18.73	23.74	25.06	33.02	21.37	22.99	17.26	25.37	21.61	17.3	20.19	21.19	34.48	32.2	30.82	29.53	32.71	30.26	31.65	25.32	26.42	27.41	40.58	52.11	32.24	32.97	26.28	36.58	30.47	22.34	29.84	30.81	1184	1232.03	1041	1067	1005	987	1052.95
115485680	115485680	LOC115485680	0.18	0.16	0.13	0.14	0.2	0.14	0.12	0.13	0.11	0.17	0.15	0.18	0.14	0.12	0.11	0.1	0.12	0.09	0.11	0.14	0.26	0.19	0.18	0.18	0.29	0.18	0.16	0.18	0.15	0.19	0.25	0.28	0.22	0.18	0.17	0.14	0.17	0.12	0.17	0.21	245.41	214.05	174.3	190.01	263.27	180.28	156.37
75430	75430	Anapc15	18.7	17.43	18.09	16.4	14.61	18.98	18.97	13.93	15.06	24.5	16.93	18.85	14.94	21.16	13.61	15.37	18.66	16.35	17.23	15.83	27.52	21.19	24.7	20.61	21.34	24.52	24.67	19.58	21.23	28.29	27.41	29.74	22.54	30.35	20.72	22.16	26.31	21.12	25.47	23.02	270	239	248	243.85	198.2	267	224.99
67213	67213	Cmtm6	31.45	26.18	27.86	22.24	29.19	37.9	33.67	37.32	32.73	21.75	41.97	29.91	29.36	31.03	25.86	31.09	40.11	25.79	31.78	31.22	46.29	31.82	38.04	27.95	42.65	48.97	43.79	52.44	46.16	25.11	67.96	47.2	44.29	44.5	39.37	44.83	56.55	33.31	46.98	45.41	1678	1362	1418	1129	1446	1891	1674
66612	66612	Ormdl3	35.32	50.94	48.36	42.71	60.06	42.44	45.76	41.73	40.03	45.48	28.68	26.63	39.07	36.59	36.93	34.83	41.34	29.71	35.92	36.92	51.98	61.93	66.03	53.67	87.74	54.84	59.52	58.64	56.45	52.52	46.44	42.01	58.94	52.47	56.22	50.21	58.28	38.37	53.1	53.69	1084	1517	1408	1236	1701	1213	1301
71564	71564	Izumo4	5.38	4.14	6.2	5.71	7.66	9.08	8.22	7.08	8.11	5.13	12.25	7.33	8.82	8.44	4.97	6.06	5.68	5.51	5.98	5.18	7.92	5.03	8.47	7.18	11.18	11.73	10.69	9.95	11.44	5.93	19.84	11.56	13.31	12.11	7.57	8.74	8	7.12	8.84	7.54	100	80	110	116	133	131	134
19088	19088	Prkar2b	9.82	12.34	12.77	11.41	26.2	16.26	16.2	11.64	12.79	9.33	8.32	9.44	17.04	13.78	17.08	7.21	19.17	6.58	11.94	9.83	14.45	15.01	17.44	14.34	38.28	21.01	21.06	16.36	18.03	10.78	13.47	14.89	25.71	19.76	26	10.39	27.02	8.5	17.65	14.3	474	558	599	521	1148	727	721
258922	258922	Olfr267	0	0	0	0	0	0	0	0	0	0	0	0	0	0.09	0	0	0	0	0	0	0	0	0	0	0	0	0	0	0	0	0	0	0	0.13	0	0	0	0	0	0	0	0	0	0	0	0	0
268527	268527	Greb1	0.15	0.09	0.14	0.11	0.09	0.22	0.16	0.13	0.27	0.26	0.12	0.24	0.1	0.22	0.44	0.13	0.24	0.28	0.38	0.41	0.22	0.11	0.19	0.14	0.13	0.28	0.21	0.19	0.38	0.3	0.2	0.38	0.16	0.31	0.66	0.19	0.33	0.36	0.56	0.59	20	11	15	10	10	22	16
63986	63986	Gmfg	14.78	7.86	15.61	8.41	23.05	21.6	20.39	15.41	12.52	4.82	35.24	39.95	20.06	18.77	13.21	35.92	35.56	20.27	22.17	12.76	21.75	9.55	21.31	10.57	33.68	27.91	26.52	21.65	17.66	5.56	57.06	63.03	30.27	26.91	20.11	51.8	50.13	26.18	32.77	18.55	212.84	105	216.37	118	318.15	272.53	266.45
666532	666532	Zfp991	8.56	4.55	6.49	6.88	12.51	9.55	9.23	10.59	9.06	5.76	22.17	22.77	13.06	15.57	7.37	14.16	17.55	11.8	9.56	9.22	12.6	5.54	8.86	8.64	18.28	12.34	12	14.89	12.78	6.66	35.9	35.93	19.7	22.34	11.22	20.42	24.75	15.24	14.13	13.41	371.25	192.7	267.62	282.35	502.93	387.13	372.32
228003	228003	Klhl41	40.4	22.96	78.63	62.49	99.81	134.75	149.88	177.67	142.12	14.55	79.11	40.61	135.95	100.72	210.02	99.7	134.1	370.23	172.88	128.09	59.47	27.91	107.35	78.53	145.81	174.12	194.94	249.66	200.42	16.79	128.09	64.08	205.07	144.44	319.72	143.75	189.05	478.2	255.54	186.28	1599.03	885.13	2958.1	2339.1	3657.01	4979.25	5511.65
212679	212679	Mars2	1.54	0.77	0.92	1.44	1.8	1.55	1.44	1.42	1.55	1.16	1.27	1.02	1.5	1.44	1.51	1.1	1.37	1.72	1.6	1.11	2.26	0.93	1.26	1.81	2.63	2	1.87	1.99	2.18	1.34	2.05	1.61	2.26	2.06	2.3	1.58	1.93	2.22	2.37	1.62	70	34	40	62	76	66	61
78771	78771	Mctp1	0.91	0.38	0.93	0.36	4.89	0.81	0.78	0.97	0.83	0.38	1.97	1.67	1.33	1.48	1.41	3.25	1.24	0.62	0.85	0.89	1.33	0.46	1.27	0.45	7.14	1.05	1.02	1.36	1.16	0.44	3.19	2.64	2.01	2.12	2.15	4.69	1.75	0.81	1.26	1.29	81	33	74	34	366	64	70
237761	237761	Sowaha	0.15	0.18	0.11	0.18	0.17	0.11	0.35	0.17	0.32	0.36	0.3	0.24	0.33	0.56	0.17	0.05	0.2	0.13	0.22	0.2	0.23	0.21	0.15	0.23	0.24	0.14	0.46	0.24	0.45	0.42	0.48	0.38	0.49	0.8	0.26	0.08	0.28	0.17	0.32	0.3	9	10	6	10	9	6	19
208691	208691	Eif5a2	1.25	1.03	1.47	1.02	1.65	1.23	0.73	0.87	1.23	1.41	1.41	1.67	0.92	1.27	0.75	1.21	1.06	1	0.7	1.15	1.84	1.25	2.01	1.28	2.42	1.59	0.94	1.23	1.73	1.63	2.28	2.63	1.39	1.83	1.14	1.75	1.49	1.29	1.04	1.67	105	85	116	80	128	95	56
64656	64656	Mrps23	28.6	30.81	34.96	33.21	30.36	36.86	42.9	38.22	34.16	31.41	27.78	24.72	32.17	33.64	40.22	41.88	34.91	35.65	40.68	37.1	42.1	37.45	47.72	41.73	44.35	47.63	55.8	53.71	48.18	36.27	44.98	39.01	48.52	48.24	61.22	60.39	49.21	46.04	60.13	53.96	538	557	620	582	523	640	743
19303	19303	Pxn	28.64	27.06	33.47	36.84	41.53	25.31	35.09	33.91	28.31	29.17	45.22	45.96	41.75	38.19	44.78	45.17	48.78	30	45.57	30.09	42.16	32.89	45.69	46.3	60.67	32.7	45.64	47.65	39.92	33.68	73.21	72.52	62.97	54.77	68.17	65.13	68.77	38.75	67.37	43.76	1779	1620	1970	2165	2406	1477	2067
16370	16370	Irs4	0	0.01	0.01	0	0.01	0	0	0	0	0	0.01	0	0	0	0	0	0	0	0	0	0	0.01	0.01	0	0.02	0	0	0	0	0	0.02	0	0	0	0	0	0	0	0	0	0	1	1	0	1	0	0
226409	226409	Zranb3	1.44	1.35	1.18	1.15	1.34	1.26	1.22	1.07	1.35	1.25	7.81	9.16	1	1.65	1.32	8.2	1.65	1.1	1.57	1.37	2.12	1.64	1.61	1.45	1.96	1.62	1.59	1.5	1.91	1.44	12.64	14.46	1.51	2.37	2.01	11.82	2.33	1.42	2.32	1.99	107	92	79	78	94	85	79
71810	71810	Ranbp3	27.63	29.13	27.68	28.17	26.72	26.87	27.55	28.07	24.17	28.97	26.05	26.1	23.91	27.12	25.37	28.59	25.07	24.52	25.83	27.59	40.67	35.41	37.8	35.4	39.04	34.71	35.83	39.44	34.08	33.45	42.17	41.19	36.07	38.9	38.62	41.22	35.34	31.67	38.19	40.12	1105	1132	1045	1056	981	989	1013
71310	71310	Tbc1d9	4.9	7.11	4.7	7.41	3.5	2.44	2.24	2.84	2.73	7.01	9.76	12.79	3.34	5.42	2.25	3.8	3.22	2.31	2.27	2.39	7.21	8.64	6.42	9.31	5.11	3.16	2.91	3.99	3.85	8.09	15.81	20.18	5.04	7.78	3.43	5.48	4.53	2.98	3.36	3.48	453	616	399	626	296	197	188
319701	319701	Fbxo48	0.51	0.17	0.2	0.24	0.27	0.12	0.11	0.21	0.24	0.54	0.37	0.99	0.3	0.82	0.45	0.17	0.5	0.14	0.44	0.21	0.75	0.2	0.27	0.3	0.39	0.16	0.15	0.29	0.34	0.62	0.59	1.56	0.45	1.17	0.69	0.24	0.71	0.19	0.65	0.3	23	6	8	8	9	3	4
83457	83457	Fthl17e	0	0	0	0	0	0	0	0	0	0	0	0	0	0	0	0	0.11	0	0	0	0	0	0	0	0	0	0	0	0	0	0	0	0	0	0	0	0.15	0	0	0	0	0	0	0	0	0	0
74152	74152	Stra6l	0.28	0.14	0.33	0.05	0.17	0.13	0.24	0.02	0.11	0.11	5.22	7.62	0.15	0.05	0.04	1.14	0.45	0.08	0.33	0.09	0.41	0.17	0.44	0.07	0.24	0.17	0.31	0.03	0.16	0.13	8.45	12.02	0.23	0.08	0.06	1.64	0.64	0.1	0.48	0.13	16	8	18	3	9	7	13
67416	67416	Armcx2	5.89	4.3	7.38	4.63	7.59	3.56	3.89	4.41	4.42	4.37	5.8	8.09	5.09	6.47	5.32	7.13	6.58	4.85	5.42	4.55	8.66	5.23	10.08	5.82	11.08	4.59	5.06	6.2	6.23	5.05	9.38	12.76	7.68	9.28	8.1	10.27	9.28	6.26	8.02	6.61	340	246	397	256	405	191	205
16907	16907	Lmnb2	6.56	7.96	6.51	8.66	4.54	5	5.3	5.37	4.17	9.35	4.2	7.46	4.14	7.65	3.88	5.71	5.14	3.92	4.82	6.53	9.66	9.68	8.89	10.88	6.64	6.46	6.89	7.54	5.87	10.8	6.8	11.78	6.25	10.97	5.91	8.23	7.25	5.06	7.12	9.5	354	418	334	443	225	247	264
75627	75627	Snapc1	6.7	3.51	6	4.63	5.74	5.72	6.33	4.85	5.19	4.66	6.03	5.7	4.9	6.56	5.5	6.92	7.11	5.59	5.56	5.59	9.86	4.26	8.19	5.81	8.38	7.4	8.24	6.82	7.32	5.38	9.77	8.99	7.39	9.41	8.37	9.98	10.02	7.23	8.22	8.13	291	171	270	226	255	257	266
12166	12166	Bmpr1a	27.67	32.54	33.42	36.17	29.04	21.22	19.14	22.23	23.09	36.74	16.82	17.84	22.03	32.53	20.86	16.31	20.37	22.22	21.06	24.7	40.72	39.56	45.63	45.45	42.42	27.42	24.89	31.23	32.56	42.42	27.23	28.15	33.23	46.65	31.76	23.52	28.71	28.7	31.13	35.92	2519	2908	2907	3133	2462	1814	1627
54607	54607	Socs6	6.72	4.5	6.62	5.31	6.5	6.44	5.62	7.05	6.45	4.74	7.81	5.94	6.31	6.96	5.98	6.77	7.36	6.55	6.81	6.36	9.9	5.47	9.04	6.68	9.49	8.32	7.31	9.91	9.09	5.47	12.64	9.37	9.51	9.98	9.1	9.76	10.37	8.45	10.06	9.26	669	439	626	501	599	596	524
17961	17961	Nat2	6.36	3.95	5.81	3.07	6.61	7.04	4.3	6.39	5.41	4.11	6.7	7.37	5.53	6.02	3.64	7.04	7.74	6.2	6.63	4.24	9.35	4.8	7.94	3.86	9.65	9.09	5.59	8.99	7.63	4.75	10.85	11.62	8.35	8.63	5.55	10.16	10.92	8.01	9.8	6.17	126	76	113	61	123	132	80
108147	108147	Atic	19.98	19.67	18.57	20.71	19.7	16.99	16.2	15.31	17.09	21.22	19.85	24.35	16.4	21.44	15.68	22.49	19.53	16.17	17.72	18.85	29.41	23.91	25.35	26.02	28.78	21.95	21.07	21.51	24.1	24.5	32.14	38.43	24.74	30.75	23.87	32.43	27.53	20.88	26.19	27.41	816	783	721	800	745	648	615
108052	108052	Slc14a1	1.11	0.24	0.55	0.22	0.91	1.03	0.94	0.54	1.05	0.45	1.46	1.18	0.85	0.63	0.64	0.45	0.95	0.44	0.44	0.69	1.63	0.29	0.74	0.27	1.32	1.33	1.22	0.76	1.47	0.53	2.36	1.86	1.28	0.91	0.98	0.66	1.33	0.56	0.64	1.01	63	13	30	12	49	55	50
217593	217593	Slc25a21	0.07	0	0	0	0	0.1	0.03	0.03	0.05	0	0.07	0	0.08	0.03	0	0.05	0.1	0.05	0.08	0	0.11	0	0	0	0	0.13	0.04	0.05	0.08	0	0.11	0	0.12	0.05	0	0.08	0.15	0.07	0.12	0	3	0	0	0	0	3	1
17193	17193	Mbd4	2.06	1.68	1.82	2.11	1.84	1.68	1.36	1.54	1.45	2.39	2.89	3.09	1.79	2.37	0.99	1.73	1.75	0.72	1.41	1.54	3.04	2.04	2.49	2.65	2.69	2.17	1.77	2.16	2.05	2.76	4.69	4.88	2.7	3.4	1.51	2.5	2.46	0.93	2.09	2.24	116.98	92	97	113	92	81.93	72
18583	18583	Pde7a	9.46	9.52	11.45	9.9	11.33	5.96	5.57	8	7.06	9.75	8.82	8.43	8.73	10.46	7.65	11.01	8.48	6.33	8.1	7.44	13.92	11.57	15.64	12.45	16.55	7.7	7.25	11.24	9.96	11.25	14.27	13.3	13.17	15	11.64	15.88	11.95	8.18	11.98	10.82	677	617	796	650	796	396	375
69698	69698	Slc52a3	5.15	7.5	5.88	7.08	5.32	7.9	7.4	5.71	6.04	6.45	3.75	3.57	4.84	4.84	5.33	3.55	4.99	5.46	5.56	6.34	7.58	9.12	8.03	8.89	7.78	10.21	9.62	8.03	8.51	7.44	6.07	5.64	7.3	6.94	8.11	5.13	7.04	7.05	8.22	9.22	213	293	234	265	200	298	264
217869	217869	Eif5	87.62	96.89	85.3	97.01	70	70	63.51	75.45	67.86	111.95	65.45	59.17	71.51	98.5	66.24	60.85	79.49	80.31	79.08	73.73	128.97	117.78	116.45	121.91	102.26	90.45	82.6	106.03	95.7	129.26	105.98	93.36	107.87	141.26	100.85	87.73	112.07	103.72	116.89	107.23	5625	6090	5216	5913	4179	4196	3805
72658	72658	2700097O09Rik	4.14	8.35	6.08	10.43	3.56	5.05	4.72	3.66	3.58	12.04	3.34	3.68	3.57	6.59	3.69	3.47	4.36	3.24	5.19	4.71	6.09	10.15	8.3	13.11	5.19	6.53	6.14	5.15	5.04	13.9	5.41	5.81	5.39	9.46	5.62	5	6.15	4.19	7.67	6.85	61	118	84	144	48	69	64
71835	71835	Lancl2	4.04	3.99	4.3	4.62	4.84	4.35	4.06	5.08	5.11	5	4.84	4.67	4.24	5.61	3.91	4.33	5.12	3.9	4.66	4.26	5.95	4.85	5.86	5.8	7.08	5.62	5.28	7.14	7.2	5.77	7.83	7.36	6.39	8.04	5.95	6.24	7.22	5.04	6.9	6.2	238	230	241	258	265	240	223
109663	109663	Hoxc11	0	0	0	0	0.29	0	0	0	0	0	0.86	0.67	0	0.37	0	0	0.19	0	0	0.1	0	0	0	0	0.42	0	0	0	0	0	1.4	1.05	0	0.54	0	0	0.27	0	0	0.14	0	0	0	0	3	0	0
72690	72690	Grrp1	11.71	9.82	11.3	9.25	16.96	14.61	15.73	11.07	10.9	6.09	6.44	7.65	10.7	7.87	12.7	13.08	11.02	7.16	14.69	11.53	17.23	11.94	15.43	11.63	24.78	18.87	20.46	15.56	15.37	7.03	10.43	12.07	16.13	11.28	19.34	18.86	15.53	9.24	21.71	16.78	213	174	196	161	286	239	274
50721	50721	Sirt6	9.67	15.33	13.93	13.86	11.12	9.13	8.98	9.41	8.97	13.45	10.74	13.44	9.31	14.42	8.89	9.52	9.82	6.17	8.72	10.33	14.24	18.64	19.01	17.42	16.24	11.79	11.69	13.23	12.65	15.53	17.38	21.21	14.04	20.68	13.53	13.73	13.85	7.97	12.89	15.02	235	364	328	321	254	210	207
16425	16425	Itih2	0.2	0.21	0.25	0.08	0.43	0.22	0.28	0.22	0.26	0.04	0.28	0.17	0.25	0.25	0.4	0.04	0.11	0.38	0.36	0.33	0.3	0.25	0.35	0.11	0.63	0.28	0.37	0.31	0.37	0.05	0.46	0.27	0.37	0.36	0.6	0.06	0.15	0.49	0.54	0.47	10	10	12	4	20	10	13
105242930	105242930	Gm39002	0	0	0	0	0	0	0	0	0	0	0.02	0	0	0	0	0	0	0	0	0	0	0	0	0	0	0	0	0	0	0	0.03	0	0	0	0	0	0	0	0	0	0	0	0	0	0	0	0
242109	242109	Zfp697	0.66	0.4	0.74	0.58	0.78	0.63	0.56	0.44	0.49	0.35	0.72	0.68	0.8	0.59	0.75	0.66	0.58	0.86	0.94	0.52	0.97	0.48	1.01	0.72	1.14	0.81	0.72	0.61	0.69	0.41	1.17	1.08	1.21	0.85	1.15	0.96	0.82	1.11	1.39	0.75	162.89	109.1	182.09	142.57	186.8	142.73	128.39
171543	171543	Bmf	4.04	3.6	5.14	3.39	6.58	3.61	2.96	3.75	3.2	2.07	4.23	3.02	3.75	4.71	4	4.12	3.85	3.09	4.06	3.44	5.94	4.37	7.02	4.26	9.61	4.67	3.86	5.27	4.51	2.4	6.85	4.76	5.65	6.75	6.09	5.94	5.43	3.99	6.01	5	306	264	368	242	461	250	210
15170	15170	Ptpn6	22.31	14.35	18.41	11.6	24.54	18.45	20.93	15.1	16.58	8.83	65.34	89.98	23.63	25.15	20.28	48.08	35.91	13.36	23.53	15.58	32.84	17.44	25.14	14.58	35.86	23.83	27.22	21.22	23.39	10.2	105.79	141.98	35.65	36.06	30.87	69.32	50.63	17.25	34.78	22.66	767	479	601	377	778	589	667
16876	16876	Lhx9	0.04	0	0	0	0.04	0.02	0.01	0.01	0.02	0.01	0	0.02	0.04	0	0.07	0.02	0.04	0.04	0	0	0.05	0	0	0	0.06	0.03	0.02	0.02	0.03	0.02	0	0.03	0.05	0	0.11	0.03	0.05	0.05	0	0	2	0	0	0	1	1	1
73545	73545	1700094D03Rik	1.61	2.3	2.23	2.28	2.44	2.16	2.08	1.74	1.59	1.92	2	1.94	2.18	2.43	1.74	2.34	1.16	1.44	2.09	2.24	2.37	2.79	3.04	2.87	3.57	2.79	2.71	2.45	2.24	2.22	3.24	3.06	3.29	3.48	2.65	3.37	1.64	1.86	3.09	3.26	79	110	104	106	111	99	95
69976	69976	Galk2	10.1	8.65	12.41	9.08	13.72	12.46	11.62	9.71	10.44	8.36	13.68	12.55	9.26	14.34	9.35	14.48	13.13	9.62	11.98	10.5	14.87	10.52	16.95	11.41	20.05	16.1	15.11	13.64	14.72	9.65	22.14	19.8	13.97	20.56	14.23	20.88	18.51	12.43	17.71	15.27	301	251	334	241	363	329	312.74
20416	20416	Shc1	27.4	23.68	27.81	21.68	31.52	24.01	24.34	21.96	22.9	21.02	31.83	35.13	25.67	28.02	25.99	29.01	27.99	20.2	26.95	24.52	40.33	28.79	37.97	27.24	46.05	31.02	31.66	30.85	32.29	24.27	51.53	55.44	38.72	40.19	39.57	41.82	39.46	26.1	39.84	35.66	1380	1127	1311	1008	1440	1104	1117
217353	217353	Tmc6	9.13	11.89	9.56	11.19	8.5	8.55	7.77	7.35	7.48	13.33	9.72	8.34	7.67	8.77	6.49	8.14	6.65	6.23	6.83	8.43	13.44	14.46	13.05	14.06	12.42	11.05	10.1	10.33	10.55	15.39	15.74	13.16	11.57	12.58	9.87	11.74	9.38	8.05	10.09	12.27	419	528	417	472	359	375	337
435921	435921	Clec2f	2.26	0.19	0.61	0	0.32	1.56	1.26	1.6	2.09	0.54	0.77	0.47	0.84	0.44	0.66	0.33	0.39	0.52	0.74	1.25	3.33	0.23	0.83	0	0.47	2.02	1.64	2.25	2.94	0.62	1.25	0.74	1.26	0.62	1	0.47	0.55	0.67	1.1	1.82	26	3	6	0	2	20	10
231238	231238	Sel1l3	2.96	1.85	5.24	2.9	8.77	5.6	6.37	7.91	7.19	1.26	12.51	7.67	7.29	6.23	11.09	16.3	7.91	10.6	10.62	10.01	4.35	2.24	7.15	3.65	12.81	7.24	8.29	11.12	10.13	1.45	20.25	12.11	10.99	8.94	16.88	23.5	11.16	13.69	15.7	14.56	216	133	368	203	601	385	438
100121	100121	Tdrd7	9.4	6.22	7.44	6.16	8.69	8.2	9.87	8.19	8.24	4.84	11	11.96	8.53	8.09	9.8	9.05	19.15	7.4	13.01	7.23	13.83	7.57	10.16	7.74	12.69	10.6	12.83	11.51	11.62	5.58	17.81	18.88	12.87	11.6	14.91	13.04	27	9.55	19.23	10.51	553	336	417	325	472	429	525
11891	11891	Rab27a	8.52	6.16	8.54	5.27	12.54	8.24	4.99	5.96	6.26	5.85	6.53	6.55	7.97	11.3	5.58	9.06	5.94	4.91	4.93	7.68	12.54	7.49	11.66	6.63	18.32	10.65	6.49	8.38	8.82	6.75	10.57	10.34	12.02	16.2	8.5	13.06	8.38	6.34	7.29	11.16	418	294	403	246	571	376	230
71562	71562	Afmid	2.35	2.18	2.91	2.01	3.15	3.97	3.84	4.5	4.51	1.7	4.1	4.23	4.34	2.77	4.63	3.95	3.28	3.47	4.45	4.41	3.46	2.65	3.98	2.53	4.61	5.13	5	6.32	6.36	1.97	6.64	6.67	6.55	3.97	7.04	5.7	4.62	4.48	6.58	6.42	86	76	98	72.08	106	135	122
75305	75305	Ankrd53	0.08	0.04	0.04	0	0.08	0	0.08	0	0.07	0.04	0	0	0	0.06	0	0	0	0	0.04	0.08	0.11	0.05	0.06	0	0.12	0	0.11	0	0.09	0.05	0	0	0	0.09	0	0	0	0	0.06	0.12	2	1	1	0	2	0	2
53325	53325	Banp	13.15	15.63	17.11	13.6	12.3	6.13	5.64	11.35	5.9	12.86	5.4	10.59	11.31	12.17	12.3	17.78	11.49	13.64	12.59	15.24	19.36	18.99	23.36	17.09	17.97	7.92	7.33	15.94	8.33	14.85	8.75	16.71	17.06	17.46	18.73	25.64	16.2	17.62	18.61	22.17	578	649	750	553	493	213	248
100039210	100039210	Gm2102	0.04	0	0	0	0	0	0	0.02	0	0	0	0.02	0.02	0.04	0	0.04	0	0.02	0	0	0.06	0	0	0	0	0	0	0.03	0	0	0	0.03	0.03	0.06	0	0.06	0	0.03	0	0	2	0	0	0	0	0	0
11784	11784	Apba2	0.69	0.6	1.03	0.46	0.2	0.29	0.32	0.24	0.3	0.31	0.27	0.35	0.24	0.25	0.06	0.2	0.1	0.28	0.29	0.18	1.02	0.72	1.4	0.58	0.3	0.38	0.42	0.34	0.43	0.36	0.43	0.56	0.37	0.36	0.09	0.29	0.14	0.37	0.43	0.26	38	32	53	26	10	16	16
20404	20404	Sh3gl2	2.13	1.86	1.29	1.32	1.87	4.8	3.19	5.33	5.26	1.92	2.22	1.2	3.31	2.86	2.52	0.96	3.29	4.21	2.37	2.99	3.13	2.26	1.77	1.67	2.74	6.2	4.15	7.49	7.41	2.21	3.59	1.89	4.99	4.1	3.84	1.39	4.64	5.44	3.51	4.35	94	79	54	54	74	195	129
76982	76982	Vxn	0.02	0	0.02	0.04	0	0	0.02	0	0.06	0	0.11	0	0	0.04	0	0	0	0	0.02	0	0.03	0	0.03	0.05	0	0	0.03	0	0.09	0	0.17	0	0	0.06	0	0	0	0	0.03	0	1	0	1	2	0	0	1
100043757	100043757	Zfp831	0.13	0.04	0.08	0.03	0.16	0.05	0.09	0.09	0.06	0.04	0.23	0.37	0.09	0.16	0.14	0.21	0.13	0.11	0.08	0.08	0.19	0.05	0.11	0.04	0.24	0.07	0.12	0.12	0.08	0.04	0.38	0.58	0.14	0.23	0.21	0.3	0.19	0.14	0.12	0.12	24	7	14	5	27	9	16
269855	269855	Ssc5d	8.59	3.97	8.64	3.83	9.02	7.53	7.25	6.87	9.15	2.5	13.45	16.89	9.39	6.71	9.69	17.86	8.82	5.89	10.83	8.46	12.64	4.83	11.79	4.82	13.17	9.73	9.43	9.66	12.9	2.89	21.77	26.66	14.17	9.63	14.75	25.75	12.43	7.61	16.01	12.31	603	274	579	257	592	497	477
26927	26927	Foxl2	0	0.03	0	0	0	0	0.05	0.03	0	0	0	0	0.06	0	0	0.05	0.03	0	0.03	0.03	0	0.03	0	0	0	0	0.07	0.04	0	0	0	0	0.09	0	0	0.08	0.04	0	0.04	0.04	0	1	0	0	0	0	2
14058	14058	F10	1.87	0.16	1.99	0.18	1.12	0.2	0.64	0.42	0.17	0.03	43.32	43.05	0.63	0.65	0.62	18.08	3.4	0.29	2.54	0.43	2.75	0.19	2.71	0.22	1.64	0.26	0.83	0.59	0.24	0.03	70.14	67.92	0.96	0.93	0.95	26.07	4.8	0.37	3.75	0.63	79	6	78	7	44	8	25
12322	12322	Camk2a	8.03	5.47	12.17	10.39	16.95	19.62	27.63	29.79	27.6	4.14	14.95	10.02	39.28	13.11	55.25	26.89	21.74	24.51	37.99	20.69	11.81	6.65	16.62	13.06	24.76	25.35	35.94	41.86	38.92	4.78	24.2	15.81	59.25	18.8	84.1	38.78	30.65	31.66	56.15	30.09	557	371	804	684	1094	1276	1789
70261	70261	Chp2	10.68	7.14	10.78	7.54	19.31	19.16	19.7	15.45	20.46	4.94	25.17	15.22	25.02	23.33	17.99	15.21	25.28	12	20.66	12.76	15.72	8.68	14.72	9.48	28.2	24.76	25.63	21.71	28.85	5.71	40.76	24.02	37.74	33.45	27.38	21.93	35.64	15.5	30.53	18.56	170	108	161	112	280	281	286
19348	19348	Kif20a	6.02	5.21	4.15	7.32	1.89	3.88	2.7	3.76	3.58	8.23	2.79	7.49	2.2	10.48	1.59	2.93	1.9	1.48	2.37	4.08	8.86	6.33	5.67	9.2	2.76	5.01	3.51	5.28	5.05	9.5	4.52	11.81	3.32	15.03	2.43	4.22	2.68	1.91	3.5	5.93	336.69	284.33	220.27	387.9	98.32	202.98	140.26
26358	26358	Aldh1a7	2.33	3.88	4.31	4.11	6.57	7.09	6.2	6.41	5.77	3.77	2.59	2.56	7.26	2.77	4.1	2.15	7.72	4.55	4	6.56	3.43	4.72	5.88	5.16	9.6	9.17	8.06	9.01	8.14	4.35	4.19	4.03	10.95	3.97	6.25	3.11	10.89	5.87	5.91	9.54	73	118	128	121.32	190	207	180
195522	195522	Zfp691	4.53	5.07	5.7	5.54	4.76	5.22	5.72	6.96	5.48	4.83	5.8	6.26	6.63	5.09	6.96	5.22	5.3	4.97	6.2	6.58	6.66	6.16	7.78	6.96	6.95	6.75	7.44	9.78	7.73	5.57	9.39	9.87	10	7.3	10.59	7.52	7.47	6.42	9.16	9.57	122	123	136	130	113	128	143
214575	214575	Tdrd5	0.03	0.04	0.03	0.06	0.06	0.04	0.04	0.07	0.06	0.02	0.03	0.02	0.03	0.02	0.07	0.06	0.03	0.05	0.02	0.09	0.04	0.05	0.04	0.08	0.09	0.06	0.06	0.09	0.09	0.03	0.05	0.04	0.05	0.03	0.1	0.09	0.04	0.06	0.03	0.13	2	2	2	3	3	2	2
107734	107734	Mrpl30	83.42	107.2	124.95	118.66	133.02	163.97	179.69	161.01	158.88	105.71	101.35	85.82	125.94	129.78	147.16	137.58	157.5	204.19	152.83	137.5	122.78	130.31	170.59	149.13	194.32	211.87	233.71	226.25	224.06	122.06	164.1	135.41	189.97	186.11	224.03	198.37	222.04	263.74	225.91	199.97	740	873	1002	961	1042	1297	1414
74734	74734	Rhoh	0.59	0.23	0.59	0.34	0.57	0.26	0.44	0.38	0.35	0.17	2.05	1.65	0.32	0.44	0.42	1.97	1.14	0.26	0.77	0.46	0.87	0.27	0.81	0.42	0.83	0.34	0.57	0.53	0.49	0.2	3.32	2.61	0.48	0.63	0.63	2.84	1.61	0.33	1.13	0.68	48	18	46	26	43	21	33
67285	67285	Cwc27	6.82	7.23	5.82	7.42	9.28	10.54	9.07	7.23	9.21	8.5	8.34	7.88	8.09	7.41	8.08	6.69	9.78	7.72	7.88	8.13	10.04	8.79	7.95	9.33	13.55	13.62	11.8	10.16	12.99	9.82	13.51	12.43	12.2	10.63	12.3	9.64	13.78	9.97	11.64	11.82	195	200	158	199	247	285	239
59036	59036	Dact1	6.63	1.29	4.33	4.83	5.79	4.23	6.79	6.74	4.47	1.44	7.26	6.12	5.66	8.01	8.79	7.43	6.85	8.73	6.96	4.58	9.75	1.57	5.91	6.07	8.46	5.46	8.84	9.48	6.3	1.67	11.75	9.65	8.53	11.48	13.38	10.71	9.66	11.28	10.29	6.66	393	75	244	273	320	234	375
16668	16668	Krt18	4.76	9.92	15.57	11.62	1.15	0.38	0.93	0.28	0.22	12.92	0.17	0.87	0.28	2.83	0.33	0.66	0.54	0.51	1.18	1.69	7.01	12.06	21.26	14.61	1.68	0.49	1.21	0.39	0.31	14.91	0.27	1.38	0.42	4.06	0.51	0.95	0.76	0.66	1.74	2.46	95	190	293	217	21	7	17
217082	217082	Hlf	2.51	1.88	2.98	1.93	5.2	5.67	4.5	5.03	6.31	1.87	3.79	2.38	4.78	3.22	2.38	2.31	2.38	4.12	1.89	2.7	3.69	2.29	4.07	2.43	7.6	7.33	5.86	7.07	8.91	2.15	6.14	3.76	7.2	4.62	3.62	3.33	3.35	5.32	2.79	3.93	231	166	249	165	449	469	383
20513	20513	Slc1a6	0.02	0.19	0.13	0.06	0.07	0.11	0.07	0.04	0.03	0.32	0.1	0.1	0.08	0.09	0.07	0.07	0.06	0.07	0.05	0.1	0.03	0.24	0.18	0.07	0.1	0.14	0.09	0.05	0.04	0.37	0.16	0.16	0.12	0.12	0.1	0.1	0.09	0.09	0.07	0.14	2	6	8	4	5	9	5
68184	68184	Denr	52.78	46.08	45.13	47.89	41.84	53.28	54.57	45.38	43.63	60.83	38.86	39.84	44.41	43.07	38.06	35.4	45.54	45.46	46.63	47.39	77.69	56.02	61.61	60.19	61.12	68.85	70.98	63.77	61.53	70.23	62.93	62.87	66.99	61.77	57.94	51.04	64.2	58.72	68.92	68.92	978	862	804	866	762	922	944
214254	214254	Nudt15	1.34	1.33	1.82	2.1	1.68	1.77	2.03	1.92	1.73	1.8	1.35	1.51	1.89	2.22	2.24	2.15	1.81	2.76	2.55	2.06	1.97	1.62	2.49	2.64	2.45	2.29	2.64	2.7	2.44	2.07	2.19	2.38	2.85	3.19	3.41	3.1	2.55	3.56	3.76	3	68	66	88	101	79	85	96
76843	76843	Dtl	2.04	1.74	1.09	2.07	0.52	0.76	0.59	0.76	0.69	2.9	0.84	2.09	0.45	2.83	0.24	0.51	1.1	0.52	0.75	1.16	3	2.12	1.48	2.6	0.76	0.98	0.77	1.07	0.98	3.35	1.36	3.29	0.69	4.06	0.37	0.73	1.56	0.67	1.11	1.69	140	117	71	135	33	49	38
20335	20335	Sec61g	63.49	64.56	86.5	63.89	79.84	113.2	102.42	101.09	104.19	64.59	68.34	69.53	71.2	79.34	69.23	72.11	126.5	109.44	91	78.8	93.45	78.49	118.09	80.29	116.63	146.27	133.21	142.05	146.93	74.58	110.65	109.72	107.4	113.78	105.4	103.97	178.34	141.35	134.51	114.59	559	527	706	513	626	902	807
330671	330671	B4galnt4	1.35	1.58	0.9	1.85	0.49	0.43	0.29	0.41	0.33	2.41	0.48	0.96	0.43	2.11	0.22	0.25	0.3	0.15	0.25	0.6	1.99	1.93	1.23	2.32	0.72	0.56	0.38	0.57	0.46	2.78	0.77	1.52	0.65	3.03	0.34	0.36	0.43	0.19	0.37	0.87	80	92	51	104	27	24	16
240058	240058	Cpne5	3.71	15.89	5.55	13.45	3.36	4.01	3.04	3.3	3.2	13.6	1.63	2.26	2.52	4.65	0.9	1.21	1.68	2.42	1.52	3.9	5.45	19.31	7.58	16.91	4.9	5.18	3.96	4.63	4.52	15.7	2.63	3.56	3.8	6.67	1.38	1.74	2.37	3.13	2.25	5.67	145	602	203	493	125	145	104
252837	252837	Ackr4	5.97	9.83	10.55	5.01	15.45	12.71	11.84	14.53	15.53	6.41	9.67	4.61	17.31	8.48	9.83	5.99	9.96	14.27	11.38	16.54	8.78	11.94	14.4	6.29	22.57	16.42	15.4	20.41	21.9	7.4	15.66	7.27	26.11	12.16	14.97	8.64	14.04	18.44	16.83	24.06	195	312	327	155	462	387	357
58234	58234	Shank3	4.99	4.39	5.68	4.79	10.67	5.48	7.62	6.98	5.01	3.15	4.12	5.26	9.28	6.2	9.46	6.55	6.99	4.09	7.7	6.11	7.35	5.34	7.76	6.02	15.58	7.08	9.92	9.81	7.06	3.63	6.66	8.31	14	8.9	14.4	9.44	9.85	5.28	11.38	8.89	593	471	591	496	1120	546	764
241201	241201	Cdh7	0.01	0	0	0	0	0	0	0	0.02	0.02	0	0	0	0	0	0	0	0	0	0	0.02	0	0	0	0	0	0	0	0.02	0.02	0	0	0	0	0	0	0	0	0	0	1	0	0	0	0	0	0
72891	72891	Xlr4c	0.38	0.28	0.72	0.38	1.02	0.74	0.69	0.51	0.23	0	1.94	2.6	0.89	0.14	0.66	0.91	0.71	0.16	0	0.25	0.56	0.34	0.99	0.48	1.5	0.96	0.9	0.71	0.32	0	3.14	4.1	1.34	0.19	1.01	1.31	1	0.21	0	0.36	6.5	4.19	11.48	6.06	15.77	10.92	10.71
12330	12330	Canx	78.11	61.11	82.88	63.93	68.73	60.23	51.76	58.19	54.34	55.99	74.48	74.5	52.8	76.71	59.24	75.18	77.58	63.07	69.92	71.33	114.96	74.28	113.16	80.34	100.4	77.82	67.32	81.77	76.64	64.65	120.59	117.56	79.65	110.01	90.19	108.4	109.37	81.46	103.35	103.74	5450	4180	5516	4237	4460	3937	3372
18538	18538	Pcna	73.77	72.69	71.97	83.79	62.5	70.63	64.29	58.29	57	94.1	77.26	89.72	42.39	98.44	40.92	93.84	82.16	52.89	59.7	70.92	108.57	88.36	98.26	105.31	91.3	91.27	83.62	81.91	80.38	108.65	125.09	141.56	63.94	141.17	62.3	135.3	115.83	68.32	88.25	103.13	1293	1219	1188	1371	1000	1143	1033
53318	53318	Pdlim3	57.34	32.35	147.36	77.32	124.64	290.25	313.23	235.47	199.93	24.37	104.64	60.37	222.48	108.72	337.72	114.34	215.11	793.3	287.7	199.6	84.39	39.32	201.18	97.16	182.08	375.05	407.4	330.87	281.95	28.14	169.42	95.26	335.59	155.92	514.11	164.86	303.26	1024.65	425.27	290.28	1485	804	3612	1888	2967	7012	7522
622402	622402	Akr1c12	0.06	0.06	0.12	0.06	0.13	0.33	0.07	0.29	0.13	0	0.4	0.41	0.22	0.2	0.07	0.19	0.84	0.15	0.34	0	0.09	0.08	0.17	0.08	0.19	0.43	0.09	0.4	0.18	0	0.64	0.65	0.33	0.28	0.1	0.28	1.18	0.19	0.5	0	1.08	1.04	1.98	1	2	5.17	1.05
66549	66549	Aggf1	16.18	13.83	15.25	14.05	15.52	14.34	15.03	14.86	14.7	13.28	14.73	14.3	13.59	14.94	14.23	14.61	14.69	13.25	14.29	15.44	23.81	16.81	20.82	17.66	22.67	18.54	19.55	20.88	20.73	15.33	23.85	22.57	20.5	21.42	21.67	21.06	20.7	17.12	21.13	22.46	840	702	754	692	748	697	727
193116	193116	Slu7	17.58	16.06	17.6	16	19.5	16	17.2	14.93	16.49	14.16	16.1	18.2	17.31	18.5	15.08	18.09	17.56	15.78	15.21	17.87	25.88	19.52	24.03	20.11	28.48	20.67	22.37	20.98	23.26	16.35	26.07	28.72	26.11	26.53	22.95	26.09	24.76	20.38	22.48	25.98	1041	934	996	901	1074	890	949
55949	55949	Eef1b2	194.99	234.96	205.46	241.07	161.37	215.08	174.67	165.94	155.77	254.41	139.51	134.02	143.95	232.66	116.51	152.9	165.32	171.44	147.27	168.25	287	285.62	280.5	302.95	235.75	277.92	227.18	233.17	219.68	293.75	225.88	211.47	217.14	333.65	177.36	220.45	233.06	221.43	217.69	244.69	5682	6636	5676	6619	4336	5833	4711
20755	20755	Sprr2a1	302.78	2.5	2.06	0.18	0.07	1.11	1.23	1.08	0.18	0.1	0.31	1.66	0.81	0.94	0.54	0.63	0.47	1.31	0.43	0.23	445.64	3.04	2.82	0.22	0.1	1.44	1.61	1.52	0.25	0.12	0.51	2.62	1.22	1.35	0.82	0.91	0.66	1.69	0.63	0.33	17253.86	139.27	111.97	9.5	3.5	59.29	65.6
103742	103742	Mien1	94.56	91.7	88.78	77.85	73.25	102.58	86.5	74.47	88.54	83.32	52.13	63.17	64.88	63.05	58.37	70.59	74.54	75.63	66.39	86.2	139.17	111.47	121.2	97.83	107.02	132.55	112.5	104.65	124.86	96.2	84.41	99.68	97.87	90.42	88.86	101.77	105.09	97.68	98.14	125.36	898	878	803	729	600	916	768
102635744	102635744	Gm28729	0.03	0	0.06	0.09	0	0.07	0.07	0.04	0.07	0.04	0	0.16	0.04	0.04	0.09	0	0.04	0.04	0.18	0.18	0.05	0	0.08	0.11	0	0.09	0.09	0.05	0.1	0.05	0	0.25	0.06	0.05	0.14	0	0.06	0.05	0.26	0.27	1	0	2	2	0	2	2
16848	16848	Lfng	13.47	16.13	15.5	14.74	18.62	12.77	12.25	10.4	9.98	14.33	22.19	22.95	10.6	20.41	10.82	23.03	18.82	8.86	13.41	11.64	19.82	19.6	21.16	18.52	27.21	16.49	15.93	14.62	14.07	16.55	35.93	36.21	16	29.28	16.47	33.21	26.53	11.44	19.82	16.93	474	552	518	490	606	419	400
66205	66205	Cd302	42.62	29.13	59.67	30.28	73.19	59.26	69.7	55.82	58.2	21.86	72.67	78.43	60.18	55.49	60.77	67.62	76.76	58.28	67.45	61.71	62.72	35.41	81.46	38.05	106.92	76.57	90.66	78.44	82.08	25.24	117.67	123.75	90.78	79.57	92.52	97.5	108.21	75.27	99.7	89.75	813	533	1073	540	1277	1045	1221
545824	545824	Zar1l	0	0	0	0	0	0	0	0	0	0	0	0	0	0	0	0	0	0	0.1	0	0	0	0	0	0	0	0	0	0	0	0	0	0	0	0	0	0	0	0.14	0	0	0	0	0	0	0	0
100855	100855	Tbc1d14	21.69	16.76	18.9	17.2	21.3	21.57	20.56	21.57	20.12	13.78	27.22	23.96	21.81	25.85	17.15	30.34	27.66	18.65	22.51	20.53	31.92	20.37	25.8	21.62	31.12	27.88	26.75	30.3	28.38	15.91	44.08	37.81	32.9	37.07	26.1	43.75	38.99	24.09	33.27	29.86	1490	1075	1204	1087	1323	1343	1280
20454	20454	St3gal5	5.86	7.97	8.11	11.24	9.71	10.28	7.71	11.19	7.76	9.92	9.9	8.97	8.94	8.64	15.97	27.52	10.13	18.11	11.38	13.71	8.63	9.69	11.07	14.13	14.19	13.28	10.03	15.72	10.94	11.46	16.02	14.16	13.49	12.4	24.31	39.68	14.28	23.39	16.82	19.94	205	272	269	374	312	330	249
209011	209011	Sirt7	26.68	30.66	23.72	27.04	23.98	22.1	20.4	18.7	17.08	28.58	23.4	23.75	19.03	28.24	16.96	24.36	20.82	14.86	19.71	22.13	39.27	37.27	32.38	33.99	35.03	28.55	26.53	26.28	24.09	32.99	37.89	37.48	28.71	40.5	25.83	35.13	29.35	19.2	29.14	32.18	685	763	579	654	568	531	485
12408	12408	Cbr1	31.86	36.37	29.38	33.03	37.3	40.53	36.53	30.21	34.06	30.6	19.5	21.3	33.24	25.37	29.51	24.66	27.41	24.41	26.07	30.85	46.89	44.21	40.11	41.51	54.49	52.38	47.52	42.45	48.03	35.33	31.57	33.61	50.14	36.39	44.92	35.55	38.64	31.52	38.54	44.87	460	499	398	443	489	538	481
23918	23918	Impdh2	52.1	63.48	52.98	71.25	39.59	47.04	46.2	49.45	41.36	70.21	37.2	39.78	35.98	69.66	42.71	38.9	50.98	46.11	49.34	48.39	76.68	77.17	72.34	89.55	57.83	60.79	60.09	69.49	58.33	81.07	60.23	62.76	54.27	99.9	65.02	56.08	71.88	59.56	72.93	70.38	1324	1558	1278	1707	931	1117	1102
59031	59031	Chst12	34.7	35.78	40.85	32.85	51.66	34.06	36.78	35.62	30.94	22.58	49.63	62.25	46.95	31.33	33.44	51.63	35.45	33.16	36.84	44.21	51.08	43.49	55.78	41.28	75.46	44.02	47.84	50.05	43.64	26.07	80.35	98.22	70.82	44.93	50.9	74.43	49.98	42.83	54.46	64.29	927	926	1040	825	1272	846	907
269252	269252	Gtf3c4	4.54	4.22	4.58	4.95	4.71	3.52	3.82	4	4.11	5.18	5.21	5.26	3.71	5.96	4.51	5.36	4.42	4.17	4.63	4.16	6.69	5.13	6.25	6.22	6.87	4.55	4.97	5.63	5.8	5.98	8.44	8.3	5.59	8.55	6.87	7.73	6.24	5.39	6.85	6.05	532	485	513	551	513	387	419
80289	80289	Lysmd3	6.69	4.65	7.48	5.09	9.39	6.03	5.26	6.17	7.76	6.25	8.63	8.53	7.42	8.28	5.11	6.66	8.13	6.84	6.99	6.9	9.85	5.66	10.22	6.4	13.71	7.79	6.84	8.67	10.94	7.22	13.98	13.45	11.19	11.88	7.77	9.61	11.46	8.83	10.33	10.04	425	304	465	328	544	380	324
433801	433801	Gm13212	0.82	0.24	0.62	0.3	2.14	0.64	0.76	0.67	0.55	0.25	2.33	3.7	0.9	1.32	0.57	1.88	1.57	0.95	0.89	0.57	1.2	0.3	0.85	0.37	3.13	0.83	0.99	0.94	0.78	0.29	3.76	5.84	1.36	1.9	0.87	2.71	2.21	1.23	1.31	0.83	48.37	13.85	34.12	16.38	115.07	35.59	40.77
218314	218314	Zfp595	1.81	1.58	1.99	1.6	2.28	1.42	1.46	1.82	1.47	1.36	2.02	2.45	1.83	2.03	1.63	1.97	2.26	1.74	2.01	2.06	2.67	1.92	2.72	2.01	3.34	1.83	1.9	2.56	2.08	1.57	3.26	3.87	2.76	2.9	2.48	2.85	3.19	2.25	2.97	3	115	99.35	121	96	134.32	84	86
278240	278240	Spin2c	0.44	0.34	0.52	0.76	0.39	0.38	0.15	0.24	0.2	0.35	0.12	0.24	0.31	0.53	0.24	0.28	0.44	0.12	0.23	0.68	0.64	0.42	0.71	0.95	0.57	0.5	0.2	0.34	0.29	0.4	0.19	0.38	0.47	0.76	0.37	0.4	0.62	0.16	0.35	0.99	8	7	9	13	7	7	3
208092	208092	Chmp6	17.69	19.85	18.34	18.48	18.12	20.4	19.72	20.98	18.21	19.91	20.88	18.17	16.94	22.5	15.48	23.65	19.03	18.79	19.57	18.69	26.04	24.13	25.04	23.22	26.47	26.36	25.64	29.49	25.68	22.98	33.81	28.66	25.55	32.27	23.56	34.1	26.82	24.27	28.92	27.18	402	435	394	394	378	430	413
98956	98956	Nat10	8.36	8.2	6.76	9.15	5.21	4.29	4.84	5.65	4.69	10.58	5.66	6.59	5.12	8.35	6.27	5.15	4.94	5.38	6.28	6.58	12.3	9.97	9.24	11.49	7.62	5.54	6.3	7.94	6.61	12.21	9.16	10.4	7.72	11.98	9.54	7.42	6.96	6.94	9.28	9.56	525	504	405	545	305	253	283
52639	52639	Wipi1	25.79	33.39	27.46	37.27	26.16	19.14	17.3	25.96	22.68	34.76	28.77	23.36	24.26	33.79	25.62	24.71	23.41	21.37	25.12	21.2	37.96	40.59	37.49	46.84	38.22	24.73	22.5	36.48	31.99	40.13	46.59	36.87	36.6	48.46	39	35.62	33	27.6	37.14	30.83	700	877	706	952	654	483	434
12325	12325	Camk2g	13.38	14.53	16.6	18.66	20.44	18.52	22.4	25.23	22.37	16.45	22.56	14.15	22.71	19.38	28.86	26.15	22	20.43	28.62	19.81	19.69	17.67	22.66	23.45	29.87	23.93	29.13	35.45	31.54	18.99	36.53	22.33	34.25	27.79	43.94	37.7	31.01	26.39	42.31	28.81	795	839	939	1047	1128	1029	1235
12518	12518	Cd79a	0.23	0.4	0.57	0.08	0.59	0.42	0.17	0.17	0.51	0.49	0.25	14.26	0.52	0.74	0.34	0.6	1.83	0.09	0.33	0.17	0.34	0.49	0.78	0.1	0.86	0.54	0.22	0.24	0.72	0.57	0.41	22.5	0.78	1.06	0.52	0.86	2.57	0.11	0.49	0.24	3	5	7	1	7	5	2
213945	213945	Col28a1	1.88	0.92	1.98	0.92	1.9	1.57	1.02	1.55	1.55	0.96	1.27	3.16	0.96	0.8	1.74	1.36	1.26	1.46	1.93	2.48	2.77	1.12	2.7	1.15	2.78	2.03	1.33	2.18	2.19	1.11	2.05	4.99	1.44	1.15	2.65	1.97	1.77	1.89	2.85	3.61	145	67	145	67	132	116	76
329251	329251	Ppp1r12b	7.14	4.61	9.74	8.28	13.05	15.01	15.92	17.71	18.03	3.81	13.09	9.4	17.28	11.29	26.62	18.01	14.16	17.72	23.04	16.74	10.51	5.6	13.29	10.41	19.06	19.39	20.7	24.89	25.43	4.4	21.2	14.83	26.06	16.19	40.52	25.97	19.96	22.89	34.06	24.35	962	577	1227	1041	1641	1842	1996
67097	67097	Rps10	1958.4	2645.66	2247.45	2245.74	2261.79	2399.11	2558.12	2367.34	2284.25	2353.85	1690.88	2219.38	2287.11	2273.82	1582.48	1930.42	2005.83	2433.11	1747.09	2046.52	2882.43	3216.07	3068.32	2822.26	3304.22	3100.02	3327.22	3326.51	3221.34	2717.83	2737.74	3501.96	3449.96	3260.89	2409.04	2783.3	2827.76	3142.68	2582.46	2976.24	11047	13650	11903	11847	11166	12588	12786
270802	270802	BC048403	2.63	2.9	2.76	2.73	3.08	2.57	2.69	2.64	3.01	2.5	3.58	3.77	3.07	3.78	2.48	2.55	2.1	2.19	2.16	2.62	3.87	3.53	3.77	3.43	4.5	3.32	3.49	3.7	4.24	2.89	5.79	5.95	4.64	5.42	3.77	3.68	2.96	2.83	3.2	3.81	131	140	131	128	140	117	124
228858	228858	Gdap1l1	0.12	0.13	0.08	0.08	0.11	0.03	0.13	0.14	0	0.11	0.08	0.08	0.11	0.05	0.03	0.08	0.08	0.08	0.08	0.05	0.18	0.15	0.11	0.1	0.16	0.03	0.17	0.19	0	0.12	0.13	0.13	0.17	0.08	0.04	0.11	0.11	0.11	0.12	0.08	5	5	3	3	4	1	5
105242927	105242927	Gm38999	0.04	0	0	0.05	0	0	0	0	0	0.05	0	0	0	0	0.05	0	0.14	0	0	0	0.06	0	0	0.06	0	0	0	0	0	0.05	0	0	0	0	0.07	0	0.2	0	0	0	1	0	0	1	0	0	0
57439	57439	Tmem183a	17.18	17.6	17.17	15.12	15.08	17.92	13.77	13.57	15.69	17.74	13.89	12.65	13.33	17.82	11.19	12.96	13.97	13.21	13.39	16.52	25.29	21.4	23.45	19	22.03	23.16	17.91	19.06	22.12	20.48	22.49	19.96	20.1	25.55	17.03	18.69	19.69	17.06	19.8	24.02	867	868	825	723	706	846	647
258181	258181	Olfr406	0	0	0	0	0	0	0	0	0	0	0.09	0	0	0	0	0	0	0	0	0	0	0	0	0	0	0	0	0	0	0	0.14	0	0	0	0	0	0	0	0	0	0	0	0	0	0	0	0
225131	225131	Wac	16.04	15.9	17.11	14.68	19.39	14.64	14.57	15.83	17.09	17.78	17.92	24.26	21.12	21.12	15.01	16.64	18.45	14.62	15.7	16.7	23.61	19.33	23.36	18.45	28.33	18.92	18.95	22.25	24.1	20.53	29.01	38.28	31.86	30.28	22.85	23.99	26.01	18.88	23.21	24.29	1350	1299	1364	1159	1506	1140	1119
67042	67042	Ift27	10.02	9.78	12.12	10.33	13.23	12.8	13.26	12.11	11.15	8.96	11.18	9.72	10.99	12.06	11.29	9.47	14.43	13.21	12.74	10.32	14.75	11.89	16.55	12.98	19.33	16.54	17.24	17.01	15.72	10.35	18.1	15.34	16.58	17.3	17.19	13.65	20.34	17.06	18.83	15	129	119	146	123	154	151	155
52712	52712	Zkscan6	7.69	8.03	6.36	7.06	7.48	6.69	6.11	5.9	6.13	7.56	6.9	4.42	4.93	7.32	4.72	6.51	5.4	5.34	5.8	5.91	11.32	9.77	8.68	8.87	10.92	8.64	7.94	8.29	8.64	8.73	11.17	6.98	7.43	10.5	7.18	9.39	7.61	6.89	8.57	8.59	269	274	211	236	243	220	198
70348	70348	Ube2cbp	1.5	2.12	1.54	1.83	1.23	1.66	0.88	1.45	1.72	1.64	1.16	0.59	0.7	1.55	0.93	1.34	1.32	1.55	1.36	1.67	2.21	2.57	2.11	2.3	1.8	2.14	1.15	2.03	2.43	1.89	1.88	0.94	1.05	2.23	1.41	1.93	1.87	2.01	2.01	2.42	41	49	40	47	31	40	22
14783	14783	Grb10	19.82	7.61	25.53	12.08	39.13	13.02	14.41	19.11	12.51	5.15	24.54	26.86	23.93	26.37	29.03	34.74	20.7	19.25	25.08	21.05	29.17	9.25	34.85	15.19	57.17	16.82	18.74	26.85	17.64	5.95	39.73	42.38	36.1	37.82	44.19	50.08	29.18	24.87	37.07	30.62	1615	601	1958	915	2988	983	1079
57811	57811	Rgr	0	0.02	0	0.04	0.02	0	0	0.04	0	0.04	0	0	0	0	0.04	0	0.04	0	0.02	0	0	0.02	0	0.05	0.02	0	0	0.06	0	0.05	0	0	0	0	0.07	0	0.06	0	0.02	0	0	1	0	1	1	0	0
233424	233424	Tmc3	0.67	1.73	1.14	1.6	1.02	0.76	0.55	0.64	0.98	1.76	0.72	0.61	0.77	0.81	0.62	0.52	0.52	0.61	0.68	1.2	0.99	2.1	1.56	2.01	1.48	0.98	0.71	0.89	1.38	2.03	1.17	0.96	1.17	1.16	0.94	0.75	0.73	0.79	1.01	1.75	83	210	135	188	117	88	63
68521	68521	Fam189b	5.57	3.54	6.2	4.51	7.11	5.04	5.86	6.83	5.38	2.93	6.27	7.01	6.39	6.26	7.64	8.71	6.47	5.51	7.98	5.9	8.2	4.3	8.46	5.67	10.39	6.51	7.62	9.59	7.58	3.39	10.16	11.06	9.64	8.98	11.63	12.56	9.12	7.12	11.79	8.58	274	168	291	211	321	232	267
76539	76539	Fam204a	7.31	7.95	6.93	8.52	8.49	8.8	7.59	7.86	9.45	9.47	7.27	6.55	7.37	9.66	7.33	7.25	9.46	8.72	6.85	8.35	10.76	9.67	9.47	10.71	12.4	11.37	9.87	11.04	13.33	10.93	11.76	10.34	11.12	13.85	11.16	10.46	13.34	11.26	10.13	12.14	222	224	197	237	227	242	204
71711	71711	Mus81	8.17	8.89	8.43	9.01	7.78	8.73	8.65	9.72	8.64	8.53	6.96	7.81	7.51	7.69	9.91	8.52	7.32	7.39	9.05	9.04	12.03	10.81	11.51	11.32	11.36	11.28	11.26	13.66	12.18	9.85	11.27	12.32	11.32	11.02	15.09	12.28	10.32	9.54	13.38	13.15	292	309	286	304	257	291	287
14712	14712	Gnpat	27.48	33.82	41.48	37.42	49.52	47.62	48.18	51.83	50.09	32.59	31.85	28.52	47.59	38.46	55.37	43.77	42.82	45.1	47.96	55.37	40.45	41.11	56.62	47.03	72.34	61.54	62.67	72.83	70.63	37.63	51.57	45.01	71.79	55.16	84.29	63.11	60.36	58.25	70.9	80.52	1299	1561	1866	1676	2171	2105	2120
258424	258424	Olfr1512	0	0	0	0	0	0	0	0	0	0	0	0	0.09	0	0	0	0	0	0	0	0	0	0	0	0	0	0	0	0	0	0	0	0.14	0	0	0	0	0	0	0	0	0	0	0	0	0	0
78774	78774	Cfap61	0	0	0	0.02	0	0	0	0	0	0.09	0	0	0.02	0	0	0	0	0	0.02	0	0	0	0	0.02	0	0	0	0	0	0.11	0	0	0.03	0	0	0	0	0	0.02	0	0	0	0	1	0	0	0
227731	227731	Slc25a25	8.8	6.99	8.88	7.44	9.94	15.22	20.53	12.89	22.13	7.92	9.88	7.16	16.22	7.14	20.95	15.91	15.49	16.26	17.32	9.13	12.95	8.5	12.12	9.35	14.53	19.67	26.7	18.11	31.21	9.15	16	11.29	24.47	10.24	31.89	22.94	21.83	21	25.61	13.28	457.61	355.7	434.43	367.2	473.33	731.63	975.12
66302	66302	Rmdn1	5.58	4.88	6.22	7.25	8.25	9.7	8.41	9.33	7.6	6.62	7.15	4.7	6.64	7.34	10.88	10.35	8.05	10.03	8.73	8.05	8.21	5.93	8.5	9.1	12.06	12.54	10.94	13.11	10.71	7.64	11.57	7.41	10.02	10.53	16.56	14.93	11.35	12.96	12.9	11.7	157	133	166	192	214	254	219
22349	22349	Vil1	0	0.02	0.11	0.04	0.04	0	0.02	0.02	0.07	0.02	0.04	0.02	0.02	0.04	0.04	0.02	0.09	0.02	0.06	0.07	0	0.03	0.14	0.05	0.06	0	0.03	0.03	0.09	0.02	0.07	0.03	0.03	0.06	0.07	0.03	0.12	0.03	0.09	0.09	0	1	5	2	2	0	1
13799	13799	En2	0.12	0.04	0.06	0.02	0.06	0.02	0.11	0.08	0.04	0	0.02	0.04	0.1	0.04	0.17	0.13	0.06	0.06	0.04	0.08	0.18	0.04	0.08	0.02	0.08	0.02	0.15	0.11	0.05	0	0.03	0.06	0.15	0.05	0.26	0.19	0.08	0.07	0.05	0.11	7	2	3	1	3	1	6
104732	104732	Tedc1	2.31	2.92	2.15	2.93	1.5	1.04	0.91	1.15	1.02	3.8	1.39	2.31	0.52	3	0.43	1.27	1.11	0.52	0.87	1.52	3.4	3.55	2.93	3.68	2.19	1.35	1.18	1.61	1.43	4.38	2.25	3.64	0.79	4.31	0.66	1.83	1.56	0.67	1.29	2.21	123	152	109	148	74	52	45
80292	80292	Zxdc	5.28	5.6	6.05	5.83	7.19	6.26	5.48	5.94	6.07	5.17	6.15	5.2	6.38	6.64	6.04	6.14	5.95	5.4	5.39	6.38	7.78	6.81	8.26	7.33	10.5	8.09	7.12	8.35	8.57	5.97	9.96	8.21	9.62	9.52	9.2	8.85	8.39	6.97	7.96	9.27	370	381	400	388	466	406	352
56316	56316	Ggcx	6.89	4.95	8.07	5.42	9.02	6.61	5.56	7.47	7.44	4.77	7.53	7.72	6.84	6.9	8.22	8.25	7.81	7.06	7.96	7.53	10.15	6.01	11.01	6.81	13.18	8.55	7.23	10.49	10.49	5.51	12.19	12.19	10.31	9.89	12.51	11.9	11.01	9.12	11.76	10.95	529.11	383.38	597.58	394.41	625.26	532.29	415.47
18707	18707	Pik3cd	5.84	2.73	5.02	3.22	7.77	4.54	6.85	4.68	3.87	1.38	19.56	20.18	6.71	8.85	7.35	16.25	12.88	3.75	10.69	4.84	8.6	3.32	6.86	4.05	11.36	5.86	8.91	6.57	5.45	1.6	31.68	31.84	10.13	12.69	11.19	23.44	18.16	4.85	15.8	7.04	460	202	359	233	552	319	493
108755	108755	Lyrm2	12.96	14.39	14.59	14.14	18.44	21.26	19.51	18.51	16.16	14.54	14.88	17.62	19.79	15.41	14.35	17.38	18.65	15.33	15.61	18.94	19.08	17.5	19.91	17.77	26.93	27.47	25.37	26	22.79	16.79	24.09	27.8	29.85	22.1	21.84	25.06	26.29	19.8	23.08	27.54	246	262	261	251	320	373	340
102436	102436	Lars2	3.54	4.16	4.3	5.14	4.72	4.15	4.05	4.76	4.96	5.55	4.4	3.44	4.75	5.48	5.78	5.32	4.63	4.18	5.21	5.22	5.21	5.05	5.87	6.46	6.9	5.36	5.27	6.69	7	6.41	7.12	5.43	7.16	7.86	8.8	7.67	6.52	5.4	7.7	7.59	225	258	259	309	278	246	240
394252	394252	Serpinb3d	2.21	0.14	0	0.07	0	0.07	0	0	0	0.07	0	0.07	0	0	0	0	0	0	0	0	3.25	0.17	0	0.09	0	0.09	0	0	0	0.08	0	0.11	0	0	0	0	0	0	0	0	35	2	0	1	0	1	0
17087	17087	Ly96	13.4	11.84	15.92	9.22	23.82	23.67	22.39	16.29	18.11	8.39	28.57	55.36	26.34	18.1	16.95	50.95	28.54	15.68	28.59	17.72	19.72	14.39	21.74	11.59	34.8	30.59	29.12	22.9	25.54	9.69	46.27	87.35	39.73	25.96	25.8	73.47	40.24	20.25	42.26	25.77	83	66	90	51	128	130	121
76615	76615	Got1l1	0.05	0.11	0	0	0.06	0.06	0.06	0	0	0.06	0	0	0	0.09	0	0	0	0	0	0	0.08	0.13	0	0	0.08	0.07	0.07	0	0	0.06	0	0	0	0.13	0	0	0	0	0	0	1	2	0	0	1	1	1
110119	110119	Mpi	17.39	16.54	18.25	19.79	17.61	19.46	24.63	24.37	20.66	16.9	17.44	15.65	21.11	21.58	25.22	21.34	20.8	25.4	24.14	17.03	25.6	20.11	24.91	24.87	25.73	25.14	32.03	34.24	29.13	19.51	28.23	24.69	31.84	30.95	38.39	30.77	29.33	32.81	35.68	24.76	454	417	451	486	421	472	594
56708	56708	Clcf1	9.01	3.53	3.48	3.1	2.55	3.04	2.28	1.65	1.77	3.71	3.8	4.85	2.25	3.13	1.31	4.08	3.12	1.25	4.16	2.13	13.26	4.29	4.75	3.89	3.72	3.93	2.97	2.32	2.49	4.29	6.15	7.66	3.39	4.49	2	5.89	4.4	1.62	6.15	3.1	251	95	91	81	65	79	59
[truncated: 17,683 more rows]
[truncated: 49 more columns]
