# Supplementary material for: Deciphering Immunotoxicity in Animal-Derived Biomaterials: A Genomic and Bioinformatics Approach
Source: Int J Mol Sci. 2024 Oct 11;25(20):10963. doi: 10.3390/ijms252010963 (PMC11507131; doi:10.3390/ijms252010963)
Supplement: Supplementary file 1 [file ijms-25-10963-s001.zip › Table S2_DEGs_pos_vs_neg.csv]

X	baseMean	log2FoldChange	lfcSE	stat	pvalue	padj	logP	Group
0610009B22Rik	264.070526935287	-0.384931520207901	0.144676511411595	-2.66063590041093	0.00779932455966061	0.0519498683628985	1.28441554857532	not-significant
0610010F05Rik	285.191853593375	0.421248943127981	0.136051963789397	3.09623566904229	0.00195994520734703	0.0223510453100602	1.65070216104322	not-significant
0610010K14Rik	444.557250385084	-0.335577234833466	0.0988978295517192	-3.39317087497835	0.000690885264408536	0.012430602679033	1.9055078147346	not-significant
0610030E20Rik	687.02157259216	0.245154598360908	0.115777700073276	2.1174595643699	0.0342208635822279	0.134339733653687	0.871795517082798	not-significant
0610040J01Rik	20.9580600829412	-0.662289776890589	0.850556706895696	-0.778654464212938	0.436183286584459	0.665922225122322	0.17657649030807	not-significant
1110002E22Rik	848.508088009369	0.299732107765522	0.606527310501456	0.494177430390914	0.62118087769056	0.804783323517962	0.0943210315167321	not-significant
1110004F10Rik	900.860549114503	-0.104838044005624	0.0858152432988355	-1.22167158159239	0.221831847178013	0.445437912402854	0.35121282177293	not-significant
1110008P14Rik	908.277482192958	-0.734447793131131	0.263092686007366	-2.79159335166987	0.00524492257972316	0.0410119269662205	1.38708982468629	not-significant
1110012L19Rik	206.824038045102	-0.219475264226466	0.169134643306113	-1.29763636790389	0.194412318912807	0.412022011076145	0.38507958242908	not-significant
1110017D15Rik	2.82170387343331	0.438177323102393	0.752704108928979	0.582137546353871	0.560474036559644	0.763852998381229	0.116990212281098	not-significant
1110025L11Rik	2831.56823593367	-2.14613116378291	2.21540516144184	-0.968730777166807	0.332679532414134	0.570153044472405	0.244008552312827	not-significant
1110032A03Rik	288.769334124017	-0.206445744417227	0.202770923001922	-1.01812301961692	0.308619496947953	0.545947053733728	0.262849473387282	not-significant
1110032F04Rik	3.45396225671413	-0.331074969230109	0.786467604348602	-0.420964534838436	0.673780979362435	0.839884685061139	0.0757803378422498	not-significant
1110038F14Rik	286.901763460531	-0.158273845515305	0.0860229619588233	-1.83990229947053	0.0657825823765757	0.205371939076251	0.687458896361265	not-significant
1110051M20Rik	262.814232457531	-0.23911056927747	0.107333425026358	-2.2277363199651	0.02589810352758	0.112163256758646	0.950149389072722	not-significant
1110059E24Rik	251.316072879646	-0.229318155656337	0.134683177525905	-1.70264883758203	0.0886338047510069	0.249167107619584	0.603509289148282	not-significant
1110059G10Rik	159.442095197629	-0.242179857486092	0.1430703256208	-1.69273297195099	0.090506306213591	0.25269047007307	0.597411136682074	not-significant
1110065P20Rik	197.46771891187	-0.397069795696943	0.128337623658283	-3.09394692202028	0.0019751281901916	0.0224145458523899	1.64947005607542	not-significant
1190005I06Rik	33.7630743605214	-1.14458522114189	0.383392843989464	-2.98541101923474	0.00283197516720931	0.0281124299474778	1.55110161376038	down-regulated
1190007I07Rik	82.2555847013457	-0.317598222664746	0.286867741878683	-1.10712421196197	0.268240228766959	0.501028744934035	0.300137357150481	not-significant
1500009L16Rik	23.7366837401469	0.770532293808614	0.441134853045216	1.74670463802513	0.0806885854533291	0.234340100731959	0.63015338773067	not-significant
1600002K03Rik	87.1325196397728	-0.532434256419076	0.176947572420303	-3.00899441080992	0.00262113937861257	0.0268346132494219	1.57130465954789	not-significant
1600012H06Rik	731.585232196148	0.0101244814832856	0.103558456121629	0.0977658596164711	0.922118217552476	0.969537776594785	0.0134352646182463	not-significant
1600014C10Rik	509.632265273718	0.233626051813854	0.277394728106909	0.842215183425596	0.399667516444783	0.632729355923788	0.198782015675266	not-significant
1700001C19Rik	10.332549235111	-1.07693154969511	0.848122048819897	-1.26978369586499	0.204161689926661	0.423604038989016	0.373039907624327	not-significant
1700001J03Rik	6.90931589138685	0.218478899665449	0.49885135305756	0.437963931191824	0.661412430129192	0.830961269784607	0.0804192177451435	not-significant
1700001K19Rik	4.23002911511384	-0.0425219440840186	0.576830852802951	-0.0737164870384358	0.941235979722938	0.976665081909117	0.0102543390604513	not-significant
1700001L19Rik	4.32476947445066	-0.958096828723759	1.14038397000401	-0.840152837925624	0.400822697688861	0.634004614091745	0.197907581444305	not-significant
1700001O22Rik	19.5908122088002	-0.466377260625835	0.342280259873214	-1.36255961941419	0.173021342473193	0.383788947644425	0.415907536234608	not-significant
1700001P01Rik	0.851935086780566	-0.357164582466759	1.26136912813532	-0.283156274004228	0.777057045478698	NA	NA	not-significant
1700003E16Rik	10.914168501564	-0.880519850412145	0.386300710502287	-2.27936378700223	0.02264544911973	0.103168923558033	0.986451100768251	not-significant
1700003F12Rik	4.84096060074391	0.615466495080245	0.641281924377137	0.959744024717419	0.337184060225246	0.574558038347776	0.240666094980796	not-significant
1700007K13Rik	14.069296334603	-0.844200701478988	0.483552536702293	-1.74583036465122	0.0808404329538321	0.234655820948699	0.629568668067536	not-significant
1700008O03Rik	1.31400597147641	-0.228752752617969	1.02578538022324	-0.223002547148981	0.823533524082853	NA	NA	not-significant
1700010I14Rik	5.9773679974035	0.922737502834617	0.645139240205792	1.43029201345786	0.152633226050956	0.35416203837986	0.45079799143982	not-significant
1700012P22Rik	0.691533377458761	-0.759528233909077	1.88498952730533	-0.402934988713095	0.686996050908438	NA	NA	not-significant
1700013H16Rik	1.10104208042295	-0.346736753301863	1.38826245512705	-0.249763113611057	0.80277054688485	NA	NA	not-significant
1700014D04Rik	1.91450074094851	-0.214593101278964	0.986570457564695	-0.217514217695792	0.827807628108748	NA	NA	not-significant
1700016C15Rik	2.03599356486772	1.48807191147628	1.07962756338494	1.37831967425021	0.16810461143841	NA	NA	not-significant
1700016H13Rik	2.76034213818101	-1.6059324548855	1.34034460155238	-1.19814893350973	0.230859041664121	0.456824358619882	0.340250746854685	not-significant
1700016K19Rik	0.917285598705231	-2.75585424165579	1.78059499604211	-1.54771536917798	0.121690840103601	NA	NA	not-significant
1700017B05Rik	418.045720417235	1.14329048097971	0.343739787276629	3.32603476029859	0.000880909422084404	0.0142332285732628	1.84669657619731	up-regulated
1700019D03Rik	180.483747006395	0.580046826052786	0.39108990958136	1.48315467068351	0.138033321472839	0.332727588347897	0.477911187798094	not-significant
1700020A23Rik	1.01123905390907	3.61379682840608	2.80141117643281	1.28999157953233	0.197053581739592	NA	NA	not-significant
1700020D05Rik	4.46787575160455	1.29195107061223	0.567098068589103	2.2781792818066	0.0227158981483054	0.103374440011767	0.985586830043588	not-significant
1700020L24Rik	38.8528823900712	-0.55395098094068	0.365333032039078	-1.51629043190769	0.129445929963747	0.319774164559247	0.495156627026931	not-significant
1700021F05Rik	424.852535823894	-0.289043553161341	0.162058143253378	-1.78357932133914	0.0744920482207634	0.222684692235691	0.65230963615889	not-significant
1700023F06Rik	5.13454020310748	-0.600808329744379	0.563684886060845	-1.06585850463893	0.28648760926906	0.521203042994626	0.282993057364832	not-significant
1700024J04Rik	0.603561351957846	-1.02061632878678	1.82853263287635	-0.55816139697836	0.576734178467089	NA	NA	not-significant
1700025G04Rik	943.289306530676	-0.162274030841102	0.258924476011161	-0.626723411169931	0.530840555059499	0.741161048067929	0.130087413224806	not-significant
1700028K03Rik	19.2428839256959	0.306249930332907	0.323051233012504	0.947991832369986	0.343133612221781	0.581051926724835	0.235785054387032	not-significant
1700029H14Rik	0.652214338117989	0.539400645371716	1.55264634162835	0.347407281948067	0.728285363429442	NA	NA	not-significant
1700029I15Rik	0.654320515079843	-0.32616631142489	1.37628892587567	-0.236989708550743	0.81266477425128	NA	NA	not-significant
1700029J07Rik	44.8569207035053	0.0546149126729033	0.254645916506417	0.214473938644631	0.830177488066	0.92783294586903	0.0325302104386352	not-significant
1700030J22Rik	18.695187395127	0.0940169790829818	0.300650004649521	0.312712381935869	0.75449918762087	0.887920829781133	0.0516257557551872	not-significant
1700030K09Rik	107.951574102425	0.128974758630834	0.1245618156233	1.03542773510046	0.300469198693255	0.537118726418582	0.269929705866017	not-significant
1700037C18Rik	25.6781885415353	-0.452388408701693	0.251304476553149	-1.80016056580678	0.0718352884976807	0.2168479602282	0.663844658669951	not-significant
1700037H04Rik	449.842600864927	-0.341624830664414	0.122097185752395	-2.79797465076064	0.00514241483321654	0.0406191034188097	1.39126966696176	not-significant
1700047I17Rik2	319.473194558679	-0.880503243127106	0.211012430709336	-4.17275532141505	3.00938067137021e-05	0.00242652395447314	2.61501541700307	not-significant
1700049E17Rik2	0.800784551470771	-0.593135901052775	1.72776528192827	-0.343296573473688	0.731375358334653	NA	NA	not-significant
1700056E22Rik	11.471744776072	-0.3405527670979	0.502577039192347	-0.677613063352786	0.498017061130147	0.71645549360845	0.144810782908792	not-significant
1700066B19Rik	2.92504459761685	1.34089492516437	0.751976385055928	1.78316095001393	0.0745601071215878	0.222774562146018	0.652134401246652	not-significant
1700066C05Rik	0.907837554767982	0.171900423592325	1.34380617465309	0.127920548985945	0.898211848906486	NA	NA	not-significant
1700066M21Rik	111.146240666449	0.0518345431544747	0.177421666085234	0.292154528238808	0.770168476813705	0.897855106948038	0.0467937427648573	not-significant
1700067K01Rik	4.28557711495572	-0.363514600027881	0.636283467300089	-0.57130920212396	0.567790065041146	0.768845919481898	0.114160686236947	not-significant
1700088E04Rik	33.7944609999195	-0.391881371322312	0.269788955622388	-1.4525478643789	0.146349330461432	0.345164751511679	0.461973561176962	not-significant
1700094D03Rik	91.8687596748741	0.0603441083498852	0.175484252944862	0.343871927749811	0.730942604285846	0.87405674209282	0.0584603728828681	not-significant
1700102P08Rik	15.6993869825001	-0.320860749454643	0.325239246878372	-0.986537610495188	0.323869368608777	0.561421736384814	0.250710776936285	not-significant
1700109H08Rik	1.27277083698093	-7.78737307139139e-05	1.03870523738633	-7.49719245758937e-05	0.999940181058943	NA	NA	not-significant
1700113H08Rik	2.37852058781405	0.567741593421426	0.754884259664722	0.752090914802734	0.451996387137845	0.680957260127631	0.166880145463458	not-significant
1700123O20Rik	345.29519880236	-0.0770327516619213	0.131606499650283	-0.585326346849279	0.558328302525005	0.762393069107653	0.117821060509792	not-significant
1700125H20Rik	0.860762689972964	-0.779410098453169	1.34355828640872	-0.580108884249824	0.561841192945315	NA	NA	not-significant
1810009A15Rik	293.654360983745	-0.351214383389841	0.12749189450882	-2.75479774414635	0.00587284273248817	0.0438680219228777	1.35785194816508	not-significant
1810010H24Rik	26.6033883991964	-0.156088862443987	0.234742666284737	-0.664936054933681	0.506091393554486	0.722121662272943	0.141389626803542	not-significant
1810013L24Rik	815.92301856217	-0.0512069216794652	0.105702863299229	-0.484442143582297	0.628072115417888	0.809342139253358	0.0918678470178393	not-significant
1810024B03Rik	2.69656601335918	0.397316914077809	0.654930320280111	0.606655245260105	0.544079729019252	0.75104357112715	0.1243348670555	not-significant
1810030O07Rik	595.8714640236	-0.0102362478077304	0.0851356304007458	-0.12023459225646	0.904297315874987	0.961696181020783	0.0169621085716515	not-significant
1810037I17Rik	1115.33027399481	-0.858150058835681	0.246766525132845	-3.4775788911146	0.000505964133170235	0.010372900363323	1.98409979369095	not-significant
1810055G02Rik	443.967681028072	0.279851049655853	0.142552223319055	1.96314756192544	0.0496290303951525	0.170351436353158	0.768654200237456	not-significant
1810062G17Rik	6.56395768733141	0.0800064968827183	0.429541436822681	0.186260253433351	0.852240675153261	0.93774631365559	0.0279146344149708	not-significant
2010003K11Rik	17.3578409162248	-1.19221877041722	0.455557759367278	-2.61705293325062	0.00886925861778076	0.0563626650420074	1.24900847997585	not-significant
2010106E10Rik	0.757972410620131	1.10080622807758	1.75744549625187	0.626367207646144	0.531074113282554	NA	NA	not-significant
2010300C02Rik	98.9270452692137	-0.628828834698617	0.437078957659084	-1.43870763778359	0.150233374429948	0.350636083171409	0.455143393673241	not-significant
2010315B03Rik	162.850042476616	0.383953907418637	0.139603075585529	2.7503255627302	0.00595360806990294	0.0442225444209131	1.35435627315098	not-significant
2200002D01Rik	101.445233889241	-1.14386993809084	0.285614762649836	-4.00493982691373	6.20332698898235e-05	0.00333147104919929	2.47736395643986	down-regulated
2210016F16Rik	575.952054123316	-0.204133748795041	0.0744782378990769	-2.74085094590525	0.00612803000179677	0.0449251220122738	1.3475107347157	not-significant
2210016L21Rik	352.945483965216	-0.0200113367888961	0.0879203522115428	-0.227607559404987	0.819951342640556	0.923258535882925	0.034676668437649	not-significant
2210407C18Rik	1.42407073725791	-2.77835475851153	2.3285476741918	-1.19317065710319	0.232802543947026	NA	NA	not-significant
2210408I21Rik	56.7039568053507	-0.0363814365848086	0.152844999947351	-0.238028307091109	0.811859139186643	0.918965755177001	0.036700672090237	not-significant
2210418O10Rik	56.1653143986881	0.286718316657603	0.968165175861137	0.296146074870521	0.767118528562126	0.896427301654517	0.0474849250315061	not-significant
2300002M23Rik	8.10412658993425	-4.59852957126505	2.17707318815115	-2.11225309111923	0.0346647469809055	0.135495570294945	0.86807490278152	not-significant
2300003K06Rik	0.709814648604736	-0.61475950650188	2.69555680700211	-0.228064014419934	0.819596475233653	NA	NA	not-significant
2300009A05Rik	97.6425987795403	-0.154991245714121	0.194512515592276	-0.796818884595596	0.425556225790917	0.657388493816922	0.182177901586232	not-significant
2310002L09Rik	449.90918127614	-0.34844744988158	0.603036148438874	-0.577821828398899	0.563384416423324	0.76607401123629	0.115729270682278	not-significant
2310009A05Rik	183.279133770715	-0.40030745440713	0.118182462335998	-3.38719845986146	0.000706102898151039	0.0125658595364524	1.90080779921857	not-significant
2310009B15Rik	87.2431385595523	-0.266467145229373	0.156734853816342	-1.70011416568271	0.0891094532466323	0.250030462092812	0.602007076476429	not-significant
2310011J03Rik	517.731064088428	-0.212857102967625	0.0940400626299311	-2.26347257769559	0.0236065731778177	0.105601882590134	0.976328339461117	not-significant
2310022A10Rik	656.992852918069	-0.00292625050861987	0.137687716261514	-0.0212528073532861	0.983043989602311	0.993577038667169	0.00279845349536323	not-significant
2310022B05Rik	1237.61425867432	-0.323146523212528	0.106964753883986	-3.02105610940788	0.00251894677171229	0.0262327328446541	1.5811564636022	not-significant
2310030G06Rik	186.593730445124	-0.448627243898787	0.217529596011349	-2.06237336033751	0.0391722035473047	0.146147962891739	0.835207233751927	not-significant
2310033P09Rik	215.429362125744	-0.188327867433343	0.105061078715168	-1.79255600395956	0.0730439466504745	0.219521945743848	0.658522056565218	not-significant
2310034P14Rik	28.7682368810435	0.362278256287831	0.34806111155709	1.04084669116621	0.297946706206074	0.534718167664898	0.271875059994339	not-significant
2310039H08Rik	270.799082098411	-0.372974591284286	0.159403408148261	-2.33981566402509	0.0192932597909181	0.0927721141328811	1.03258254639075	not-significant
2310050C09Rik	3803.86032000788	-0.552751640627824	0.47372911321958	-1.16680952300184	0.243287300374272	0.471913164722185	0.326137907195189	not-significant
2310057M21Rik	252.562906038317	-0.215787336681471	0.174557597259319	-1.23619561720309	0.216385859444455	0.438185529030136	0.358341969007475	not-significant
2310061I04Rik	564.63892066034	-0.0114475847680047	0.201393208903309	-0.0568419602147595	0.95467108853482	0.981760955249632	0.0079942438360852	not-significant
2310061N02Rik	103.279997784799	-1.85448395419769	2.30674675060343	-0.803939120630632	0.421432135375493	0.653119754719153	0.185007180064431	not-significant
2310079G19Rik	8.44002790769707	-2.14103249108109	1.60669510453212	-1.33256925040832	0.182673201736286	0.396679172206846	0.401560601726754	not-significant
2410002F23Rik	586.0295700091	0.0525031794467949	0.174423245961044	0.301010218893192	0.763406702154423	0.894138661627649	0.0485951262710979	not-significant
2410004B18Rik	241.689645397854	-0.27623103162701	0.0784045110636927	-3.52315227630985	0.000426446269749546	0.00948116713357335	2.02313819763337	not-significant
2410004P03Rik	2.50201770014889	-0.0503201329090152	0.835400382112668	-0.0602347496918294	0.951968669697871	0.981065785967765	0.00830186976086704	not-significant
2410131K14Rik	140.446268235099	-0.090670943343293	0.160571893722883	-0.56467505763975	0.57229480242497	0.772246409409945	0.112244102291093	not-significant
2410137M14Rik	2.13284659646196	-0.210305569988487	1.09531498952989	-0.19200464888986	0.847738563892366	0.935507423591722	0.0289527618655973	not-significant
2510002D24Rik	297.811311919323	-0.540487622805969	0.172527645012912	-3.13275952248418	0.00173171259193067	0.0205929815079631	1.68628077049147	not-significant
2510009E07Rik	838.776833424355	0.493017277621881	0.235177720822464	2.09636047112669	0.0360502261626527	0.13884534324824	0.857468681527749	not-significant
2510039O18Rik	961.423601524042	0.0894580870491924	0.1119312579925	0.799223457804673	0.424160852330522	0.656102459638085	0.183028334129234	not-significant
2610001J05Rik	541.265415517809	-0.171378004395774	0.149714152110952	-1.14470143255908	0.252332857824538	0.481447434448573	0.317451123233393	not-significant
2610002M06Rik	276.261155512667	0.392902654541907	0.112657258495641	3.48759289715106	0.000487389573483689	0.0101130656086116	1.99511717526055	not-significant
2610008E11Rik	349.191876952675	-0.0680528153144642	0.0976643790168479	-0.696802826163719	0.485926197203043	0.707199644355343	0.150457966397912	not-significant
2610028H24Rik	4.19108409209137	-0.0790187159009987	0.7492856985338	-0.105458726965725	0.916011818421523	0.967673188002164	0.014271292084188	not-significant
2610042L04Rik	9.81252382116588	-0.559484219663155	0.49390122397266	-1.13278565127453	0.257304278530663	0.487071094693913	0.312407642933703	not-significant
2610044O15Rik8	136.591572780517	-0.228995620494241	0.123245245788497	-1.85804830871305	0.0631621544021408	0.199925597066378	0.699131598313095	not-significant
2610301B20Rik	185.265668438247	0.141970182696914	0.109971626005111	1.29097102456515	0.196713725128455	0.415179937968347	0.381763640323729	not-significant
2610318N02Rik	5.58903133347097	0.73617315925686	0.724112856435251	1.01665528061604	0.309317446419754	0.546675024130295	0.262270767209906	not-significant
2610507B11Rik	4487.04457122349	0.257541741300795	0.168417230732311	1.52918879013123	0.126217648758561	0.314897693027207	0.501830521037714	not-significant
2610524H06Rik	154.924609008818	0.0035807028117529	0.315069181028908	0.0113648145466324	0.9909323851313	0.99601667219409	0.00173339191636747	not-significant
2610528A11Rik	93.7975751828969	-1.6618963931222	1.01786345941346	-1.63273018375162	0.102525756314542	0.27545568279503	0.559948263475575	not-significant
2610528J11Rik	115.095572598114	-1.00526535861225	0.352748376551456	-2.84980860419526	0.00437455446489601	0.0366887800684272	1.4354667286463	down-regulated
2700049A03Rik	131.876079069831	-0.104684940138884	0.15768742561362	-0.663876271246846	0.506769504522169	0.72245754733094	0.141187667604765	not-significant
2700062C07Rik	156.119832561446	-0.348542426963792	0.128987518668898	-2.70214072307629	0.00688945966179399	0.048108297912202	1.3177800083108	not-significant
2700081O15Rik	575.766680125675	0.355222336113954	0.143232440525249	2.48004107736567	0.0131367247860495	0.072254200129269	1.14113690234378	not-significant
2700097O09Rik	71.2336959239095	-0.556306959508111	0.370477593451064	-1.50159407570648	0.13320197428476	0.325310239202785	0.487702267000085	not-significant
2810004N23Rik	252.819134391256	0.0434752869020191	0.117318584748625	0.37057459391598	0.710954407933777	0.862395427440973	0.0642935548503075	not-significant
2810006K23Rik	153.615937235669	-0.0696575061035838	0.140095785205234	-0.497213431521431	0.619038550716271	0.803283246591828	0.0951312906596446	not-significant
2810021J22Rik	120.850124463826	0.298942641441964	0.117860870682804	2.53640279178406	0.0111997831796796	0.0652048739597542	1.18571994023874	not-significant
2810408A11Rik	24.4100848358857	0.0146976108333509	0.390927944783339	0.0375967260194118	0.970009218336094	0.988298709747563	0.00511177161867679	not-significant
2810459M11Rik	4.03792652418432	0.235662527431847	0.775080014977346	0.304049288948232	0.761090340418613	0.893156426383673	0.0490724726166415	not-significant
2900026A02Rik	1086.61733878227	-0.190243984094816	0.202470545158983	-0.939613137038938	0.347416035246645	0.585508858741093	0.232466529672287	not-significant
3110009E18Rik	35.2317840260241	-0.315957733900193	0.193657743182205	-1.63152646885346	0.102779279457688	0.275909699205464	0.559233032259589	not-significant
3110040M04Rik	0.85088731644702	-0.585268313659843	1.77098848760845	-0.330475504360954	0.741040698581623	NA	NA	not-significant
3110040N11Rik	197.267280273012	-0.620032657564577	0.1241426070381	-4.99451938667832	5.89824667521318e-07	0.000283441289515366	3.54753688484884	not-significant
3110067G11Rik	0.905363843439305	0.952547112978737	1.09938823000467	0.866433791977825	0.386252319477358	NA	NA	not-significant
3110082I17Rik	130.149923565222	-0.415641033091286	0.149107251259888	-2.78753065044999	0.00531114298080314	0.041331684455759	1.38371689486506	not-significant
3300002I08Rik	323.426790744261	0.239321765232362	0.147259906233046	1.62516581297847	0.104127232734933	0.278292222568192	0.555498930722786	not-significant
3425401B19Rik	1450.09792377384	0.160267430841195	0.554242623556305	0.289164752095097	0.772455303910226	0.898737922751389	0.0463669326231582	not-significant
3830403N18Rik	2.30842275745497	0.673873046125682	0.976806028378019	0.689873963252095	0.490273450681921	0.710421989138543	0.148483604642552	not-significant
3830406C13Rik	586.992190549392	-0.169429410374965	0.104199643798001	-1.62600757737154	0.10394804343278	0.278040996685712	0.55589116335644	not-significant
4430402I18Rik	44.0991672802198	-0.0260327880683784	0.333587680180253	-0.0780388174236881	0.937797175290781	0.975765882655589	0.0106543709270189	not-significant
4833420G17Rik	561.663360246903	0.0643879494116074	0.120498370642654	0.534347054389261	0.593101442719241	0.786153826420457	0.104492467409447	not-significant
4833423E24Rik	312.082373164901	-0.414644294190963	0.360855720351268	-1.14905839316427	0.250531903265569	0.479164533717766	0.319515334568428	not-significant
4833427G06Rik	1.88689007231316	-0.0645338696976671	1.78159895116675	-0.0362224448186865	0.971104989353905	NA	NA	not-significant
4833439L19Rik	2085.02598835393	-0.187202771594627	0.155958467007894	-1.20033734099958	0.230008353124339	0.455845522077574	0.3411823070628	not-significant
4921504E06Rik	0.754253237848516	-0.432729402534209	1.3904336467712	-0.311219024035468	0.755634121590089	NA	NA	not-significant
4921507P07Rik	10.5088329255236	-0.365812969871534	0.422782597224289	-0.865250774921248	0.38690116228789	0.621407914853461	0.206623219450384	not-significant
4921517D22Rik	4.79560833718384	-0.660059714159894	0.573764318588838	-1.15040216474823	0.249978268961056	0.478858477658818	0.319792819473274	not-significant
4921524J17Rik	213.545571996232	0.00985883912726342	0.138592680398452	0.0711353521623177	0.943290032469262	0.977989202024516	0.00966594022983896	not-significant
4921536K21Rik	22.5231364160557	-0.361659546117708	0.394674576025809	-0.916348729019874	0.35948401748689	0.596403230519237	0.224460012782962	not-significant
4930402H24Rik	536.38661330513	0.454389184691426	0.169588112239394	2.67936931835176	0.00737609887895464	0.0500862229165024	1.30028171792858	not-significant
4930404N11Rik	2.19663626256564	-0.51766625437052	0.72765175776294	-0.711420331013849	0.47682380395214	0.701207678648773	0.154153336764593	not-significant
4930415O20Rik	2.21439753819415	-0.921842878353532	1.23700103067437	-0.745224018003427	0.456136305564126	0.684708304578134	0.164494404700833	not-significant
4930426D05Rik	7.96266934780357	-0.481141099257952	0.741643447067153	-0.648749882656735	0.516500056266978	0.729763153092711	0.136818068639907	not-significant
4930430F08Rik	175.724711665084	-0.0825661584642906	0.1792088189615	-0.460725978457727	0.644995214306385	0.820221770173104	0.086068707932494	not-significant
4930432K21Rik	15.229216491794	0.0575997082262253	0.294260536975638	0.195743910543445	0.844810613534695	0.934183532277556	0.0295677926937324	not-significant
4930438A08Rik	1154.3377403378	-1.29702511515399	0.606789879049984	-2.13751936203133	0.032555772617774	0.130183029245783	0.885445627021962	not-significant
4930444G20Rik	2.59561491608882	-0.18340597674984	0.800766701178476	-0.229037966338916	0.818839407466413	0.922739256818445	0.034921002465687	not-significant
4930444P10Rik	0.634695240592062	1.84013126455075	1.78797313692413	1.02917165059669	0.303399021475316	NA	NA	not-significant
4930447C04Rik	1.9546113809427	0.187921004843236	0.96906013583849	0.193920890864668	0.846237825650919	NA	NA	not-significant
4930452B06Rik	7.15765414132031	-0.876544464725846	0.554659022908606	-1.58033030839251	0.114031242419199	0.294675509903233	0.53065595629749	not-significant
4930453N24Rik	662.462062609479	-0.198593663357724	0.111371625654547	-1.78316211324527	0.074559917821566	0.222774562146018	0.652134401246652	not-significant
4930467E23Rik	149.428696297247	0.221470393903573	0.194873201687904	1.13648460632502	0.255753804462771	0.485307713375344	0.313982806047732	not-significant
4930486L24Rik	26.6258455348875	0.726920703916156	0.331895062407577	2.19021246849245	0.0285088313966106	0.119782600298993	0.921606263273465	not-significant
4930502E18Rik	10.0993224739844	-0.243893772988948	0.552267502341745	-0.441622532477071	0.658762375999756	0.829373801414907	0.0812496874198457	not-significant
4930503B20Rik	8.23665362366029	0.291893232456123	0.567746198749749	0.514126264691705	0.607163715518106	0.794826301423068	0.0997277701808538	not-significant
4930503L19Rik	97.4790614074334	1.16769543369172	0.321742603022963	3.62928447373934	0.000284207907260302	0.00762217074168214	2.11792132697033	up-regulated
4930512M02Rik	6.46156019937139	0.230620841607916	0.409101754547618	0.563724890065394	0.57294137547154	0.772667279520431	0.112007478624135	not-significant
4930519F16Rik	13.2534635828451	-0.17674349977851	0.904251150979602	-0.195458418368656	0.845034087150332	0.934183532277556	0.0295677926937324	not-significant
4930519L02Rik	6.52690301665154	-0.187409333101402	0.575568141086154	-0.325607551432124	0.744721298093659	0.882309763848348	0.0543789147413096	not-significant
4930522L14Rik	46.7709798349495	0.224691046685874	0.213210969321203	1.05384374641333	0.291954461175916	0.527755277154091	0.277567415381853	not-significant
4930523C07Rik	330.399124503749	-0.377772257027505	0.151326757129173	-2.49640092865425	0.0125460709156545	0.0701883206282365	1.1537351486779	not-significant
4930524J08Rik	6.94138951897709	0.467150155661997	0.450658519162444	1.03659452955689	0.299924863835269	0.536674764575412	0.270288825550142	not-significant
4930539E08Rik	8.56358135869732	0.354951766885518	0.565707831680962	0.627447150290995	0.53036616890741	0.740932538783564	0.130221332328067	not-significant
4930544D05Rik	1.78530741653482	-0.00834031340456174	0.891733244808763	-0.00935292415429725	0.992537555018038	NA	NA	not-significant
4930550C14Rik	10.3607934789567	-0.567355838245984	0.349401657937	-1.62379263337177	0.104420072801884	0.278937824202642	0.554492591045199	not-significant
4930550L24Rik	0.537483219776552	-2.14185345935041	2.51605619228436	-0.851274095514456	0.394617111274952	NA	NA	not-significant
4930555G01Rik	2.45718526091094	-1.00650698789839	1.48622991716896	-0.677221590193545	0.49826537125811	0.716617338641996	0.144712688235989	not-significant
4930562C15Rik	1.06269981193356	-0.341411227536573	1.52815014486546	-0.223414713981937	0.823212753620757	NA	NA	not-significant
4930563E22Rik	11.6666869027415	0.238840779460571	0.321711378189951	0.742407000972	0.457840779086269	0.686025495722048	0.163659743701935	not-significant
4930563M21Rik	1.1532681088999	-0.717606609145064	1.28033337721898	-0.560484184754898	0.575149224137451	NA	NA	not-significant
4930579G24Rik	39.1478239656192	0.0376121323261545	0.216103378996748	0.174046942258689	0.861828570594132	0.940846828027353	0.0264810749331612	not-significant
4930590J08Rik	6.35772168607007	0.595684667906879	0.474206497581553	1.25617145894218	0.20905381225485	0.430333768721067	0.366194573058057	not-significant
4931406C07Rik	435.046071834721	0.228551423509244	0.185000908364914	1.23540703410184	0.216679056226654	0.438599047204512	0.357932316101889	not-significant
4931406P16Rik	1013.09803133443	0.301964718541642	0.163752746652108	1.84402841915785	0.0651789985970862	0.204000014980025	0.690369800683209	not-significant
4931408C20Rik	0.899575276480559	1.10367104120554	1.4934568804383	0.739004289753337	0.459904392507532	NA	NA	not-significant
4931414P19Rik	91.6819523789453	0.112978546202342	0.152790716816701	0.739433314773167	0.459643918868177	0.687212928264753	0.16290867888981	not-significant
4931422A03Rik	0.881685833840893	3.12602747768756	1.63906318705673	1.90720376271825	0.0564942064402902	NA	NA	not-significant
4931428F04Rik	67.0091250021485	0.16824139382733	0.17970068807944	0.93623121661591	0.349154153919474	0.58728648084683	0.231149996366644	not-significant
4931440F15Rik	2.49898896404526	-0.491762735934364	0.937059584303122	-0.524793454089774	0.599726782524927	0.789460859800516	0.10266939674375	not-significant
4932438A13Rik	1086.55570762378	0.343816274321857	0.138454686753112	2.48324041883061	0.0130193184681014	0.0718845203323309	1.14336462085547	not-significant
4932438H23Rik	5.64022572524853	-0.11813379571863	0.486208604051426	-0.242969364865734	0.808029129713542	0.916546416011083	0.0378455364769445	not-significant
4933402D24Rik	0.904182401153761	-0.397871895914558	1.98103321282556	-0.200840598400201	0.840823216732775	NA	NA	not-significant
4933405L10Rik	0.90803214574514	-0.650884595893829	1.30175711283896	-0.500004639478663	0.61707181065662	NA	NA	not-significant
4933407O12Rik	2.68162710360012	0.79579798329288	1.00694727429145	0.790307500313613	0.429348207633338	0.660184057322947	0.18033496758564	not-significant
4933408B17Rik	4.89321554054326	-0.269806403341507	0.596497789950812	-0.452317523865017	0.651040253450872	0.824677939615367	0.0837156227904001	not-significant
4933411K16Rik	5.31198725555068	-0.025787347401894	0.51888575092043	-0.0496975439316862	0.960363413701467	0.983878843557919	0.00705837800546408	not-significant
4933415F23Rik	0.544658322728673	1.5132315627812	2.10216242728796	0.7198452142128	0.471620302868206	NA	NA	not-significant
4933427D14Rik	196.077615678733	0.0492175208726335	0.16948991520287	0.290386131904797	0.771520851988711	0.898355246778721	0.0465518913872518	not-significant
4933428G20Rik	62.3539745534239	0.0461570045153969	0.212950223985345	0.21675020411612	0.828403020690432	0.927209114859202	0.0328223077243594	not-significant
4933430I17Rik	15.772101898835	1.70657412262248	0.569948275770625	2.99426140085261	0.0027511013494604	0.0275483282124092	1.55990475144579	up-regulated
4933434E20Rik	774.226144037847	-0.220962577230953	0.134007806280555	-1.64887840017582	0.0991725490619285	0.269015430209709	0.570222808983681	not-significant
4933440N22Rik	20.7641509404438	0.360398480755456	0.279349933944285	1.2901326865083	0.197004592690172	0.415549031541276	0.381377725498413	not-significant
5031439G07Rik	3180.9747259507	0.148177368571958	0.156045399020426	0.949578580990792	0.342326426111451	0.580265332689548	0.236373375103864	not-significant
5330417C22Rik	14.0544918451659	-0.815509301743641	1.057257774788	-0.771343868251208	0.440503136679869	0.670138033698031	0.173835732972252	not-significant
5430402E10Rik	2.2069361578423	-0.502497983667303	0.979381667134874	-0.513076771323822	0.607897619476991	0.795276675664984	0.0994817546006	not-significant
5430419D17Rik	15.2469548230731	-0.847156999656103	0.468666991230754	-1.8075883633951	0.0706705906675318	0.214762266127272	0.66804202209855	not-significant
5430427O19Rik	46.4139406544476	1.54141355666922	0.574997630865948	2.68073027422365	0.00734617016812654	0.0500342867168852	1.3007322870879	not-significant
5730409E04Rik	394.522481922804	-0.209804946822762	0.224638692784731	-0.93396620244677	0.350321327212616	0.588339378283697	0.230372082771856	not-significant
5730455P16Rik	375.902041375392	0.243706561491069	0.20335837415009	1.19840927382317	0.230757723883887	0.456798988378109	0.340274866544808	not-significant
5730507C01Rik	24.9499640720477	-0.7576396900521	0.437318848329147	-1.73246520918729	0.0831907663420717	0.239118500749483	0.621386820945807	not-significant
5830411N06Rik	49.8732445952804	0.456490177432179	0.469127916788656	0.973061208032583	0.330522882326478	0.56805258892594	0.2456114565018	not-significant
6030458C11Rik	745.54528922386	0.272236331584498	0.112567593693866	2.41842543356537	0.0155878400229779	0.0811412954816511	1.09075806273915	not-significant
6030468B19Rik	1.00216177681757	0.957533209199718	1.36089294222837	0.70360656557732	0.481677821463454	NA	NA	not-significant
6330403K07Rik	7.11262740692938	-0.0712532569033843	0.683382982120523	-0.104265483290624	0.916958668921207	0.967705986028894	0.0142565724858595	not-significant
6330409D20Rik	1.75294828241227	1.27398575830753	0.938459959544859	1.35752809200874	0.17461347367321	NA	NA	not-significant
6430531B16Rik	3.16706011880311	0.390086313949305	0.852065060727594	0.457812826659272	0.647086919809887	0.82141755571901	0.0854360194390066	not-significant
6430548M08Rik	872.759184316894	-0.0250525032232717	0.313908728454164	-0.0798082402698459	0.936389770444733	0.975234198984466	0.0108910775190646	not-significant
6430550D23Rik	10.1740688154374	-0.496281670627447	0.397534523837188	-1.24839892102227	0.211885003961562	0.433356483224557	0.363154701794045	not-significant
6430571L13Rik	132.205840211023	-0.140399243485551	0.46511474816193	-0.301859367049506	0.762759272056565	0.893873273862864	0.0487240476058714	not-significant
6720489N17Rik	73.6399999736202	0.23484478292204	0.18855519235275	1.24549623901469	0.212949397136839	0.434770575738281	0.361739855631991	not-significant
6820408C15Rik	0.985650967913137	1.18368494572847	1.46185440514704	0.809714662117401	0.418104189159126	NA	NA	not-significant
8030462N17Rik	372.647635266418	0.0264464556969204	0.109473981639692	0.241577544735357	0.809107523495108	0.91706479780847	0.037599976940195	not-significant
9030025P20Rik	625.516658474303	-0.157136225977447	0.14386339874331	-1.09225993094893	0.274718866979067	0.507653291866296	0.294432793297962	not-significant
9030624G23Rik	14.6971467266568	-0.201159245696132	0.334213667468236	-0.601888149039418	0.54724859333917	0.753887370817314	0.122693531963384	not-significant
9130008F23Rik	65.5192450742501	-1.05280919756253	0.358957660884545	-2.93296205175895	0.00335744926490296	0.0312551138356825	1.50507891499446	down-regulated
9130019O22Rik	85.1746844742534	0.186101801483828	0.129186932188098	1.44056212444817	0.149708427216543	0.349958334180077	0.455983659400689	not-significant
9130023H24Rik	105.111256176852	0.0346333841480082	0.204171741673359	0.169628685459401	0.865302161735479	0.942184553227633	0.0258640201391704	not-significant
9130204L05Rik	99.0027525801827	-1.26775439219734	0.637069942441427	-1.98997677921981	0.0465934935096951	0.163976540993037	0.785218279062134	not-significant
9130401M01Rik	300.226420833079	-0.323004489521469	0.115677453293134	-2.79228562114826	0.00523371353480223	0.0409635353354617	1.38760256886753	not-significant
9130409I23Rik	13.6038851630925	-0.222833574623141	0.843921791622524	-0.264045290493946	0.79174501997254	0.908227250586735	0.0418054716027469	not-significant
9330159F19Rik	427.865517462336	0.0436043260318705	0.497314992814531	0.0876794921968748	0.930131419694256	0.972954941570839	0.0119072718388026	not-significant
9330182L06Rik	5.29756526663826	-0.301697864900045	0.575470037187874	-0.524263376724772	0.600095365765783	0.789750104012506	0.102510308224897	not-significant
9430015G10Rik	255.23105489986	0.0489907825448157	0.265995454288744	0.184179021689728	0.853873016215418	0.938238065274818	0.0276869512615418	not-significant
9430038I01Rik	88.9152174080147	-0.195861204710581	0.177089062436773	-1.10600396216175	0.268724804434182	0.501607720219085	0.299635787921467	not-significant
9530053A07Rik	1.20580163142498	1.41057814437779	1.25489722025974	1.12405870505142	0.26098812231869	NA	NA	not-significant
9530057J20Rik	21.2696373044901	-0.266115785063176	0.410973454149231	-0.64752548461815	0.517291906273193	0.730439267843924	0.136415887514387	not-significant
9530068E07Rik	2174.6823814357	0.315986897537217	0.152263408481759	2.075264836693	0.0379619964812639	0.143204304340672	0.844043928094449	not-significant
9530077C05Rik	12.6477501744969	-0.843398357749532	0.369374919923169	-2.28331246183407	0.0224119694803202	0.102419750755908	0.989616285379825	not-significant
9830107B12Rik	16.3025982925449	3.84937463249481	0.884434012315894	4.35235933816612	1.34680280579054e-05	0.00161606433733057	2.79154135346771	up-regulated
9930012K11Rik	128.520860774775	-0.889146820463702	0.282815674127407	-3.14390927308769	0.00166707116447437	0.0200330886104987	1.69825208799608	not-significant
9930021J03Rik	676.690350452261	0.234466213877574	0.107297143762953	2.18520461640218	0.0288738471993671	0.120818541652941	0.917866410751089	not-significant
9930104L06Rik	205.387780905116	-0.089778241647077	0.0976286414409616	-0.91958917303349	0.357787486716501	0.59494871958027	0.225520465806046	not-significant
9930111J21Rik1	221.342346421511	2.24999120334224	0.609731471597796	3.6901346053963	0.000224135421526897	0.00668174761778214	2.17510993251031	up-regulated
9930111J21Rik2	55.5705167826934	1.70206738284812	0.594421276785734	2.86340252161205	0.00419117752229597	0.0356971951912045	1.44736590604009	up-regulated
a	15.6537112184104	0.639666978961157	0.515115069390653	1.24179434260745	0.21431245061239	0.435917347817972	0.360595847404195	not-significant
A130010J15Rik	128.275413479135	-0.11121499596382	0.117515675971462	-0.946384344424212	0.343952587547625	0.581480996852696	0.235464473707446	not-significant
A2m	16.6217308044902	7.03588695469769	2.00452464184773	3.51000272474185	0.000448102102132923	0.00968398766011047	2.01394577263276	up-regulated
A3galt2	6.62847943893473	0.0100170502582641	0.439486340617002	0.0227926316076195	0.981815685624688	0.99350595235789	0.00282952657284549	not-significant
A430005L14Rik	410.290938382249	-0.261787233515943	0.134034568983428	-1.95313220687351	0.0508039315379315	0.17297503834081	0.762016564460844	not-significant
A430033K04Rik	84.4579223369592	-0.241757043707506	0.193429195109983	-1.24984774697555	0.21135517037764	0.432815287412812	0.363697407971326	not-significant
A430057M04Rik	9.70478105724573	1.09785041561954	0.540546665750369	2.03100025433611	0.0422549688017548	0.153508200328548	0.813868419780843	not-significant
A4galt	305.381638377621	0.378885619062641	0.306190226122182	1.23741905109489	0.215931549646864	0.437683139819548	0.358840182709172	not-significant
A4gnt	73.0516481698707	-1.24449959804041	0.46456045533417	-2.67887544828845	0.00738698656892576	0.0501240057456547	1.2999542289046	not-significant
A530016L24Rik	247.659736227206	-0.295311333353928	0.47865261266276	-0.616963797003221	0.537258605146813	0.745786656591693	0.127385391181789	not-significant
A530032D15Rik	15.4427448534547	2.51065480333813	0.88959483017944	2.82224527185225	0.00476886896505855	0.0387773000024603	1.41142243339178	up-regulated
A530064D06Rik	44.5172257066145	1.90913540371631	0.843306470697842	2.2638690322588	0.0235821711226356	0.105565866139129	0.976476484679078	not-significant
A630001G21Rik	80.2413393733365	1.76200403557192	0.520344402310997	3.38622656022888	0.000708608554678595	0.0125830065329706	1.90021557791503	up-regulated
A630023A22Rik	4.12585391852464	-1.9530483117415	0.830925215410013	-2.35045016750128	0.0187507182297738	0.0910422406401902	1.04075706239786	not-significant
A630026N12Rik	146.294075783354	0.564727374662454	0.16789306571581	3.36361345392524	0.000769292090425114	0.013159410506968	1.88076356507655	not-significant
A630095N17Rik	1.05547367936275	-0.519913210245438	1.14641270572013	-0.453513126338606	0.65017929353031	NA	NA	not-significant
A730046J19Rik	3.02729475552224	0.817082260310522	2.02787782767191	0.402924796139504	0.687003549324257	0.846192989766968	0.0725305768753619	not-significant
A830005F24Rik	3.24083379415873	0.0276662778875087	0.682512376374263	0.0405359358235837	0.967665857930494	0.98707975450883	0.00564775559404257	not-significant
A830010M20Rik	128.062901069901	0.333181172915331	0.303507242595881	1.0977700896547	0.272304895304575	0.505315395323557	0.296437470013867	not-significant
A830018L16Rik	3.15045222586275	0.43988752468594	0.726347117919997	0.605616121869697	0.544769694196327	0.751423940460642	0.124114972375747	not-significant
A930007A09Rik	30.1814219877916	0.749582991684498	0.327001156044554	2.29229462290454	0.0218886479047322	0.100875697587496	0.996213448975175	not-significant
A930017K11Rik	0.643987551607052	0.490383035672885	1.49744245879075	0.327480386838297	0.743304574924771	NA	NA	not-significant
A930018O16Rik	1.23791974540291	0.448978690336936	1.01914136731647	0.44054603682623	0.659541676881329	NA	NA	not-significant
A930018P22Rik	1.15689164558974	-1.45887202787724	1.22211893717751	-1.19372344499179	0.232586166335264	NA	NA	not-significant
A930033H14Rik	30.0206032940471	0.20141579642942	0.278938073305476	0.722080689963186	0.470244869542631	0.696046200980462	0.157361932566243	not-significant
AA414768	26.4551576418713	0.891795484675936	0.506722693121822	1.75992805686628	0.0784200055014481	0.230602849858699	0.637135329867602	not-significant
AA467197	39.8868576106865	2.57002791764559	0.993861783081738	2.58590073730024	0.00971248966728673	0.0594293659094309	1.22599890348745	not-significant
AA986860	665.218967381341	-0.827806116230578	0.313174358560461	-2.64327552241402	0.00821081904462596	0.0538121911603418	1.26911932370391	not-significant
Aaas	303.0440722525	-0.176293973216638	0.281820605996133	-0.625553878835451	0.531607598199647	0.741591035273183	0.129835528802773	not-significant
Aacs	1228.78443339672	-0.698316634896098	0.211124817279649	-3.30760089644568	0.000940988080119814	0.0147690451793277	1.83064758097466	not-significant
Aadac	248.727933217525	-1.91289143464482	0.451591050298698	-4.23589314575559	2.27645020478658e-05	0.00210199870662597	2.67736755553203	down-regulated
Aadacl2	111.061815577448	-0.770206010721738	0.529338140287506	-1.45503592524696	0.14565931609653	0.34444491803786	0.462880218472862	not-significant
Aadacl2fm1	676.712444654451	-1.39926219954154	0.433927043510062	-3.22464852207141	0.00126127414022506	0.0171809120987753	1.76495378410488	down-regulated
Aadacl2fm2	442.182597820521	-1.22968127810983	0.449667122290019	-2.73464795879991	0.00624470231632247	0.0454422148604466	1.34254050920223	down-regulated
Aadacl2fm3	5.70161944479055	-0.857338449349573	1.00874474397474	-0.849906236905303	0.395377217769092	0.629727339291136	0.200847451615296	not-significant
Aadacl3	61.5166761063376	-0.860446113591266	0.447925081648449	-1.92095988557877	0.0547367649397381	0.182556563877291	0.738602547242116	not-significant
Aadacl4	761.726392465599	-1.32242526527448	0.513533729782214	-2.57514782103079	0.0100197254304264	0.060807697768363	1.21604143903797	not-significant
Aadacl4fm1	7.8619496100163	-0.163341543322689	0.633578277012631	-0.257807991923045	0.796555096278372	0.910675537072071	0.0406363294583109	not-significant
Aadacl4fm2	100.803473611661	-0.866976868384082	0.530071500043754	-1.63558476226795	0.101926521595763	0.274433081326721	0.561563538112216	not-significant
AAdacl4fm3	277.721175306789	-1.77557421348265	0.405485654232592	-4.37888293938054	1.19289182827319e-05	0.00152357744812523	2.81713546435663	down-regulated
Aadacl4fm4	6.02530676317953	0.0513055652404084	0.683856834793148	0.0750238392454281	0.940195744366608	0.976570775009563	0.0102962766134288	not-significant
Aadacl4fm5	69.8793014912449	-1.09216264402432	0.515021057124414	-2.12061745615284	0.0339540079202789	0.133613565288409	0.87414944731834	not-significant
Aadat	0.623712400266316	-1.90059421280886	1.439696067812	-1.32013572538079	0.186789706859002	NA	NA	not-significant
Aagab	706.299947457607	-0.273856450421826	0.0876347934489738	-3.1249739931353	0.00177820780351655	0.0210127249424957	1.6775176243788	not-significant
Aak1	169.945571999712	0.626168130042687	0.327658237202428	1.91104040413865	0.055999388777112	0.185478795505113	0.731705733065113	not-significant
Aamdc	333.335023796512	-0.313345782975332	0.360700962122222	-0.86871346594622	0.385003874162143	0.619429973622401	0.208007783377267	not-significant
Aamp	1796.08378750994	-0.237959159224465	0.06171046073437	-3.85605870370584	0.000115229827273956	0.00447722750305642	2.34899083708591	not-significant
Aanat	1.49824980029725	0.413040219900094	0.799240059550227	0.516791188034959	0.605301932065668	NA	NA	not-significant
Aar2	434.277240100407	-0.0621320975144603	0.0811126439224339	-0.765997685562755	0.443677679310186	0.673335445797724	0.171768522752956	not-significant
Aard	2.08131844210254	0.357593521480389	0.958933460823546	0.37290754373435	0.709217257265326	0.861393365678591	0.0647984774309466	not-significant
Aars	1532.50293205783	0.0374716911492931	0.1378564877012	0.271816668001232	0.785762988384037	0.905374059438817	0.0431719529642156	not-significant
Aars2	173.718875203962	-0.014532280064113	0.171739827214314	-0.0846179963019192	0.932565091401837	0.97354975221255	0.011641849424628	not-significant
Aarsd1	355.490795488722	-0.369886385783556	0.136259002917818	-2.71458309442235	0.00663592504512326	0.0469404684921398	1.32845258021387	not-significant
Aasdh	204.793730146279	0.170230182975216	0.112200551386236	1.51719560084175	0.129217306680729	0.319402791233386	0.495661292919012	not-significant
Aasdhppt	343.525349256966	-0.231263318802074	0.134732511587753	-1.71646261230311	0.0860774052912861	0.244040510241226	0.612538075653436	not-significant
Aass	16.2276718979903	1.21320164375286	0.455250015836478	2.66491290840202	0.007700826337227	0.0515251271001261	1.28798092824714	not-significant
Aatf	266.534800449984	-0.146534563250783	0.151679573597041	-0.966079741495542	0.334004280799647	0.571403276902131	0.243057273339988	not-significant
Aatk	409.414943747195	-0.112347089884187	0.289560427249607	-0.387991863913578	0.698022054567908	0.854447346367025	0.0683146946598169	not-significant
AB010352	170.506800861818	0.501291178371575	0.204656307063203	2.44942941444147	0.0143082751156531	0.0766820169498664	1.11530647249354	not-significant
AB124611	218.916622221586	2.39107512455495	0.618920047905138	3.86330210606045	0.000111864521165013	0.00438826230983616	2.3577074202246	up-regulated
Abat	144.582168166563	0.0208366543426151	0.246151813865174	0.0846496071486519	0.932539959764104	0.97354975221255	0.011641849424628	not-significant
Abca1	3374.23794966342	1.19778377281533	0.267614740513725	4.47577652305705	7.61340887285532e-06	0.00116795841796299	2.93257261884236	up-regulated
Abca12	1777.09892069802	-0.72549574291571	0.393345247529998	-1.84442483409026	0.0651212508573591	0.203897485176754	0.690588130674013	not-significant
Abca13	5.12817782121952	1.82169718929391	1.44636879251001	1.25949702366888	0.207850864594286	0.428862889372396	0.367681532772558	not-significant
Abca14	1.20834719374463	0.573376089966305	1.31837036473942	0.434912756916857	0.663625754540924	NA	NA	not-significant
Abca17	2.51930414982711	-2.19537820082294	0.966168974873362	-2.27225077384697	0.023071368164804	0.104496713039533	0.980897370138995	not-significant
Abca2	971.205035171392	0.158445594395438	0.118303259881464	1.33931723060037	0.180467421721339	0.394090475709199	0.404404060939831	not-significant
Abca3	1146.86737182552	0.08389415479985	0.116015415895155	0.723129371666147	0.469600405684445	0.695598531393706	0.157641343587501	not-significant
Abca4	43.7958560507059	0.101983664781494	0.400875440881259	0.254402376352365	0.799184715283498	0.912275837207009	0.0398738278289957	not-significant
Abca5	719.458370852348	-0.201735960401292	0.380430171352062	-0.53028380920555	0.595915170609824	0.787291784258396	0.103864280591335	not-significant
Abca6	356.866516605699	0.48836423281286	0.449451565125848	1.08657811142813	0.277223302871189	0.51064052169212	0.291884724884273	not-significant
Abca7	493.857107536131	0.223327508381275	0.14454376136975	1.54505117526306	0.122333885463827	0.308939442414763	0.510126641619024	not-significant
Abca8a	942.616733025455	-0.0253909936457829	0.410201294755539	-0.0618988627544795	0.950643373153615	0.980746021321373	0.00844344503546738	not-significant
Abca8b	264.649782443808	0.0323646286594682	0.403558130637596	0.0801981826220032	0.936079635565437	0.974973421801912	0.0110072231959221	not-significant
Abca9	890.417354906035	0.646205974053877	0.34237772330515	1.88740659823225	0.0591056583313607	0.191911109890465	0.71689988287547	not-significant
Abcb10	243.511410207737	-0.109794648620213	0.154644516396867	-0.709980872121226	0.4777159978516	0.702138824546542	0.153577012123925	not-significant
Abcb11	4.40490071102093	0.995644876296223	0.706106880481545	1.41004839892966	0.158525392303261	0.362575455780928	0.44060159841946	not-significant
Abcb1a	152.633558244365	-0.0508814249701042	0.3234864955725	-0.157290723620642	0.875015730739638	0.947087481035286	0.0236099040208178	not-significant
Abcb1b	203.409128420778	0.210238261439541	0.230473852738781	0.912200056280678	0.361663414324124	0.597911585285724	0.223363031498874	not-significant
Abcb4	478.277537633882	-0.140641507192588	0.538911942724533	-0.260973075641186	0.794113270473907	0.909796016629014	0.0410559689787233	not-significant
Abcb6	277.23426514343	-0.235168361023885	0.127324611227002	-1.84699846131564	0.0647473632927246	0.203077497900052	0.692338196138492	not-significant
Abcb7	582.00655587658	0.0865867668930049	0.122143317442646	0.708894835230447	0.478389740397227	0.702730842774863	0.153210984910232	not-significant
Abcb8	474.770039928452	-0.2607061950564	0.168690537497736	-1.54547017825406	0.122232576850426	0.308779167433763	0.51035200812179	not-significant
Abcb9	112.628620978023	-0.176037291978016	0.173152395272238	-1.01666102684426	0.309314711901103	0.546675024130295	0.262270767209906	not-significant
Abcc1	1643.12449771123	-0.30213723935284	0.105351767551262	-2.86788960807732	0.00413219684486972	0.0354271852573075	1.45066335164029	not-significant
Abcc10	507.645608671441	0.497287890060848	0.148248740731785	3.35441560991438	0.000795328084566205	0.0134011271261708	1.87285867297172	not-significant
Abcc3	197.439940371615	0.521354970959132	0.393427719438647	1.32516074795903	0.185117841133132	0.399831904857326	0.398122554013201	not-significant
Abcc4	680.015810080813	0.0292657852091598	0.273756501516474	0.106904438970552	0.91486479158607	0.966953841808785	0.0145942567610441	not-significant
Abcc5	1893.84046478202	0.528738564384341	0.19539466999555	2.70600300610238	0.00680984295212343	0.0478097286874897	1.32048372084846	not-significant
Abcc6	8.00921929496772	-0.191233676191853	0.411366806884981	-0.464873861943174	0.642021789560459	0.81839974877653	0.087034512610881	not-significant
Abcc8	8.98230713653429	-0.0058945423882793	0.633154604864051	-0.00930979944392091	0.992571962060616	0.996498975780477	0.0015231433389233	not-significant
Abcc9	1334.56350867088	0.34849883989386	0.397508708365089	0.876707434479107	0.380645567630984	0.615899175437495	0.210490377340474	not-significant
Abcd1	699.364902199554	0.701893475107965	0.179818126441197	3.90335217588585	9.48695025294676e-05	0.00404725407608424	2.39283953087462	not-significant
Abcd2	1213.17997105288	0.145617527184023	0.430119364905	0.338551432614955	0.734947675130154	0.876451268897806	0.0572722258760886	not-significant
Abcd3	1407.37000457313	-0.471935535127429	0.134796297836066	-3.50110160815676	0.000463339151574735	0.00988396289483412	2.00506889364218	not-significant
Abcd4	270.648294726283	0.104053876324497	0.172855380980296	0.601970709470467	0.547193634767939	0.753875299770198	0.122700485828546	not-significant
Abce1	1669.73086977764	0.0180988652468509	0.2168392650574	0.0834667339518049	0.933480427527283	0.973955779694083	0.0114607608532255	not-significant
Abcf1	1806.74114089947	-0.203185228769423	0.20224626598698	-1.00464267054752	0.315068942663342	0.552310119039847	0.257816999863577	not-significant
Abcf2	1316.60590499628	-0.176023908551324	0.12712693595133	-1.3846310951655	0.166165298273291	0.374485775793652	0.426564673589737	not-significant
Abcf3	728.714036156075	-0.196368432236598	0.107853681869886	-1.82069289459673	0.0686535528794408	0.211188940516417	0.675328828555146	not-significant
Abcg1	823.507410644529	1.68256525455078	0.490714259968393	3.42880855889363	0.000606236983799049	0.0114108204597655	1.94268312785712	up-regulated
Abcg2	372.505338490847	0.241425728542922	0.194328664044649	1.24235778458011	0.214104584011478	0.435854271674407	0.360658693270074	not-significant
Abcg3	33.5869645387517	0.729415587698756	0.460127168906656	1.58524781188639	0.112910041296876	0.292808870679572	0.533415770411349	not-significant
Abcg4	156.328807144129	-0.426573998576189	0.30049507051754	-1.41957070324483	0.155732699568501	0.358466708865491	0.445551171453263	not-significant
Abcg5	0.550414953047619	0.539396813089328	2.09252064393741	0.257773711648726	0.796581554069662	NA	NA	not-significant
Abhd10	137.136567127753	-0.000271296784554268	0.15548148069034	-0.00174488166275307	0.99860778656732	0.999154515171561	0.000367344709605506	not-significant
Abhd11	485.114682013465	-0.234832401725545	0.131236863628834	-1.78937834410384	0.0735539045525475	0.220567101873029	0.65645926315812	not-significant
Abhd12	1568.33189512782	0.0143127494772677	0.193984402457778	0.073782991291699	0.941183061114696	0.976665081909117	0.0102543390604513	not-significant
Abhd12b	126.522419315477	-1.33624394810957	0.331409154077782	-4.03200675560082	5.53025970343985e-05	0.00316660730176965	2.49940579114309	down-regulated
Abhd13	710.634928154905	-0.281833555965907	0.2792755355184	-1.00915948632149	0.312898152918513	0.550095345940448	0.25956202936569	not-significant
Abhd14a	147.122054329528	-0.260943779760364	0.151448187260895	-1.72299044630257	0.0848902527190121	0.242189516454818	0.615844659889757	not-significant
Abhd14b	271.445426696281	-0.0661330386529029	0.266441716552888	-0.248208274246634	0.803973264712987	0.914635741602538	0.038751831517041	not-significant
Abhd15	121.3523647426	0.226193459462024	0.395448503881469	0.571992199342907	0.567327259411211	0.768571604377515	0.114315665005631	not-significant
Abhd16a	1043.36425768078	-0.151312082408288	0.101886551901908	-1.48510357435556	0.137516389396483	0.332070132962592	0.478770183940435	not-significant
Abhd16b	1.30505792336627	-0.0310116215715554	0.956301432265307	-0.0324287097407085	0.97413016746137	NA	NA	not-significant
Abhd17a	1099.54361049156	-0.291005705228116	0.081743080496858	-3.5600041429721	0.000370848943115838	0.00877084623580777	2.05695850266456	not-significant
Abhd17b	410.722527333738	-0.0566085483475877	0.101748052660783	-0.556360017388388	0.577964765867209	0.776183771075979	0.11003544199517	not-significant
Abhd17c	684.462687372153	-0.424201425506083	0.264252842209703	-1.6052861417076	0.108430847562946	0.285861551111425	0.543844254096568	not-significant
Abhd18	135.462232224001	0.62042058736501	0.18951091806959	3.27379864803984	0.00106112193820043	0.0156508400331554	1.80546234744832	not-significant
Abhd2	493.398362486545	0.0785167235648128	0.40593652815026	0.19342118316524	0.846629126902755	0.934805013617781	0.0292789670321666	not-significant
Abhd3	230.429284383652	-1.21890696927791	0.379286973878618	-3.21368001862356	0.00131045622388187	0.0175721734737291	1.75517451799997	down-regulated
Abhd4	1674.03633906486	-0.139930110403552	0.129806558755063	-1.07798952337679	0.281038431552516	0.514790230610114	0.288369703477786	not-significant
Abhd5	1538.05220753152	-0.355271657877764	0.157374427096354	-2.25749293854614	0.0239772902350166	0.10673935491473	0.971675426207527	not-significant
Abhd6	263.962247545817	-0.644489691509273	0.216453759056944	-2.97749364260162	0.00290615671582961	0.0286386301000141	1.54304775990586	not-significant
Abhd8	573.487561674422	-0.279318303778871	0.183715901790463	-1.52038174734295	0.128415059188544	0.317949529797883	0.497641812939641	not-significant
Abi1	1834.29611758046	0.216448890445588	0.116650703658383	1.85553008818077	0.0635205667106485	0.200578972165455	0.69771459849001	not-significant
Abi2	271.053761284421	0.162797113819835	0.143529816311894	1.13423898952168	0.256694313266886	0.48631070157552	0.313086173401063	not-significant
Abi3	561.637732519809	0.494222186935198	0.333916804695651	1.48007581524882	0.138853014940229	0.333963500487781	0.476300995472686	not-significant
Abi3bp	1677.58026458621	0.705748199379643	0.378850121290574	1.86286913931946	0.0624806796410823	0.198950675329331	0.701254582321543	not-significant
Abitram	306.483009654634	0.138239462876576	0.237155988123711	0.582905217659798	0.559957107988167	0.7634918204881	0.117195611306854	not-significant
Abl1	1327.61191633706	0.387869558253072	0.0980733974190118	3.95489060704124	7.65696785969421e-05	0.00365018856486072	2.43768469977278	not-significant
Abl2	361.433664772824	0.434469031624845	0.185738456855299	2.33914418683538	0.0193279724910103	0.0928357338436986	1.03228482524661	not-significant
Ablim1	2338.39409192838	-0.0172972662251152	0.219856702546371	-0.0786751826293171	0.937290985670825	0.975580539184259	0.0107368715493549	not-significant
Ablim2	454.990342449563	-0.244843440651794	0.324125186759413	-0.755397761894798	0.45001035572616	0.678979378826182	0.168143415407265	not-significant
Ablim3	473.361148332286	-0.111958331301734	0.273480085084298	-0.409383854284027	0.682257986510642	0.843211760214114	0.0740633450152106	not-significant
Abr	1039.80183775411	0.619305851625891	0.269488265614165	2.29808095805021	0.0215571818146708	0.09994080966864	1.00025713645038	not-significant
Abra	546.16285769254	0.327709462835746	0.57559723273072	0.569338148623548	0.569126682532388	0.7697780842772	0.113634457508725	not-significant
Abracl	565.083541913313	-0.132475857446136	0.18916508892965	-0.700318743779426	0.483728268657115	0.706268374001562	0.15103024059029	not-significant
Abraxas1	112.98200851008	-0.152862583553711	0.120723295114749	-1.26622275682927	0.205433342332401	0.425601969470923	0.370996371012879	not-significant
Abraxas2	639.211605109461	0.126296422636705	0.106656167900594	1.18414551284475	0.23635546648744	0.46321604266015	0.334216408006596	not-significant
Abt1	211.823308001534	-0.249989109097652	0.106152309023931	-2.3550039692617	0.0185225078431719	0.0902564363967522	1.04452181776667	not-significant
Abtb1	462.437041229687	-0.234936180576457	0.157116290478716	-1.49530121835637	0.134835847273237	0.327710354162665	0.484509836662571	not-significant
Abtb2	629.56791279346	-0.523999065526673	0.238701558230085	-2.19520588559204	0.0281488322791728	0.118697879577215	0.925557039226876	not-significant
Acaa1a	798.509744217424	-0.530311663891607	0.099871254240889	-5.30995297818628	1.0965352205614e-07	0.000119295721762277	3.92337513091768	not-significant
Acaa1b	142.222510015098	-1.22871389904753	0.416830354376397	-2.94775533054871	0.00320090294085333	0.0304580379543938	1.51629807647683	down-regulated
Acaa2	1624.16085315594	-0.375391169062336	0.184007853235995	-2.0400823250782	0.0413421268284093	0.151575413999733	0.819371236897687	not-significant
Acaca	1988.07315110686	0.00399301323840886	0.189470981365743	0.0210745371646173	0.983186196782376	0.993659227428723	0.002762530111469	not-significant
Acacb	2288.10830789733	-0.446235073459427	0.374047018855192	-1.19299192605564	0.232872535132477	0.459022454502583	0.338166069085744	not-significant
Acad10	184.800373284635	-0.207859191424297	0.160885134578191	-1.29197263606276	0.196366621141059	0.414744124176558	0.382219758060139	not-significant
Acad11	788.374822928948	-0.239839199481788	0.190532001528461	-1.25878696259831	0.208107290655185	0.429125963634314	0.367415208324492	not-significant
Acad12	116.4276009183	0.0616637875918511	0.354996445864994	0.173702549166653	0.86209923403768	0.940856115930344	0.0264767876623882	not-significant
Acad8	412.358912446691	-0.15945434452291	0.120450116123347	-1.32382059606834	0.18556263420699	0.400396222084341	0.397510028934138	not-significant
Acad9	1532.269917496	-0.862845756839931	0.200432925732483	-4.30491025207888	1.67053445635824e-05	0.00179351656534935	2.74629460772145	not-significant
Acadl	2121.52212192569	-0.0233821016932542	0.18765829100274	-0.124599353262323	0.900840740429644	0.960022206169357	0.0177187212257673	not-significant
Acadm	2154.40338343356	-0.234247016608477	0.248518976749874	-0.942571950327315	0.345899892732315	0.583677008530519	0.233827413534081	not-significant
Acads	627.394767799818	-0.0707294968686992	0.202343625070934	-0.34955139725259	0.726675391770244	0.871636583483911	0.0596645502571625	not-significant
Acadsb	1507.64045527334	-0.0129848770144967	0.26965606581477	-0.0481534764488339	0.961593927559176	0.984035222036495	0.00698935638336758	not-significant
Acadvl	2040.52052155622	-0.329426731231791	0.194123319361739	-1.69699720937659	0.0896971881257598	0.251057175087472	0.600227362194962	not-significant
Acan	35.9542165787718	0.910861790240704	1.35083722185285	0.674294263961231	0.500124250081866	0.718142028240056	0.143789656062657	not-significant
Acap1	107.803628466829	1.51213327761179	0.516750131308762	2.92623685219401	0.00343089621228761	0.0316742974071298	1.4992930097702	up-regulated
Acap2	1511.76761688789	0.15085547476768	0.146091315996142	1.0326108279541	0.301786058883542	0.53870248257029	0.268651023035642	not-significant
Acap3	744.145390570708	-0.127410886593373	0.076480064862342	-1.66593591183143	0.0957261799040573	0.262414837872386	0.58101161204061	not-significant
Acat1	2423.3267309937	-0.266262861663479	0.160070348072314	-1.66341152418305	0.096230087858201	0.263340639011228	0.57948211492953	not-significant
Acat2	639.287387993255	-1.02707767306871	0.26120425823214	-3.93208625318778	8.42118377293108e-05	0.0038277178753327	2.41706007969914	down-regulated
Acat3	42.8917464042195	0.480769963090154	0.401545070313712	1.19730012552401	0.231189595530859	0.457307031450676	0.339792120953122	not-significant
Acbd3	972.617728319806	0.219255596762308	0.106424299328072	2.06020239876247	0.0393791957024511	0.146657779602264	0.833694894505989	not-significant
Acbd4	753.091363851841	-0.44835394647154	0.217225910016882	-2.06399847254269	0.0390178612131225	0.145772087256627	0.836325627670679	not-significant
Acbd5	881.322475410139	-0.0121149329769247	0.101366614693413	-0.119516006463931	0.904866559602427	0.961925437180119	0.016858590619398	not-significant
Acbd6	799.80806861385	-0.513359161333109	0.142652058789396	-3.5986803533695	0.00031983601075308	0.00815542100719065	2.08855361446671	not-significant
Acbd7	0.982547936996105	1.51207961847516	1.37543051464309	1.09935005976477	0.271615404915501	NA	NA	not-significant
Accs	97.7429294181814	0.161762777568351	0.210491698748043	0.768499558559691	0.442190452824755	0.671782558529701	0.172771275922514	not-significant
Accsl	2.31988353023849	-0.401272772137443	0.773472191136686	-0.518794051984903	0.603904366197786	0.792347662109129	0.101084219160612	not-significant
Acd	416.101665947185	-0.0349486907083382	0.115161473348996	-0.30347554344348	0.761527482713048	0.893540911014828	0.0488855584115665	not-significant
Ace	5299.90451730165	0.589211415917947	0.305889593990472	1.92622249168862	0.0540765985730751	0.181020720433644	0.742271711015042	not-significant
Ace2	998.556765088766	-1.46998861604153	0.549598817799517	-2.67465752915385	0.00748056229277044	0.0504957848258536	1.29674487343137	not-significant
Acer1	1135.95853822892	-1.21543323697111	0.305710679941784	-3.97576308816743	7.01539390522448e-05	0.00351178567912142	2.45447199652878	down-regulated
Acer2	597.93661802302	0.351219196999439	0.347870662617891	1.00962580275194	0.312674602643901	0.54999417533262	0.259641909840841	not-significant
Acer3	688.387344910627	-0.104566416716847	0.180001128706919	-0.580920894596746	0.561293769326298	0.764472777020192	0.116637975262014	not-significant
Ache	407.294789886255	-0.175068689254063	0.395696548976117	-0.442431680809604	0.658176858016398	0.828956405492752	0.0814683082335217	not-significant
Acin1	2134.3803649825	0.0927918709808755	0.119299552125221	0.777805694387502	0.436683570437964	0.666190444608501	0.176401600830615	not-significant
Ackr1	292.287833434878	-0.384172447537297	0.308741145614827	-1.24431891568017	0.213382211979431	0.435001163934084	0.361509581000596	not-significant
Ackr2	294.567024077898	0.395064672134465	0.39956150324614	0.98874558465933	0.322787633745671	0.560236517954387	0.251628585928048	not-significant
Ackr3	1542.62849437488	0.407998536785474	0.366245031817007	1.11400429040995	0.265277346054394	0.497697381543654	0.303034644134686	not-significant
Ackr4	330.909432374522	-0.332108413276467	0.357467454790919	-0.929059160003015	0.352858427941331	0.590600967835259	0.228705845679156	not-significant
Acly	3320.60021258476	-0.315446270711863	0.123738727652751	-2.54929298769825	0.0107941573677609	0.0637267770447258	1.19567804522773	not-significant
Acnat1	0.647068692033965	-0.0376730866085518	1.77563785647695	-0.0212166498203069	0.983072832636037	NA	NA	not-significant
Acnat2	1.90866629242938	-0.927775934309398	0.940090853844593	-0.986900287897885	0.323691523099824	NA	NA	not-significant
Aco1	1004.98630273998	-0.157465456671276	0.15292519580403	-1.02968942327243	0.303155822161439	0.540323270189223	0.267346328227696	not-significant
Aco2	8325.49566488199	-0.0300249481933669	0.286246270816021	-0.104892015213937	0.916461494952828	0.967705986028894	0.0142565724858595	not-significant
Acod1	249.748616380134	6.43604789216493	1.95020986392769	3.30018220664869	0.000966220746426629	0.0150026226079316	1.82383281530471	up-regulated
Acot1	1088.16695426745	-1.68079263959388	0.376654233090254	-4.4624286465702	8.10359168003042e-06	0.00122446770950386	2.91205266318867	down-regulated
Acot11	68.9821883220733	0.846202344122907	0.391861912353985	2.1594401431862	0.0308160363761505	0.126544262109311	0.897757542254119	not-significant
Acot12	8.39204263271737	-0.193374826709673	0.546406835922707	-0.353902649082207	0.723411841681083	0.869255418923024	0.0608525932520878	not-significant
Acot13	531.431021246661	-0.240970839096005	0.17815224447561	-1.35261186186737	0.17617966094053	0.387319936264113	0.411930148284609	not-significant
Acot2	267.199174029535	-0.327117830642233	0.187890166275681	-1.74100559452521	0.0816825978806336	0.23638558517717	0.626379010315677	not-significant
Acot3	2.31673036386119	1.70399666648548	1.66693145247463	1.02223559580439	0.306669407177022	0.544089808188935	0.264329409158903	not-significant
Acot4	16.4466081027648	-0.50818258824157	0.352198857031253	-1.44288539867827	0.149052756987198	0.348930130723581	0.457261526848856	not-significant
Acot5	21.2065834738857	-0.878395844651863	0.544380495148464	-1.61356964931726	0.106620804527412	0.282963881782865	0.548268995371299	not-significant
Acot6	36.9705562878322	-0.041750062460904	0.275399552525912	-0.151598149227115	0.879503893238286	0.949114630416257	0.022681331987042	not-significant
Acot7	395.001245249637	-0.113706051239089	0.386819310588582	-0.29395133109067	0.768795093308717	0.897315088457951	0.0470550294752147	not-significant
Acot8	180.415044604276	-0.355718010960531	0.177146212566792	-2.00804750949112	0.044638243334662	0.159328847983016	0.797705583988157	not-significant
Acot9	807.660649047692	-0.335027559910696	0.163491883553395	-2.04919995188188	0.0404425667862016	0.149234926004126	0.826129525416992	not-significant
Acox1	2178.66851705291	-0.0799422149742223	0.15174824488403	-0.526808168590789	0.59832680976827	0.788635425943656	0.103123718074002	not-significant
Acox2	349.108998624147	-1.24334798789101	0.492514517127165	-2.52449002953954	0.0115866291636367	0.0667770502787451	1.17537276880901	not-significant
Acox3	2278.31993630972	-0.368554596187782	0.317076487846925	-1.16235233552135	0.245092376072904	0.47397161847885	0.324247663193122	not-significant
Acoxl	114.291410757457	-1.89961280061078	0.506765888007232	-3.74850171561601	0.000177894121005636	0.00578297641571908	2.23784857884355	down-regulated
Acp1	939.123605731103	-0.356319435946823	0.144038729358687	-2.47377519597186	0.0133693793119456	0.0732130540240404	1.13541147652146	not-significant
Acp2	955.568224789077	1.03696080903757	0.334316142252611	3.10173718220892	0.00192388681914768	0.0221985869980152	1.65367466872481	up-regulated
Acp4	3.12716965196008	0.554273980503812	1.0749925973695	0.515607253352366	0.606128743315331	0.7939328811135	0.100216211167543	not-significant
Acp5	899.320272928357	0.276817172990729	0.264072794001581	1.04826085563768	0.294518439322875	0.530490773875276	0.275322164806749	not-significant
Acp6	479.225659042344	-0.599041638692995	0.224187370372811	-2.67205792055468	0.00753876348208977	0.0507319922739064	1.29471808235883	not-significant
Acp7	568.536735290871	-1.77233974696164	0.554711032522382	-3.19506850062537	0.00139797655505735	0.0182217087875246	1.73941089837319	down-regulated
Acpp	2955.2932837255	-0.840553770058989	0.3577836295875	-2.34933546576206	0.0188069539927439	0.0911809800348095	1.04009574420883	not-significant
Acr	2.64071782892017	-0.407243215170439	0.683615221910361	-0.595719934428024	0.551362338809958	0.75757194637027	0.120576116056222	not-significant
Acrbp	125.675869022717	0.166307408022883	0.175292025914417	0.948744856791604	0.342750393827708	0.5805840878769	0.236134871091248	not-significant
Acsbg1	2212.59014931537	-0.950481901794114	0.318210398600986	-2.98696053294585	0.00281766095190572	0.0280374445574082	1.55226157220293	not-significant
Acsbg3	4.13973288960353	0.924787216340337	0.992903270477526	0.931397089562985	0.35164819582985	0.589715237531522	0.229357650430839	not-significant
Acsf2	463.465332118865	0.0153584436090911	0.203880371932363	0.0753306630919146	0.939951625167517	0.976570775009563	0.0102962766134288	not-significant
Acsf3	147.20666790432	-0.152264988727513	0.105048854078958	-1.44946834558582	0.147206834125109	0.346329848703268	0.460510076834926	not-significant
Acsl1	3940.63544069614	-0.136702397119257	0.287710908518527	-0.475138039857999	0.634688586563126	0.81351205781098	0.0896360056011682	not-significant
Acsl3	770.925927287292	-0.0189230220749223	0.396401189674186	-0.0477370466281287	0.961925808806384	0.984179766389428	0.00692556780808381	not-significant
Acsl4	793.48376927826	0.133471407953388	0.286839947992614	0.465316664876904	0.641704702407948	0.818251214142468	0.0871133416020138	not-significant
Acsl5	2688.72990718517	-0.784226696844726	0.20764816268761	-3.77670905773692	0.000158914179407474	0.00532509341632559	2.27367276914014	not-significant
Acsl6	108.029282681867	-0.26496569721309	0.493642489087938	-0.536756262011896	0.591435987332268	0.78487792772833	0.105197883938198	not-significant
Acsm1	5.21004519581591	-1.57968382214593	0.672573002197157	-2.34871726487003	0.018838205254747	0.0911983288613677	1.04001311970816	not-significant
Acsm3	211.518555294571	-0.446150835549108	0.380339577112788	-1.1730328958556	0.240782614208745	0.468893971512234	0.328925350873438	not-significant
Acsm5	18.2342801258774	-0.240116026208459	0.626447359351611	-0.383298009998774	0.701498814591583	0.856323256283055	0.0673622611186491	not-significant
Acss1	320.366073995622	0.833499252621739	0.308374923860383	2.70287623321508	0.00687423377470693	0.0480449015855262	1.31835269188205	not-significant
Acss2	633.729858135112	-0.684422214429828	0.170999676401304	-4.00247666447986	6.26828519768225e-05	0.00333199173097644	2.47729608505509	not-significant
Acss3	285.22348016643	0.240400782224219	0.458086850728385	0.524793020891056	0.599727083702861	0.789460859800516	0.10266939674375	not-significant
Acta1	180367.634561072	-0.161598327070772	0.5326326167082	-0.303395477485943	0.761588491802275	0.893548249171136	0.0488819918063149	not-significant
Acta2	2978.42178070841	-0.324947021139441	0.238769606445997	-1.3609228828416	0.173538061247051	0.383969388580332	0.415703397769366	not-significant
Actb	23827.4754849585	0.255538686852327	0.255343638373836	1.00076386660632	0.316940982338593	0.55434654855325	0.25621865211107	not-significant
Actbl2	87.2980279562654	-0.260438745070921	2.48672795914718	-0.10473149831807	0.916588867355653	0.967705986028894	0.0142565724858595	not-significant
Actc1	294.530041709814	-0.0566118084531446	0.80587687602555	-0.0702487068897479	0.943995707558049	0.97831306971657	0.00952214450374643	not-significant
Actg1	25457.7725565887	-0.0172396582580757	0.190047435107591	-0.0907123963462902	0.927721120384919	0.972351191438343	0.0121768493155411	not-significant
Actg2	178.100622215201	-0.700570157504461	0.319960881095589	-2.18954940712006	0.0285569316290541	0.119892093453701	0.921209456456195	not-significant
Actl10	1.93316065245546	-0.0319357148302219	0.963290301001711	-0.0331527420103912	0.973552783798537	NA	NA	not-significant
Actl6a	498.069717513626	-0.153108232820354	0.21314179153502	-0.718339804304394	0.472547792937819	0.69792105002486	0.156193702703211	not-significant
Actl6b	2.17793068654852	-1.71462689095617	0.831708270404642	-2.06157249118368	0.0392484552801583	0.146332086295843	0.834660435505845	not-significant
Actl9	1.14568604179749	1.94705087250006	1.34510575650672	1.44750764992383	0.14775479544607	NA	NA	not-significant
Actn1	2129.32829527267	0.0583824742649442	0.33739566670814	0.173038601338787	0.862621085778047	0.94093186664427	0.0264418229188776	not-significant
Actn2	6980.78105644338	-0.10087368565711	0.526181452812772	-0.191708934470944	0.847970207106364	0.935507423591722	0.0289527618655973	not-significant
Actn3	11675.1966644201	0.505950186198692	0.672194868402797	0.752683797484026	0.451639948602264	0.680671621836013	0.167062355370038	not-significant
Actn4	6791.54744432444	-0.273175385093359	0.217294613377141	-1.25716593176302	0.208693556815085	0.42986238013169	0.366670560968407	not-significant
Actr10	969.999458746408	-0.319434905536858	0.0857711328234619	-3.72427056774841	0.000195880759540642	0.00619491882741034	2.20796437985107	not-significant
Actr1a	2896.61946806661	-0.250270212293624	0.10393990011839	-2.40783579749991	0.0160473968345312	0.082637257476401	1.08282410439538	not-significant
Actr1b	2327.99030009005	-0.12436655672537	0.183285318297765	-0.678540746637025	0.49742889768957	0.716085231245244	0.145035283199762	not-significant
Actr2	2348.66649676935	0.46746506371744	0.214223810920089	2.18213401073243	0.0290996437555533	0.121451940267743	0.915595542688054	not-significant
Actr3	3913.11203489298	0.357697718440771	0.225150810560126	1.58870277904351	0.112127511235595	0.291649482922166	0.535138789212533	not-significant
Actr3b	37.1343345724009	0.260148653286373	0.308453274851326	0.843397280874273	0.399006292158115	0.632383228861837	0.199019656306782	not-significant
Actr5	115.675282970088	-0.0172987522799232	0.160486796971428	-0.107789254981536	0.914162866510387	0.96645658321994	0.014817651300745	not-significant
Actr6	105.606796533015	-0.0455298353029888	0.137758419044908	-0.330504920270219	0.741018475478776	0.880579178616797	0.0552315876917742	not-significant
Actr8	470.680767680901	-0.067963032956204	0.0764941502376952	-0.888473598896361	0.374286051130521	0.609821692132485	0.214797131289296	not-significant
Acvr1	547.764559818251	-0.122412978214608	0.107031563406825	-1.14370914820069	0.2527442782006	0.481767859461131	0.317162176783247	not-significant
Acvr1b	1070.16325442061	-0.268617316360763	0.176316564057525	-1.52349450431171	0.127635034596885	0.316876850452331	0.49910948718408	not-significant
Acvr1c	165.006303171221	-0.095140533054042	0.578500323699261	-0.164460639270967	0.869368530109641	0.943738777546679	0.0251481997373559	not-significant
Acvr2a	615.180060371578	-0.130329837585697	0.109810986504503	-1.18685608548242	0.235284391701641	0.461990854070398	0.33536662198949	not-significant
Acvr2b	297.912421775931	0.204948548023615	0.194596724468898	1.05319628880172	0.292251039030378	0.527888857142256	0.277457505138093	not-significant
Acvrl1	955.474074165657	0.598918993659566	0.266340478217605	2.24869684723716	0.0245317899113362	0.108350763367688	0.965168024582219	not-significant
Acy1	167.299340023772	-0.381268908504525	0.150057866198393	-2.54081254227916	0.0110595197906969	0.0647114748886278	1.18901870172789	not-significant
Acy3	110.760592172372	-0.137326163762667	0.258709770359834	-0.530811664250885	0.595549296285159	0.787111336860879	0.103963832362171	not-significant
Acyp1	126.209920849111	-0.344400593523989	0.281861851461994	-1.22187728398721	0.221754036964254	0.445336466800352	0.351311740795747	not-significant
Acyp2	314.436386486308	-0.446020249438045	0.475442793033154	-0.938115491440299	0.348185061485038	0.586320505456025	0.231864916917584	not-significant
Ada	170.24794314942	0.897588369072669	0.28945049267567	3.10100826146604	0.0019286290964509	0.0222112196365435	1.65342759332555	not-significant
Adad2	2.06995023142817	-0.329570441971576	0.988716742327552	-0.333331507258317	0.738884058624114	0.879152588991994	0.0559357406190827	not-significant
Adal	411.942689487041	0.00257313078661794	0.08113348597668	0.0317147815805366	0.974699506820159	0.990295184397844	0.00423533282978809	not-significant
Adam10	1388.42176668165	0.41468336255252	0.171006007117642	2.42496371643391	0.0153099168118469	0.080204680601343	1.09580028632905	not-significant
Adam11	44.076028891612	0.593146665511787	0.311454297354748	1.90444206597731	0.0568526350572851	0.187203016848232	0.727687156719801	not-significant
Adam12	524.697560798512	2.30036123131455	0.684927403032735	3.35854752069922	0.000783532480329392	0.0133331246574508	1.87506806045371	up-regulated
Adam15	2519.15501499128	0.581561025206487	0.238402212013958	2.43941119628721	0.0147112179364439	0.078199467591149	1.10679620375618	not-significant
Adam17	1144.57812192958	0.668798209394041	0.241626949701207	2.76789575923162	0.00564194981558561	0.0428772689059044	1.36777288508929	not-significant
Adam19	699.145811999289	0.99025261374568	0.34754218341735	2.84930192936183	0.00438152781362243	0.0366906474957615	1.43544462399344	not-significant
Adam1a	59.485005044969	-0.075408525988536	0.179665856121697	-0.419715396215616	0.674693376398163	0.84048253507188	0.0754713066156046	not-significant
Adam1b	0.761148713353907	0.737201471097042	2.17841476930828	0.338411895422068	0.735052811146918	NA	NA	not-significant
Adam21	0.76262936652261	-1.58259638763998	1.34151208809198	-1.17971086633359	0.238115230573718	NA	NA	not-significant
Adam22	103.077496573129	0.628515329144166	0.330350232996292	1.90257268306882	0.0570963264222205	0.18770244780101	0.726530063768959	not-significant
Adam23	424.859717723713	0.193683115165479	0.319120877552495	0.606927120064774	0.543899279230734	0.750985052691966	0.124368706934581	not-significant
Adam28	1.34165788467384	-0.840615343827099	1.04768828070075	-0.802352531102905	0.42234906345751	NA	NA	not-significant
Adam3	0.646480246946588	1.26513045322768	1.65539479187643	0.764246969626878	0.444720080946732	NA	NA	not-significant
Adam30	0.556711034725146	-0.0331423916263033	1.52170430863569	-0.0217797843104076	0.982623620145678	NA	NA	not-significant
Adam32	0.951699556362365	1.19863346876187	1.35964153134881	0.881580505688724	0.378003700960568	NA	NA	not-significant
Adam33	177.350939427982	0.796309946259825	0.350871063904258	2.26952299057957	0.0232365407484264	0.104750582451262	0.979843553519989	not-significant
Adam4	17.8952405640268	-0.497782281136142	0.483590913169846	-1.02934581188318	0.303317202950458	0.540551865780117	0.267162629293584	not-significant
Adam5	8.93057358555592	0.749808997370213	0.438694990840206	1.70918066772121	0.0874174887224185	0.246469591993978	0.608236653846506	not-significant
Adam8	1338.9901226445	3.43945443938087	0.855954496435106	4.01826785618344	5.86275299547178e-05	0.00324319546213912	2.48902687631304	up-regulated
Adam9	1524.50179810272	0.919078135237464	0.251337018191583	3.65675594407224	0.000255427361482026	0.00720344471441928	2.14245977263739	not-significant
Adamdec1	0.876415376175518	1.87235413346449	1.52558854806444	1.22729954668315	0.219710025939941	NA	NA	not-significant
Adamts1	892.905589812649	0.478340594496548	0.164553545956705	2.90689934218982	0.00365030637714201	0.0328567842077112	1.48337494452812	not-significant
Adamts10	647.926989517754	0.398501509786833	0.151422640406117	2.63171682066862	0.00849546399279224	0.0549059314449016	1.26038073652178	not-significant
Adamts12	754.626162423798	1.21275662045082	0.312075666116488	3.88609799521548	0.000101868398376229	0.00419733054883084	2.37702682781485	up-regulated
Adamts13	3.35820296491985	1.6147579378459	1.37723152714014	1.1724665795293	0.241009782356261	0.469164884780885	0.32867450064132	not-significant
Adamts14	447.071240845331	0.170782929133939	0.323686323467424	0.527618613305812	0.597764071419378	0.788442929711528	0.103229736968391	not-significant
Adamts15	450.370457203021	2.20421176740471	0.466452582837889	4.72547874854574	2.29573843756434e-06	0.000559166500934515	3.25245885459977	up-regulated
Adamts16	12.9731756713244	1.23450164941725	0.926686123728059	1.33216805324639	0.182804971807959	0.396752973846145	0.401479809323888	not-significant
Adamts17	34.5252270559432	0.289974361336049	0.457119787440573	0.63435092792553	0.525851827095372	0.737420092184364	0.13228503352415	not-significant
Adamts18	48.5382150132799	0.405752371020416	0.996458569994639	0.407194421562955	0.683865198428275	0.844111351119509	0.0736002595509315	not-significant
Adamts19	24.370094306107	0.409809617899976	0.584436309995329	0.701204923258878	0.48317513782487	0.70603753897392	0.151172207537687	not-significant
Adamts2	5452.70519887856	0.206881705690976	0.27280808801412	0.758341540373494	0.448246545074057	0.677497024086648	0.169092608092798	not-significant
Adamts20	134.199158778411	-0.11090508161863	0.654556633836664	-0.169435425271857	0.865454160970783	0.942184553227633	0.0258640201391704	not-significant
Adamts3	12.5823039488346	0.711594732187092	0.64288491270058	1.10687732458658	0.268346970857921	0.501104727935739	0.300071499658809	not-significant
Adamts4	200.012546766863	1.36124638954344	0.586898970613025	2.31938793165986	0.0203740114257695	0.0961490724283205	1.01705490114162	not-significant
Adamts5	1435.67284891507	0.606389172737824	0.23753030609923	2.552891808612	0.010683267563407	0.0633670651553799	1.19813640675104	not-significant
Adamts6	54.3959214254524	0.848295833491855	0.449602613403728	1.88676802180888	0.0591915340220445	0.192151709509796	0.716355747409008	not-significant
Adamts7	102.315140900739	1.57557073274798	0.443295934393371	3.55421877465237	0.000379103713314135	0.00884429442133718	2.0533368084459	up-regulated
Adamts8	26.1985005457717	0.687326771651312	0.541117405733334	1.27019897044308	0.204013764304566	0.423446482876314	0.373201470009001	not-significant
Adamts9	313.744110384243	0.864716932180871	0.323458937350927	2.67334376122903	0.00750992495662955	0.0506031409821076	1.29582252527758	not-significant
Adamtsl1	541.824778080574	0.525069411977435	0.243625635752761	2.15523054605917	0.0311437977020692	0.127345435905805	0.895016615650849	not-significant
Adamtsl2	71.6443158684754	1.05997739149317	0.581257976263111	1.82359199319334	0.0682137779571129	0.210232415955076	0.677300318826315	not-significant
Adamtsl3	112.870522966416	0.553439245414136	0.51911771840376	1.06611511376632	0.28637160827842	0.521108077163621	0.283072195226246	not-significant
Adamtsl4	1107.78368677881	0.384520895118448	0.350076492511913	1.09839107550292	0.272033757699256	0.505138712766496	0.296589346798271	not-significant
Adamtsl5	990.971882335024	-0.0744016215279409	0.260279444032851	-0.285852852515508	0.774990825796864	0.899785605913051	0.0458609586282595	not-significant
Adap1	210.623083292388	0.412564694237019	0.231585598978009	1.78147819233006	0.0748343643847193	0.223217326337824	0.651272098081849	not-significant
Adap2	114.517227525904	2.13898352223129	0.505459231447219	4.23176270043976	2.31866969333471e-05	0.00211387545952676	2.67492060304258	up-regulated
Adar	927.857205993835	0.708825292904597	0.332182640047506	2.13384207194941	0.0328557106699156	0.130869500225129	0.883161556102527	not-significant
Adarb1	547.350717030821	0.414046404556917	0.189184733075218	2.18858254483092	0.0286271956550358	0.12006353274082	0.920588882142297	not-significant
Adarb2	31.0620431755921	0.601296270911213	0.281675269808649	2.13471445796322	0.0327843412913093	0.130776745424805	0.883469474907463	not-significant
Adat1	146.584426023647	0.215694961159313	0.197823061317001	1.09034285347386	0.275562144802822	0.508698941293808	0.29353916622305	not-significant
Adat2	47.3248964070865	-0.434076588967374	0.194834535445772	-2.22792426391055	0.0258855658476541	0.112163256758646	0.950149389072722	not-significant
Adat3	41.2309479603083	-0.34071859125863	0.250681644586761	-1.3591684856715	0.174093205063418	0.384424568038024	0.415188864961887	not-significant
Adck1	230.44906316415	-0.150352294704431	0.134451191069761	-1.11826673685932	0.263453088891151	0.495195917716505	0.305222944198971	not-significant
Adck2	291.389416805271	-0.0354109459504059	0.107164333782241	-0.330435926773562	0.74107059896016	0.880579178616797	0.0552315876917742	not-significant
Adck5	233.838918272147	-0.470094309638105	0.162412756932124	-2.8944420285567	0.00379833039482734	0.0337057932099986	1.47229544800385	not-significant
Adcy1	248.749425112724	-0.600348014185657	0.385227749529011	-1.55842359466486	0.119132867049843	0.30343831081417	0.517929587936846	not-significant
Adcy10	1.00466450677738	-0.413206766660447	1.01099947580355	-0.408711158165565	0.682751644227118	NA	NA	not-significant
Adcy2	319.457105244479	0.0309037442879311	0.366161110711253	0.0843993078016991	0.93273895761839	0.973606693704395	0.0116164489225179	not-significant
Adcy3	294.61284866729	0.393399614616638	0.187006752243084	2.10366529495828	0.0354076538351947	0.137346684795945	0.862181818895065	not-significant
Adcy4	271.056801877509	0.0548487927924012	0.232998354342124	0.235404206811967	0.813895021246955	0.919930243228221	0.0362451032301391	not-significant
Adcy5	330.86209582265	-0.234858368881488	0.328126876608293	-0.715754744960601	0.474142800663202	0.699090744852077	0.155466447386481	not-significant
Adcy6	1024.1364287864	0.153647273873777	0.167184133407405	0.919030237752041	0.358079756464104	0.595122063930921	0.225393948129061	not-significant
Adcy7	937.767413208656	1.20252504083228	0.300539780407573	4.0012175399925	6.30173887172746e-05	0.00333889859245846	2.47639677094398	up-regulated
Adcy8	7.97551137645223	-0.216018149348987	0.916432498207286	-0.235716378207407	0.813652759994574	0.919769439089522	0.036321024698141	not-significant
Adcy9	569.622190045805	0.209414815910463	0.242153515876267	0.864801880545345	0.387147538821092	0.621591960450748	0.206494611250991	not-significant
Adcyap1r1	227.949526216907	0.310307487993561	0.437411630063627	0.70941755240578	0.478065398586159	0.702462564337072	0.153376815245006	not-significant
Add1	3148.49277934326	0.0783510254722027	0.0613026137067959	1.2781025267038	0.201213278166685	0.420396024809051	0.376341399236697	not-significant
Add2	26.9724409915543	-1.03993258458612	0.675376216179221	-1.53978265694532	0.123613340762754	0.310707875256925	0.507647738900541	not-significant
Add3	2083.02073039019	0.161642875261542	0.287811327068309	0.561627914050714	0.574369557703738	0.773616442073894	0.111474308539739	not-significant
Adgb	13.241633986231	0.495998281301562	0.405018271575246	1.22463186505751	0.220713956274258	0.443739195816141	0.352872208031619	not-significant
Adgra1	3.5341088455194	-0.03153415402361	0.933248502112336	-0.0337896647594235	0.973044877568065	0.989353230967804	0.00464862359856675	not-significant
Adgra2	749.501166063011	0.615979101990022	0.293480521250104	2.09887558931069	0.0358278692253827	0.138448615954096	0.858711381460503	not-significant
Adgra3	1422.43945986879	-0.54869579879079	0.331570139493382	-1.6548408117485	0.0979567930023219	0.26651498916387	0.5742783606408	not-significant
Adgrb1	13.7215043899466	-0.0148673517769899	0.509111996940069	-0.0292025170617617	0.976703073766206	0.991124562040173	0.00387176104732141	not-significant
Adgrb2	55.5027563127909	-0.370041296562536	0.27714915032688	-1.33517023640915	0.181820635839873	0.395617460836118	0.402724548780042	not-significant
Adgrb3	1.95916114258212	0.424221724414385	1.29438990082766	0.32773874714499	0.743109204029522	NA	NA	not-significant
Adgrd1	1908.34425674858	0.648600725114185	0.274992995633802	2.3586081660709	0.0183436130441644	0.0896524172709548	1.04743799619344	not-significant
Adgre1	1371.86188250614	1.9342549105971	0.621751714139718	3.11097640200866	0.00186469840147865	0.0217202092888866	1.66313599434237	up-regulated
Adgre4	114.564439005378	1.414129354744	0.469684867168666	3.0108045917438	0.00260556473275451	0.0267741086512721	1.57228497854569	up-regulated
Adgre5	1190.88540598838	0.664596355644017	0.357707874027635	1.85793046197432	0.0631788898873283	0.199925597066378	0.699131598313095	not-significant
Adgrf1	4.04339557271339	-0.811231905309713	0.89078469850393	-0.910693579124309	0.362456848177316	0.598495730588447	0.222938943316872	not-significant
Adgrf2	388.738021917285	-0.843327132063522	0.318645855766785	-2.64659689370242	0.00813062087867208	0.0535014524673587	1.27163442751155	not-significant
Adgrf3	1.76584662548663	2.12113296644175	1.51727078273212	1.39799236272266	0.162115360627551	NA	NA	not-significant
Adgrf4	835.855037598705	-1.11604925317015	0.328379238917566	-3.39865960116412	0.000677169399313052	0.012278586030433	1.91085164252197	down-regulated
Adgrf5	1305.67959375987	0.414715236335983	0.276420659779861	1.50030477702448	0.133535472607486	0.325846923620358	0.486986374901648	not-significant
Adgrg1	2625.28555958948	-0.437604460662749	0.376874867007964	-1.16113994052435	0.245584994376847	0.474566626882167	0.323702806090302	not-significant
Adgrg2	170.382960560462	0.269494701255132	0.340934005907799	0.790460020371254	0.429259161773544	0.660171544716093	0.180343198938016	not-significant
Adgrg3	46.9977923595503	0.066777463114229	0.365098745674665	0.182902472017073	0.854874543229091	0.938336309825357	0.0276414779067084	not-significant
Adgrg5	157.750685936014	2.32779777508564	0.671916809825242	3.46441366110645	0.000531388687147173	0.0106532333974874	1.97251855808803	up-regulated
Adgrg6	314.94488201123	-0.00022282968131069	0.244786292955421	-0.000910302936575253	0.999273683441564	0.999396165966959	0.000262320995680405	not-significant
Adgrg7	1.54965923041647	2.27764606324863	1.51623650402862	1.50217070832746	0.13305302756398	NA	NA	not-significant
Adgrl1	507.594753874266	0.0461387490103638	0.22809412605924	0.202279426513512	0.839698282788926	0.932066492985588	0.030553104269785	not-significant
Adgrl2	1365.89857349673	-0.583761899607238	0.241478314530369	-2.41745061349525	0.015629654792164	0.0812811779965982	1.09001001084614	not-significant
Adgrl3	123.45042869106	-0.654619921703196	0.407220156174066	-1.60753320231865	0.107937452001233	0.285118591920803	0.544974462433256	not-significant
Adgrl4	456.567173251572	0.445523262596249	0.224135790996447	1.98773815023282	0.0468406572801244	0.164420883233889	0.784043023187348	not-significant
Adgrv1	10.2722171996376	-0.401866687457419	0.454872410732927	-0.883471228360276	0.376981721102417	0.612196706803696	0.21310901093736	not-significant
Adh1	800.795187344849	-0.537735794475219	0.292073081255181	-1.84110015262038	0.0656068833244576	0.204906933774512	0.68844334541013	not-significant
Adh4	1.11673542883786	-0.305927137059541	1.21359890149235	-0.252082575786239	0.800977237667086	NA	NA	not-significant
Adh5	783.954845020205	-0.171775218721851	0.0926014170291734	-1.85499557385535	0.0635968586372909	0.200754703168682	0.697334271522358	not-significant
Adh6a	513.423203180513	-0.970905698357012	0.434309778011404	-2.23551425160757	0.0253836070556383	0.110752591043638	0.955646104718515	not-significant
Adh6b	676.496345488876	-1.12714939593369	1.03911148976471	-1.08472421586726	0.278043819240813	0.511659572191118	0.291018896625565	not-significant
Adh7	272.264474766608	-0.697984875781334	0.289852915742991	-2.40806573910828	0.0160372929434352	0.0826112953105805	1.08296056822827	not-significant
Adhfe1	412.548619538259	-0.025107148446618	0.39903189526263	-0.0629201543653377	0.949830085779281	0.98053372784869	0.00853746312149454	not-significant
Adi1	569.842515709216	-0.180152539881409	0.158597570003388	-1.13590983693862	0.255994300949527	0.485532702321585	0.313781513522182	not-significant
Adig	163.673458968164	-0.945692058974894	0.413487193131273	-2.28711330044666	0.0221892107538502	0.101715092778675	0.992614600428606	not-significant
Adipoq	3986.08968386429	-0.572993990746757	0.514966589465963	-1.11268187581056	0.265845082235517	0.498257252440725	0.302546371158204	not-significant
Adipor1	4578.0863606583	-0.177352615049408	0.140434101117901	-1.2628885266301	0.206629243800064	0.427157667794938	0.369411793325036	not-significant
Adipor2	2858.06933509182	-0.241795664995169	0.167302573176243	-1.44525968970275	0.148384955935924	0.347915818379073	0.458525825122577	not-significant
Adk	938.790692527426	-0.359581400252258	0.180512035775151	-1.99200789414485	0.0463701917453799	0.163542164413049	0.786370258837652	not-significant
Adm	216.750178624054	1.03973076367843	0.384572282972691	2.70360296285902	0.00685921935349612	0.0480204206905634	1.31857403955617	up-regulated
Adm2	21.0190690226186	1.01930230105784	1.04148770131532	0.978698355986864	0.327729044640049	0.565045939345275	0.247916241750301	not-significant
Adnp	1287.43325570737	0.180000354173428	0.0998724309019924	1.80230272306146	0.0714977903502389	0.216149025699435	0.66524671772604	not-significant
Adnp2	365.167991216098	0.093378369638516	0.0889884147415498	1.04933175750704	0.294025454569771	0.529719738697735	0.27595384385166	not-significant
Ado	547.639587680972	0.06744948222138	0.125247230985837	0.538530725912872	0.590210698447529	0.784463950803488	0.105427009153964	not-significant
Adora1	102.817942864939	-0.372728961361831	0.390621920779864	-0.95419366280748	0.339985621864254	0.577519034371059	0.238433697347353	not-significant
Adora2a	57.1227916085025	1.23011204659243	0.475849034683485	2.58508887679187	0.00973538986724968	0.0595248509717675	1.22530168323463	not-significant
Adora2b	182.583023536496	0.0377672259758177	0.32018734544413	0.117953524751052	0.906104482600386	0.962551689334442	0.0165759394402745	not-significant
Adora3	115.89181326536	1.14740473617549	0.545232381138332	2.10443248763023	0.0353407379868735	0.137268681651588	0.86242853732539	not-significant
Adpgk	513.749362551534	0.210703580707481	0.144879143551662	1.45434032492293	0.145851975744002	0.344650795274596	0.462620715043086	not-significant
Adprh	643.118217712876	0.243450394054812	0.161911766012928	1.50359915187	0.132684609662209	0.32451991312091	0.48875864896164	not-significant
Adprhl1	347.888187286091	0.0148768325780147	0.519102152534576	0.0286587765151366	0.977136734426967	0.991228592597357	0.00382617896032535	not-significant
Adprhl2	194.659442720406	-0.330487636596901	0.12134528905072	-2.72353083652686	0.0064588185738255	0.0463099561978288	1.3343256297824	not-significant
Adprm	130.450443407449	0.190413276930166	0.159240799359954	1.19575685185898	0.231791458428005	0.457781143993968	0.339342099883454	not-significant
Adra1a	106.420604890396	-0.238720167994522	0.449666490307425	-0.530882716724822	0.595500055219117	0.787111336860879	0.103963832362171	not-significant
Adra1b	40.6705961244327	0.28544974618477	0.671688103618979	0.424973651679701	0.670855882344938	0.837492131577956	0.0770192645637472	not-significant
Adra1d	27.5785189146115	-0.111676357860785	0.421423752215438	-0.264997777827422	0.791011173677116	0.907963096520845	0.0419318026937364	not-significant
Adra2a	125.520783315815	0.647838602043523	0.504729554938285	1.28353609513264	0.199304322217821	0.417909411318368	0.37891784843615	not-significant
Adra2b	4.90083003388188	-0.650061961295002	0.547279737985019	-1.1878056433962	0.234909990522392	0.46153336567962	0.335796897006978	not-significant
Adra2c	24.8577930865208	-0.712301557003142	0.44362122967271	-1.60565254626938	0.108350273174973	0.285787636648195	0.543956562989434	not-significant
Adrb1	18.8191161349857	0.34654436108974	0.404702006352743	0.85629513975695	0.391834548945395	0.626105476682517	0.203352497328773	not-significant
Adrb2	307.292539771069	-0.330328988163289	0.306153564104771	-1.07896502570274	0.280603319068154	0.514455180751962	0.288652454915084	not-significant
Adrb3	426.488442714318	-0.490688526069387	0.518123583680671	-0.947049201241933	0.343613708237305	0.581345866800921	0.235565410894096	not-significant
Adrm1	1628.72235885175	-0.340283180725864	0.134270051753704	-2.53431927880729	0.0112666025169471	0.0654537865696189	1.18406522399906	not-significant
Adsl	757.579641987599	-0.0215085487696335	0.184859464620738	-0.11635081175725	0.907374517069277	0.963336461131581	0.0162220018766292	not-significant
Adss	789.087635705312	0.089983505902371	0.180168771695489	0.499440080850727	0.617469388860924	0.802203881603489	0.0957152409396403	not-significant
Adssl1	3415.57968582399	-0.0473680999548101	0.496300081596262	-0.0954424585272259	0.923963392954215	0.970655247175218	0.0129349934034863	not-significant
Adtrp	709.968565528399	-1.08668376557156	0.342333888989442	-3.17433885607824	0.00150178254028106	0.0188665044456095	1.72430855773702	down-regulated
Aebp1	12744.7552828065	0.285452712037135	0.29037857505643	0.983036410250521	0.325589519029294	0.563028013249872	0.249469996450293	not-significant
Aebp2	1087.42157493718	0.0214817474157493	0.195715427651316	0.109760112800208	0.912599625228678	0.965811617465158	0.0151075749030913	not-significant
Aen	813.604390415041	-0.338474054076388	0.251798739348189	-1.3442245777424	0.178875776248546	0.391559194178407	0.407202573933607	not-significant
AF366264	8.49622779227983	0.685265166009997	0.415622108240899	1.6487697656661	0.0991948111989958	0.269031099211636	0.570197513918278	not-significant
Afap1	577.036520693037	0.337747809675213	0.155321023147077	2.17451445291725	0.0296665211784404	0.123219129323229	0.909321864293243	not-significant
Afap1l1	532.595520989119	-0.154338627632351	0.258613535132095	-0.596792536606863	0.550645901473808	0.757097520107092	0.120848176356461	not-significant
Afap1l2	546.225202084983	-0.451193769942999	0.232273454634927	-1.94251112617306	0.0520752543327706	0.176155932649012	0.7541027258955	not-significant
Afdn	2990.29603754469	-0.448071397683561	0.250062784674389	-1.79183559147757	0.0731593057359729	0.219706792474299	0.658156516185972	not-significant
Aff1	1491.59554234876	0.562891036030727	0.216170112888667	2.60392627134645	0.00921625803903917	0.057740205590024	1.23852167410175	not-significant
Aff2	74.5812500205944	-0.268904332304476	0.399715581803713	-0.672739178920789	0.501113237605861	0.718915773581543	0.143321987518981	not-significant
Aff3	370.800060847118	-0.248069540054492	0.249803177999046	-0.993059984430782	0.320680723193626	0.557909245394113	0.253436441618172	not-significant
Aff4	1939.15409990408	0.0868081594880362	0.119533416074228	0.72622503680586	0.46770082584715	0.693666252567449	0.158849433769533	not-significant
Afg1l	194.259947457704	-0.205384562572634	0.15432195653293	-1.33088360973967	0.183227311106241	0.397195336071035	0.40099585969958	not-significant
Afg3l1	660.295948196889	-0.0725703749893373	0.125870299248789	-0.576548839737787	0.564244268042652	0.766494814799637	0.115490778724181	not-significant
Afg3l2	960.113560238644	0.0277103601471507	0.0930398769016379	0.297833155738654	0.765830507652286	0.895844959452785	0.0477671455614778	not-significant
Afmid	120.779955764792	0.107204031092242	0.210342970094871	0.509663009150673	0.610287572394959	0.796806376023149	0.0986471993577123	not-significant
Afp	1.25857821212318	-0.0310502252996822	0.992346634572112	-0.0312896967832925	0.975038507162165	NA	NA	not-significant
Aftph	1107.46570179516	0.036491735932837	0.115428491858072	0.316141494577495	0.751895112482957	0.886765653003496	0.0521911367121859	not-significant
Aga	361.759235526695	0.267280374672454	0.186625595705347	1.43217426131863	0.152093955892188	0.353312635758665	0.451840830320228	not-significant
Agap1	704.306313605756	0.420028099494186	0.202565256276774	2.07354463057713	0.0381216220620195	0.143673614418036	0.842622982490787	not-significant
Agap2	85.4839824246792	0.728309412924246	0.280529719021622	2.59619342814837	0.00942629830931971	0.0584896433877522	1.23292102652869	not-significant
Agap3	1264.97700664302	-0.193735839294017	0.105889568532249	-1.82960268872013	0.0673093713999875	0.208508282436673	0.680876689154963	not-significant
Agbl1	101.059937359095	0.333519898438025	0.591687393625676	0.56367585659434	0.572974751326711	0.772667279520431	0.112007478624135	not-significant
Agbl2	5.63582194072521	-0.620526471675307	0.476125936965338	-1.30328222745085	0.192478426384443	0.409541593925541	0.387701983781457	not-significant
Agbl3	54.8050788886868	0.149244162081122	0.213852189052406	0.697884659223896	0.485249328960846	0.706952367476358	0.150609846795834	not-significant
Agbl5	153.626656045157	0.0998022582926062	0.274413118577434	0.363693466296306	0.716086922865005	0.864975758270468	0.0629960638610762	not-significant
Ager	20.0485466532225	-0.124976770983818	0.444559496365881	-0.281124960788059	0.778614556913688	0.901661293945109	0.0449565730962355	not-significant
Agfg1	1242.44347251418	0.245115361855963	0.114648373965024	2.13797503949546	0.0325187691225097	0.13010834436424	0.885694849517322	not-significant
Agfg2	419.177498799187	0.0203633442640643	0.242298041631895	0.084042545812239	0.933022604736325	0.973715922919492	0.0115677280325903	not-significant
Aggf1	711.372603194045	-0.0582619070851077	0.0521755636034108	-1.11665122638558	0.264143479581413	0.496207832771851	0.304336384556466	not-significant
Agk	226.32257746294	0.0798889100315171	0.103634461967492	0.770872048880578	0.440782776138226	0.670457493525497	0.173628750866065	not-significant
Agl	3124.78337051395	0.277476425614566	0.44793588587974	0.619455672924275	0.535616214883981	0.74480753569079	0.127955937971435	not-significant
Agmat	3.56312515757494	-0.528207123911756	0.813509667322586	-0.649294218777	0.516148221816706	0.729639161748171	0.13689186427024	not-significant
Agmo	203.973128431675	-0.00565323674710971	0.355791618929746	-0.0158891790765481	0.987322802760139	0.995251146966626	0.00206731324550769	not-significant
Ago1	954.539448470954	-0.0234203339729664	0.106470840055665	-0.219969467327597	0.825894933858233	0.926341567526309	0.0332288475083087	not-significant
Ago2	586.349187846322	0.643363485212727	0.260466917239239	2.47003915902992	0.0135098262510376	0.0737100817755539	1.13247310698433	not-significant
Ago3	511.57151987461	0.453678649245429	0.130557551768747	3.47493226626231	0.000510982356360091	0.010410388356355	1.98253306896439	not-significant
Ago4	329.517511476554	-0.103555554585166	0.174785885481707	-0.592470921206072	0.553535287308364	0.758344420018232	0.120133504472626	not-significant
Agpat1	1247.7285486064	0.151960446550732	0.146519744443697	1.03713289377956	0.299673927115495	0.536343366593305	0.270557086291202	not-significant
Agpat2	812.985680425571	-0.423574312158488	0.214143295764573	-1.97799473780473	0.0479293003001851	0.166970513406811	0.777360217447555	not-significant
Agpat3	2882.4668166711	-0.260661234421107	0.129415519337224	-2.01414201137571	0.0439946258352198	0.157796111183016	0.801903703994584	not-significant
Agpat4	592.983955419014	-0.413255545918696	0.251301362438056	-1.64446201926407	0.10008080343863	0.270759056915617	0.567417007268888	not-significant
Agpat5	752.822581520911	-0.617094593068609	0.167522491139574	-3.68365220019601	0.000229915897965866	0.00677232888251987	2.16926195954193	not-significant
Agps	729.320882366719	0.583927394987935	0.150412702582013	3.88216809460988	0.000103529269719294	0.00422373538137288	2.37430329833633	not-significant
Agr2	1.08322272122754	0.878039201007589	1.66054475457848	0.528765755085279	0.596967956270688	NA	NA	not-significant
Agr3	1.67252861234028	-1.23687223359829	1.01146800052931	-1.22284860514719	0.221386883379332	NA	NA	not-significant
Agrn	2081.6430143562	-0.262802433569299	0.230760122656478	-1.13885549437205	0.254763431094309	0.484216682043796	0.314960252492868	not-significant
Agrp	6.0152857344519	-1.90579783886419	0.597325116680002	-3.1905536627303	0.00142000467278798	0.0183621681895618	1.73607603897537	down-regulated
Agt	551.366277382379	0.0562643126763931	0.430779665020526	0.130610419304988	0.896083499927029	0.958088778420003	0.0185942464626589	not-significant
Agtpbp1	868.456608687532	0.185595387118025	0.207891963564987	0.892749214233128	0.371991488658059	0.607235080865346	0.216643146555683	not-significant
Agtr1a	246.73790212823	0.344976124846681	0.318131037562475	1.08438374164902	0.278194689368797	0.511778379500387	0.290918065189772	not-significant
Agtr2	20.5621908950898	1.45314716574494	0.731586675692133	1.98629528670703	0.0470005456943665	0.164804878639099	0.783029936239151	not-significant
Agtrap	846.854103774293	0.652615216918668	0.277492913871939	2.3518266027501	0.0186814812274892	0.0907871030826077	1.04197584154359	not-significant
Agxt2	0.737232139528452	-0.427665441905006	1.54930153516545	-0.276037577061676	0.782519204711871	NA	NA	not-significant
Ahctf1	873.091350089023	0.156028434539997	0.130481924371599	1.19578581701206	0.231780152043183	0.457781143993968	0.339342099883454	not-significant
Ahcy	36.1055862634342	-0.729483104714342	0.547405701829048	-1.33261875474975	0.182656947303945	0.396679172206846	0.401560601726754	not-significant
Ahcyl1	1954.85711210469	0.0606392442654418	0.102769754665421	0.590049518585112	0.555157451425204	0.759843533490556	0.119275828163349	not-significant
Ahcyl2	1014.20946867488	-0.0515673380916785	0.0960284434633987	-0.537000665967615	0.591267154035975	0.784744519892068	0.105271708426831	not-significant
Ahdc1	687.686908380533	0.046978506013693	0.158169363374158	0.297013941331754	0.766455865522952	0.896166315789142	0.0476113839465497	not-significant
Ahi1	121.285358714114	-0.137559880854151	0.168889761984847	-0.814495083878997	0.415361387399338	0.647400427981834	0.188827017831056	not-significant
Ahnak	20653.5977001391	0.0107875254232096	0.181304693953694	0.0594994271133697	0.952554321767822	0.981111712757453	0.00828153953962083	not-significant
Ahnak2	5124.45025404786	-0.246378484853279	0.226486504828966	-1.08782854430702	0.276670805765608	0.51022611360481	0.292237317768079	not-significant
Ahr	671.103235822457	-0.451430261880712	0.194304351302503	-2.32331524669719	0.0201622233478505	0.0955086568399341	1.01995726247464	not-significant
Ahrr	43.7068303851275	-0.735112304768813	0.398676685103011	-1.84388084941279	0.065200506602589	0.204028200814506	0.690309800163987	not-significant
Ahsa1	1485.40037172915	0.0430089981485885	0.142838142560364	0.301103034369219	0.763335927249033	0.894138661627649	0.0485951262710979	not-significant
Ahsa2	650.898511982127	-0.0392908957809113	0.182732594623059	-0.215018540408517	0.829752863467487	0.92783294586903	0.0325302104386352	not-significant
Ahsg	2.35458514160852	-1.83205446394815	1.24548430515702	-1.47095748727013	0.141302614295926	0.337517178380447	0.471704118281912	not-significant
AI182371	6.70732490326894	0.0403411361183352	0.436313936853571	0.0924589675251972	0.926333390698978	0.971893699551024	0.0123812332455347	not-significant
AI413582	313.597145736499	0.0623687652654153	0.178044932398924	0.350297896295487	0.726115143888015	0.871156670571131	0.0599037335734827	not-significant
AI429214	143.52798673595	-0.357472945917991	0.194464345424683	-1.83824415286679	0.0660264363333976	0.205784074584552	0.68658823787129	not-significant
AI467606	186.033476981392	0.656343831130482	0.349264236690603	1.879218546249	0.0602146582734167	0.194313428586887	0.711497185197114	not-significant
AI593442	7.02402083785951	-0.736403429304362	0.706830097968143	-1.04183937755513	0.297486154198942	0.534244145523554	0.272260228322987	not-significant
AI597479	385.13045759336	-0.0648355886268842	0.141286843018397	-0.458893321145565	0.64631077515654	0.820981204933415	0.0856667852522267	not-significant
AI661453	2305.36935227259	-0.851516142712815	0.58866205872001	-1.44652798681192	0.148029168079087	0.347303210606464	0.459291201882944	not-significant
AI837181	761.849589992962	0.1742664611879	0.1149533355257	1.51597568170555	0.129525501643288	0.319848429864449	0.495055776892266	not-significant
AI987944	189.930190643654	0.244302667079229	0.168664082162639	1.44845697997309	0.147489289079262	0.346712432798109	0.460030584652223	not-significant
Aicda	0.737667155841581	1.10288706627928	1.97448169810507	0.558570417410167	0.576454934031994	NA	NA	not-significant
Aida	1361.67403101569	0.40907565898936	0.260226148299987	1.5720005912618	0.115950414093924	0.297889610768065	0.525944643024567	not-significant
Aif1	188.945235986847	0.939454042500185	0.62888061521967	1.49385116946565	0.135214523784497	0.328455762673296	0.48352311414252	not-significant
Aif1l	993.443773301365	-0.415983143752576	0.331231475553469	-1.2558684015687	0.209163686639548	0.430488359474181	0.366038587495992	not-significant
Aifm1	440.515829579164	-0.0761303197014709	0.109981593692677	-0.692209642953556	0.488805683850725	0.709326670261933	0.14915371062964	not-significant
Aifm2	586.315145765395	-0.133767675112117	0.356928831377214	-0.374774081981478	0.707828491302453	0.860926671354605	0.065033837608202	not-significant
Aifm3	12.1037862727661	0.0996503262504815	0.536447463248651	0.185759711952058	0.852633199770946	0.937925256964076	0.0278317690638058	not-significant
Aig1	391.073139553632	0.0162926111496683	0.195664576617791	0.0832680673798923	0.93363839063107	0.973955779694083	0.0114607608532255	not-significant
Aim2	153.179834892204	1.70682073999581	0.475310676633705	3.59095813307632	0.000329464562070035	0.00827132914071269	2.0824246969655	up-regulated
Aimp1	857.916895977747	-0.364212185356608	0.15502810743022	-2.34933001114359	0.01880722953595	0.0911809800348095	1.04009574420883	not-significant
Aimp2	593.827983726092	-0.161043885115726	0.249482560943846	-0.645511592098714	0.518595708603645	0.73145750809878	0.135810897883483	not-significant
Aip	830.216304285536	-0.0913682043143609	0.144608468406794	-0.631831630062876	0.527496902861998	0.738631014661372	0.131572460544368	not-significant
Aipl1	2.93503178045858	0.960693086271785	0.891449014451988	1.07767586333848	0.281178433552683	0.514988872855918	0.288202154472363	not-significant
Aire	0.757625059161577	-2.17815283414258	1.61848899746622	-1.34579403230576	0.178368950556808	NA	NA	not-significant
Ajap1	8.58353291573573	-0.280771039578977	0.477756965220839	-0.587685915681402	0.55674313090629	0.761311475889035	0.118437623670869	not-significant
Ajm1	16.7793715306055	0.442679040129292	0.434215879280875	1.01949067561148	0.307970077663821	0.545448632233112	0.26324614294574	not-significant
Ajuba	730.080419339772	-0.781739537003848	0.28236919293884	-2.76850150991213	0.00563147246969492	0.042823857983668	1.36831420986868	not-significant
Ak1	3677.89203953579	0.000695908671942141	0.457812195188447	0.00152007456170032	0.998787156443022	0.999154515171561	0.000367344709605506	not-significant
Ak2	1355.19471191295	-0.121296600602498	0.125962804360651	-0.962955701233894	0.335569754592703	0.572931690883227	0.24189715471834	not-significant
Ak3	2002.68560438778	-0.269426782873654	0.147413380678145	-1.82769557033569	0.0675952533220569	0.209026853735496	0.679797916377106	not-significant
Ak4	421.859015932979	0.0122842029563839	0.338328925280678	0.0363084620866895	0.971036402620713	0.988481258459698	0.00503156046735065	not-significant
Ak5	33.1789620748477	0.453160435890056	0.247587138193642	1.83030685356374	0.0672040671324991	0.208300697347626	0.681309276121774	not-significant
Ak6	267.191846670083	-0.282019899298278	0.121793564786342	-2.31555665353105	0.0205824878889906	0.0969366868284093	1.01351182798781	not-significant
Ak7	2.70043634050148	-1.65822003948654	1.3282058160769	-1.24846617852073	0.211860386765014	0.433356483224557	0.363154701794045	not-significant
Ak8	25.8438134799165	1.97552614062649	0.481111695927704	4.10616943497327	4.02274456220895e-05	0.00277767315049246	2.55631885913433	up-regulated
Ak9	1.28393573058996	-1.75146568929165	1.06037899213119	-1.65173556085969	0.0985884700246736	NA	NA	not-significant
Akap1	593.859014240478	-0.0394598173283777	0.214691529148849	-0.18379773754846	0.854172131077686	0.938238065274818	0.0276869512615418	not-significant
Akap10	536.954915467868	0.385462219664888	0.0827237455017184	4.65963209628704	3.16775054819632e-06	0.000671301967952898	3.17308207965877	not-significant
Akap11	662.857760950294	0.258996631493491	0.114030073684945	2.27130109736731	0.0231287568540121	0.104669490599175	0.980179889432167	not-significant
Akap12	976.434618622202	0.227566156878457	0.364910231952768	0.623622296532128	0.532875664226375	0.742650019124819	0.129215803428827	not-significant
Akap13	3104.39241837056	0.458970297696614	0.110185931098754	4.16541652023853	3.10784631258053e-05	0.00246162589822423	2.60877794761991	not-significant
Akap14	0.649338447941789	-1.1619855335606	1.57313455611089	-0.738643448551067	0.460123533707052	NA	NA	not-significant
Akap17b	110.599430913616	-0.0377338046225182	0.13206827392454	-0.285714377126471	0.775096892176672	0.899785605913051	0.0458609586282595	not-significant
Akap2	656.937798101798	0.229201373059474	0.146504136915298	1.56447031384504	0.117707159262249	0.300901201441706	0.521576078200559	not-significant
Akap4	1.64466088995549	-1.58548884709849	1.0239301968891	-1.5484345045351	0.12151771919053	NA	NA	not-significant
Akap5	10.4145496681093	0.323952696969269	0.357918914271767	0.905100803706875	0.36541198639535	0.601088999842154	0.221061219713242	not-significant
Akap6	311.630076379079	0.199877742886178	0.429021565672004	0.465892064360674	0.641292761678547	0.817917669232685	0.0872904097729883	not-significant
Akap7	260.688989030163	0.450387673940139	0.294866947162998	1.52742678782228	0.126654919517164	0.315540521922979	0.500944860453142	not-significant
Akap8	1233.54215695542	0.0693093659842599	0.112329033810936	0.617020939581093	0.537220914258844	0.745786656591693	0.127385391181789	not-significant
Akap8l	530.634649734978	0.125872035237705	0.0931235919699921	1.35166645288195	0.176482041438209	0.38777574178405	0.411419362711796	not-significant
Akap9	1048.13419806012	0.0881916531492882	0.11096648745744	0.794759347349022	0.426753502709868	0.658352306786655	0.181541638381475	not-significant
Akip1	193.417709268898	-0.27915825261202	0.131862819337787	-2.11703537065223	0.0342568460022444	0.134416318805152	0.871548002585744	not-significant
Akirin1	1071.96465085942	-0.105673443478038	0.25464425422086	-0.414984598028214	0.678153178202555	0.841516364921869	0.0749374339054391	not-significant
Akirin2	878.346056363115	-0.165480589546965	0.156739613365689	-1.05576749867873	0.29107445046685	0.526846046713456	0.278316274409521	not-significant
Akna	525.077566169301	1.51695218707839	0.389665666340712	3.8929582924866	9.90291827795995e-05	0.00414373649687252	2.38260786947729	up-regulated
Aknad1	78.6223326456472	-1.21055750782943	0.300610011446437	-4.02700329907385	5.64922402178466e-05	0.00316740495805366	2.49929640779799	down-regulated
Akr1a1	6293.54328072938	0.123248515818841	0.178467897158631	0.690592077236682	0.489821927762529	0.710019900440284	0.148729478703061	not-significant
Akr1b10	362.362654116261	0.472829315414996	0.261572652985019	1.80764047777608	0.0706624740408222	0.214762266127272	0.66804202209855	not-significant
Akr1b3	1898.04953559004	-0.0955772238453855	0.155463572063623	-0.61478854870433	0.538694372738462	0.746922958282585	0.126724191381725	not-significant
Akr1b7	0.723547205672975	0.51200145784415	1.5367987962064	0.333161022189781	0.739012738768976	NA	NA	not-significant
Akr1b8	324.16635205693	0.262411714024583	0.412660666819148	0.635901928931809	0.524840345349877	0.736636242862702	0.132746917454954	not-significant
Akr1c12	3.03351030550244	0.628840667385481	0.83735991119971	0.750980144827476	0.452664605175482	0.681649321016766	0.166438993548745	not-significant
Akr1c13	82.7022047602086	0.807546033695606	0.452886756853048	1.78310807608277	0.0745687120466801	0.222774562146018	0.652134401246652	not-significant
Akr1c14	151.610981441771	0.655203168978389	0.363300906722825	1.80347242975164	0.0713140515338081	0.215913544894288	0.665720112235797	not-significant
Akr1c18	212.145131222184	-1.38154036950348	0.379218292588548	-3.64312691793709	0.000269345944564315	0.00737492696198835	2.13224227638878	down-regulated
Akr1c19	0.919898649427342	-1.57647115947084	1.59006721894141	-0.991449380687428	0.321466197974782	NA	NA	not-significant
Akr1cl	15.4782353791902	-0.465110627230883	0.463158079356346	-1.00421572668505	0.315274643358241	0.552392763841168	0.257752019167328	not-significant
Akr1d1	18.0124329081556	-2.90954239928111	2.15982347187193	-1.34712046478474	NA	NA	NA	not-significant
Akr1e1	208.112616333775	-0.0380015691409015	0.167389015252009	-0.227025465701492	0.820403940350256	0.923572779485002	0.0345288755531155	not-significant
Akr7a5	440.854152048635	-0.22838723373221	0.142740283257721	-1.60001947957362	0.109594262085328	0.287689992002682	0.541075245838592	not-significant
Akt1	2772.47258194228	0.260628253671282	0.134719058584919	1.93460566314006	0.0530387045589131	0.178388009005957	0.748634341650289	not-significant
Akt1s1	1839.94318067666	-0.135436965329456	0.150229744275276	-0.901532289646227	0.36730537367721	0.603023781995814	0.219665559856726	not-significant
Akt2	3054.75306188397	-0.0975784288961103	0.138990217983682	-0.702052491978728	0.482646428324799	0.70582552772044	0.151302638484358	not-significant
Akt3	475.241060210398	0.581217993653971	0.277910052455063	2.09138888111271	0.0364932180882924	0.140060885497792	0.853683132267699	not-significant
Aktip	1353.59840897871	-0.706065775841035	0.237806176157298	-2.96908090130512	0.00298691946417438	0.0291441117166486	1.53544917700389	not-significant
Alad	962.601756683358	0.424760057650821	0.275304606903906	1.54287304679606	0.122861581646474	0.309553520285441	0.509264252766086	not-significant
Alas1	1412.45136291771	0.219788232407392	0.217803014179851	1.00911474175422	0.312919608821936	0.550095345940448	0.25956202936569	not-significant
Alas2	115.799226813501	-1.26838448947811	0.409113576060746	-3.1003236355319	0.0019330929693893	0.022238252170135	1.65289934940539	down-regulated
Alb	86.330314449789	-0.795309213716023	0.572012664038802	-1.39036994058942	0.164416569484099	0.372086256748164	0.429356370635982	not-significant
Albfm1	1.40196480288259	-1.11227334284036	1.42191598412001	-0.782235628027433	0.434076109791164	NA	NA	not-significant
Alcam	877.402521280183	0.253742473122111	0.419780583605149	0.604464529881126	0.54553484452018	0.752201426613471	0.123665847236711	not-significant
Aldh16a1	434.557623529312	0.128315993498078	0.216210784329485	0.59347637952479	0.552862386117397	0.758064386070679	0.120293906072857	not-significant
Aldh18a1	595.550414524269	0.37373285911204	0.175273182841527	2.13228774107418	0.0329831992106168	0.131057420968604	0.882538382619194	not-significant
Aldh1a1	1792.89618357545	-0.265983832143362	0.426746507741271	-0.623282973189844	0.533098584795402	0.742765837031252	0.129148079528395	not-significant
Aldh1a2	60.2916082462265	1.53725517009958	0.632666272951215	2.42980420455907	0.0151069813869447	0.0795004286531928	1.09963052969303	not-significant
Aldh1a3	645.499497700989	0.629858856465457	0.467371717448785	1.34766147148062	0.177767289479148	0.389812469364447	0.409144272736208	not-significant
Aldh1a7	138.65487370492	-0.641444027081339	0.346315828061696	-1.85219379279155	0.0639979998060713	0.201774219249474	0.695134324486365	not-significant
Aldh1b1	47.7972825737189	0.654152787491859	0.571869565036935	1.14388459796704	0.252671499322683	0.481755601991689	0.317173226542914	not-significant
Aldh1l1	474.117987343098	-0.315772872533128	0.339497851617762	-0.930117439708141	0.352310282099399	0.59027598379308	0.228944886299931	not-significant
Aldh1l2	366.313971608682	0.671775930787101	0.420713776438099	1.59675287192774	0.110320804935904	0.288463596335215	0.539908986349804	not-significant
Aldh2	5487.07163171063	-0.0321290194481728	0.225628155036052	-0.142398094967532	0.88676556704917	0.953239397185653	0.0207980166542106	not-significant
Aldh3a1	471.740902877805	-1.57606845148014	0.402152417542987	-3.91908237456181	8.88867342224652e-05	0.00387845619191553	2.41134110965148	down-regulated
Aldh3a2	1132.47613021097	-0.21676530826985	0.178880871723628	-1.21178584485408	0.225594368163615	0.450168072152364	0.346625310267878	not-significant
Aldh3b1	239.399151576003	1.15806403698276	0.454968554357066	2.54537159962465	0.0109161501922755	0.0641948306262143	1.19249994266167	not-significant
Aldh3b2	1454.92051499578	-1.07841487207692	0.327843935440821	-3.28941534522175	0.00100395752109622	0.0152960031952658	1.81542203434582	down-regulated
Aldh3b3	98.9606941941672	-1.14825299896916	0.540098331717926	-2.12600730558977	0.0335026512408293	0.132586931911061	0.877499278937253	not-significant
Aldh4a1	574.272214425455	-0.163831579222375	0.192543504007631	-0.850880844133189	0.39483554688279	0.629392402494687	0.20107850383549	not-significant
Aldh5a1	210.530767270038	-0.48642561058478	0.190456495842959	-2.55399853090789	0.0106493705859133	0.06326431692447	1.1988411767499	not-significant
Aldh6a1	1968.41887960302	-0.0439761210995055	0.364942742304041	-0.120501426667277	0.9040859495644	0.961596728862768	0.0170070227116204	not-significant
Aldh7a1	698.939093850505	0.269355780299411	0.160379098360336	1.67949429229381	0.0930557503183481	0.257779118900886	0.588752265079609	not-significant
Aldh9a1	878.573391892562	-0.154674665091009	0.133791192390699	-1.15609004095969	0.247644329176123	0.476344626099145	0.322078729929233	not-significant
Aldoa	79797.2679599767	-0.327662105173504	0.399049723662848	-0.82110595683645	0.411585917279456	0.644457119385842	0.190805974251081	not-significant
Aldoc	164.307818725957	-0.417367876899894	0.261351037859168	-1.59696276823204	0.110274006732136	0.288463596335215	0.539908986349804	not-significant
Alg1	324.7459401664	0.112722419036181	0.123854920482659	0.91011659929945	0.362761021363949	0.598693536069036	0.222795430788178	not-significant
Alg10b	311.06998526645	0.563368059877069	0.171741652093641	3.28032281633052	0.00103688370773986	0.0154811575723758	1.81019656894385	not-significant
Alg11	312.544451578694	0.138318835645268	0.161036725214712	0.858927275507165	0.39038064012415	0.624815777381916	0.204248012512009	not-significant
Alg12	248.411158237503	0.344447321091446	0.14548202711767	2.36762800131213	0.0179025261055065	0.0884770816219749	1.05316921081758	not-significant
Alg13	52.0906550591429	-0.163950049196928	0.183265908829133	-0.894602003418902	0.370999880504934	0.60628350189866	0.217324249564572	not-significant
Alg14	317.906634854068	-0.25826596068136	0.138973619943194	-1.8583811862059	0.0631149020625523	0.199878146081659	0.699234687397548	not-significant
Alg2	362.661685923916	0.242912496068414	0.118141987688973	2.05610639214839	0.0397722622513693	0.147509897200022	0.831178839650868	not-significant
Alg3	273.072553632929	-0.0719410869743441	0.193032133805973	-0.372689694487115	0.709379407379613	0.861464693334418	0.0647625171761962	not-significant
Alg5	393.201030198955	0.0259658135895263	0.12569331127129	0.206580710834191	0.836337325840391	0.930530019549512	0.0312696116633556	not-significant
Alg6	122.091712815561	-0.106077956415975	0.171694267949213	-0.617830505834663	0.536687072222159	0.745491923793364	0.127557057068097	not-significant
Alg8	124.627631063486	0.432189676169439	0.2222992212879	1.9441798926039	0.0518737616527279	0.175701103447668	0.755225511016211	not-significant
Alg9	327.26515148055	-0.0520268154529189	0.127569040242013	-0.407832616395153	0.683396566051863	0.844026072265115	0.0736441376563568	not-significant
Alk	1.38719552081135	2.33547090186615	1.71522859916445	1.36160911904328	0.173321275833374	NA	NA	not-significant
Alkal2	25.5375474084469	0.531772618762048	0.640345139441143	0.830446873113067	0.406286173388122	0.639292300481563	0.194300526097196	not-significant
Alkbh1	136.601293873546	-0.174795975631315	0.218214471332992	-0.801028339520982	0.423115239734269	0.654733320427037	0.183935556574005	not-significant
Alkbh2	58.860454333204	-0.0248161547233552	0.200509549072546	-0.123765450763527	0.901500987736339	0.960224177199224	0.0176273632574787	not-significant
Alkbh3	392.915655146496	-0.0868803930581763	0.129170448296258	-0.672602705991328	0.501200079731687	0.718977153757155	0.143284909554307	not-significant
Alkbh4	138.118724943735	-0.142958353271669	0.124017852196888	-1.15272398883921	0.249023691911316	0.477758949953064	0.320791168472172	not-significant
Alkbh5	1513.33051122329	0.276513419790535	0.127012664261645	2.17705392921229	0.0294765439179505	0.122617313330878	0.911448203935071	not-significant
Alkbh6	250.140227254548	-0.498791159157304	0.132294334207831	-3.77031383954595	0.000163042384518065	0.00542067284094987	2.26594680331851	not-significant
Alkbh7	123.890410915309	-0.389864277474365	0.148511153762359	-2.62515149601631	0.00866104216688015	0.0555154920386248	1.25558580664246	not-significant
Alkbh8	405.783170499614	0.0191492845344558	0.105290679669564	0.181870651747642	0.855684236864993	0.938371820536242	0.0276250426331161	not-significant
Alms1	160.891412387867	0.418760645236045	0.179298474481246	2.33555051958819	0.0195146799873682	0.0933812292223681	1.02974041353888	not-significant
Alox12	279.124780496423	-0.863178285376266	0.417244665634085	-2.06875810878132	0.0385687912759499	0.144686926299523	0.839570709326629	not-significant
Alox12b	852.348705289383	-1.04373627486062	0.511065337633881	-2.04227561135899	0.041124199908946	0.150924697789705	0.821239685101091	not-significant
Alox12e	2125.03225197759	-0.54356417235486	0.247258080808709	-2.19836767549526	0.0279229152661818	0.118159721672842	0.927530540682661	not-significant
Alox15	558.843062060358	3.49074354426697	0.85005186861923	4.10650652405142	4.01688121679935e-05	0.00277767315049246	2.55631885913433	up-regulated
Alox5	406.896400462242	0.604949565246189	0.407533660338126	1.48441619458935	0.137698541057532	0.332203410876266	0.478595912772234	not-significant
Alox5ap	932.12518375207	1.14725805688374	0.477617052847809	2.40204584414055	0.0163036650643469	0.0834367831249668	1.07864244832562	not-significant
Alox8	451.46263003105	-0.945650607817943	1.3596755852159	-0.695497233384378	0.486743744398409	0.707811786807302	0.150082209566901	not-significant
Aloxe3	832.70319814442	-0.623569531486372	0.412798563572948	-1.51059036177139	0.130892851117051	0.322178044853567	0.491904058342077	not-significant
Alpk1	451.376162287474	1.1509588665446	0.428244760633535	2.68761925970069	0.0071963399259427	0.0493502405868406	1.30671072576471	up-regulated
Alpk2	357.459104279519	0.4685630612995	0.583791743263308	0.802620226658745	0.422194273853512	0.653804171096552	0.184552313063638	not-significant
Alpk3	911.963684571255	0.146229693033208	0.527410543575342	0.277259707479319	0.781580695930276	0.903453180874285	0.0440943487088009	not-significant
Alpl	151.32108278829	-0.195319535367802	0.221299639360497	-0.882602140393127	0.377451271715817	0.61268803667207	0.212760599606074	not-significant
Als2	430.963464823528	0.0541364774025126	0.110900068977334	0.488155489006747	0.625439709722201	0.807735883424866	0.0927306232877327	not-significant
Als2cl	579.876217171211	-0.30901515001601	0.298691263045177	-1.03456373937952	0.300872695420875	0.537576015587289	0.26956011594094	not-significant
Alx1	2.85431051645397	0.378875549622058	1.45547677926032	0.260310267412581	0.794624453291307	0.909899876465154	0.041006393932753	not-significant
Alx3	1.34013134913326	1.5051714561128	1.10970808282856	1.35636702967526	0.174982418098196	NA	NA	not-significant
Alx4	54.3654857545733	0.703780717422423	0.593405669089543	1.1860026859909	0.235621238792473	0.462318503769914	0.335058724073603	not-significant
Alyref	468.223836756185	-0.127821213969631	0.209055691413911	-0.611421832647246	0.540920352521633	0.748518547680873	0.125797433723528	not-significant
Alyref2	59.4976943186939	0.152511153088897	0.227392019519439	0.670697034184434	0.502413552604281	0.71966788290023	0.14286787843025	not-significant
Amacr	344.300556505179	-0.425875386249835	0.236105349605809	-1.80375153278338	0.0712702669596042	0.215861077675164	0.665825659077448	not-significant
Ambn	0.547034194073584	-2.14007459905327	2.465936989209	-0.867854534977287	0.385473970968134	NA	NA	not-significant
Ambp	1.11099596973783	1.71741317652622	1.82634307845414	0.940356276313584	0.347034841984407	NA	NA	not-significant
Ambra1	701.996101092184	-0.0402958433767478	0.103724016657822	-0.388490965498192	0.697652738587933	0.854216314602077	0.0684321382779668	not-significant
Amd1	1408.96570583681	-0.247609373286243	0.1684878098861	-1.46959814750771	0.141670622303885	0.338195341285805	0.470832379197777	not-significant
Amd2	144.873586608149	-0.170499970406307	0.194709911230004	-0.875661487025698	0.381214088169305	0.61624890587765	0.210243838784443	not-significant
Amdhd1	11.0338834288519	-0.0927596424039723	0.414967159728337	-0.223534899640488	0.823119224218088	0.925070420058111	0.0338252057706197	not-significant
Amdhd2	273.20086773733	0.75124748275483	0.276264922017346	2.71930101465311	0.00654200434085501	0.0466434857440241	1.33120900149888	not-significant
Amer1	221.815514797992	0.0967895586537161	0.180431783206326	0.536432977237918	0.59165934521477	0.784982833704051	0.10513984046382	not-significant
Amer2	11.6359963139779	0.747399249547155	0.590988769798707	1.26465897110316	0.205993603657298	0.426320658381116	0.370263622071271	not-significant
Amfr	2118.79350730576	0.0452744122581869	0.14110764294277	0.320850177311439	0.7483239319841	0.884639700634293	0.05323357437235	not-significant
Amh	5.1118784980474	0.632669593649374	0.554696824826852	1.14056826239606	0.254049630838603	0.483253983640886	0.315824557235004	not-significant
Amhr2	68.7452412179468	-0.371529289258343	0.324781503530981	-1.14393610848871	0.252650134852073	0.481755601991689	0.317173226542914	not-significant
Amigo1	377.215562633531	-0.072361589715748	0.170058877125305	-0.42550904098014	0.670465632296737	0.83729472053132	0.0771216471785974	not-significant
Amigo2	171.215845333313	0.0876464999679342	0.342486388646192	0.255912359946305	0.79801851049822	0.911817379637039	0.0400921342128785	not-significant
Amigo3	95.368758766635	0.0227477165473688	0.181680610606159	0.125207177978285	0.900359534761312	0.95982278859223	0.0178089430446001	not-significant
Ammecr1	602.728036209995	-0.0489714836244265	0.493467497204338	-0.0992395322931433	0.920948087531558	0.969297119666398	0.013543077796943	not-significant
Ammecr1l	655.981975444625	0.216171622965059	0.168485183104389	1.28303046583701	0.19948140272088	0.418047644921284	0.378774218829679	not-significant
Amn	6.65345100922482	0.0769690793443974	0.587945557346613	0.13091191587833	0.895844988301644	0.958077915645676	0.0185991705049805	not-significant
Amn1	116.682203279297	0.336792464141741	0.160493166316053	2.09848476338556	0.0358623444756942	0.138517775029315	0.858494493012351	not-significant
Amot	918.99963702668	-0.0593936301299691	0.496107652594804	-0.119719237990628	0.904705560254856	0.961848194915178	0.016893465709577	not-significant
Amotl1	4170.62996352023	0.0159248625185685	0.250434509308197	0.0635889301460869	0.949297546367087	0.980470359298138	0.00856553099959933	not-significant
Amotl2	1912.23949592187	-0.106080168581196	0.114440377601385	-0.926947033945406	0.35395403521568	0.591401250843761	0.228117761253985	not-significant
Ampd1	2096.36787143461	0.542122239300392	0.675844676152357	0.802140282271278	0.422471815734785	0.653989387978957	0.1844292987393	not-significant
Ampd2	503.623736664691	0.185222383545857	0.173461103679678	1.06780355720495	0.285609133147109	0.520068672598491	0.283939306054761	not-significant
Ampd3	836.12077247322	0.502612348636287	0.158280129836484	3.17546080582272	0.00149598729414726	0.0188081792397451	1.72565324508785	not-significant
Amph	10.9192217359533	-0.36377971066345	0.383357454248396	-0.948930838912916	0.342655788616286	0.58054400066748	0.236164858573292	not-significant
Amt	74.2991352838678	-0.0587096481710651	0.199108159276488	-0.294863095437184	0.768098464734377	0.896865973526066	0.0472724525044336	not-significant
Amtn	2.60361402175178	-3.36291065651311	1.91555923236552	-1.75557643934626	0.0791607581129696	0.231717383254807	0.635041384559372	not-significant
Amy1	362.573928507792	-0.329426831879756	0.45494517153252	-0.724102270983678	0.469002950485211	0.695028981925914	0.15799708544144	not-significant
Amz1	80.4703178503233	1.15530131855647	0.572855602847201	2.01674089039961	0.0437225603275057	0.157056672239614	0.803943608738297	not-significant
Amz2	862.998729617821	-0.177874724294308	0.176310649029792	-1.0088711332703	0.313036440895594	0.550214140228133	0.259468252652006	not-significant
Anapc1	1364.07087641767	0.191431203822894	0.113399557087231	1.68811244717331	0.0913896455242626	0.254633366110712	0.594084688787936	not-significant
Anapc10	219.062384588876	-0.175964255488603	0.163635280943641	-1.07534423184208	0.282220639924879	0.516341504064691	0.287062964509587	not-significant
Anapc11	807.867584433811	-0.0722096155452988	0.0843286857804838	-0.856287689971451	0.391838668629116	0.626105476682517	0.203352497328773	not-significant
Anapc13	482.060197310454	-0.620728295854012	0.171801015186127	-3.61306535459947	0.000302598394795308	0.0078134544377605	2.10715691598579	not-significant
Anapc15	240.549387218722	-0.0604305824664377	0.153470221953056	-0.393760963510708	0.693757527421699	0.851363294479975	0.0698850778474377	not-significant
Anapc16	797.802956895376	-0.119360576989893	0.108983716496661	-1.09521477911381	0.273422552418515	0.506568717704565	0.295361632839513	not-significant
Anapc2	1502.14112833516	-0.0495829091854812	0.0614525193395686	-0.806849088017051	0.419753433896372	0.651508111827554	0.186080172583763	not-significant
Anapc4	694.636369156451	0.118092551306258	0.0695011001335262	1.69914650385933	0.089291583071065	0.250455370253817	0.601269651750092	not-significant
Anapc5	4685.25414178663	-0.0986742878858672	0.168685928820042	-0.584958618517227	0.558575541954813	0.762539256245657	0.117737793512956	not-significant
Anapc7	452.526207438061	-0.215117982938569	0.134166648368197	-1.60336406666592	0.10885429949329	0.286433934153189	0.542975531956136	not-significant
Ang	137.07381610728	-0.120321563338124	0.2604708428126	-0.461938703153394	0.64412527821007	0.819870560546436	0.0862547077110769	not-significant
Angel1	188.100722690933	-0.393426872102655	0.152996023394055	-2.57148429988503	0.0101263606709232	0.0612044739958501	1.21321683013073	not-significant
Angel2	657.382292334207	0.0356929237006498	0.0851426387548092	0.419213266380398	0.675060277450017	0.840682895887273	0.0753677884307497	not-significant
Angpt1	313.172294216742	0.384852664146856	0.382395507567117	1.00642569415988	0.314210838912663	0.551533471035361	0.258428126297465	not-significant
Angpt2	177.486673798432	0.51127946498822	0.286054535499326	1.78734961882618	0.0738809990433942	0.221385241165837	0.65485133510086	not-significant
Angpt4	76.1603326804851	0.496078812622115	0.54815908957124	0.904990580399092	0.365470377477406	0.60109968656055	0.221053498491305	not-significant
Angptl1	237.913587428204	-0.302124590737399	0.453609514226259	-0.666045533133814	0.505381996979618	0.721832299350357	0.141563688755056	not-significant
Angptl2	2515.12585425205	0.0707008758259598	0.229383291311304	0.30822155973867	0.757913748232327	0.890453164679867	0.0503889182625055	not-significant
Angptl3	4.25806791016078	-1.16160963503817	0.759016357985007	-1.53041449346619	0.12591416372125	0.31439365029029	0.502526233853165	not-significant
Angptl4	2472.75939968093	-0.0631601633281131	0.281624881017894	-0.224270537105349	0.822546800298672	0.92487710714228	0.0339159702184726	not-significant
Angptl6	49.9399619321401	-0.21091535960505	0.240926007755016	-0.875436245220641	0.381336585624109	0.616324823294031	0.210190340134787	not-significant
Angptl7	167.883678772642	-0.0496016478661176	0.482290267542852	-0.102846047710698	0.91808515821816	0.967844424868356	0.0141944472900254	not-significant
Angptl8	12.0551878578637	0.710771408470795	0.614219578733049	1.15719432118544	0.247192977358281	0.475981380237144	0.32241003597368	not-significant
Ank	2671.56547434545	-0.479623276056581	0.189614195732146	-2.52946924255665	0.0114235185961222	0.0660639646172559	1.1800353670701	not-significant
Ank1	1791.46098287084	-0.086964315920916	0.528359626621509	-0.164593037656931	0.869264311619809	0.943738777546679	0.0251481997373559	not-significant
Ank2	247.742180345604	0.890271918902332	0.377971633629224	2.3553934731929	0.0185031014583576	0.0901888030761464	1.04484737669406	not-significant
Ank3	890.401988699684	-0.234432998062965	0.220532304942264	-1.06303245741861	0.287767232385064	0.52271521207612	0.281734860865355	not-significant
Ankdd1a	66.0133697959422	0.646319082108922	0.438026541226441	1.47552493120457	0.140071470603322	0.335657317000824	0.474103881181441	not-significant
Ankdd1b	2.74504448916039	0.972022633732376	0.70867190713269	1.37161163572183	0.17018436962063	0.380079201839205	0.420125894599988	not-significant
Ankef1	17.2786384821064	-0.415676778267019	0.618587914055057	-0.671976882868783	0.501598413247536	0.719295650772103	0.143092565656932	not-significant
Ankfn1	4.56317167542083	0.495745877025421	0.892355715224998	0.555547377091011	0.57852031382866	0.776579172605898	0.109814261154926	not-significant
Ankfy1	1602.71251076324	0.386357665491319	0.167067408653402	2.31258549231978	0.0207454399282009	0.0974229738671398	1.01133861758527	not-significant
Ankhd1	1490.30344146462	0.218599970798989	0.131277694047756	1.66517223192134	0.0958783992038452	0.262743844938295	0.580467449003409	not-significant
Ankib1	687.229721123745	0.330359828781996	0.126703943039359	2.60733660577061	0.00912496089618061	0.0573614163577702	1.24138013368667	not-significant
Ankk1	10.2345485906661	-1.19977031936477	0.863847939777702	-1.38886748942587	0.164873048079661	0.372550993022984	0.428814274666536	not-significant
Ankle1	22.3050508092411	-0.629881049894149	0.734849767554787	-0.857156221182567	0.391358553510186	0.625767218766679	0.203587191400172	not-significant
Ankle2	521.273910346477	0.243390285236527	0.0952091862507478	2.55637396790182	0.0105769378565913	0.0631158245177692	1.19986173997725	not-significant
Ankmy1	9.05877441825734	0.602725478333442	0.442814355805902	1.3611245218925	0.173474341461989	0.383969388580332	0.415703397769366	not-significant
Ankmy2	267.367501098912	-0.133571491686065	0.107649112261308	-1.24080439569099	0.214678017011595	0.436231125723573	0.360283350110536	not-significant
Ankra2	371.838270343713	-0.0761243577006261	0.0959357674692668	-0.793492976694147	0.427490659623624	0.658755436675913	0.181275787553809	not-significant
Ankrd1	443.561277806678	-2.52788358572108	1.31168757923278	-1.92719945339398	0.0539547780761608	0.180724142739094	0.742983826642213	not-significant
Ankrd10	520.78853331758	0.0539997718485546	0.0907468227741912	0.595059641734503	0.551803604580184	0.757778148471605	0.120457922332377	not-significant
Ankrd11	2600.67529274657	0.0778389584856794	0.111676246733044	0.697005502627154	0.485799350173239	0.707199644355343	0.150457966397912	not-significant
Ankrd12	818.234486099829	0.204155117513527	0.103866082160858	1.96556097299742	0.0493493459725505	0.169793796526682	0.77007818089681	not-significant
Ankrd13a	2609.93147711739	-0.0244860613764921	0.304202678967257	-0.0804925895446429	0.935845489799162	0.974853986214255	0.0110604281273063	not-significant
Ankrd13b	484.441331971578	-0.00261446007743171	0.241639763554804	-0.0108196599722245	0.991367328786024	0.996114423495001	0.00169077137727697	not-significant
Ankrd13c	730.8589342723	-0.291538746181555	0.119952716794281	-2.4304472126425	0.0150802025864636	0.0794363544249514	1.09998069514531	not-significant
Ankrd13d	88.3462523624737	-0.347202216237741	0.229656465721782	-1.51183296819677	0.130576360121759	0.321690160149002	0.49256222308419	not-significant
Ankrd16	229.984858378946	0.148989658412686	0.10325282618369	1.44295961592014	0.149031847720154	0.348930130723581	0.457261526848856	not-significant
Ankrd17	1738.52271540683	0.211223605346145	0.113796039603056	1.85615954722972	0.0634308201691237	0.200489551489431	0.697908255705764	not-significant
Ankrd2	957.495606330751	-0.75090461205385	0.8710534970277	-0.862064861246945	0.388651826459072	0.622973878354719	0.205530163171072	not-significant
Ankrd22	260.07587027966	-1.10552541855683	0.405855460273579	-2.72393875842306	0.00645084670622965	0.0462731285270161	1.33467113685006	down-regulated
Ankrd23	3980.56012015825	-0.253477455634327	0.614307440486523	-0.412623124723309	0.679882756020634	0.841934033654631	0.0747219345598364	not-significant
Ankrd24	187.510287878925	0.0960250509530504	0.180464220936446	0.532100216069244	0.59465658775387	0.786754890802148	0.10416054864762	not-significant
Ankrd26	145.379559249533	0.132764448323797	0.20449476851973	0.649231514746492	0.516188744554362	0.729639161748171	0.13689186427024	not-significant
Ankrd27	814.085631561021	-0.153195905210347	0.0887534017632671	-1.72608488426131	0.0843321428016132	0.241099480679658	0.617803725077552	not-significant
Ankrd28	662.933570550852	-0.0524919897340712	0.122501278086835	-0.428501567933538	0.668285992259504	0.835624623293405	0.0779887711774945	not-significant
Ankrd29	83.1816200837554	-0.296886214503089	0.241203432779708	-1.23085401845933	0.218377467793131	0.440670446014109	0.355886074889176	not-significant
Ankrd31	7.41475568153042	-0.970657987767288	0.475378628758243	-2.04186290473929	0.041165132320965	0.151028281102929	0.820941720409502	not-significant
Ankrd33b	298.986918643871	0.540412122758992	0.385811706864069	1.40071468321046	0.161299410105632	0.367068062127152	0.435253400964126	not-significant
Ankrd34a	13.2653839595419	0.172454941211148	0.481990614970782	0.357797301139571	0.720495010433867	0.86762667011579	0.0616671066047133	not-significant
Ankrd34b	1.66260087851912	0.913833256264998	1.30298178497772	0.701340008587017	0.483090851152886	NA	NA	not-significant
Ankrd35	1129.20643109052	-0.892528225941842	0.366163851126366	-2.43751048388942	0.0147887853801004	0.0784584488354546	1.10536028235053	not-significant
Ankrd37	80.0119456136936	1.48184368202353	0.691452064060489	2.14308953439453	0.0321059096643117	0.129430913985154	0.887961982015882	not-significant
Ankrd39	99.8602237458204	-0.235984499904584	0.150863210434076	-1.56422827822364	0.11776396851438	0.300938021012554	0.521522939302765	not-significant
Ankrd40	2097.90259000537	-0.0522067596904359	0.188949382882655	-0.276300239217285	0.782317472196462	0.903551594633236	0.0440470432970196	not-significant
Ankrd42	33.0151166938522	-0.184209515134669	0.245357117121436	-0.750781217581301	0.452784334900219	0.681703806738323	0.16640428082796	not-significant
Ankrd44	628.125869561903	0.391397701467732	0.163526493427711	2.39348189558504	0.0166893049577174	0.084693362712653	1.07215062332002	not-significant
Ankrd45	3.26002885735454	-1.28866907965011	1.67910917519924	-0.767471882521993	0.44280100445094	0.672526057931961	0.172290883672298	not-significant
Ankrd46	633.081734884075	0.0564726101773207	0.123595005753291	0.45691660300616	0.647730989783176	0.821930469735952	0.0851649195489874	not-significant
Ankrd49	344.316172929428	-0.0615418172572525	0.124070921314213	-0.496021280452946	0.619879396927024	0.803938982864926	0.094776911961326	not-significant
Ankrd50	818.566956823699	-0.14881371342075	0.232193249207414	-0.640904565178885	0.521584689649066	0.73385579358866	0.134389272783742	not-significant
Ankrd52	966.728191577253	0.518073987556331	0.144747639146301	3.57915328092292	0.000344709251094077	0.00842112315659318	2.07462998116297	not-significant
Ankrd53	0.686055694636858	-1.58448286847982	1.50293928792821	-1.0542560708916	0.291765695081829	NA	NA	not-significant
Ankrd54	320.479357264944	-0.244057852777003	0.174900505021821	-1.39540965159908	0.162892342491664	0.369716610546616	0.432131037101541	not-significant
Ankrd55	44.056646706221	0.72400654104626	0.434421259458912	1.66660016120767	0.0955939368245061	0.262184446225061	0.581393075876249	not-significant
Ankrd6	40.2427766611599	-0.254536551258364	0.19071988876181	-1.33460937352084	0.182004228542561	0.395794050128051	0.402530738719763	not-significant
Ankrd61	6.17225721920493	0.0431628852647878	0.489402232309537	0.088195113171221	0.929721601307885	0.972884053333977	0.01193891512501	not-significant
Ankrd63	4.40201496388904	-0.0825036514457209	0.820750663187647	-0.100522186756806	0.919929769561911	0.968979438862389	0.0136854383087244	not-significant
Ankrd65	3.18405105419444	-1.34739397274083	1.38758608096937	-0.971034511818921	0.331531092953542	0.568961605416852	0.244917039612307	not-significant
Ankrd66	13.5001737134784	2.90281400224556	0.882534370825531	3.28917954722856	0.00100479903335529	0.0152960031952658	1.81542203434582	up-regulated
Ankrd7	7.80253871100136	0.101546534997836	0.465398799114385	0.218192516162634	0.827279115854436	0.92665481698092	0.0330820123476682	not-significant
Ankrd9	351.397177493837	0.0575887873098298	0.407380615147692	0.141363592592523	0.887582714297988	0.953615268591011	0.0206268039422025	not-significant
Anks1	971.331849424132	0.221768634929504	0.093452117766081	2.37307233084445	0.0176408089687837	0.0877684029151164	1.05666180424638	not-significant
Anks1b	103.847806347946	0.126940723808187	0.195457443895953	0.649454537406933	0.516044622744183	0.729575142730002	0.136929971224455	not-significant
Anks3	370.510173734152	-0.0951702902087068	0.07745349441913	-1.22874107775828	0.219168899578301	0.441885010157931	0.354690730540245	not-significant
Anks4b	7.21267022983362	-1.2704605796076	1.83859626168576	-0.690994867161728	0.489568766678615	0.709863648702345	0.148825062975291	not-significant
Anks6	71.9678213760883	0.256906071770923	0.286177295501249	0.897716470906413	0.369336726063309	0.605141167934452	0.218143300879185	not-significant
Ankzf1	346.167690172956	0.0501697175470778	0.113667164139403	0.441373882483328	0.658942346791868	0.829472397199667	0.0811980616508668	not-significant
Anln	345.749075893004	-0.485165830676117	0.270078503946247	-1.79638817450158	0.0724328032625253	0.218006439771514	0.661530677423259	not-significant
Ano1	371.085498915454	-0.469989752435615	0.305245271637082	-1.53971181900699	0.123630614591701	0.310707875256925	0.507647738900541	not-significant
Ano10	1015.39133609908	-0.299590744736849	0.143235786435223	-2.09159143949222	0.0364750789625832	0.140055720844799	0.853699146886221	not-significant
Ano2	3.02814821107696	-0.0478110432772142	0.774048786434782	-0.0617674804419353	0.95074800086726	0.980746021321373	0.00844344503546738	not-significant
Ano3	19.8433967053221	0.0344354269147944	0.496604502844533	0.0693417532816347	0.94471759138848	0.978660977202349	0.00936772824757139	not-significant
Ano4	5.75915718678509	-0.405568643032722	0.56810290795478	-0.713899959591484	0.475289042348648	0.70014767338442	0.154810350025688	not-significant
Ano5	521.023357183192	0.196164665397374	0.532407166190561	0.368448581939564	0.712538778154277	0.862913958645219	0.064032505731471	not-significant
Ano6	2185.23665663361	0.450387211409012	0.180577947123792	2.49414293706783	0.0126261688260882	0.0704400658729215	1.15218024656857	not-significant
Ano7	215.734382234564	-0.99082916011282	0.399278982282188	-2.4815459968603	0.0130813825969598	0.0720690729051752	1.14225106465842	not-significant
Ano8	746.230166171941	-0.356989524098931	0.210259941956879	-1.69784848590962	0.0895363620399487	0.250926308110926	0.600453803139603	not-significant
Ano9	1902.54843206046	-0.663028280080735	0.311546927701026	-2.12818108967843	0.0333220720835731	0.132063957452185	0.87921569272184	not-significant
Anp32a	1500.69697799814	0.113191384870053	0.101345124661272	1.11689028207696	0.264041240221262	0.496098731045002	0.304431883830289	not-significant
Anp32b	1882.17345841849	0.00173957312049485	0.262430768975314	0.00662869345422864	0.994711106566561	0.997890855600892	0.000916957111829926	not-significant
Anp32e	1265.7035520372	-0.160484034455201	0.289804045911964	-0.553767404972507	0.579738038197677	0.77738058842547	0.109366308115554	not-significant
Anpep	4251.11899154079	1.23410828986331	0.445080308059166	2.77277665966577	0.00555802520412468	0.0425628405941392	1.37096939544062	up-regulated
Antxr1	3375.36990558983	0.35940581183384	0.276388734312506	1.30036346353925	0.193476426129772	0.410951685280718	0.386209234205155	not-significant
Antxr2	1466.00476157939	0.822722472717125	0.323971221917374	2.53949245197758	0.0111013440740555	0.0648864018425902	1.1878463081842	not-significant
Antxrl	4.03178855846171	-1.42465413214623	1.32557926483498	-1.0747408095008	0.282490787339689	0.5166966104681	0.28676438741859	not-significant
Anxa1	8937.95142461226	-0.332026002461809	0.143371768290798	-2.31583948792741	0.0205670342974424	0.0969198477331686	1.01358727683639	not-significant
Anxa11	1790.2150936036	0.0881527328074239	0.143140308432697	0.615848420145555	0.537994566777829	0.746368556936784	0.127046664862422	not-significant
Anxa2	9797.80425203864	-0.398469084259042	0.157062217314974	-2.53701425505759	0.0111802401524509	0.0651143251419864	1.186323456198	not-significant
Anxa3	1122.23670084001	0.609838462740189	0.364446200570388	1.67332918215567	0.0942625106530043	0.259587094725241	0.585716902121786	not-significant
Anxa4	2250.22206803973	0.750471515952595	0.375596819152275	1.9980774002464	0.0457082694613244	0.161857296190493	0.790867718727581	not-significant
Anxa5	5439.80560174399	0.109384466595466	0.229823865914166	0.475949119384837	0.634110627010764	0.813270301963899	0.0897650864588468	not-significant
Anxa6	3484.5862089003	0.168992054981225	0.238423159310553	0.708790435752546	0.478454533838329	0.702730842774863	0.153210984910232	not-significant
Anxa7	2635.78007655446	-0.202186018382121	0.150520410242637	-1.34324652753869	0.1791921603744	0.392041408385821	0.40666805929662	not-significant
Anxa8	10771.4287911084	-0.921655203836387	0.308022502791521	-2.99216841459207	0.00277003402920949	0.027664740099553	1.55807340547369	not-significant
Anxa9	1450.38560001381	-1.00907153380997	0.356041969488766	-2.83413647907541	0.00459497032799096	0.0378285963636476	1.4221797729772	down-regulated
Aoah	115.775657117746	2.18116114290753	0.508512289202349	4.28929878239303	1.79238115972529e-05	0.00181676199661845	2.74070196334993	up-regulated
Aoc1	1.89585383248932	-2.26601824646686	1.42651133922416	-1.58850349391494	0.112172531616371	NA	NA	not-significant
Aoc2	83.524094676117	-0.203384296187567	0.320915791951076	-0.633762193350003	0.526236029774657	0.737643512273889	0.132153472942659	not-significant
Aoc3	1729.53251481468	0.205462891332092	0.363508291684947	0.565222021153144	0.571922760217096	0.771849778695236	0.112467216026969	not-significant
Aopep	1116.43850525746	-0.403115917649411	0.202968518956594	-1.98610070035353	0.0470221435375829	0.164812123764309	0.783010844275587	not-significant
Aox1	779.951809506961	0.043611238884833	0.455490392442459	0.0957456833523491	0.92372255747107	0.970464714824592	0.0130202505234857	not-significant
Aox2	2.9675281290309	-0.955041103971274	0.693638353813006	-1.37685740519005	0.168556338564419	0.378203064627079	0.422274956333821	not-significant
Aox3	79.1292962522052	0.552865126171857	0.525200064212947	1.05267528289504	0.292489840645005	0.528119242032068	0.27726800869763	not-significant
Aox4	595.977204107124	-1.22002862280791	0.592805389812411	-2.05805926156302	0.0395844450142059	0.147075576325259	0.832459441125868	not-significant
Ap1ar	635.965987173738	0.0376733676705371	0.102111379131312	0.368943872769463	0.712169560872711	0.862913958645219	0.064032505731471	not-significant
Ap1b1	2340.82225963596	0.0895377555152492	0.109224176740451	0.819761321964616	0.412352184322251	0.64486586449016	0.190530611519667	not-significant
Ap1g1	1388.71326289737	0.2347023036823	0.112692941487959	2.08267084507132	0.0372812367062564	0.14168432738924	0.84867818718947	not-significant
Ap1g2	460.588929163361	-0.0024223155283624	0.102925360729489	-0.0235346809687536	0.981223774727332	0.993136933498069	0.00299086695014498	not-significant
Ap1m1	770.671545883892	0.329095163521668	0.11196955965478	2.939148501935	0.00329115341967401	0.0309023778225893	1.51000810195063	not-significant
Ap1m2	607.755594156136	-1.0696509650122	0.464173365501553	-2.30442124540344	0.0211990085330238	0.098870140111579	1.00493485039284	not-significant
Ap1s1	845.875947788984	-0.124946613748469	0.17039731477355	-0.733266330602195	0.463396006250886	0.690212408519473	0.16101723730316	not-significant
Ap1s2	788.496515153822	0.693570474664629	0.244766366179096	2.83360204055626	0.00460266107515322	0.0378490733706845	1.42194474852651	not-significant
Ap1s3	157.941929428427	-0.116420860635986	0.205184733244573	-0.567395335876266	0.570445618012533	0.770812456764637	0.113051275515767	not-significant
Ap2a1	1306.08282969239	-0.0162803995779384	0.157679664227248	-0.103249836671868	0.917764687288367	0.967804434053133	0.0142123924770365	not-significant
Ap2a2	2622.76930857299	0.501391690630872	0.180139370227787	2.78335429948967	0.00538000204285766	0.0417480995422702	1.37936328969154	not-significant
Ap2b1	2149.11726321208	0.370892369825	0.12492210445788	2.96898912674062	0.00298781168588474	0.0291441117166486	1.53544917700389	not-significant
Ap2m1	5409.03710795614	0.0788072909936075	0.123716208431392	0.637000535279991	0.524124494932159	0.736112307817048	0.133055920792553	not-significant
Ap2s1	1430.43670673017	-0.249760555143346	0.142261425000415	-1.75564496941189	0.0791490486567611	0.231717383254807	0.635041384559372	not-significant
Ap3b1	1139.76795244623	0.209899132185769	0.0907516973654951	2.31289483589951	0.0207284218245334	0.0973991119362399	1.01144500290525	not-significant
Ap3b2	6.54935264555386	-0.598166115853495	0.629685904639039	-0.949943632923447	0.34214089451638	0.580213785473637	0.236411956877706	not-significant
Ap3d1	2148.42139727848	0.28890728667298	0.0848757001724214	3.40388693213814	0.000664342469407155	0.0121258364980707	1.91628829198629	not-significant
Ap3m1	1351.82624713034	-0.071745996014063	0.0783100243021954	-0.916178952227085	0.359573043047387	0.596403230519237	0.224460012782962	not-significant
Ap3m2	252.484592511901	0.32237227674441	0.179435022345463	1.79659618579784	0.0723997503739745	0.21794715483359	0.661648796057342	not-significant
Ap3s1	911.705142074667	0.320071710316974	0.165544692103217	1.93344592478634	0.053181288461511	0.178683435537039	0.747915705962709	not-significant
Ap3s2	618.27110126627	-0.0283205399835887	0.0896731992554154	-0.315819444591505	0.752139558277316	0.886861665572798	0.0521441169931668	not-significant
Ap4b1	333.577872357543	-0.0387741951242401	0.129260186413031	-0.299970131563504	0.764199938639658	0.894928932170414	0.0482114513787176	not-significant
Ap4e1	294.616879664052	0.208231739318902	0.131901919151763	1.5786861984875	0.114408052041758	0.295121913414221	0.529998542036661	not-significant
Ap4m1	430.667522128079	0.0973467602808696	0.13867738563663	0.701965643741964	0.482700589399523	0.705841480144339	0.151292823068068	not-significant
Ap4s1	394.367421765278	-0.390137530667406	0.149924273049392	-2.60223059770232	0.00926195519404349	0.0578659444148529	1.23757695447714	not-significant
Ap5b1	114.508994063771	0.572562649211928	0.277070217295504	2.06648933544983	0.0387822983580294	0.145224489881753	0.837960140359937	not-significant
Ap5m1	462.235427120218	0.108740317647845	0.0773827307109828	1.40522719538006	0.159953729702339	0.365023761014189	0.437678864470989	not-significant
Ap5s1	293.040467831718	0.0621055881521946	0.17365919145441	0.35762914494796	0.720620864437124	0.86762667011579	0.0616671066047133	not-significant
Ap5z1	316.004392622875	0.277664523997746	0.145484871472515	1.90854568717271	0.0563207240868226	0.186172360345296	0.730084795108329	not-significant
Apaf1	325.381442660408	1.11050928050469	0.267881439684318	4.14552528093532	3.39035589777733e-05	0.00256630869549743	2.59069110451307	up-regulated
Apba1	228.374905210756	0.91079481808485	0.242433826824689	3.75688009389659	0.000172044879175846	0.00564909533857268	2.24802109570682	not-significant
Apba2	17.4257852994018	-0.41591158997037	0.441164799132028	-0.942757878209362	0.34580476134652	0.583576825275477	0.233901962931462	not-significant
Apba3	873.14714002042	-0.172683922772958	0.157067517642781	-1.09942479109967	0.271582822205728	0.504645475956309	0.297013615754676	not-significant
Apbb1	230.2493634397	-0.152266822585858	0.130746072795512	-1.16459958857812	0.244181110429342	0.47286003810329	0.325267387114963	not-significant
Apbb1ip	577.94591342675	1.52586165482635	0.418673025001108	3.64451866661893	0.000267892692791623	0.00736583255088624	2.13277815828218	up-regulated
Apbb2	604.291980692455	0.370824633192121	0.136276436387169	2.72112070892863	0.00650609994448783	0.04648557136344	1.33268182667203	not-significant
Apbb3	177.85897178108	-0.0105318757476509	0.161179871061175	-0.0653423760567078	0.947901403201587	0.980465424278805	0.00856771694743337	not-significant
Apc	1118.96941500832	0.320073882984982	0.142635567115526	2.24399768905986	0.0248325500320802	0.109118411731253	0.962101963997829	not-significant
Apc2	19.0007849244332	-0.32456455546523	0.30104925038824	-1.07811115638609	0.28098415345578	0.514790230610114	0.288369703477786	not-significant
Apcdd1	1861.36644946736	-0.36469039867633	0.264285417090893	-1.37991116835215	0.1676139974665	0.376502797612638	0.424231792416223	not-significant
Apeh	511.513979945847	0.0461237801629336	0.0742915146343448	0.620848563795611	0.534699266756876	0.744010686750124	0.128420826331439	not-significant
Apex1	570.232020594053	-0.467144867215181	0.195856543717114	-2.38513790935627	0.0170727198790687	0.0859376050914628	1.06581675339886	not-significant
Apex2	211.603954213001	0.0874701330613408	0.143878411895266	0.607944804985846	0.543224081868078	0.750682263096286	0.124543845396983	not-significant
Aph1a	1505.42196121866	0.0246569930014985	0.109455332804233	0.225269910289332	0.821769306204934	0.924412580682313	0.0341341526739668	not-significant
Aph1b	255.305457476283	-0.0322576781008475	0.0995461912132439	-0.324047336293825	0.745902196893605	0.882824046352389	0.0541258460405986	not-significant
Aph1c	128.180207372801	1.32718700640309	0.393929497837607	3.36909780478082	0.00075414663520617	0.013023194645428	1.88528246840243	up-regulated
Api5	1509.4215930119	0.123178313184782	0.137538006209269	0.895594727448361	0.370469252719309	0.605658959639992	0.217771853785518	not-significant
Apip	195.177123345137	-0.028260652052193	0.153695483964093	-0.183874316429462	0.854112053773352	0.938238065274818	0.0276869512615418	not-significant
Aplf	255.493811012742	0.472861100010927	0.12644692686612	3.73960136264589	0.000184312315620055	0.00594425430554086	2.22590261897652	not-significant
Apln	83.2061204351771	1.05547872786236	0.538551193618743	1.95984846077523	0.0500135051178411	0.171392354056709	0.766008556187886	not-significant
Aplnr	190.000206453964	0.102668675220582	0.260818012570777	0.393641045756843	0.693846072743322	0.851407930002126	0.0698623091270216	not-significant
Aplp1	112.816330763977	-0.050706939687088	0.448238789931912	-0.113124836194544	0.909931584942101	0.9645393077734	0.0156800689001077	not-significant
Aplp2	9002.82690734615	-0.187765059899448	0.198565797001085	-0.945606256138976	0.344349452116255	0.581739793016504	0.23527122793895	not-significant
Apmap	873.475507860331	-0.661097548847224	0.189837677729014	-3.48243592502704	0.000496874114040102	0.0102379907411874	1.98978526754344	not-significant
Apoa1	0.63309649478803	-1.15073673906586	2.17650994957113	-0.528707318472219	0.597008499553463	NA	NA	not-significant
Apob	0.638115668728239	0.932647433051178	1.66714009220399	0.559429550889272	0.575868598366303	NA	NA	not-significant
Apobec1	1074.00810611352	2.02132765749352	0.554635165892937	3.64442751162248	0.000267987650650007	0.00736583255088624	2.13277815828218	up-regulated
Apobec2	6570.39526853923	-0.151190757810926	0.46651540890941	-0.324085239037164	0.745873501900222	0.882824046352389	0.0541258460405986	not-significant
Apobec3	221.435675714834	1.08032798150922	0.326709592491221	3.30669195621566	0.000944046442446349	0.0147849269618829	1.83018081656428	up-regulated
Apobr	428.07300817018	1.70674986258824	0.504571693914611	3.38257156152932	0.000718105659353994	0.0126945895460578	1.89638133659916	up-regulated
Apoc1	1564.57200038494	-0.671783637607472	0.29793718723733	-2.25478277430452	0.0241469670269169	0.107313277481552	0.96934654103281	not-significant
Apoc2	19.4624389962499	1.48396558933028	0.711823410335729	2.08473838845841	0.0370930540269293	0.141390323677751	0.849580311311067	not-significant
Apoc3	1.24884119052558	-2.17924848174809	1.27243633733943	-1.71265816434066	0.0867754459366015	NA	NA	not-significant
Apoc4	12.7477132114266	0.187239013949593	0.452675673079249	0.413627294517355	0.679147080762037	0.841854494294397	0.0747629652530572	not-significant
Apod	3370.37855992641	-0.131743870071575	0.266713298077254	-0.49395313627525	0.62133927660097	0.804796861247022	0.0943137260577261	not-significant
Apoe	59923.5238374473	0.343817350285486	0.279316190796693	1.23092524391378	0.218350825117795	0.440670446014109	0.355886074889176	not-significant
Apof	4.79016693428381	-0.505628563774442	0.720842045325267	-0.701441553046875	0.483027497607886	0.706033250370564	0.151174845531174	not-significant
Apoh	3.43772845964159	-0.808154901595852	0.776544596303481	-1.04070636180181	0.298011849738123	0.534776267415485	0.271827874333008	not-significant
Apol10a	0.665843260838772	0.70649581670727	1.2915592979645	0.547009972999851	0.584371880518212	NA	NA	not-significant
Apol10b	6.43110694485922	1.13547755846727	0.848766689227453	1.33779703289344	0.180962609381347	0.394521846932364	0.403928942417895	not-significant
Apol6	376.60032910288	-0.0824128611472473	0.336788015811789	-0.244702475379359	0.806686811229964	0.915906357229651	0.0381489265694299	not-significant
Apol7a	53.6299615874823	-0.114521582016655	0.567274597583339	-0.201880328335749	0.84001028115434	0.932208621432008	0.0304868848586649	not-significant
Apol7b	1.0150184191625	-0.269893077727525	1.46558492492345	-0.184153830417997	0.853892777952268	NA	NA	not-significant
Apol7c	3.44242966788471	0.109211409617349	1.09107946231066	0.100094826627993	0.920269042459896	0.968979438862389	0.0136854383087244	not-significant
Apol7e	1.7197022899299	2.93096983245071	1.67436503931582	1.75049631569492	0.0800327093375851	NA	NA	not-significant
Apol8	9.48494449149677	-0.914826076178788	0.514118659378244	-1.77940648426405	0.0751731441627944	0.223942844146612	0.649862810411933	not-significant
Apol9a	110.133215809865	0.203429059172178	0.779262388900752	0.261053352593008	0.794051363845775	0.909796016629014	0.0410559689787233	not-significant
Apol9b	83.4691054302712	-0.156417623317879	0.873582149949198	-0.179053135789204	0.857895979463131	0.93953456069115	0.0270872397876259	not-significant
Apold1	56.3763305904889	-0.0530214180805074	0.296962137477404	-0.178546054830111	0.858294155679827	0.939844482757774	0.0269440037064914	not-significant
Apom	2.23539806978168	-0.281389121624181	0.815316981077845	-0.345128493769608	0.729997773083213	0.873866445066146	0.0585549364764411	not-significant
Apon	1.79925291233681	-0.315035099322338	0.841725398891923	-0.374273010814527	0.708201209576111	NA	NA	not-significant
Apoo	497.598341520685	-0.268994751302364	0.279989837862148	-0.960730408490047	0.336687737491141	0.574057561290731	0.241044558303107	not-significant
Apool	383.322780153794	-0.293973235879557	0.154420165496366	-1.90372309817577	0.0569462565554774	0.187322688868814	0.727409616891947	not-significant
Apopt1	362.432731444649	-0.261483248607938	0.137916467431184	-1.89595378621781	0.0579661557222502	0.189345110813854	0.722745904559411	not-significant
App	8046.67149925937	0.356686318943981	0.189491234322487	1.88233677520382	0.0597903043433608	0.193430651138929	0.7134747062315	not-significant
Appbp2	348.604425826212	0.0372747922514564	0.165024816726937	0.225873859403426	0.82129952961482	0.924138938411656	0.0342627304580343	not-significant
Appl1	806.910352278148	0.204295542116709	0.125554255937691	1.62714947885236	0.103705354624027	0.27757383665893	0.55662147168311	not-significant
Appl2	1348.24323716	-0.0685670749508048	0.14322760825658	-0.478728059383446	0.632132101463957	0.811498093438508	0.0907124961829225	not-significant
Aprt	502.190060562074	0.174005771493235	0.242399295524212	0.717847678215942	0.472851211817755	0.698132536474617	0.15606212122279	not-significant
Aptx	389.55410305644	-0.393025263919592	0.155201853597333	-2.53234903327434	0.0113301147161293	0.0657084912822681	1.18237850443188	not-significant
Aqp1	3028.88297635543	-0.0762609020296655	0.285799135808677	-0.266833914014062	0.789597041043408	0.907233268519846	0.042281032448441	not-significant
Aqp11	37.7150943825493	0.254958439596165	0.435670815858279	0.585208901573754	0.558407260206834	0.762437088296128	0.117795985860573	not-significant
Aqp12	0.668984056287915	-0.0760083731034361	1.89583566985528	-0.0400922792581691	0.968019557113847	NA	NA	not-significant
Aqp2	1.02528797261059	1.59571535789059	2.71481492032508	0.58778053190437	0.556679612963638	NA	NA	not-significant
Aqp3	846.289935243687	-1.1590382390861	0.563586855129401	-2.05653880770514	0.0397306096252876	0.14742035711512	0.831442541088126	not-significant
Aqp4	569.216600551266	0.0429643416933746	0.547398580128574	0.078488222755863	0.937439698201382	0.975580539184259	0.0107368715493549	not-significant
Aqp5	46.1885857801826	-1.63331430650342	0.881173437655336	-1.85356734180437	0.0638010834933806	0.201270033158414	0.696220881856224	not-significant
Aqp7	138.902586887936	-0.385037354362793	0.442131620470332	-0.870865906295498	0.383827374318891	0.618413951183474	0.208720721460924	not-significant
Aqp8	0.566696718043099	0.770691760477141	1.98678079636314	0.387909809621633	0.698082778436698	NA	NA	not-significant
Aqp9	294.230004267892	-0.380442436821484	0.295006413172239	-1.28960734355075	0.197187024713541	0.415802436529303	0.38111297010765	not-significant
Aqr	777.979160810171	0.312310152562684	0.141595789492744	2.20564575882878	0.027408812500326	0.116632180232808	0.933181605929275	not-significant
Ar	606.322538994818	0.0289937108851402	0.314542026414692	0.0921775421097939	0.926556980867732	0.972003302312967	0.0123322595862122	not-significant
Araf	1242.6725657288	-0.0214679080277173	0.0915305280952385	-0.234543692410249	0.814562917326353	0.920493888778392	0.0359790904610336	not-significant
Arap1	1861.67783706191	0.652000739162506	0.19667205731376	3.31516712677866	0.000915883491843241	0.0145959987337792	1.83576618298297	not-significant
Arap2	830.554375822875	-0.284974084164919	0.295076073239581	-0.965764797654535	0.334161887087167	0.571493170758276	0.242988954979491	not-significant
Arap3	528.132467243794	0.668007524869972	0.298455112035012	2.23821773503952	0.0252068596704244	0.110253011171323	0.95760954047934	not-significant
Arc	98.7814912158649	-0.967812371785297	0.42051330591865	-2.30150237379771	0.0213632513642736	0.0993331761506374	1.00290567786117	not-significant
Arcn1	3090.09429257174	0.16862410459603	0.0787237717518735	2.14197187004086	0.0321957457120801	0.129537074525502	0.88760591530882	not-significant
Areg	62.7947793885469	-0.34859741180389	0.724374637505664	-0.481239118205825	0.630346561575214	0.810676385426936	0.0911524775663475	not-significant
Arel1	655.709285130121	0.379846150027988	0.138240774495443	2.74771427904949	0.00600122805169564	0.0443681603511394	1.35292857817802	not-significant
Arf1	5924.97561237542	-0.11622962144808	0.0905134742271304	-1.28411402214458	0.199102062450201	0.417628092175429	0.379210295766253	not-significant
Arf2	488.598451690029	0.302554408000111	0.178993904355492	1.69030565085178	0.0909694945816284	0.253679286069309	0.595714993216051	not-significant
Arf3	1807.47620408035	0.0874139765226411	0.147352101367901	0.593231964194326	0.553025923730163	0.758064386070679	0.120293906072857	not-significant
Arf4	3185.32181343934	0.388164250878063	0.137479693238247	2.82342971340059	0.00475128425153114	0.0386907224055572	1.41239316136642	not-significant
Arf5	1803.99939333778	-0.24493253931534	0.0988553913867059	-2.47768519126291	0.0132237763661692	0.0726595308146518	1.13870741083975	not-significant
Arf6	2632.05543441414	-0.100524001667907	0.170339770438517	-0.59013817741518	0.555098015496376	0.759843533490556	0.119275828163349	not-significant
Arfgap1	599.926797740802	0.105199785299414	0.115992043952994	0.906956905958538	0.364429586468366	0.600294181487917	0.221635866139274	not-significant
Arfgap2	1518.04202724832	-0.327787131242695	0.138930522301247	-2.35936010182085	0.0183064818821251	0.0895245663273599	1.04805777410931	not-significant
Arfgap3	719.903273733025	0.375310508678109	0.226610108605476	1.65619491110839	0.0976823534795609	0.265945666738898	0.575207081585991	not-significant
Arfgef1	1475.83240331788	0.198816427392364	0.0958388575786369	2.07448661655042	0.0380341404388717	0.143410151992132	0.84342010391156	not-significant
Arfgef2	1033.49001278464	0.19936837434927	0.137114875463606	1.45402439870346	0.145939541865734	0.344776398583084	0.462462471141845	not-significant
Arfgef3	12.938509003894	0.587953209168826	0.469956866931589	1.25107908946549	0.210905623736316	0.432354946680449	0.36415956778878	not-significant
Arfip1	845.960360415343	-0.0442607360150003	0.0915239076572528	-0.483597533671224	0.628671525454738	0.809681533804435	0.0916857654518527	not-significant
Arfip2	732.659762100008	-0.0359823290602041	0.101705556504943	-0.353789215621227	0.723496856160928	0.869293564695199	0.0608335354072732	not-significant
Arfrp1	463.145908673588	-0.153370054389396	0.0996739664005508	-1.53871727922477	0.123873332061069	0.31114189716863	0.507041504532549	not-significant
Arg1	2654.02687048243	3.54603720238133	1.24839448206734	2.84047811274294	0.00450459640112579	0.0373149790202903	1.42811679821817	up-regulated
Arg2	135.994902735328	0.549829134942135	0.57840497471258	0.950595446063295	0.341809781262921	0.579712515114281	0.236787323768606	not-significant
Arglu1	792.164097802865	-0.0190176097792885	0.0981925956316985	-0.193676617436817	0.846429101738726	0.934805013617781	0.0292789670321666	not-significant
Arhgap1	1442.84386557515	-0.0231355965226009	0.0909762786566122	-0.254303614790902	0.799261007383846	0.912299110267677	0.039862748687698	not-significant
Arhgap10	1231.14306809644	0.0648653948239332	0.16754300469418	0.387156688172887	0.698640212441384	0.854976349968574	0.0680458983948697	not-significant
Arhgap11a	212.746705130918	0.233186541860996	0.243267325115626	0.958560882560618	0.337780006756955	0.57508940326205	0.240264634744854	not-significant
Arhgap12	686.55509375521	0.148722728882706	0.115116392744586	1.29193354080061	0.196380161009392	0.414744124176558	0.382219758060139	not-significant
Arhgap15	190.424906720496	0.480813379409232	0.284608684255549	1.68938407718267	0.0911458503911886	0.253997461156729	0.595170624368777	not-significant
Arhgap17	733.053559791989	0.475773428666604	0.148186521521632	3.21063902290973	0.00132440188072707	0.017709567642324	1.75179204145504	not-significant
Arhgap18	654.565274428923	0.0732131324306922	0.196914229966135	0.371802141690234	0.71004016898437	0.861655637256814	0.0646662663332147	not-significant
Arhgap19	166.627011213153	1.22164718212473	0.42748656735917	2.85774402145908	0.00426664430947802	0.0361512816647829	1.4418763011336	up-regulated
Arhgap20	203.937275245438	0.0860358316443287	0.40863777136047	0.210543022877918	0.833243876685285	0.929350400230905	0.0318205096932106	not-significant
Arhgap21	1116.00139254105	0.360303119557124	0.110872679446559	3.24970156178819	0.00115526176323449	0.0164491302548472	1.78385706035877	not-significant
Arhgap22	124.029168307239	0.518645078768522	0.301452708532615	1.72048571496716	0.0853441881239881	0.242899894423865	0.614572673960381	not-significant
Arhgap23	1374.68540747715	-0.231699129991797	0.141834262232867	-1.63359068778027	0.10234482445537	0.275105450549694	0.560500805029416	not-significant
Arhgap24	748.866295828468	-0.377681219248929	0.190946638321594	-1.97794118068125	0.047935342564551	0.166970513406811	0.777360217447555	not-significant
Arhgap25	310.782932168469	2.0288165215514	0.533107573106955	3.80564190774377	0.000141436892182429	0.00493185607590823	2.30698960570787	up-regulated
Arhgap26	167.960503281128	0.518069877784391	0.265992458845069	1.94768633680005	0.0514525059644293	0.174703615378706	0.757698107479717	not-significant
Arhgap27	548.169028835367	-0.147276296335076	0.169121676013276	-0.870830397420585	0.383846765202883	0.618413951183474	0.208720721460924	not-significant
Arhgap28	112.220872024508	0.474834465159162	0.200736562632342	2.36546077571749	0.0180076507227155	0.0887400484138077	1.05188033868185	not-significant
Arhgap29	1481.21373006835	0.316272196814955	0.132245547353356	2.39155270740334	0.0167772748324367	0.0849846488299939	1.07065951582132	not-significant
Arhgap30	682.387090689875	1.51955877077031	0.455911767226819	3.33301063934663	0.000859116570216513	0.0140309015202733	1.85291442357595	up-regulated
Arhgap31	901.794752639641	0.663260131334958	0.173316490940323	3.82687260592723	0.000129781637951055	0.00470645899938503	2.3273057203433	not-significant
Arhgap32	753.708581655261	-0.262212398467393	0.319412330122655	-0.820921341285426	0.411691074072263	0.644511381215009	0.190769409179106	not-significant
Arhgap33	156.64150618224	0.208311174013137	0.257193520321624	0.8099394329711	0.417974986757655	0.649922230481008	0.187138607808874	not-significant
Arhgap35	1080.99683243394	0.0318257469649742	0.139382014023051	0.228334675661316	0.819386069195045	0.922813061642094	0.0348862670346238	not-significant
Arhgap36	7.32329525882378	-0.362350778970911	0.688054365082001	-0.526631029988055	0.598449839293699	0.7886701871464	0.103104575812143	not-significant
Arhgap39	454.678566536973	-0.141725918793797	0.37844295500043	-0.374497442536975	0.70803425896516	0.861048593192671	0.0649723384883549	not-significant
Arhgap4	317.986046052152	1.8918816393738	0.475440008622927	3.9792226254864	6.91409742675689e-05	0.00347660933273144	2.45884410833062	up-regulated
Arhgap40	156.224318787171	-0.955150674052722	0.382630873204767	-2.49627184041045	0.012550637918739	0.0701898081548672	1.15372594461438	not-significant
Arhgap42	496.447369264316	0.378482493427538	0.151311637872707	2.50134423728821	0.0123722853697908	0.069597836935407	1.15740425782643	not-significant
Arhgap44	215.288139892804	-0.315112017161324	0.272983395196985	-1.15432668325463	0.248366260899335	0.477171640348394	0.321325375576286	not-significant
Arhgap45	1026.08578375464	1.34782739167163	0.399207957571896	3.37625381986253	0.000734800972036007	0.0128661127281712	1.89055264778967	up-regulated
Arhgap5	1055.03559283151	0.0503188561949106	0.109620454001764	0.459027985727013	0.646214069363217	0.820981204933415	0.0856667852522267	not-significant
Arhgap6	221.480478158926	0.905008026835909	0.283018263634421	3.19770185575346	0.00138527421499915	0.018119781539227	1.74184704269012	not-significant
Arhgap8	38.737413633027	-0.229934910524688	0.225990363027695	-1.017454494272	0.308937269531256	0.546331523784196	0.262543739608907	not-significant
Arhgap9	264.859377419232	1.11367997810963	0.396593441844345	2.80811496259367	0.00498324337722181	0.0396979710135726	1.40123168971365	up-regulated
Arhgdia	6623.26431325795	0.260357340739991	0.172955495091269	1.50534298203477	0.132235920019902	0.324017714535253	0.489431245612514	not-significant
Arhgdib	1705.6551641521	0.730853503931881	0.340623068669159	2.1456371313528	0.0319019405884826	0.128895213781492	0.889763208844263	not-significant
Arhgdig	25.1094771055289	-0.438663666499038	0.427961557233097	-1.02500717432457	0.305359802506498	0.542710369974248	0.265431879950713	not-significant
Arhgef1	2091.97187188647	0.3623267220978	0.177943492492549	2.03618978712004	0.041731301395773	0.152522532469792	0.816665992353747	not-significant
Arhgef10	880.121104302067	0.351639880050248	0.195270671344238	1.80078184619108	0.0717372713062417	0.216632222510466	0.664276944674326	not-significant
Arhgef10l	753.209331854521	-0.309995835126724	0.147628699175028	-2.09983449599589	0.0357434025783978	0.138320271917684	0.859114165973046	not-significant
Arhgef11	942.967250406474	0.21201487786607	0.0977926957066182	2.16800320651884	0.0301584425707107	0.124691062658077	0.904164673846072	not-significant
Arhgef12	2322.10510957231	0.0215654072157159	0.0922246770168981	0.233835540695518	0.815112656863062	0.920542294772738	0.0359562528259799	not-significant
Arhgef15	249.572641255663	0.0488980342122257	0.255800936692569	0.1911565877923	0.848402914300938	0.935731762535618	0.0288486285547955	not-significant
Arhgef16	168.642954241912	-0.637659651936172	0.233930785026522	-2.7258475273525	0.00641366183183399	0.0462095132157611	1.33526860643958	not-significant
Arhgef17	850.025445507942	0.120124030405158	0.218411586672255	0.54998927591426	0.582326729116995	0.779444709027251	0.108214686653492	not-significant
Arhgef18	666.32409653959	-0.207510069185713	0.120675752251727	-1.71956723130966	0.0855111369432472	0.243129933187405	0.614161569260983	not-significant
Arhgef19	381.109658134583	-0.619222957975067	0.431714504766628	-1.43433438334392	0.151476862814145	0.352330519421897	0.453049735920532	not-significant
Arhgef2	1084.96630127341	0.867740102294293	0.283561413911828	3.06014873576598	0.00221227096783287	0.0241162658143384	1.61768993789907	not-significant
Arhgef25	538.119083105369	0.377848896580831	0.108778081101025	3.47357567587458	0.000513572514499235	0.0104264031983629	1.98186548452714	not-significant
Arhgef26	178.940623598258	-0.411991852424777	0.31268053795723	-1.31761271461396	0.187633327111457	0.403474140214282	0.39418429519752	not-significant
Arhgef28	530.400456383849	-0.141949429380498	0.164197913728223	-0.864502027811691	0.387312166858736	0.621733941665129	0.206395423004204	not-significant
Arhgef3	793.222950534372	0.561432488282105	0.19730967044068	2.84543827491159	0.00443503540732751	0.0369073650240579	1.4328869598534	not-significant
Arhgef33	8.37817916683639	-0.0970830418031405	0.50367531950362	-0.192749253425436	0.847155347999099	0.93518121716788	0.0291042244320396	not-significant
Arhgef37	916.215578859891	-0.543546799416077	0.24425866071857	-2.2252918189965	0.0260616542972714	0.112616774732637	0.948396914713675	not-significant
Arhgef39	36.0854232435852	-0.377996058819076	0.35982329523524	-1.05050468889724	0.293486136303782	0.529251119512354	0.276338214654751	not-significant
Arhgef4	559.866065340273	-0.74418994071826	0.387900540163693	-1.91850710082593	0.0550467426119974	0.183178587415413	0.737125294373578	not-significant
Arhgef40	608.18852277229	0.46526952653627	0.191939554031284	2.42404192759787	0.0153488333000567	0.0803234457098806	1.09515766946338	not-significant
Arhgef5	1574.66508770827	-0.650957908533828	0.247072854538845	-2.63468000055621	0.00842166374122085	0.0545802742625032	1.26296428635772	not-significant
Arhgef6	803.007552186831	0.744339634859785	0.333301112298479	2.23323477598602	0.0255334661501535	0.111174128629764	0.953996265816678	not-significant
Arhgef7	1335.90350042511	0.121053494477598	0.0831210500012463	1.45635184439782	0.145295380449032	0.343883294205621	0.463588921620676	not-significant
Arhgef9	116.67693175541	0.155943387601172	0.334055377114819	0.466818971596952	0.640629401315464	0.817582795031442	0.0874682562767854	not-significant
Arid1a	1976.19741760649	0.165333060696989	0.187833835636482	0.880209149415234	0.3787460178977	0.614145097980183	0.211729010279764	not-significant
Arid1b	1132.83152846505	0.148828933262372	0.107276771416697	1.38733605884049	0.165339312580235	0.373346096858567	0.427888384637446	not-significant
Arid2	875.13591534125	0.00348890602091908	0.219428711684449	0.0158999521718759	0.987314208159432	0.995251146966626	0.00206731324550769	not-significant
Arid3a	361.50684338489	0.188176013934879	0.61174442986785	0.3076056025153	0.758382456603354	0.890811438084657	0.0502142152289756	not-significant
Arid3b	116.130929597806	0.834245988549387	0.197949586389551	4.21443663391976	2.50402440890952e-05	0.0021883121289418	2.65989073251725	not-significant
Arid3c	0.765068747278386	1.07735990788219	1.96877531619889	0.547223392643019	0.584225266897344	NA	NA	not-significant
Arid4a	736.037323460346	0.304688955929005	0.202260592104634	1.50641779873453	0.131959954412395	0.323681721938354	0.48988182418543	not-significant
Arid4b	649.161295195458	0.00557201281740365	0.100465318003569	0.0554620532550913	0.955770360510831	0.981866312750303	0.00794764010231343	not-significant
Arid5a	327.102809172295	0.434872634430577	0.227136854085032	1.91458421039756	0.0555455503623257	0.184312288809027	0.734445707732485	not-significant
Arid5b	1137.74105245776	0.107637105561779	0.113356471090755	0.94954531070047	0.342343338383566	0.580265332689548	0.236373375103864	not-significant
Arih1	2365.05552629982	0.0713952854411581	0.0775206315482003	0.920984311083255	0.357058618136871	0.594610088385401	0.225767726659936	not-significant
Arih2	921.355293700728	-0.0194506597761017	0.0905974367545033	-0.214693268075654	0.830006471499002	0.92783294586903	0.0325302104386352	not-significant
Arl1	2442.50253313458	-0.0929348311961385	0.0978741461440138	-0.949534017486013	0.342349079179788	0.580265332689548	0.236373375103864	not-significant
Arl10	413.442567205604	0.623993408200324	0.156212990220173	3.99450396103961	6.48298376976486e-05	0.00338005789580807	2.47107586078311	not-significant
Arl11	168.099518565453	1.76685805139901	0.625835745432606	2.82319772287484	0.00475472385096519	0.0386994207101751	1.41229553586629	up-regulated
Arl13a	0.596478200058148	-0.441365315159205	1.65172002448937	-0.267215574440743	0.789303185348679	NA	NA	not-significant
Arl13b	372.796344858871	-0.205609362531614	0.137238162498998	-1.4981937879933	0.134082909135983	0.326435774159346	0.486202252894149	not-significant
Arl14ep	286.137058495152	0.252513423745817	0.19465007075567	1.29726859469154	0.194538786197793	0.412081834366795	0.385016529877614	not-significant
Arl14epl	6.77573359249392	-0.538213381745488	0.425220622799215	-1.26572737277521	0.205610704812689	0.425861288467861	0.370731836256141	not-significant
Arl15	515.279572344683	-0.087094374471759	0.292381077784168	-0.297879654633639	0.765795016693685	0.895844959452785	0.0477671455614778	not-significant
Arl16	162.954869087027	-0.0464970409777955	0.110676279368736	-0.420117492591915	0.674399624498144	0.840373203435034	0.0755278041787908	not-significant
Arl2	477.247597171457	-0.272607104964603	0.158543344469319	-1.71944843144997	0.0855327499496841	0.243129933187405	0.614161569260983	not-significant
Arl2bp	437.038122389925	1.49058509866426	0.484037184641439	3.07948468828577	0.00207359028931648	0.0230982388609936	1.63642113188751	up-regulated
Arl3	490.203134640421	-0.0816019010154576	0.140731690506019	-0.579840267121411	0.562022340232628	0.764940998353316	0.116372061680075	not-significant
Arl4a	1515.73945382971	-0.447184411538653	0.225993754595751	-1.97874676819525	0.0478445245078822	0.166867876777972	0.77762725997029	not-significant
Arl4c	1019.7127654715	0.234854975984634	0.315166551539888	0.745177350950299	0.456164512983239	0.684708304578134	0.164494404700833	not-significant
Arl4d	345.612686244329	-0.36309028377964	0.315708221245489	-1.15008181398389	0.250110175926351	0.478942497176967	0.319716625745858	not-significant
Arl5a	1549.15560324104	0.176753715439079	0.121529105526566	1.45441468258352	0.145831371678977	0.344650795274596	0.462620715043086	not-significant
Arl5b	688.795961423591	-0.199130352128459	0.167410837432917	-1.18947109507323	0.234254338790291	0.460688907534196	0.336592244562353	not-significant
Arl5c	42.3060566627766	1.67300908912728	0.603754357132319	2.77100954943605	0.00558827878877212	0.0427069368874593	1.3695015767956	up-regulated
Arl6	162.344662574006	-0.440389773476015	0.185362229281848	-2.37583338947866	0.0175093668785307	0.0873693077318684	1.05864110539412	not-significant
Arl6ip1	2105.70430538927	-0.167669648041929	0.118509273772537	-1.41482301514858	0.157120394306638	0.360524144360241	0.443065645198929	not-significant
Arl6ip4	507.016794946034	-0.241680629276895	0.0934027084905864	-2.58751200240893	0.00966718277029984	0.0592409897215633	1.22737769446172	not-significant
Arl6ip5	2130.45898211847	0.107160320843246	0.261197166859776	0.410266015254197	0.681610819153765	0.842922624868922	0.0742122891175097	not-significant
Arl6ip6	240.366400604555	0.14930333036855	0.147997363551921	1.00882425730625	0.313058925410856	0.550214140228133	0.259468252652006	not-significant
Arl8a	1011.96041993035	0.860394908876793	0.252054040665403	3.41353348910978	0.000641262767830818	0.0118513783785177	1.92623113595165	not-significant
Arl8b	2148.73799369219	-0.0355116867433313	0.0784927054589943	-0.452420215810793	0.650966286118678	0.824648255175493	0.0837312555845408	not-significant
Arl9	3.28009702004566	-0.815226692662988	0.65977671185968	-1.23560998442208	0.216603571583681	0.438555047726314	0.357975885939195	not-significant
Armc1	554.861174207829	-0.0178823404533703	0.0932718253185551	-0.191722852986912	0.847959303962309	0.935507423591722	0.0289527618655973	not-significant
Armc10	486.618082504063	-0.00186547768319571	0.154521471587436	-0.012072611424362	0.990367683718217	0.995790698575062	0.00183193467472941	not-significant
Armc2	16.5889369717773	0.546997310625847	0.292649213332739	1.86912277807464	0.0616057346589005	0.19728100154996	0.704914735930233	not-significant
Armc3	5.50931764622635	0.681260762248405	0.819336226102484	0.831478873440159	0.405703158193848	0.638874947004	0.194584142062332	not-significant
Armc5	420.226587255446	-0.0334481926969735	0.169024699348302	-0.19788937845142	0.843131614614916	0.933442665354164	0.0299123524712073	not-significant
Armc6	236.022895872938	-0.180653223067112	0.179424013954929	-1.00685086173856	0.314006448545441	0.551352618228217	0.258570558734773	not-significant
Armc7	142.480760724709	0.376540393005607	0.267972873674773	1.40514369175515	0.159978554067208	0.365029365747032	0.437672196176705	not-significant
Armc8	608.559985016207	0.279771200057667	0.121324019195472	2.30598361241982	0.0211115480354209	0.0986031346279431	1.00610927846671	not-significant
Armc9	102.557238995607	-0.135703017374843	0.140549582105974	-0.965517046308418	0.334285902153219	0.571645356516648	0.24287331993807	not-significant
Armcx1	191.584196750206	0.12232795598254	0.179718310630886	0.680664955914165	0.496083515462063	0.715107135181453	0.145628888642849	not-significant
Armcx2	297.652381331096	0.540524993490166	0.163801726467807	3.29987360417961	0.000967283826622141	0.0150048524397782	1.82376827114251	not-significant
Armcx3	816.5769798268	0.464849918073932	0.189771257925888	2.44952751620308	0.014304377980929	0.0766820169498664	1.11530647249354	not-significant
Armcx4	202.409586526434	0.531068317040313	0.350376757137661	1.51570646802824	0.129593591412693	0.319848429864449	0.495055776892266	not-significant
Armcx5	130.623215179427	-0.092525493285831	0.166815334457658	-0.554658200858126	0.579128471711806	0.776843033154424	0.109666724727425	not-significant
Armcx6	42.3632321395784	0.256281054147855	0.212790360343912	1.20438281947384	0.228441649356557	0.45400843357591	0.342936079694742	not-significant
Armh1	0.951547963124829	-1.5734675569127	1.50581015442857	-1.04493089801868	0.296054908133798	NA	NA	not-significant
Armh3	367.017689620856	-0.121977627911931	0.0758249440088175	-1.60867415738212	0.107687609436998	0.284822382237014	0.545425885470277	not-significant
Armh4	270.555964670559	0.0895842152669654	0.212046093039946	0.422475198588494	0.672678199797307	0.838804580308111	0.0763392067270717	not-significant
Armt1	274.565549273827	-0.0283925845545146	0.0894186882228702	-0.317524055863445	0.75084598919115	0.886296976319015	0.0524207323274126	not-significant
Arnt	1086.89381544537	0.27257343059366	0.0728270194949752	3.74275141951218	0.000182016267559341	0.00589191957661149	2.22974318981179	not-significant
Arnt2	52.0998009500511	-0.207004322745577	0.280345418788746	-0.738390246004215	0.46027734013158	0.687781880194785	0.16254926997239	not-significant
Arntl	595.135391553188	-0.170157790810331	0.137043578037	-1.24163272185137	0.214372103047966	0.435930012416169	0.360583230137999	not-significant
Arntl2	81.1138677900141	-0.367199771516071	0.209713200900547	-1.75096164637824	0.079952516758279	0.23309621628683	0.632464776067959	not-significant
Arpc1a	1477.45105108066	-0.33262258703273	0.0830730066977743	-4.00397915345517	6.22858557315301e-05	0.00333147104919929	2.47736395643986	not-significant
Arpc1b	3562.93106403833	0.586491893251603	0.271758630718314	2.15813529712519	0.0309173141571476	0.126832491133859	0.896769477427516	not-significant
Arpc2	4485.65336065238	0.293887272073381	0.195833928174784	1.50069640543126	0.133434103225624	0.325779642510317	0.487076057601678	not-significant
Arpc3	2543.1208096751	0.0522272490934704	0.148486241973173	0.351731233812936	0.725039834295626	0.870129354806938	0.060416179676907	not-significant
Arpc4	1625.91859865348	0.134634228647626	0.188614878714174	0.713804921252524	0.475347816160087	0.70014767338442	0.154810350025688	not-significant
Arpc5	3402.44003644423	0.255100651611204	0.19452362870173	1.31141215755521	0.18971855360088	0.406354780970306	0.391094626186019	not-significant
Arpc5l	912.640601422118	-0.488568683187327	0.145789339125793	-3.35119622680894	0.000804632642169549	0.0134571037205802	1.87104840025456	not-significant
Arpin	311.530873103254	-0.0104382673331685	0.168843985862838	-0.0618219670651942	0.95070460975732	0.980746021321373	0.00844344503546738	not-significant
Arpp19	1221.18913997214	-0.264153351971406	0.125580743936069	-2.10345426927779	0.0354260788015086	0.137385499040356	0.862059104387841	not-significant
Arpp21	128.456112596409	0.0486463762229712	0.520135127447831	0.0935264196857198	0.925485361804103	0.971666191805565	0.0124829078677923	not-significant
Arrb1	1458.8229880513	0.47136036827597	0.202415542361769	2.32867675464133	0.0198761964715511	0.0945930738463814	1.02414066169988	not-significant
Arrb2	864.920202641575	1.15388119785388	0.335100475107146	3.44338872538136	0.000574472943199881	0.0110813521986748	1.95540724172024	up-regulated
Arrdc1	560.57230983542	0.211170933082085	0.167323261698719	1.26205364955363	0.206929482114475	0.427615831154377	0.368946224754848	not-significant
Arrdc2	336.333380675364	0.367425454915926	0.289167620899889	1.27063138595013	0.203859815788156	0.423333048462699	0.373317826010445	not-significant
Arrdc3	2171.76530188251	-0.221483859821618	0.2142413144517	-1.0338055495433	0.301227076740491	0.538118310794973	0.26912222976745	not-significant
Arrdc4	812.236829796471	0.254058235252098	0.165542337727872	1.5347024739359	0.124856927888929	0.312661815906159	0.504925154106685	not-significant
Arsa	863.753474827658	0.159695302354397	0.220489814952942	0.72427518880398	0.468896806083962	0.694934790526217	0.158055945688022	not-significant
Arsb	1130.44515780664	0.643643190030256	0.301617497190599	2.13397165623824	0.0328451010519399	0.130859180680324	0.88319580318123	not-significant
Arsg	105.727549024673	0.45511130385455	0.213854091871207	2.12813933028993	0.0333255332304735	0.132063957452185	0.87921569272184	not-significant
Arsi	488.049523527461	0.674805886127065	0.371818762464651	1.81487852214348	0.0695425798676845	0.21288039033216	0.671864342144436	not-significant
Arsj	31.688801378096	1.15118053523397	0.409913079584151	2.80835277664673	0.00497956449482703	0.0396978568593465	1.40123293855888	up-regulated
Arsk	171.064380655774	0.252557929371079	0.175203292124186	1.44151360576069	0.149439636339054	0.349515108608748	0.456534046116908	not-significant
Art1	1330.02456688408	-0.103779317627731	0.515270271724786	-0.201407539542979	0.840379920305356	0.93232243365254	0.0304338656082997	not-significant
Art2b	2.52616712791347	3.78393111695234	1.50972119803085	2.50637741716004	0.0121975343996168	0.0689953427616452	1.16118022348276	not-significant
Art3	970.040622165241	-0.201751063662996	0.404792503780689	-0.498406126048969	0.618197819801499	0.802830671760359	0.0953760438554317	not-significant
Art4	79.3784580616269	-0.827314876711468	0.300350128156041	-2.75450149394194	0.00587816216055873	0.0438680219228777	1.35785194816508	not-significant
Art5	60.6796694454078	0.344062798477469	0.519691682563331	0.662051770350472	0.50793804368671	0.723428254051617	0.140604533535296	not-significant
Artn	17.1765023168464	-0.0621097024160372	0.403480267926905	-0.15393491913535	0.877661050745129	0.948024296286068	0.0231805322740043	not-significant
Arv1	168.565904309033	-0.264066782901196	0.192162900654737	-1.37418191545542	0.169385213652861	0.379203436567326	0.421127735480956	not-significant
Arvcf	579.376381069341	-0.407021041059404	0.222859958936281	-1.82635338802955	0.0677970482056972	0.209332151571746	0.679164062737172	not-significant
Arx	3.60947220599261	-0.0392887984790191	0.765985315656581	-0.051291842906077	0.959092967968393	0.983377616503908	0.00727968128021964	not-significant
Arxes1	28.09739857889	0.177556495602034	0.484474406943429	0.366493034631584	0.713997209181873	0.863649719496962	0.0636623636958196	not-significant
Arxes2	103.249022199632	-0.337296745132446	0.371927372872057	-0.906888736173974	0.364465638224296	0.600294181487917	0.221635866139274	not-significant
As3mt	288.604679089021	0.249118354312692	0.327383466661016	0.760937492822866	0.446694403073472	0.67596494471031	0.17007582582409	not-significant
Asah1	1522.64274190601	0.526934724455828	0.267593922016181	1.96915804546549	0.0489349449883578	0.169009389897357	0.772089165993885	not-significant
Asah2	521.480741675662	-0.141288480095856	0.293488574735259	-0.481410495189821	0.630224778964441	0.810676385426936	0.0911524775663475	not-significant
Asap1	1104.97124663217	0.507380087868868	0.131129822941196	3.86929591216178	0.000109150103584868	0.00435506244596936	2.36100561338985	not-significant
Asap2	315.332272036362	0.0213367686251238	0.107199105538319	0.199038681507438	0.842232486431921	0.933121631716683	0.0300617425981446	not-significant
Asap3	389.924607961714	-0.00437463945534902	0.159489716947063	-0.0274289749777475	0.97811758824823	0.991529027313526	0.003694567169663	not-significant
Asb1	159.981060941455	0.20191683193672	0.211865412038118	0.953042924724268	0.340568322487788	0.578207912471724	0.237915969532716	not-significant
Asb10	302.175134815015	-0.00350139682935791	0.469094039568259	-0.00746416823496733	0.994044510706633	0.997474667707925	0.00109812502904629	not-significant
Asb11	480.610827288939	-0.291005407897608	0.501457211569978	-0.580319519160008	0.561699166860372	0.764898396488255	0.116396249519638	not-significant
Asb12	229.69927872696	0.0349160813478686	0.549547630058509	0.0635360420791028	0.949339659780106	0.980470359298138	0.00856553099959933	not-significant
Asb13	391.32585664664	-0.0389962885303745	0.212184721237126	-0.183784620791779	0.854182421458911	0.938238065274818	0.0276869512615418	not-significant
Asb14	158.550787457704	0.0864344817296831	0.533883264016825	0.161897717263823	0.871386400464431	0.945161005393677	0.0244942044028645	not-significant
Asb15	47.0316437413603	0.737839166500992	0.558139666873109	1.32196152736218	0.186180962367441	0.40130592060154	0.39652443292599	not-significant
Asb16	276.186089805798	0.0898669444734022	0.510411632416725	0.176067586955053	0.860240844954942	0.940579706755123	0.0266043955020627	not-significant
Asb18	20.3117260629999	0.0338126316901193	0.714972117516217	0.0472922382030546	0.962280314179424	0.984419035048522	0.0068199972278592	not-significant
Asb2	1444.41439053616	0.0325078280154032	0.52590441384605	0.0618131872628081	0.950711601653858	0.980746021321373	0.00844344503546738	not-significant
Asb3	143.358396853199	-0.0951277222242154	0.140077643520865	-0.679107099699646	0.497070004310517	0.715759921061967	0.145232623561193	not-significant
Asb4	20.4268908123012	-0.0173075409754558	0.502713327800284	-0.0344282516860816	0.972535655233362	0.989155905147755	0.00473525197293629	not-significant
Asb5	928.463883537025	-0.114098645888873	0.596161308436504	-0.191388881288035	0.848220930503934	0.935594279479128	0.0289124422693013	not-significant
Asb6	368.817424497741	-0.209714936799165	0.167975459846347	-1.24848556444494	0.211853291626076	0.433356483224557	0.363154701794045	not-significant
Asb7	211.434613441423	0.045111018874508	0.11671652845024	0.386500690806102	0.699125891090548	0.855171358965782	0.0679468527611697	not-significant
Asb8	711.564426393856	-0.05236899560413	0.211253662368952	-0.247896273214275	0.80421466347371	0.914635741602538	0.038751831517041	not-significant
Ascc1	368.91404222486	-0.253992344602233	0.112125520209177	-2.26525008872553	0.0234973369861417	0.105371833626606	0.97727546251338	not-significant
Ascc2	712.985164595274	-0.132678168314759	0.271612580255802	-0.488483148276137	0.625207659222042	0.807735883424866	0.0927306232877327	not-significant
Ascc3	753.275768506031	0.127710190097537	0.193763215903772	0.659104409997822	0.509828723985595	0.725190878707691	0.139547667003211	not-significant
Ascl1	2.86776343064914	0.0479913678403321	0.749807872727071	0.0640048865661895	0.948966335871089	0.980470359298138	0.00856553099959933	not-significant
Ascl2	75.3990014294757	-0.350920864223202	0.33819401434409	-1.0376318010944	0.299441506688386	0.536209524610673	0.270665475975818	not-significant
Ascl3	1.09885955177629	-0.615533035122841	0.993366326904857	-0.619643547854825	0.535492489524664	NA	NA	not-significant
Ascl4	22.2245510750267	-0.19490560577721	1.04751109857128	-0.186065432665148	0.852393449250586	0.937801189256319	0.0278892208538026	not-significant
Asdurf	23.237792772174	2.32975569933925	1.62100513260553	1.43722907008598	0.150652915480674	0.351014410012724	0.454675054301836	not-significant
Asf1a	238.474892630921	-0.48046721296943	0.145159348962681	-3.30992951127767	0.000933194688199922	0.0147269425867146	1.83188740628304	not-significant
Asf1b	114.04197432488	0.0961028373806746	0.400936142746528	0.239696118993769	0.810565843845609	0.918202416056955	0.0370615688137107	not-significant
Asgr2	26.9653558648902	0.370532895870227	0.355979542786132	1.04088255457095	0.297930059265093	0.534718167664898	0.271875059994339	not-significant
Ash1l	1312.59851024216	0.297189566037039	0.133566101203719	2.22503736620833	0.0260787298066448	0.112616774732637	0.948396914713675	not-significant
Ash2l	640.211915958491	-0.083459909001639	0.132560729590505	-0.629597538120495	0.528957934714778	0.739628003618031	0.13098665404809	not-significant
Asic1	33.19047218851	0.397447160351327	0.229272073952395	1.73351753442877	0.0830037236851291	0.238732958231206	0.622087620415652	not-significant
Asic2	5.95332022957763	-0.590361012077532	0.599297081582084	-0.985089082227864	0.324580315691066	0.562236086589801	0.250081283054694	not-significant
Asic3	6.02129813528649	0.956033901449496	0.529019869843099	1.80717957103018	0.0707342851296936	0.214875800266469	0.667812492849792	not-significant
Asic4	1.14912156705404	-1.42599390319517	1.25360555977622	-1.13751402271199	0.255323465903634	NA	NA	not-significant
Asl	275.796795362533	-0.227895182361138	0.382655456338078	-0.595562348808616	0.551467635647699	0.757630602856191	0.120542491260397	not-significant
Asna1	1106.24886598687	-0.103370588598772	0.10930912097489	-0.945672123943961	0.344315844870637	0.581739793016504	0.23527122793895	not-significant
Asns	461.871298222966	-0.265145254178133	0.323257152423759	-0.820230123881537	0.412084932203246	0.644818679511436	0.190562390106133	not-significant
Asnsd1	956.956454211439	-0.179882209049524	0.180681219275434	-0.995577790380682	0.319455330343068	0.556905409237103	0.254218563775861	not-significant
Aspa	109.807802493229	-0.0928030398234849	0.379976409178508	-0.244233688149538	0.807049837541422	0.916191046875719	0.0380139565148243	not-significant
Aspg	163.808974432386	-1.16370698519912	0.277511733216964	-4.19336138227105	2.7485105579595e-05	0.00230700440232316	2.63695157673906	down-regulated
Asph	1882.68732713324	0.168967457882033	0.311466923642514	0.542489250242076	0.58748151087272	0.783084408415881	0.106191422956757	not-significant
Asphd1	0.750851754834582	1.11910889558897	1.4976647857849	0.747235900991332	0.454921176751453	NA	NA	not-significant
Asphd2	41.3936201078655	-0.0675069959989943	0.354937167871802	-0.190194214947297	0.849156944187198	0.93618377058444	0.028638891948927	not-significant
Aspm	147.164333467305	-0.286298144989992	0.378815712884449	-0.755771567155985	0.44978616670914	0.678880915143031	0.16820640014071	not-significant
Aspn	3736.36617015513	0.0391398506486017	0.369699057846201	0.105869489840259	0.915685901571063	0.967439999206149	0.0143759604917113	not-significant
Asprv1	10606.5735619762	-1.3616976740773	0.333834282130111	-4.07896296745996	4.52370415028163e-05	0.00288783685953062	2.53942734469203	down-regulated
Aspscr1	782.803705603305	-0.275894564580672	0.172700282831171	-1.597533947587	0.110146736736832	0.288428208730481	0.53996226719501	not-significant
Asrgl1	147.839261826516	-0.121360565197079	0.189490831186047	-0.640456134143632	0.521876098681312	0.734117408359652	0.134234477243227	not-significant
Ass1	1162.09043725487	-0.195361376180775	0.890591837551201	-0.219361292057141	0.826368620167288	0.926341567526309	0.0332288475083087	not-significant
Aste1	100.591374256478	-0.112103822616264	0.115846727821409	-0.967690885400617	0.333198771505128	0.570656121934147	0.243625519310988	not-significant
Astn1	11.4888871258619	-0.0102883415495171	0.364163037826388	-0.0282520203338759	0.97746114753496	0.991358603235482	0.00376922015122376	not-significant
Astn2	18.1665162401809	0.182431751258799	0.380671361531986	0.479236868580329	0.631770128462969	0.811161032760597	0.0908929205150884	not-significant
Asxl1	865.619971210198	0.324131361764534	0.136836094211908	2.36875631120086	0.0178480088118734	0.0884218748636799	1.05344028071811	not-significant
Asxl2	593.685662551977	0.410544092096888	0.140371056362277	2.92470615193872	0.00344781624391534	0.0317880866013867	1.49773561249001	not-significant
Asxl3	7.55550467732839	0.670287217139981	0.488790588761407	1.37131776378609	0.170275920513043	0.3801333110205	0.420064071574192	not-significant
Atad1	1185.65343506867	-0.0177797550908379	0.0801020636153746	-0.221963758339746	0.824342096249489	0.925711441556249	0.0335243684690138	not-significant
Atad2	304.181111188985	0.504950661540217	0.284233350016317	1.7765355877881	0.0756446816041794	0.225099481965464	0.647625504465492	not-significant
Atad2b	715.906802332903	0.169349397995582	0.322670775212104	0.524836492813027	0.599696860539153	0.789460859800516	0.10266939674375	not-significant
Atad3a	529.838671231288	-0.252124096660166	0.185013021289304	-1.36273703819971	0.172965400421021	0.383769186875682	0.415929898040025	not-significant
Atad5	90.2068705395051	0.239791611662187	0.345008313951359	0.695031400593998	0.487035623347455	0.70792474587608	0.150012906417306	not-significant
Atat1	315.007070128123	0.449932195667095	0.167532850284548	2.6856356523685	0.00723919818946098	0.049512353417357	1.30528643032615	not-significant
Atcay	11.7977651325899	0.862928393003109	0.569980588545161	1.51396101962995	0.130035726268593	0.320794106874855	0.493773618490242	not-significant
Ate1	523.404027131476	0.124922765001134	0.149746823768144	0.834226475444679	0.404153374614064	0.637173115672584	0.195742556727404	not-significant
Atf1	590.929382611922	0.163272171258487	0.104806666157131	1.55784147368739	0.119270831833499	0.303552823563766	0.517765723086009	not-significant
Atf2	689.423438884164	0.248867946099079	0.0989036014802946	2.51626778372336	0.0118605029788791	0.067746429160773	1.16911359103129	not-significant
Atf3	629.224168623782	1.29725932910146	0.668962494788689	1.93921085144129	0.052475668812588	0.177041645514291	0.751924562510219	not-significant
Atf4	3278.20815306913	-0.370840407058785	0.11921537771257	-3.11067593941518	0.00186659661314196	0.0217268117902023	1.66300399772492	not-significant
Atf5	1732.1558102408	-0.109730023438888	0.171520961604799	-0.639747016412586	0.522337083534784	0.734449325021898	0.134038163961654	not-significant
Atf6	1097.16966191689	0.259242254677598	0.116536848893547	2.22455178030777	0.0261113427564833	0.112721425589978	0.947993527333531	not-significant
Atf6b	967.296014160834	-0.0743470378569158	0.26233634061594	-0.283403502855747	0.776867543525903	0.900532848614804	0.0455004408544918	not-significant
Atf7	1352.38718773099	0.216173651331195	0.11398260326847	1.89654951836842	0.0578874186048582	0.189345110813854	0.722745904559411	not-significant
Atf7ip	1196.91043419497	0.239345048785387	0.101170664435084	2.36575543040899	0.017993326357497	0.0887253339225694	1.05195235748664	not-significant
Atf7ip2	2.20436440592393	-1.65716866117826	0.988788576104326	-1.67595854283354	0.0937463133092984	0.258858394452517	0.586937746829338	not-significant
Atg10	73.9317048673064	-0.195666474017678	0.209977144539701	-0.931846532376683	0.351415842852227	0.589510191149825	0.229508682643742	not-significant
Atg101	348.612900353795	-0.406638964148106	0.140808538320565	-2.88788569924893	0.0038784078016393	0.0341195347250414	1.46699689977078	not-significant
Atg12	646.788756445306	0.130470762979733	0.0674001791494966	1.93576285146577	0.0528967526642386	0.178130851574022	0.749260855898968	not-significant
Atg13	1126.61604404745	-0.228871202459344	0.0901394235423319	-2.53907994377022	0.0111144423103986	0.0649010091053105	1.18774855057311	not-significant
Atg14	250.68602576342	0.023631099053666	0.105299366916113	0.224418244342265	0.822431875771276	0.924839152474604	0.0339337929549607	not-significant
Atg16l1	611.381352064959	-0.104366649236648	0.0925457403748403	-1.12773044781888	0.259433774704408	0.489336640063341	0.310392264351307	not-significant
Atg16l2	150.259228087164	0.340739281427539	0.189530206731416	1.79780989692267	0.0722071384537776	0.217612005346077	0.662317148901563	not-significant
Atg2a	1088.48710674927	-0.263211385950895	0.236382844803291	-1.11349614296219	0.265495403934869	0.497830575297383	0.30291843381188	not-significant
Atg2b	688.079105105032	0.0701554586936234	0.170952828502205	0.41037904612803	0.681527914818286	0.842922624868922	0.0742122891175097	not-significant
Atg3	915.586981171805	-0.0154804090241616	0.0754546201789819	-0.205161844131497	0.837445679286181	0.930881822782589	0.0311054500294972	not-significant
Atg4a	349.828114852262	-0.0608435079123347	0.120308076259116	-0.505730868651674	0.613045595101007	0.798697128402054	0.0976178770065972	not-significant
Atg4b	666.392299803895	-0.223933565460641	0.201227745241037	-1.11283642915347	0.265778686589642	0.498190028308794	0.302604969480778	not-significant
Atg4c	228.343501436291	0.434797956213238	0.135581447427531	3.20691336803762	0.00134167393106282	0.0178587087120834	1.74814994631482	not-significant
Atg4d	522.129056406073	-0.341239913438483	0.13226510517358	-2.57996931987958	0.00988090931521469	0.0601890851493052	1.22048225773233	not-significant
Atg5	549.277578952421	0.18263280237583	0.128369704434791	1.42270953399759	0.154820375664084	0.357407513150683	0.446836322323973	not-significant
Atg7	607.870371526049	0.17993424877542	0.172428569362956	1.04352921003865	0.296703259603769	0.533515162490921	0.272853233423081	not-significant
Atg9a	1248.31634036501	0.0341529901283802	0.176544616429892	0.193452458755335	0.846604635119852	0.934805013617781	0.0292789670321666	not-significant
Atg9b	1787.10334185277	-1.20837076955708	0.445756156202995	-2.71083360878318	0.00671142960260435	0.0473309505984877	1.32485477304031	down-regulated
Atic	724.424247726086	0.11266016926957	0.123059606053387	0.915492685883412	0.359933040454483	0.596657873384334	0.224274624134409	not-significant
Atl1	42.2739634186145	-0.0313294232677132	0.235630112534309	-0.132960184633241	0.894224868915851	0.95715962454662	0.0190156293298438	not-significant
Atl2	1517.21665103746	-0.186182223535767	0.167147854187525	-1.11387743767795	0.26533176995171	0.497697381543654	0.303034644134686	not-significant
Atl3	1585.64934057532	-0.0646838200727141	0.128218996388306	-0.504479226126697	0.613924656751226	0.799363353887881	0.0972557654693092	not-significant
Atm	386.158041552886	0.362861679753832	0.14519409402409	2.49914903352493	0.0124491943951623	0.0699099805005691	1.15546081900526	not-significant
Atmin	667.180535070199	0.0746854223959206	0.0978168620196604	0.763522984216253	0.445151560338726	0.674966157735968	0.170718001801536	not-significant
Atn1	2099.39589425557	0.333494898198276	0.141284359789577	2.36045163594165	0.0182526981817016	0.0893686713552921	1.04881469867662	not-significant
Atoh1	0.896465485012777	-0.299400385170392	1.09821945270446	-0.272623458301611	0.785142677657379	NA	NA	not-significant
Atoh7	14.4158176056672	-2.06478396976397	1.73383976624131	-1.19087358011178	0.233703217697277	0.460104090915896	0.337143905282691	not-significant
Atoh8	193.694026784968	-0.233051112533535	0.276882495165082	-0.841696808585123	0.39995768509468	0.633004506164299	0.19859319836286	not-significant
Atox1	919.56435107802	-0.661404428699131	0.179573247920915	-3.68320134739901	0.000230323091476103	0.00677232888251987	2.16926195954193	not-significant
Atp10a	213.962039940826	0.44633492343561	0.287317694224696	1.5534543552565	0.120314625869992	0.305352158564916	0.515199005586182	not-significant
Atp10b	227.246242890485	-0.793694486841547	0.25874934102562	-3.06742611863486	0.002159108267165	0.0237109608424399	1.6250508466918	not-significant
Atp11a	1863.69166983962	0.273240258752887	0.131363300016137	2.08003497719166	0.0375223248032665	0.142263342234115	0.84690699251162	not-significant
Atp11b	934.198509373214	0.138114761128403	0.147290054263506	0.937705955904612	0.348395542205882	0.586493382840704	0.231736883483627	not-significant
Atp11c	400.373962376991	0.559358632812225	0.175358653000366	3.18979772735286	0.00142372404270279	0.018381133427901	1.73562771241094	not-significant
Atp12a	900.149422436393	-2.81790363216746	0.680967011154501	-4.13809125259978	3.50207093686496e-05	0.00262157319351831	2.58143801241245	down-regulated
Atp13a1	892.535108080129	-0.00150737245127296	0.134986727687321	-0.0111668197095984	0.991090352129835	0.996095550680961	0.00169899978603112	not-significant
Atp13a2	1786.648802562	0.399207988204572	0.312447993675608	1.27767819376379	0.201362917080182	0.42064022578488	0.376089198123645	not-significant
Atp13a3	1145.44216692434	0.257574743210986	0.149799941176318	1.71945824002571	0.0855309653290923	0.243129933187405	0.614161569260983	not-significant
Atp13a4	120.450200985656	-1.65567756272081	1.15742099965056	-1.43048861496437	0.152576831119084	0.354081528303802	0.450896728889943	not-significant
Atp13a5	21.1885613244838	-0.461453136788411	0.476829514426967	-0.96775288195607	0.333167800710503	0.570656121934147	0.243625519310988	not-significant
Atp1a1	5068.78724414537	-0.0555983542531767	0.318244462758993	-0.174703288695651	0.861312783514385	0.940837211961484	0.0264855137276196	not-significant
Atp1a2	7134.62924441644	-0.0368549068464982	0.473743883431351	-0.0777950030289705	0.937991121409299	0.97576957886628	0.0106527258183967	not-significant
Atp1a3	351.648470434609	3.89176307304843	0.93553171081216	4.15994779019291	3.18320351588892e-05	0.0024736522940853	2.6066613464905	up-regulated
Atp1a4	26.586579217427	-1.00324439306939	0.437049369549201	-2.29549442916299	0.0217048053041311	0.100379840225139	0.998353499921104	not-significant
Atp1b1	2751.3735459727	-0.359826216110221	0.254227597976104	-1.41537039634872	0.156959924666178	0.360433158781439	0.443175262050978	not-significant
Atp1b2	1684.13571247842	0.428975306018416	0.528401280653035	0.811836234553138	0.416885607390257	0.648846564330148	0.187857990631082	not-significant
Atp1b3	3413.9239932235	-0.355252041751373	0.159014316065291	-2.23408841758315	0.0254772559558241	0.111018248315913	0.954605629397733	not-significant
Atp1b4	73.6239483963537	0.0270735491401363	0.476783396280403	0.0567837499194582	0.954717458735735	0.981760955249632	0.0079942438360852	not-significant
Atp23	62.9915172474099	0.0428543837920604	0.162163559720162	0.264266422530513	0.791574631755898	0.908198336270455	0.0418192980188692	not-significant
Atp2a1	89244.3476642586	0.129256011788512	0.556446094248929	0.232288469852551	0.81631396727173	0.921005782073241	0.0357376432943345	not-significant
Atp2a2	4106.12062064241	0.105930940601884	0.207703909699934	0.510009372259388	0.610044895758036	0.796680750150079	0.0987156763760395	not-significant
Atp2a3	451.271082510051	1.03194223430608	0.395042986913475	2.61222770303756	0.00899543187728616	0.0568601146622778	1.24519226886041	not-significant
Atp2b1	1955.13909286178	0.628700344655233	0.17231973953499	3.64845226874065	0.000263824905055824	0.00731134359132926	2.13600280625947	not-significant
Atp2b2	6.37401593607841	-0.112582507714166	0.474575145901711	-0.237227989468886	0.812479923518798	0.919094681263224	0.0366397471208489	not-significant
Atp2b3	33.2260623680855	0.184904421695655	0.550941768764663	0.335615181456023	0.737161074262148	0.877838865019673	0.0565851953184161	not-significant
Atp2b4	2043.83664492369	-0.231898600604019	0.174619633962741	-1.32802134182402	0.184171056607544	0.398394415797787	0.399686757610797	not-significant
Atp2c1	1063.82054755648	0.177951757437424	0.153439509627156	1.15975186488689	0.246149847061523	0.475037766579587	0.323271861606487	not-significant
Atp2c2	584.583065640112	-2.01251892018746	0.624277799083609	-3.22375539085594	0.00126521422933386	0.0172202093482062	1.76396157307876	down-regulated
Atp4a	8.84791139438148	-0.828705114370171	0.525940324980851	-1.57566376831885	0.11510331159085	0.296220466729174	0.528384938115733	not-significant
Atp5a1	13105.3731498125	-0.165181083114344	0.14967201812567	-1.10362033720727	0.269757865367976	0.502187839942962	0.299133807572138	not-significant
Atp5b	20700.1077438209	-0.232797160816808	0.163694627577506	-1.42214295155523	0.154984756030892	0.357635214036782	0.446559725589429	not-significant
Atp5c1	5449.89049490663	-0.226033457142634	0.20068614472823	-1.12630325052449	0.260037182379993	0.490186759761939	0.309638423479669	not-significant
Atp5d	4842.59819509001	-0.422173979633275	0.144829374066779	-2.91497482712738	0.00355717233213233	0.0324117784969668	1.48929713773585	not-significant
Atp5e	1640.97141259452	-0.754789485853846	0.268182566170551	-2.81446141944155	0.00488590420059202	0.0393170062502254	1.40541955845196	not-significant
Atp5g1	2991.90245275053	-0.531667674648994	0.224524199134883	-2.36797492964041	0.0178857478288696	0.0884770816219749	1.05316921081758	not-significant
Atp5g2	2693.57047382577	-0.325594791202445	0.120246760249265	-2.70772194217545	0.00677467560492715	0.0476123734697701	1.32228016847022	not-significant
Atp5g3	2035.74931648811	-0.391451324849448	0.162200845570753	-2.41337413175627	0.0158055860091684	0.0818569844759182	1.086944258342	not-significant
Atp5h	3372.01236285164	-0.45290479458652	0.135843021799804	-3.33403062289045	0.000855972334141231	0.0140106444542134	1.8535418878069	not-significant
Atp5j	3131.08403065866	-0.442099690326153	0.22229455979588	-1.98880121372339	0.046723148773642	0.164092276759258	0.784911859164881	not-significant
Atp5j2	3578.89812406334	-0.667927584426789	0.196117685321118	-3.40574886621338	0.000659828446441337	0.0120850060802202	1.91775312675361	not-significant
Atp5k	514.692314059649	-0.435104952403841	0.171909260040499	-2.53101521291719	0.0113732915636579	0.0658625780792521	1.18136127356824	not-significant
Atp5l	3185.72873388251	-0.637748235754057	0.130555041761047	-4.88489932791196	1.03481713246508e-06	0.000367112625754298	3.43520067896338	not-significant
Atp5md	1986.5111763833	-0.574676191614024	0.177603161136654	-3.23573177378216	0.00121331338245623	0.0168798474751094	1.77263148194126	not-significant
Atp5mpl	1178.96391046217	-0.566970934327852	0.17171717978138	-3.30177175661565	0.000960762151658802	0.0149714331399148	1.82473662484292	not-significant
Atp5o	3484.90640928821	-0.430690320271962	0.200367306288863	-2.14950396972973	0.031594471745579	0.128163178321058	0.892236731049306	not-significant
Atp5pb	3936.23684020596	-0.157246196738849	0.144635758941521	-1.08718755230113	0.276953930839846	0.510344534482323	0.292136531930326	not-significant
Atp6ap1	3506.24298403051	0.199756917944854	0.133961051454728	1.49115668901988	0.135920361756373	0.329234246967642	0.482494995769966	not-significant
Atp6ap1l	1.30130934443091	-2.7974600304789	1.26215582763585	-2.21641414572307	0.026663151784778	NA	NA	not-significant
Atp6ap2	1177.8562817783	0.326554180368473	0.185494319113223	1.76045380758615	0.0783308929854135	0.230445617924818	0.637431545856515	not-significant
Atp6v0a1	2122.81706322162	0.413525618908851	0.218108607268228	1.89596194340144	0.0579650769975595	0.189345110813854	0.722745904559411	not-significant
Atp6v0a2	1461.39602003526	-0.193814607569252	0.189890217758928	-1.02066662441404	0.307412412333578	0.544815720772335	0.263750369255749	not-significant
Atp6v0a4	271.251488214964	-0.837196691688197	0.270181165371389	-3.09864934714229	0.001944049601111	0.0222648892280734	1.65237946122246	not-significant
Atp6v0b	2266.20401497788	-0.0524227967595124	0.112683932763585	-0.465219800852154	0.641774060274375	0.818275716041685	0.0871003371846338	not-significant
Atp6v0c	5266.68334744482	0.653197538941763	0.294260434239339	2.21979397478384	0.0264327561193151	0.113821108572795	0.943777188849789	not-significant
Atp6v0d1	1953.95647554036	-0.0802415131556438	0.14060221095053	-0.570698800631778	0.568203831943167	0.769248244025265	0.11393348645003	not-significant
Atp6v0d2	487.722343182529	4.64439426281322	1.08129463760237	4.29521621702624	1.74523156907845e-05	0.00180692300063495	2.7430603538651	up-regulated
Atp6v0e	1893.74178524641	-0.187769792089579	0.144872382642893	-1.29610481075904	0.194939377803759	0.412662564065318	0.384404927675266	not-significant
Atp6v0e2	411.512893063877	-0.192047460735512	0.232251158067954	-0.826895600147323	0.408296237452972	0.640979922943246	0.193155573432065	not-significant
Atp6v1a	2023.88646703065	0.283621434380634	0.28038213430955	1.01155316147037	0.311751750616271	0.548692495503336	0.260670979632203	not-significant
Atp6v1b1	14.1330601777936	0.494985089781485	0.624912664929871	0.792086826784081	0.428310050631449	0.659582119114337	0.180731126337455	not-significant
Atp6v1b2	1979.243817636	0.399909094495228	0.222465822716572	1.79762036978024	0.0722371881047627	0.217658543700447	0.662224280911201	not-significant
Atp6v1c1	813.093384754575	0.348731189486563	0.220005451263068	1.58510249398127	0.112943049044407	0.292808870679572	0.533415770411349	not-significant
Atp6v1c2	665.654375285193	-1.41879609385537	0.300017863813204	-4.72903871730365	2.25585366214404e-06	0.000557776907765586	3.2535394696999	down-regulated
Atp6v1d	1172.94218550605	-0.131942336152386	0.160540363454212	-0.821863943207139	0.411154336248079	0.643856406605162	0.191210978560206	not-significant
Atp6v1e1	1852.38008402773	-0.375745626839107	0.0724403229502458	-5.18696785900831	2.13745602835559e-07	0.000174405724633675	3.75843926403641	not-significant
Atp6v1f	1135.39995156666	-0.368012468181443	0.128462917998265	-2.86473695223404	0.00417355775467099	0.0356351802663141	1.4481210399127	not-significant
Atp6v1g1	1644.40208796033	-0.303306449862095	0.153790160227529	-1.97220972663894	0.0485856697712741	0.168235051454365	0.774083514677835	not-significant
Atp6v1g2	44.1498129378909	0.467647757020583	0.20799196673703	2.24839336036397	0.024551118194636	0.108400892266847	0.964967143028506	not-significant
Atp6v1h	859.815415057122	-0.270944528842053	0.122326949486313	-2.21492099639391	0.0267654876735015	0.114672090665232	0.940542269500438	not-significant
Atp7a	930.878292298839	0.297572539406552	0.2845728975628	1.04568123653055	0.295708228635795	0.532163937263733	0.273954559281103	not-significant
Atp7b	3.31393876183657	0.797917024949132	0.876827525361452	0.910004535521634	0.362820117862891	0.598693536069036	0.222795430788178	not-significant
Atp8a1	663.626410314642	0.348173498907231	0.133294744036212	2.61205722269621	0.00899991887815819	0.0568601146622778	1.24519226886041	not-significant
Atp8a2	44.5121269662675	-0.414575336256908	0.462255319747738	-0.896853575385893	0.369797055340432	0.605543194064714	0.217854872711033	not-significant
Atp8b1	332.268959477682	0.24607781828093	0.17173036897884	1.43293128492172	0.151877475628753	0.353053245326932	0.452159792040323	not-significant
Atp8b2	888.861506010978	0.368439568610666	0.205614194323109	1.79189753812272	0.0731493804145897	0.219706792474299	0.658156516185972	not-significant
Atp8b4	138.162607706555	2.39465643294934	0.657145169966365	3.64402957275317	0.00026840256062639	0.00736583255088624	2.13277815828218	up-regulated
Atp8b5	4.59766166972112	0.0867763120239165	0.639469661804152	0.135700436169391	0.892058102897768	0.955906243429554	0.0195847018221821	not-significant
Atp9a	1347.29743067893	-0.516270002529632	0.184316195896669	-2.80100183284524	0.0050944229685393	0.0403768277919343	1.39386780442595	not-significant
Atp9b	874.085165678228	0.052556069331167	0.12300464260302	0.42726898935664	0.669183417076745	0.836235866703071	0.0776712092118474	not-significant
Atpaf1	391.0105439401	-0.105822291545969	0.169527686161703	-0.624218344164925	0.532484201250939	0.742384423768823	0.129371148780324	not-significant
Atpaf2	435.446446647435	-0.181091303618743	0.0896870200420273	-2.01914729170267	0.0434719127480616	0.156500803912556	0.805483427230055	not-significant
Atpif1	1791.85374986703	-0.678889657041533	0.181877568502134	-3.7326739225325	0.000189457791962907	0.0060741880295534	2.21651176840499	not-significant
Atpsckmt	169.144986365375	0.151935350279714	0.129431622613767	1.17386576179378	0.240448798294778	0.468411595961858	0.329372362105416	not-significant
Atr	292.252562283423	0.172673813760299	0.15244426643771	1.13270126712739	0.257339725378449	0.487071094693913	0.312407642933703	not-significant
Atraid	1093.0037809682	-0.295634389541719	0.171034316592604	-1.72850919880545	0.0838969732628408	0.240279871301562	0.619282609340948	not-significant
Atrip	141.311170113997	0.05898922645385	0.118064912973043	0.499633845216306	0.617332921855368	0.802090442018929	0.0957766588290643	not-significant
Atrn	1065.30983715049	0.0224870753812791	0.161243619622514	0.139460249242255	0.889086465433521	0.954351248398976	0.0202917540528062	not-significant
Atrnl1	1002.96269424252	0.0871220490230641	0.213761753233756	0.407566123055667	0.683592239758047	0.844026072265115	0.0736441376563568	not-significant
Atrx	1679.82848548727	0.440572068894948	0.136683982082823	3.22328968019079	0.0012672732377484	0.0172338599723468	1.76361744008281	not-significant
Atxn1	483.332341973937	0.0628601772481902	0.14719500708489	0.427053732956701	0.669340191049961	0.836250297609074	0.0776637146651302	not-significant
Atxn10	1271.93649765316	-0.0384436586585717	0.0975240925939369	-0.394196527607187	0.693435949147645	0.85107593738601	0.0700316881922818	not-significant
Atxn1l	528.55888510377	0.329065720896168	0.12565098277644	2.6188869647096	0.00882171735867489	0.0561911028790849	1.2503324437976	not-significant
Atxn2	842.330993906799	0.271894882761331	0.124189341541399	2.18935763235925	0.028570856504738	0.119919703523873	0.921109453859786	not-significant
Atxn2l	2689.56127230229	0.467624902564677	0.147811195197002	3.16366363144164	0.00155796743950208	0.0193195065693271	1.71400396989542	not-significant
Atxn3	496.814439488488	0.143759570125589	0.0972957712268185	1.47755209001276	0.139527706046849	0.335041700240231	0.474901136076118	not-significant
Atxn7	644.592752682471	0.216507612922735	0.106364668096563	2.03552191528656	0.0417983857248866	0.152633658591668	0.816349685720796	not-significant
Atxn7l1	681.775381612937	0.564547877752707	0.178132160620857	3.16926419005443	0.00152825412576686	0.0190961554964696	1.7190540576071	not-significant
Atxn7l2	127.373758071988	0.0870754656336518	0.201198479254068	0.432783915447469	0.665171759604329	0.833536596251171	0.079075327808339	not-significant
Atxn7l3	872.583193285547	-0.0310705708992739	0.152122435836759	-0.204247129809408	0.838160383271691	0.931389675770542	0.0308685804259782	not-significant
Atxn7l3b	1307.09661075158	-0.0117420934339612	0.145356349996398	-0.0807814273972353	0.935615778580891	0.974853986214255	0.0110604281273063	not-significant
AU018091	206.291440686884	-2.41574669306393	1.61052679534031	-1.49997299023731	0.133621399158492	0.325846923620358	0.486986374901648	not-significant
AU021092	65.1513004720586	-0.29484042179207	0.32754127066584	-0.900162661006675	0.368033693640591	0.603698220369504	0.219180104393079	not-significant
AU022252	218.195074928026	0.206438500299671	0.172071881464781	1.19972245634987	0.230247148606927	0.45599553617918	0.341039408700124	not-significant
AU040320	678.486412783342	0.16973010583664	0.123639773855735	1.37277916760576	0.169821008963776	0.379735413165232	0.420518899765426	not-significant
AU041133	36.4402367209489	0.0605173328224819	0.205427319721972	0.294592427649773	0.768305247460554	0.897043237698275	0.0471866233536624	not-significant
Auh	521.845917127715	-0.0883176751211347	0.147082856390283	-0.600462061239718	0.548198337847114	0.754940816483295	0.12208709351279	not-significant
Aunip	8.85082171150507	-0.557898455340771	0.687800634210307	-0.81113396468632	0.417288742740687	0.649299974201298	0.187554614383111	not-significant
Aup1	1693.81235842509	0.25441579732125	0.120212350703294	2.1163865096457	0.034311948477301	0.134600165192566	0.87095440710925	not-significant
Aurka	134.755982157746	-0.161885026973936	0.367057397134672	-0.441034639916386	0.659187919589583	0.829576109364253	0.0811437635147166	not-significant
Aurkaip1	886.270620524901	-0.402805793219112	0.0868335703434889	-4.63882564802676	3.50394490105823e-06	0.000692084876467953	3.15984064091714	not-significant
Aurkb	134.05557917565	-0.117932221453243	0.538253027646678	-0.219101826456714	0.826570728032129	0.926420035835062	0.0331920609584857	not-significant
Aurkc	1.04208962372172	-0.585785611485799	1.54492023633405	-0.379168838435189	0.704562490202732	NA	NA	not-significant
Auts2	302.984808808196	-0.234077144683576	0.210541982773444	-1.11178370033428	0.266231161703929	0.498595956661874	0.302251247706607	not-significant
Aven	249.856687717168	-0.275971011747758	0.157436667014965	-1.75290176666104	0.0796188703176492	0.232557784985451	0.633469117689199	not-significant
Avil	59.2765712914282	0.102245225915142	0.354914192098412	0.288084354448106	0.77328216852932	0.899430314410516	0.0460324790547751	not-significant
Avl9	401.32871610304	0.367280838937243	0.121486068754729	3.02323420867914	0.00250088608709023	0.026094603615873	1.58344929580973	not-significant
Avp	12.5029983591212	-2.06462584620122	1.11063450637693	-1.8589606520838	0.0630327159231091	0.199788244561107	0.699430069025141	not-significant
Avpi1	453.897461241082	-1.09215405725713	0.325750336678591	-3.35273347187583	0.000800177216275964	0.0134342510209953	1.87178654110398	down-regulated
Avpr1a	200.339928170305	-0.364120087144883	0.406308555676439	-0.896166428340849	0.37016388289551	0.605566685091418	0.217838025316013	not-significant
Avpr2	1.35918375355305	2.18683794483412	1.1441860777652	1.91126075323815	0.0559710799550385	NA	NA	not-significant
AW146154	118.31909397589	-0.281020391988454	0.166111002517583	-1.69176266309456	0.0906912351848138	0.253119594147593	0.596674234530403	not-significant
AW209491	182.297980494626	-0.208176070348441	0.108727295224975	-1.91466245819589	0.0555355642227947	0.184312288809027	0.734445707732485	not-significant
AW549877	1511.7636182286	0.215645074217859	0.109677547421017	1.96617338086588	0.0492785862232929	0.169652782593101	0.770439012795058	not-significant
AW551984	219.89158648274	1.20240519261913	0.525926221251565	2.28626211060123	0.0222389290815904	0.101914373401425	0.991764561344736	not-significant
AW554918	188.335871507581	-0.0625584217990849	0.119685884187058	-0.522688387390046	0.601191120711032	0.790438581259946	0.102131870015352	not-significant
Awat1	828.541815300591	-1.53403458880175	0.470707062397855	-3.25900057880402	0.00111805439790291	0.0162038452214721	1.7903819138334	down-regulated
Awat2	778.849562079797	-1.46748626602492	0.471826550430227	-3.11022401068108	0.00186945507508212	0.0217290864460577	1.6629585322978	down-regulated
Axdnd1	2.40015224572211	-0.173940160618923	0.82133495284638	-0.211777375376665	0.832280720012554	0.929232036825329	0.0318758255865986	not-significant
Axin1	697.894759327476	0.00632173805311913	0.101440880757487	0.0623194318297809	0.950308454190206	0.980705916685306	0.00846120455514518	not-significant
Axin2	540.432396296557	-0.222075613427701	0.185894858414668	-1.19463020828864	0.232231541312381	0.458174739400341	0.338968858493317	not-significant
Axl	4480.46201113925	0.532036949786926	0.217783142503232	2.44296663034436	0.0145670841361718	0.0776689736482727	1.10975243376444	not-significant
AY074887	0.800103529418245	-0.384974517234531	1.33782255326186	-0.287762017687541	0.773528913575575	NA	NA	not-significant
Azi2	1029.68220904939	0.261554271138456	0.0853559119253801	3.06427832868931	0.0021819580832258	0.0238815385380026	1.62193769776708	not-significant
Azin1	1161.93543407486	0.266465955796188	0.11071633157175	2.40674480461361	0.0160954125831752	0.0827058925212557	1.08246354729993	not-significant
Azin2	144.998030532558	0.299294752606146	0.371673612904136	0.805262311380018	0.42066832558054	0.652369704946197	0.185506215136645	not-significant
B020011L13Rik	0.646788052478969	-1.30596617865111	1.86612106293315	-0.699829290066746	0.484033920511895	NA	NA	not-significant
B230118H07Rik	329.450844083564	-0.291724234908345	0.271840568449271	-1.07314458828754	0.283206247972238	0.517425297879418	0.286152341640252	not-significant
B230219D22Rik	1169.24632471626	0.343964999271426	0.105067510334031	3.27375225869435	0.0010612961428713	0.0156508400331554	1.80546234744832	not-significant
B230307C23Rik	133.003859501692	-0.0418828628464671	0.168655590977241	-0.248333675769568	0.803876245388424	0.914635741602538	0.038751831517041	not-significant
B230311B06Rik	6.56903795907337	0.44258241352252	0.69870117661187	0.633435906990572	0.526449022958715	0.737815321681833	0.132052330333419	not-significant
B2m	21757.5476578196	0.684313492735952	0.383611661502992	1.78387041221533	0.0744447247225733	0.222583998304814	0.652506060566065	not-significant
B3galnt1	336.417566967851	0.773148435191824	0.322453868240488	2.39770246643531	0.0164982603620019	0.0840309334730054	1.07556081199023	not-significant
B3galnt2	656.185340155292	-0.0307510715522635	0.149434127995288	-0.205783457666599	0.836960063523111	0.930785830491594	0.0311502366725353	not-significant
B3galt1	37.9567759510835	0.277402353296292	0.446976275467391	0.620619859535542	0.534849769738196	0.744156653794664	0.128335630694551	not-significant
B3galt2	379.953519332617	-0.602324646139352	0.522341561395532	-1.15312410624598	0.248859448467478	0.477668470893998	0.320873423922121	not-significant
B3galt4	89.5219716363548	0.4931732964113	0.222898087083703	2.212550600428	0.0269286439939455	0.115250076406293	0.938358778017963	not-significant
B3galt5	16.7988095000319	-0.249923494625755	1.05138347692822	-0.237709170925861	0.81210667016441	0.918970917494425	0.0366982324349383	not-significant
B3galt6	64.8364531290235	0.190224802394463	0.159647400125718	1.19153085014016	0.2334452531318	0.459873622146045	0.337361500373681	not-significant
B3gat1	10.2421924272789	0.492431428098372	0.92785450873976	0.530720520792864	0.59561246360344	0.787111336860879	0.103963832362171	not-significant
B3gat2	31.5187317138927	-0.0800603263193585	0.213101200349704	-0.375691578404898	0.707146199478602	0.860506819030999	0.0652456837840667	not-significant
B3gat3	650.823859379205	-0.0406456759831908	0.116567488109247	-0.34868792870528	0.727323607672144	0.872093604232309	0.0594368985308949	not-significant
B3glct	246.632664675279	0.461252599974712	0.118867772250632	3.8803839866887	0.000104291682217178	0.00423367154751774	2.37328283801093	not-significant
B3gnt2	464.474982660927	0.294188569004642	0.248027565627089	1.18611239142248	0.235577917628798	0.462318503769914	0.335058724073603	not-significant
B3gnt3	61.1657691146296	0.607860940442444	0.344604508938932	1.76393786115597	0.0777424415817646	0.22937604486943	0.639451940071436	not-significant
B3gnt4	2.2653661249403	-0.304461830099383	0.80860211325123	-0.376528610437588	0.70652394971501	0.860301771034118	0.065349183051221	not-significant
B3gnt5	56.9066136929605	-0.0342408800244199	0.841572728252901	-0.0406867747431689	0.967545605091833	0.98707975450883	0.00564775559404257	not-significant
B3gnt6	4.61517132608968	-0.326471269157632	0.660143102224535	-0.49454620984071	0.620920479852792	0.804633322043974	0.0944019860822247	not-significant
B3gnt7	28.6759404465257	1.9546946803998	0.8447788611267	2.31385368449298	0.0206757494159043	0.0972636364134167	1.01204949741684	not-significant
B3gnt8	202.723713088646	-0.168679058200302	0.372719411068306	-0.452563116358299	0.650863362905296	0.824645902115801	0.0837324948065866	not-significant
B3gnt9	369.641974644796	0.253792617192035	0.274579614794579	0.924295189873818	0.355332646474163	0.59291139650428	0.22701020188753	not-significant
B3gntl1	152.745423374609	-0.00491512033363386	0.13307581858965	-0.0369347367968483	0.970537042675293	0.988387054881581	0.00507295128120168	not-significant
B430306N03Rik	133.888119839948	3.02405031799735	0.92523544699374	3.26841165437732	0.00108152936038732	0.0157876320785889	1.80168300313417	up-regulated
B4galnt1	690.295372049024	0.701636935840238	0.367540751713679	1.90900446431809	0.0562615157654499	0.186172360345296	0.730084795108329	not-significant
B4galnt2	13.9661372853754	0.473096048577609	0.543632827546898	0.870249228164566	0.384164218557833	0.618639868938076	0.208562094837437	not-significant
B4galnt3	171.062188279144	-1.22202707020898	0.48049057828284	-2.54329038995149	0.0109813922362259	0.064439172924477	1.19085004237822	not-significant
B4galnt4	44.1696851886825	-0.00851970098348677	0.636996121011795	-0.0133748082640664	0.989328765138208	0.995517846298639	0.00195095012220677	not-significant
B4galt1	2102.4963728005	0.575913926094164	0.170355591310089	3.38065760956363	0.000723125896199395	0.0127379292664031	1.89490116707668	not-significant
B4galt2	258.297023772507	0.260900348831318	0.181436260601586	1.43797247565759	0.150441863927085	0.35072296820373	0.455035792038341	not-significant
B4galt3	325.704238352825	-0.116122028325878	0.147428182221215	-0.787651496317288	0.430900584080119	0.661164006463617	0.179690797296177	not-significant
B4galt4	153.813023811967	0.406717852116048	0.176122412208816	2.30929072010342	0.020927454265379	0.0980534664679352	1.00853704818402	not-significant
B4galt5	588.486672485325	1.85180060356405	0.572094161958922	3.2368807911328	0.00120843881014315	0.0168695576926656	1.77289630414193	up-regulated
B4galt6	441.719085855082	0.596862289703229	0.373768686948529	1.59687611762251	0.110293324336915	0.288463596335215	0.539908986349804	not-significant
B4galt7	210.176961432524	0.505487063666936	0.191006041102542	2.64644542522906	0.00813426293714377	0.0535038439626155	1.27161501514172	not-significant
B4gat1	421.897542830251	-0.00878498409342975	0.139473266830193	-0.0629868668963304	0.949776962253272	0.98053372784869	0.00853746312149454	not-significant
B9d1	88.3027935513116	-0.316941050719426	0.19694394971957	-1.60929569641881	0.107551699675807	0.284601295120722	0.5457631279253	not-significant
B9d2	101.127624811004	0.234862469173264	0.226041135151306	1.03902534826705	0.298792947520639	0.53551958732882	0.271224639653323	not-significant
Baalc	22.2594243244731	-0.0443802612681977	0.423582277627907	-0.10477364991928	0.916555419262854	0.967705986028894	0.0142565724858595	not-significant
Baat	1.11173180033479	0.569031587177967	1.15238263673006	0.493787019207977	0.621456601568389	NA	NA	not-significant
Babam1	1026.05341214595	-0.151165658776485	0.105902878091381	-1.42739896687272	0.15346492846447	0.355334019241158	0.449363211701635	not-significant
Babam2	659.410780835826	-0.0528648430360204	0.107973851042156	-0.489607831208878	0.624411433831996	0.807110509996383	0.0930669973773093	not-significant
Bace1	315.912291232275	0.547209915550752	0.22549415436966	2.42671441785446	0.01523624402567	0.079948638667173	1.09718892684418	not-significant
Bace2	315.642984725656	-0.657680380720596	0.305140871626245	-2.15533362415692	0.0311357363995423	0.127344381529857	0.895020211473098	not-significant
Bach1	906.46557128601	0.425162898605604	0.181184640603878	2.34657251955001	0.0189469787107902	0.0915321922976272	1.03842613567835	not-significant
Bach2	131.467960314174	0.684933862026766	0.369465398439926	1.85385117231251	0.0637604551104886	0.201180755403725	0.696413565473482	not-significant
Bad	412.775976615499	-0.271735453354387	0.0767390801320225	-3.54103089178149	0.000398566910268289	0.00907142734821229	2.04232437328374	not-significant
Bag1	2718.1249653531	-0.332086690275786	0.148566251031095	-2.23527677363468	0.025399183923451	0.110752591043638	0.955646104718515	not-significant
Bag2	153.605653285818	-0.276588204043873	0.380319049581215	-0.727253090131656	0.467070928974737	0.693236060931218	0.159118854128775	not-significant
Bag3	1886.44566567957	0.127713143931474	0.213879076766384	0.597127806339714	0.550422054357643	0.756853514076708	0.120988168299492	not-significant
Bag4	434.708989485465	-0.356530600011867	0.165914284773901	-2.14888428984718	0.0316435734637618	0.128296018721771	0.891786820429385	not-significant
Bag5	424.266684110926	-0.118057937062346	0.0806656830226573	-1.46354599178421	0.14331803848966	0.34058643805341	0.467772649373512	not-significant
Bag6	2809.62436271967	-0.0297981844023948	0.0943260169842699	-0.315906314663579	0.752073618784524	0.886853363828489	0.0521481823606964	not-significant
Bahcc1	326.064856037815	-0.127313453720458	0.132632354575334	-0.959897410613673	0.337106849553234	0.574542733980076	0.240677663335115	not-significant
Bahd1	500.756070820533	0.00388328516566587	0.237037115784214	0.0163826038501118	0.986929158004774	0.995204091186414	0.00208784730756527	not-significant
Baiap2	1178.31853628939	-0.297100947716667	0.118759061122217	-2.50171182652677	0.0123594480884157	0.0695537613521866	1.15767937911077	not-significant
Baiap2l1	4130.47469271691	-0.769455421400572	0.281495408774696	-2.73345638122443	0.00626734239657563	0.0454890285938172	1.3420933373149	not-significant
Baiap2l2	28.5751508094923	-0.676100148446787	0.33965211375759	-1.99056658581351	0.0465285568271123	0.163882966177306	0.785466184194252	not-significant
Baiap3	6.21213804424291	-0.239458955502253	0.60846568748228	-0.393545536631803	0.693916598120193	0.851426981020007	0.069852591506262	not-significant
Bak1	983.591852653608	0.966811416754793	0.308704433146471	3.13183522147889	0.00173717343578364	0.0206324114254391	1.6854500106328	not-significant
Bambi	522.922078485505	-0.623218098776242	0.908791755813509	-0.685765572574286	0.492860949364584	0.712395873505349	0.147278604816664	not-significant
Banf1	939.490074484498	-0.37048020227875	0.146291818419743	-2.53247383401689	0.0113260822697973	0.0657084912822681	1.18237850443188	not-significant
Bank1	67.9341664633383	0.449074317491491	0.536752693316739	0.836650329067825	0.402789146763515	0.635838018080844	0.196653508272302	not-significant
Banp	485.166896527077	0.326294195590098	0.270868321012314	1.20462294878427	0.228348893335059	0.453943914037621	0.342997802051812	not-significant
Bap1	758.352368051902	0.0958166949005354	0.0720944311433686	1.32904432951267	0.183833345214396	0.39798941896972	0.400128474017138	not-significant
Bard1	33.5413494617893	0.044447952499051	0.56082217589857	0.0792549838597855	0.936829811293662	0.975381248596483	0.0108255978415965	not-significant
Barhl1	0.859958764191566	-0.517012544142283	1.38000329558612	-0.374645876423575	0.707923849448302	NA	NA	not-significant
Barx2	649.946615549452	-1.20986541845278	0.303154886759618	-3.9909151107042	6.58188377804985e-05	0.00341280674317687	2.46688830379525	down-regulated
Basp1	1128.33811426848	1.58108114369341	0.470124611534044	3.36311076872629	0.00077069432983498	0.0131695924278294	1.88042766536347	up-regulated
Batf	64.5082639739485	0.817451107878463	0.445420242404412	1.8352356495201	0.0664707811243486	0.206695250984803	0.684669501576814	not-significant
Batf2	78.5046899429498	2.25003404533446	0.65552059373849	3.43243838077203	0.000598179794928572	0.011358009864566	1.9446977584625	up-regulated
Batf3	24.3219963476698	0.517331562539696	0.468002087763546	1.10540439042031	0.268984402211813	0.501720934929086	0.299537777117569	not-significant
Bax	545.47540383857	0.0472459172048139	0.201676560186267	0.234265782603481	0.814778648373296	0.920542294772738	0.0359562528259799	not-significant
Baz1a	965.488047180445	-0.055564547308656	0.423215597004721	-0.131291350559644	0.895544833818294	0.958077915645676	0.0185991705049805	not-significant
Baz1b	1733.23850665445	0.145871275384109	0.0908900884739155	1.60491950039165	0.108511521466951	0.285981834434622	0.543661552379209	not-significant
Baz2a	2094.4283546362	0.0312430006508881	0.194830404806494	0.160359984274111	0.872597509557174	0.945734127546226	0.0242309388292273	not-significant
Baz2b	835.904743839674	0.376053706818081	0.17139124902015	2.19412431479433	0.0282264737023146	0.118911292995809	0.924776898511104	not-significant
Bbc3	113.726261236206	0.190621013530392	0.244447973258523	0.779801979903492	0.435507440793386	0.665329144945448	0.176963451735453	not-significant
Bbip1	253.395517570605	-0.0807693959063403	0.144140380278457	-0.560352315918037	0.575239149687618	0.774021082103582	0.111247210225942	not-significant
Bbof1	25.4552475623836	-0.666863424391345	0.319019705213362	-2.09035182934967	0.0365862066506682	0.140284376487842	0.852990693782326	not-significant
Bbox1	797.146481251648	-0.713397741371459	0.370791174862916	-1.92398792024974	0.0543560976310096	0.181732668969565	0.740566995213185	not-significant
Bbs1	125.981136912426	0.142992326450114	0.201336532048905	0.710215503341345	0.47757050834949	0.702013325575262	0.153654644039885	not-significant
Bbs10	40.3467819303248	0.343857353420849	0.185296940395448	1.85570982816561	0.06349492918269	0.200575220411058	0.697722721881276	not-significant
Bbs12	76.2552258134073	0.587695993912652	0.224096847008533	2.62250898108474	0.00872849672562359	0.0557714714430115	1.25358789717689	not-significant
Bbs2	202.796566574118	-0.254774499909271	0.11864091056909	-2.14744221607188	0.0317580928084771	0.128544213959225	0.890947467073505	not-significant
Bbs4	141.31337579078	-0.152471065044093	0.133417179615931	-1.14281433232971	0.253115686843798	0.482039315393154	0.316917539018452	not-significant
Bbs5	83.0761772419435	-0.256768406228927	0.188109950521555	-1.36499108907854	0.172255850748728	0.383107134877383	0.416679759765755	not-significant
Bbs7	106.608030294742	0.148479795166781	0.149125348881783	0.995671066523279	0.319409992638583	0.556905409237103	0.254218563775861	not-significant
Bbs9	139.050105599528	-0.0828854643656248	0.0991837299051592	-0.835676017073375	0.403337190878032	0.636316668400871	0.196326700212296	not-significant
Bbx	286.05551244622	0.49186876519596	0.163349287038255	3.01114730351268	0.00260262561228032	0.0267626007352253	1.57247168499708	not-significant
BC003965	287.094204688071	-0.338600468220792	0.155570376405502	-2.17650992460295	0.0295171523866965	0.122723671286242	0.911071661254387	not-significant
BC004004	1166.29695855338	-0.292777128708501	0.108630483956408	-2.69516546410665	0.00703536847485389	0.0487117413845701	1.31236634465957	not-significant
BC005537	2139.32263136775	0.583468657696787	0.216945771155528	2.6894677623308	0.0071566059106195	0.0492225386792726	1.30783599108086	not-significant
BC005561	119.086589772826	0.165254832679886	0.132017061306411	1.25176875658768	0.210654137869954	0.432030272200551	0.364485821266016	not-significant
BC005624	743.046022192504	0.0295547275431397	0.0845344980239478	0.349617354263666	0.726625885109956	0.871636583483911	0.0596645502571625	not-significant
BC016579	97.2787272681714	-1.14617286492545	0.396232617793484	-2.89267670922245	0.00381974243894541	0.0338222337825014	1.47079771290097	down-regulated
BC017158	365.742609747096	0.127659015087161	0.088061884060285	1.4496511907441	0.147155813163857	0.34627768060865	0.46057550007885	not-significant
BC024063	32.540130138927	0.153529065136865	0.332110694117633	0.462282810689874	0.643878524754584	0.81971235873946	0.086338517039903	not-significant
BC024139	5.14051944866655	-0.800664100687661	0.729419247373082	-1.09767339369116	0.272347131763173	0.505336309635387	0.296419495532298	not-significant
BC024978	339.246126123316	0.00158932781504184	0.133818193828495	0.0118767692910186	0.990523931929649	0.995790698575062	0.00183193467472941	not-significant
BC028528	105.293810970809	0.786432397903992	0.388760139685067	2.02292446581864	0.0430809356873298	0.155539333956092	0.808159765094237	not-significant
BC030867	37.0136446977496	-0.26233831136207	0.666715390833222	-0.393478709159862	0.693965946108653	0.851426981020007	0.069852591506262	not-significant
BC031181	839.869247812222	-0.412538339316456	0.080413666796914	-5.13020181455383	2.89431704402495e-07	0.000181662922467089	3.74073370346305	not-significant
BC034090	161.451463628304	0.233272312736504	0.200328734391422	1.16444759382702	0.244242669489298	0.47286702140181	0.325260973408213	not-significant
BC035044	16.5975282881586	0.684465220398647	0.554243550611814	1.23495387477777	0.216847671064307	0.438760746428608	0.357772233358053	not-significant
BC048403	129.633069305203	0.271531929728894	0.112506864541628	2.41346988768339	0.0158014335186509	0.0818569844759182	1.086944258342	not-significant
BC048671	1.48419093100748	-2.69285233811396	1.08316287656282	-2.48610102541469	0.0129151296213847	NA	NA	not-significant
BC048679	7.41769905639975	-0.343971926398356	0.749284778372496	-0.45906701474103	0.646186042830395	0.820981204933415	0.0856667852522267	not-significant
BC049352	5.51204009357903	1.22228489096173	0.731768635632845	1.67031604177005	0.0948568509434081	0.260948265761764	0.583445585080216	not-significant
BC049715	5.96351829650336	1.5375872815211	0.699710685960749	2.19746148282685	0.0279875044182155	0.118353999637434	0.926817061003876	not-significant
BC049762	2.50351612516734	-1.38478536977119	0.701171765495553	-1.97495883022684	0.0482728202611972	0.16757374044724	0.775794036256892	not-significant
BC051019	3.42920645021091	-0.252945991620397	0.627098824375918	-0.40335905887262	0.686684100636029	0.845867830841088	0.0726974913588954	not-significant
BC051142	2.08757772246992	0.647983628277785	0.800735358988506	0.809235686926978	0.418379591315579	0.650427412658753	0.186801163423287	not-significant
BC052040	103.035826143703	0.0359186076687384	0.171604599197861	0.209310285602102	0.83420602286204	0.929623606056106	0.031692856716072	not-significant
BC055324	76.9981460760816	-0.114006210795107	0.334381427917997	-0.340946599531436	0.733143782934921	0.875405970126215	0.0577904958951343	not-significant
BC067074	147.041240720883	0.033634802929239	0.331247169506154	0.10153989535785	0.919121889282394	0.968499393762471	0.0139006467938079	not-significant
BC107364	0.953618914121352	-2.16314491492701	1.26308106876278	-1.71259388524116	0.0867872790193211	NA	NA	not-significant
BC147527	65.4745056933419	0.361316728715789	0.696581530661387	0.518699840308324	0.603970073073889	0.792361735066548	0.101076505686126	not-significant
Bcam	1968.43309640895	-0.446993081295899	0.168994881415458	-2.6450095858052	0.00816886028638325	0.0536449219370174	1.27047138234873	not-significant
Bcan	2.43987474678776	1.31167208402231	1.05583080826874	1.2423127585878	0.214121189779626	0.435854271674407	0.360658693270074	not-significant
Bcap29	315.865377230086	-0.0686907864792283	0.135734575940074	-0.506066976696893	0.612809632232622	0.798629642900827	0.097654574044843	not-significant
Bcap31	2251.21859463464	-0.44385675630609	0.105345619079415	-4.2133385344813	2.51623485192339e-05	0.0021883121289418	2.65989073251725	not-significant
Bcar1	516.640230526748	-0.173423709930094	0.164059640144174	-1.05707722982746	0.290476342242376	0.526171986796906	0.278872277313361	not-significant
Bcar3	272.561520723963	0.529678754087562	0.355372983376621	1.49048683739195	0.136096274859767	0.32951856223094	0.482120115979204	not-significant
Bcas1	95.8722849888304	-1.07304279428573	0.427534714695429	-2.50983781527578	0.0120786622784188	0.0685844431877229	1.16377438289265	not-significant
Bcas2	606.617894711529	-0.138753865669472	0.0848464087360255	-1.63535343141232	0.10197497865499	0.274485402293464	0.561480747286652	not-significant
Bcas3	638.160557094855	-0.0863937210176522	0.195118011723933	-0.442776759840545	0.657927214775709	0.828705944575856	0.0815995458102979	not-significant
Bcat1	253.810868306335	0.866066516076135	0.375098590512858	2.30890368020844	0.0209489267323843	0.0980962798696641	1.00834746216859	not-significant
Bcat2	1212.10054352767	-0.315259458930956	0.279108617629125	-1.12952248342926	0.258677490452772	0.488403924162787	0.311220855301688	not-significant
Bccip	596.786257059087	-0.288115032173164	0.132960491227232	-2.16692213990673	0.0302407914661974	0.124936576186551	0.903310399811977	not-significant
Bcdin3d	61.6663139286055	-0.382489455439476	0.173805507489329	-2.20067511648306	0.0277590316194259	0.117662243375951	0.9293628755091	not-significant
Bche	367.507804469919	-0.45874280670459	0.412080784407277	-1.11323513268019	0.265607457489964	0.497983467231011	0.302785075331705	not-significant
Bckdha	1021.19980919424	-0.32436387094345	0.173142772729024	-1.8733896069176	0.0610146041344268	0.195810683356875	0.708163616943678	not-significant
Bckdhb	612.447422857229	-0.525258185784119	0.176535588100409	-2.97536712815869	0.00292638093217194	0.0287684400193457	1.54108368727055	not-significant
Bckdk	1428.57179032428	-0.188938142013046	0.222319495410035	-0.849849634934523	0.395408690018877	0.629727339291136	0.200847451615296	not-significant
Bcl10	548.765719689945	-0.0118037334219088	0.148102588099623	-0.0796997106760137	0.93647608957011	0.975261857415101	0.0108787607509643	not-significant
Bcl11a	280.663864420898	-0.260985709448177	0.417599407619627	-0.624966665867251	0.531992936247877	0.741953057570216	0.129623571113336	not-significant
Bcl11b	523.10848116813	-0.299164242174696	0.318348838131667	-0.939737188709209	0.347352384432496	0.585463742823073	0.232499995176477	not-significant
Bcl2	256.310905936889	0.33274682561593	0.186095759394443	1.7880408812038	0.0737694124405623	0.22117270652536	0.655268467497419	not-significant
Bcl2a1a	59.4835654016987	4.38786669287081	0.915447808078838	4.79313692615553	1.64193476326698e-06	0.00045414802375854	3.34280257131955	up-regulated
Bcl2a1b	141.82849206005	4.43910608643168	1.01917648253963	4.35558135659695	1.32714212009331e-05	0.00160426905613354	2.7947227932869	up-regulated
Bcl2a1c	2.84274584639536	2.28095574050977	1.52051320682484	1.50012228126114	0.133582730292701	0.325846923620358	0.486986374901648	not-significant
Bcl2a1d	95.4744963298436	2.57988199380711	0.776401751410062	3.32286987905638	0.000890964643478972	0.0143530622082264	1.84305543284924	up-regulated
Bcl2l1	1131.26910833921	-0.00395925499280059	0.18862413483893	-0.0209901823866891	0.983253487272332	0.993665695986945	0.00275970293498812	not-significant
Bcl2l10	6.74565484444716	0.334912305900321	0.693651930588539	0.48282472971157	0.629220190170063	0.809990083094206	0.0915202982618796	not-significant
Bcl2l11	245.617097099832	1.18604381706398	0.413352642639849	2.86932680408039	0.00411346543056577	0.0353303380849488	1.45185220667143	up-regulated
Bcl2l12	124.755825885306	-0.0521878541467933	0.141096483406902	-0.369873528288377	0.71147672625072	0.862727648661428	0.0641262834867775	not-significant
Bcl2l13	1178.45104220751	-0.293302169083094	0.115955081416619	-2.52944645029637	0.0114242605643664	0.0660639646172559	1.1800353670701	not-significant
Bcl2l14	41.2298723546863	-0.24698112804883	0.372370174240431	-0.663267751109839	0.507159086665139	0.722674458101113	0.141057294530326	not-significant
Bcl2l15	28.5869415907359	-0.639056098085244	0.54840486528705	-1.16529983327326	0.243897646585921	0.472505074718405	0.325593522794157	not-significant
Bcl2l2	821.294073915233	-0.114239812732869	0.0811034089155375	-1.40856980317362	0.158962413093508	0.36342219378999	0.439588554336161	not-significant
Bcl3	323.729132369679	0.897296851208464	0.4974104594754	1.80393643542359	0.0712412723044353	0.215861077675164	0.665825659077448	not-significant
Bcl6	1820.64477406484	0.112262341800226	0.229481743229288	0.489199446633357	0.624700501266618	0.807420202769676	0.0929003881414335	not-significant
Bcl6b	122.25052975671	0.274264054768489	0.255071193307545	1.07524511573442	0.282265001394761	0.516341504064691	0.287062964509587	not-significant
Bcl7a	360.492703295647	-0.32921660252943	0.280349772898901	-1.17430664960143	0.24027222079365	0.468179387597799	0.329587710779489	not-significant
Bcl7b	532.164201700071	0.0991463711270599	0.124570761574452	0.795904029757445	0.42608781884209	0.657882307072846	0.18185179325619	not-significant
Bcl7c	693.705809318835	-0.491785510829229	0.0893472683330138	-5.50420309433808	3.70841852555345e-08	7.60751768074912e-05	4.11875702961812	not-significant
Bcl9	384.219746923818	0.106197198108846	0.284119606572371	0.373776380271719	0.708570693701517	0.861380002273172	0.0648052150011239	not-significant
Bcl9l	1867.44384079413	-0.0319854679545969	0.115280744130401	-0.277457160741574	0.781429095743553	0.903382078027702	0.0441285295493423	not-significant
Bclaf1	1538.41692598848	0.143771045960068	0.0883981561886731	1.6264032210492	0.103863906076248	0.277861489058737	0.556171641233634	not-significant
Bclaf3	185.465182202974	0.0170045206771753	0.151038650012368	0.112583902701613	0.910360447683954	0.964749149019705	0.015585595836337	not-significant
Bco1	44.756822967925	-0.590513838449007	0.387710903066207	-1.52307772048435	0.127739262101526	0.316876850452331	0.49910948718408	not-significant
Bco2	25.8721761629679	-0.137883773135678	0.390572359593198	-0.353030033357433	0.724065924955019	0.869580569840591	0.0606901728146877	not-significant
Bcor	560.814949288756	0.17525446504481	0.155732821930243	1.12535342821509	0.260439297677376	0.490831377618327	0.309067681701123	not-significant
Bcorl1	270.658393534361	0.0412999737491715	0.131175075598009	0.314846197426537	0.752878433670545	0.887235380368757	0.0519611481116589	not-significant
Bcr	770.278056289278	-0.154920899309043	0.304884270431257	-0.508130180313691	0.611362051127562	0.797549966380804	0.0982420989369945	not-significant
Bcs1l	268.681993134819	-0.0904882246303757	0.197695821030318	-0.457714402655474	0.647157639186182	0.82141755571901	0.0854360194390066	not-significant
Bdh1	325.317694517978	-0.659081670333905	0.589223474683353	-1.1185597632343	0.263327997178275	0.495038183299408	0.305361301759997	not-significant
Bdh2	89.9227705710615	-0.438588059537918	0.374200304466784	-1.17206761807124	0.241169909538783	0.469256200520258	0.328589980115371	not-significant
Bdkrb1	7.42088433448272	2.72477809078676	0.985788700192985	2.76405896137107	0.00570872227792063	0.0432299948275577	1.36421481642941	up-regulated
Bdkrb2	61.6482628586424	-0.383192255291322	0.388854153458864	-0.985439532747229	0.324408219203398	0.562133885636439	0.250160234487601	not-significant
Bdnf	16.7555440720114	-0.653678016119298	0.491812853715848	-1.32911942252117	0.183808573392591	0.39798941896972	0.400128474017138	not-significant
Bdp1	607.527297925196	0.125976947705081	0.142534616633306	0.883834051549584	0.376785801715006	0.611939440504297	0.213291554906998	not-significant
Bean1	60.0835889390697	-0.36225105642118	0.897339865393303	-0.403694375332812	0.686437476248499	0.845782271562182	0.0727414223381013	not-significant
Becn1	1419.03226516226	-0.119791519005626	0.0923482930324774	-1.2971709067053	0.194572388604497	0.412099521043062	0.384997890227841	not-significant
Begain	62.3856147460627	0.356661467681932	0.563141180813045	0.633342898430896	0.526509745143142	0.737837057191149	0.132039536518435	not-significant
Bend3	154.973833481515	0.0323616874280708	0.289020195284296	0.111970332717539	0.910846929676866	0.965007809742181	0.0154691719264564	not-significant
Bend4	72.5158413701516	1.28517898005793	0.367697076251406	3.49521131133284	0.000473686571992868	0.00998719789192714	2.00055634468455	up-regulated
Bend5	32.8431736506107	-0.30483850383455	0.444564724328707	-0.685701062527748	0.492901636604504	0.712395873505349	0.147278604816664	not-significant
Bend6	33.0210219077966	0.78296778907042	0.396301446610503	1.97568743633667	0.0481901887382586	0.167443924522701	0.776130605628643	not-significant
Bend7	41.0859342483685	-0.187471655706403	0.240595691129634	-0.77919789347097	0.435863150815264	0.665671471677683	0.176740054973289	not-significant
Best1	0.693410231887813	-0.614752056526353	1.75930171040938	-0.349429579297859	0.726766830086174	NA	NA	not-significant
Best2	32.3758697530473	-0.0987071841741926	0.525735503967034	-0.187750652998284	0.851072120919969	0.937029141903452	0.028246902206081	not-significant
Best3	38.8107080737359	0.792049426579549	0.677936667232769	1.1683236279468	0.242676248060204	0.471326020522761	0.326678583458039	not-significant
Bet1	482.845532302736	-0.168343187501549	0.118994393965672	-1.41471528104184	0.157151992153895	0.360545952475665	0.443039375508273	not-significant
Bet1l	380.704121820848	-0.357437876305417	0.114653253882472	-3.11755544828947	0.00182357640055118	0.0213939204030157	1.6697096243398	not-significant
Bex1	60.9813983918101	-0.111922794971824	0.434767230517744	-0.257431533739422	0.796845662540102	0.910880104160263	0.0405387838704153	not-significant
Bex2	2.82086761283457	-0.314213535380258	0.694098093679082	-0.452693269498498	0.650769626723017	0.824591159134476	0.0837613258039971	not-significant
Bex3	245.52468354163	-0.113497929147129	0.304726918534554	-0.372457837636877	0.709551998131537	0.861601289824813	0.0646936595668766	not-significant
Bex4	1.7271011778092	0.733161720645379	0.988678720180727	0.74155709603152	0.458355726333152	NA	NA	not-significant
Bex6	2.39289250360979	0.965407668376269	0.893793952254846	1.08012329457003	0.28008727989818	0.513797697915738	0.2892078459333	not-significant
Bfar	540.31084312458	0.225665695100989	0.131490926730607	1.71620735142679	0.0861240981779966	0.244088078875777	0.61245343076263	not-significant
Bfsp1	58.5278637513625	-0.137890112606646	0.28363680080203	-0.486150288738058	0.626860614010132	0.80866056030929	0.0922337376210859	not-significant
Bfsp2	2.1219268384541	0.180839333773879	0.766322952333636	0.235983188580193	0.813445715384803	0.919636523709644	0.0363837888919177	not-significant
Bglap2	0.695439642469137	1.15275219284636	1.88475426928207	0.61161935623866	0.54078962855763	NA	NA	not-significant
Bglap3	66.1517223737907	-1.42676330289418	0.521506901212303	-2.73584740600269	0.00622198709689619	0.045389632290679	1.34304333553818	down-regulated
Bgn	12642.6290094029	1.17953951421216	0.448111972413569	2.63224280275098	0.00848232194297356	0.0549059314449016	1.26038073652178	not-significant
Bhlha15	9.49681846920371	1.93158189618783	0.867808590097081	2.22581559831269	NA	NA	NA	not-significant
Bhlha9	54.0113306580136	-1.15262593211604	1.35464868789733	-0.850867049452607	0.39484321061013	0.629392402494687	0.20107850383549	not-significant
Bhlhb9	143.252197543712	-0.0733225099154023	0.252263111517762	-0.290658865952502	0.771312234136609	0.898355246778721	0.0465518913872518	not-significant
Bhlhe22	41.4539371628791	0.76715805210947	0.305738435796692	2.50919728201792	0.0121005882229904	0.0686611610608417	1.16328885692464	not-significant
Bhlhe40	1491.39679057623	0.935072281211146	0.425603866765467	2.1970483687509	0.0280169919592961	0.118356016511456	0.926809660241772	not-significant
Bhlhe41	529.08012137707	0.458451126289063	0.351489959412227	1.30430788707507	0.192128627237886	0.409061878755702	0.388210991333827	not-significant
Bhmt	1.97278855105168	0.130148453094812	0.8522823008405	0.152705802955738	0.878630284345271	NA	NA	not-significant
Bicc1	833.961504180866	0.751668143145138	0.262121782397465	2.86762945173842	0.00413559580336852	0.0354271852573075	1.45066335164029	not-significant
Bicd1	27.0898492154199	0.285019103843342	0.242064689876545	1.17745014354925	0.239015885850858	0.466790359167084	0.330878122214872	not-significant
Bicd2	2128.22408122535	-0.181937194829543	0.136463187255878	-1.33323278232099	0.182455424420833	0.39641918604978	0.401845334525036	not-significant
Bicdl1	798.669326594652	-0.846430812484462	0.26059334063057	-3.24809072417704	0.00116182219346392	0.0164882038821443	1.78282665099942	not-significant
Bicdl2	559.568904243044	-1.06978869412635	0.4860087681051	-2.20117159263886	0.0277238785359322	0.117604880121621	0.929574656440858	not-significant
Bicra	491.32761173302	0.550883145458094	0.143302720462756	3.84419181770711	0.000120950375278655	0.00462001023883517	2.33535706196234	not-significant
Bicral	506.832923291143	0.207013197806463	0.105147024079932	1.96879749681829	0.0489763498714356	0.169080823683511	0.77190564515617	not-significant
Bid	146.352580723429	0.701154540955917	0.278515918627198	2.517466665503	0.0118202154000138	0.0675872792967153	1.17013503558351	not-significant
Bik	19.123251980736	-0.142962743264424	0.288794620509514	-0.495032570247317	0.620577129866167	0.804435273779269	0.0945088942266872	not-significant
Bin1	4257.84652782843	-0.124853662227088	0.414529914909247	-0.301193370457767	0.763267044858903	0.894138661627649	0.0485951262710979	not-significant
Bin2	180.956585002893	2.03210452857945	0.567307337134902	3.58201700482543	0.000340951593343959	0.00837259926107735	2.07713969499352	up-regulated
Bin3	545.457711969934	-0.260572732032307	0.16187014754032	-1.60976397434494	0.107449392737345	0.284515112782854	0.545894659940684	not-significant
Birc2	535.969468748679	0.306073850863697	0.0978116648082792	3.12921624903975	0.00175273264652411	0.0207718547992934	1.68252472189857	not-significant
Birc3	680.718049880092	0.959127047215547	0.279445659628231	3.4322488618773	0.000598597995562547	0.011358009864566	1.9446977584625	not-significant
Birc5	172.261649536348	-0.266665718504713	0.526421690522622	-0.506562938620503	0.612461518105182	0.798622414219614	0.0976585050165995	not-significant
Birc6	1882.53789419906	0.416824239322275	0.127476489046775	3.26981267243194	0.0010761872717645	0.0157650808688734	1.80230379714472	not-significant
Birc7	5.92615825228588	-0.947895847053647	0.699584646797604	-1.35494089441886	0.175436389104226	0.386310408014015	0.413063590891776	not-significant
Bivm	228.614317525111	0.287038777390994	0.0981562906105681	2.92430343083981	0.00345228043853208	0.0318112729962761	1.49741895132029	not-significant
Blcap	603.25182052267	-0.0971406893962059	0.119096620914427	-0.815646058220267	0.414702598777673	0.647177174089399	0.188976808673032	not-significant
Blk	14.1180003995633	0.770202288731813	0.538656643612575	1.42985758713816	0.152757897023064	0.354350550322585	0.45056688842278	not-significant
Blm	89.005090858427	0.415974984837829	0.449796767594646	0.924806523315665	0.355066556790646	0.592588580514068	0.227246721852781	not-significant
Blmh	2187.28715216761	-0.808366564052711	0.310765428037187	-2.6012113675527	0.00928951988739378	0.0579715774540647	1.23678488196018	not-significant
Blnk	653.435714845362	0.36492140543437	0.264902841998973	1.3775669701414	0.168337024672757	0.377762913316106	0.422780680963596	not-significant
Bloc1s1	711.778149164364	-0.363719350584507	0.164995134913759	-2.2044246987926	0.0274944902661281	0.116874859768936	0.932278897202753	not-significant
Bloc1s2	287.546674431823	-0.224674743606857	0.189594428309237	-1.18502819734978	0.236006298379937	0.462851434113952	0.33455838630045	not-significant
Bloc1s3	244.908223677701	-0.0822788031510322	0.109513340898632	-0.751313058992431	0.45246427182521	0.681473415036051	0.166551081763785	not-significant
Bloc1s4	238.93775496885	-0.221208415295521	0.0788902697526769	-2.8040012537543	0.00504727088087296	0.0400809798077693	1.39706167037668	not-significant
Bloc1s5	223.871112665152	-0.288506759172366	0.106930410808628	-2.69807959205078	0.0069740764196383	0.0485123414714738	1.31414776343619	not-significant
Bloc1s6	626.219207252587	0.121095880998486	0.138113589641378	0.876784690868725	0.380603595894792	0.615899175437495	0.210490377340474	not-significant
Blvra	328.444530639628	0.405563787560426	0.233823179449073	1.73448923462594	0.0828313142344103	0.238704686539394	0.622139054314495	not-significant
Blvrb	809.149916879856	0.218230623874676	0.243523954544654	0.896136169777337	0.370180041364496	0.605566685091418	0.217838025316013	not-significant
Blzf1	736.137767192904	-0.432300055753907	0.157236774080761	-2.74935719256023	0.00597122762770459	0.0442433784484531	1.35415171747417	not-significant
Bmerb1	0.658530590717244	0.964990183371048	1.94789902459455	0.495400516755178	0.620317430027057	NA	NA	not-significant
Bmf	270.606649803394	0.3092258870953	0.170133404013124	1.81754952173558	0.0691330127856801	0.211984523797353	0.673695844140826	not-significant
Bmi1	683.630255570119	0.276609078522641	0.10314899665216	2.68164584727299	0.00732609719463941	0.0499392565243611	1.30155792753875	not-significant
Bmp1	3313.78206110559	0.756980454675014	0.237752490528951	3.18390126215245	0.00145304567044988	0.018525197106306	1.73223716247276	not-significant
Bmp15	1.8752653165377	-2.16357797545811	1.18457379066707	-1.82646112256099	0.0677808322273106	NA	NA	not-significant
Bmp2	335.724110520178	-0.573473513019644	0.413831593849292	-1.38576542135275	0.165818544245391	0.374145338487685	0.426959661323446	not-significant
Bmp2k	721.684107955355	0.600037170037671	0.310924029187353	1.92985139040543	0.0536252538443491	0.179808270345943	0.745190336612785	not-significant
Bmp3	250.221629020704	-0.370019146041083	0.268433924520576	-1.37843659925599	0.168068530010991	0.377264145976529	0.423354466848948	not-significant
Bmp4	402.163450854761	-0.423698718453789	0.317603247548461	-1.3340503339442	0.182187361209819	0.396045763631681	0.402254627851303	not-significant
Bmp5	26.3401661870978	-0.242828876145634	0.513507636687212	-0.472882696958889	0.636296870272609	0.814921411550676	0.0888842712300236	not-significant
Bmp6	127.128271339759	-0.313875289391795	0.359493763998313	-0.873103571814022	0.382606627219369	0.617468296240908	0.209385336240119	not-significant
Bmp7	979.29970748131	-0.426766956878417	0.369729894257222	-1.15426684048846	0.248390786774732	0.477171640348394	0.321325375576286	not-significant
Bmp8a	52.1477146035083	0.203164982884424	0.977483740488864	0.207844871959524	0.835350094842641	0.930199808784515	0.0314237540997534	not-significant
Bmp8b	0.608008702849442	-2.39477129337654	1.92242856893729	-1.24570105338185	0.212874166790036	NA	NA	not-significant
Bmper	142.175755428329	0.618910256978819	0.375674943206885	1.64746216954369	0.0994630858727452	0.269534722410716	0.569385279530982	not-significant
Bmpr1a	2136.27378974085	-0.221451143134399	0.199357929503509	-1.11082184534075	0.266645041438279	0.499011517343036	0.301889430607465	not-significant
Bmpr1b	39.6357074173306	0.0803493091328604	0.317042139799966	0.253434162359476	0.799932731379854	0.912921430113322	0.0395665980807591	not-significant
Bmpr2	2096.80352983087	0.200586459836005	0.105598191905647	1.89952551474775	0.0574954151786996	0.188451407391589	0.724800614807008	not-significant
Bms1	769.653117795598	0.159710163244324	0.105121762158669	1.5192873479733	0.128690182982851	0.318534065842128	0.496844114926371	not-significant
Bmt2	258.689036512064	0.289862651153899	0.18446460805084	1.57137271055275	0.116096100936156	0.298053136105489	0.525706304177926	not-significant
Bmx	26.1093404378726	-0.0590004800562389	0.386305943175372	-0.152729931026338	0.878611256124294	0.94870952309688	0.0228667399720026	not-significant
Bmyc	145.965559066151	0.14593038926443	0.197822098270785	0.737684973216063	0.460705905613441	0.688191888432174	0.162290450619343	not-significant
Bnc1	349.373920892317	-0.610802690385455	0.681782141136622	-0.895891302413942	0.370310819861469	0.605658959639992	0.217771853785518	not-significant
Bnc2	382.636864048309	0.276796513148439	0.535136956042814	0.517244249388549	0.604985666412481	0.793056557971346	0.100695839241064	not-significant
Bnip1	226.79616951333	-0.179158704799481	0.107807587706265	-1.66183761840235	0.0965453372874378	0.263906760333953	0.57854948458811	not-significant
Bnip2	1754.52905734384	0.25378113237076	0.06546282019317	3.87672165088357	0.000105873361203567	0.00426083317116786	2.37050546985015	not-significant
Bnip3	2317.76049673498	0.123061616933286	0.348210353501786	0.353411711328266	0.72377980721786	0.869556052861484	0.0607024174981712	not-significant
Bnip3l	3690.6143829414	-0.322850030211139	0.202072551408412	-1.59769364003636	0.110111174884278	0.288428208730481	0.53996226719501	not-significant
Bnipl	801.524551542516	-1.17263860735142	0.303971551305066	-3.85772485062117	0.000114447379291394	0.00445860238187293	2.35080125630216	down-regulated
Boc	548.284714586618	-0.287865760524273	0.15092640467582	-1.90732536922608	0.0564784669938543	0.186422350904674	0.729502019596605	not-significant
Bod1	862.697354242349	-0.315047842066193	0.20464919479538	-1.53945312309289	0.123693713587419	0.310786406779536	0.507537984690107	not-significant
Bod1l	679.239203721329	0.332283226837668	0.0874862949429646	3.79811748862259	0.000145799214948144	0.00503022703750265	2.29841241277521	not-significant
Bok	458.356331425629	-1.0800582421635	0.232818563766861	-4.63905551468416	3.50005034964331e-06	0.000692084876467953	3.15984064091714	down-regulated
Bola1	175.48420390136	-0.525490343631498	0.161423675432771	-3.25534864834838	0.00113253242249052	0.0162601989373512	1.7888741452816	not-significant
Bola2	328.071303483572	-0.492174416000802	0.182437013375478	-2.69777720482547	0.0069804140709789	0.0485150669609475	1.31412336486556	not-significant
Bola3	650.131439192918	-0.295033498207817	0.278628282521996	-1.05887850126817	0.289655116417833	0.525226422410668	0.279653434108626	not-significant
Bop1	726.166388228027	-0.270173283631386	0.27801907634042	-0.971779660545928	0.33116017658535	0.568564221114817	0.245220473279595	not-significant
Bora	115.32220730314	-0.0292153885284578	0.392646286777265	-0.0744063792586702	0.940687032961819	0.976578704579263	0.0102927502388214	not-significant
Borcs5	150.039847795804	-0.395526879670776	0.172195222839812	-2.29696778544619	0.0216206075163217	0.100158997506859	0.999310030972884	not-significant
Borcs6	370.345974383693	0.038900870174524	0.133349058871643	0.291722120153607	0.770499095078634	0.897889677229895	0.0467770213657114	not-significant
Borcs7	177.938447014094	-0.0845870923560163	0.126881358719245	-0.666662882631839	0.504987492701652	0.721716671417094	0.141633262527051	not-significant
Borcs8	398.467649073266	-0.072830342067021	0.155180329060983	-0.469327153175453	0.638835809398608	0.81644307099819	0.0880740923887987	not-significant
Bpgm	595.589475225638	-0.353326455233797	0.253465457702684	-1.39398266902408	0.1633228382385	0.370535992939536	0.43116959935591	not-significant
Bphl	205.574008750215	-0.148045205580202	0.18741294664446	-0.789941187259909	0.429562116209967	0.660272992598197	0.180276466478999	not-significant
Bpifa2	1.55192179143414	0.589006879325554	1.02094113697831	0.576925405385118	0.563989847600329	NA	NA	not-significant
Bpifb4	5.10881493385503	-0.390022538717849	1.45149394504337	-0.268704213372516	0.788157309196088	0.906396895334751	0.0426815907233165	not-significant
Bpifb5	0.808431665549579	-0.858309128854055	1.54181419667972	-0.556687784236527	0.57774076459195	NA	NA	not-significant
Bpifc	1154.35356471597	-1.16333055132818	0.383965749333682	-3.02977688334696	0.00244734461020146	0.0257499785260333	1.58922312879868	down-regulated
Bpnt1	301.909822466722	-0.0717171476259502	0.127371072697901	-0.563056792306751	0.573396212203089	0.772834153836308	0.111913693405598	not-significant
Bptf	1290.7739994063	0.285255445654294	0.122111799410699	2.33601868968364	0.0194902674821456	0.0933799972330475	1.02974614327384	not-significant
Braf	887.527335960885	0.021281753835655	0.414284137627781	0.0513699461377298	0.959030732650454	0.98337559070831	0.00728057594442705	not-significant
Brap	997.528489616694	-0.303515188001515	0.133969980352369	-2.26554626046228	0.0234791785782978	0.105357588361201	0.977334178948035	not-significant
Brat1	342.3838453573	0.175464476770618	0.0977461684137225	1.79510337456854	0.0726372312242595	0.218500825133399	0.660546918646853	not-significant
Brca1	88.3714818089496	-0.0868547776841573	0.58590225948893	-0.148241069696367	0.882152520926634	0.950848546169204	0.021888653200502	not-significant
Brca2	76.3428449026391	0.378192503269134	0.254744003793568	1.48459825407942	0.137650278246716	0.332203410876266	0.478595912772234	not-significant
Brcc3	341.530753266715	-0.106088580328772	0.0877294754860329	-1.20926951564485	0.226559318459681	0.451422423706728	0.345416871819578	not-significant
Brd1	1430.10414464953	-0.094690039874391	0.208992740417622	-0.453078129341602	0.650492483301833	0.824396594351032	0.0838638109947281	not-significant
Brd2	2921.87771761869	0.165668366890246	0.0764671177517289	2.16653081430547	0.0302706477942035	0.124996634957896	0.903101678503051	not-significant
Brd3	1045.84125532085	0.0746253299485951	0.0767875922674439	0.971840993381876	0.331129658595194	0.568564221114817	0.245220473279595	not-significant
Brd3os	45.1673871599568	0.195696644900958	0.223304405345094	0.876367148236636	0.380830471670967	0.615994892179453	0.210422888984073	not-significant
Brd4	1488.25448470208	0.128408056205829	0.137690743919425	0.932583066592862	0.351035279705471	0.589157875553944	0.229768312522685	not-significant
Brd7	1089.7903457185	-0.0294473915207679	0.0763409347731179	-0.385735275685113	0.699692734678429	0.85540586722057	0.0678277752473408	not-significant
Brd8	606.342020054283	0.234932711810514	0.0988216941688085	2.37733944744156	0.0174380324927599	0.0872115391508884	1.05942604880587	not-significant
Brd9	684.982583159915	0.0345670248337827	0.0776756241009767	0.445017664600239	0.656306988514775	0.82770015825094	0.082126961766836	not-significant
Brdt	46.6569175890541	0.30912780345589	0.244618471782013	1.26371406543396	0.206332674816559	0.426814922085363	0.369760405400227	not-significant
Brf1	975.760142507654	-0.0160784238484719	0.109015832558665	-0.147487052761988	0.882747598374185	0.951175837429404	0.0217391905638411	not-significant
Brf2	113.04714038	-0.0739505087628728	0.118218921652814	-0.625538684746685	0.531617567007738	0.741591035273183	0.129835528802773	not-significant
Bri3	1094.53944098318	0.154760908542964	0.189917790662638	0.814883682055223	0.415138894521001	0.647300938246533	0.188893763482615	not-significant
Bri3bp	312.088536580081	0.099651534202011	0.238580323388704	0.41768546872013	0.676177098041973	0.840918614765048	0.0752460337725621	not-significant
Bricd5	1.55746906723367	-0.78327864916659	0.998159580519007	-0.784722868420812	0.432616071734263	NA	NA	not-significant
Brinp1	4.19293178140903	0.67184161518755	0.953331846046068	0.704730066423361	0.480978236704962	0.704522380826521	0.152105205939906	not-significant
Brinp2	13.7075125155643	-0.389666696843618	0.504238890524207	-0.772781917790037	0.439651456530623	0.669279115589855	0.174392726655836	not-significant
Brinp3	15.4684205143664	3.31143705434975	1.53034107930354	2.1638555607857	0.0304754364307578	0.125588042200388	0.901051709751797	not-significant
Brip1	39.5290033699886	0.502083239083687	0.368726561195282	1.36166821683827	0.173302616017456	0.383969388580332	0.415703397769366	not-significant
Brix1	620.533282668167	-0.259843833677668	0.188757900275763	-1.37659845388221	0.168636429188719	0.378278747481883	0.422188057625089	not-significant
Brk1	2036.89296191976	-0.170845658706002	0.0788952127838801	-2.16547560590279	0.0303512815549814	0.125202872521674	0.902385707020149	not-significant
Brms1	490.131474598314	-0.0437272359107463	0.136852310701975	-0.319521356171848	0.749331199572447	0.885085107543628	0.0530149666361457	not-significant
Brms1l	334.675688430194	0.144449205011833	0.0774457863529102	1.86516545075283	0.0621582166598087	0.198210730537728	0.702872837806466	not-significant
Brox	838.568353795838	0.180471627108521	0.111814951153212	1.61402053345473	0.106522972522945	0.282796223946955	0.548526393778778	not-significant
Brpf1	725.700184099512	0.234308135388209	0.139381626472515	1.68105467928668	0.0927522942650425	0.257200457113208	0.589728263891022	not-significant
Brpf3	724.863467813778	0.227543868782985	0.107059624395509	2.12539386409924	0.0335537618506355	0.132646278982684	0.877304928417827	not-significant
Brsk1	73.194901292001	0.566092328978997	0.239292165298967	2.3656952089164	0.017996253157896	0.0887253339225694	1.05195235748664	not-significant
Brsk2	4.44004397702821	-0.228492519962738	0.544021951314342	-0.420006066686658	0.67448102183378	0.840410460052337	0.0755085508463564	not-significant
Brwd1	981.989255073775	0.0394544549570232	0.132782457388658	0.297136050446326	0.766362642296925	0.896125468346102	0.0476311796285611	not-significant
Brwd3	383.376875697108	-0.0512489913985264	0.282660730610456	-0.18130920162785	0.85612488387332	0.938602753102366	0.0275181762524266	not-significant
Bscl2	1871.64919248138	-0.408228569206597	0.134651118409359	-3.03175030426054	0.00243140240807266	0.0256318190551278	1.59122057143687	not-significant
Bsdc1	863.838664365052	0.000874363427084745	0.0871811044095519	0.0100292767911867	0.991997929042427	0.996271413874292	0.00162233076271299	not-significant
Bsg	8408.07649408696	-0.117464289728245	0.129552543803179	-0.906692267708002	0.364569553517597	0.600353580487804	0.221592894905379	not-significant
Bsn	70.5864127906264	0.409746199819026	0.246981751355344	1.65901406711424	0.097112957715587	0.26486356381975	0.576977781681619	not-significant
Bsnd	1.71816899100279	-1.20021436253901	2.49174174174374	-0.481676869810386	0.630035509800078	NA	NA	not-significant
Bspry	275.224076700029	-1.11947833705247	0.497621241082608	-2.24965946915161	0.0244705702542036	0.108220931159444	0.965688733611083	not-significant
Bst1	303.954106221771	1.71707048421395	0.530992334342493	3.23370107845367	0.00122197281015161	0.0169105302951091	1.77184277320483	up-regulated
Bst2	808.346163756143	0.179444719336515	0.59423248248377	0.301977297818647	0.762669369259219	0.893873273862864	0.0487240476058714	not-significant
Btaf1	906.46066709457	0.0214489885309065	0.233738159183007	0.0917650271820309	0.926884731048885	0.972097167479869	0.012290322325568	not-significant
Btbd1	2186.6706652059	-0.0900093809590171	0.162083784280897	-0.555326255234931	0.578671523519132	0.776654378839437	0.109772204823827	not-significant
Btbd10	275.819932504771	-0.0761330042509833	0.0975156047264989	-0.780726371584454	0.434963446682936	0.664785825595685	0.177318249048261	not-significant
Btbd11	270.716054130329	-0.568433652103769	0.28338968526922	-2.00583747980721	0.044873590424187	0.159635632365843	0.796870163031349	not-significant
Btbd16	2.99172508472038	1.13804639619583	0.739820772378481	1.53827310435888	0.123981853012816	0.31129689838373	0.506825206402424	not-significant
Btbd17	9.05152209620987	2.22293435247706	0.818816636644561	2.71481336967755	0.00663131291059586	0.0469302872115796	1.3285467879136	up-regulated
Btbd18	1.73362411717115	-0.228967356981801	0.876511617841865	-0.261225695496839	0.793918463729611	NA	NA	not-significant
Btbd2	810.630252700523	0.0246818020905773	0.133454163002507	0.184945913527731	0.853271458343573	0.938096302424	0.0277525758378712	not-significant
Btbd3	1067.97951727314	-0.277981535805776	0.149351483046946	-1.86125728472611	0.0627078522063339	0.199386257826969	0.700304777596989	not-significant
Btbd6	366.452493576575	-0.314565003812815	0.14978678680708	-2.10008513112684	0.0357213530488274	0.138267732543599	0.859279159104738	not-significant
Btbd7	999.980223576208	0.11167193163325	0.129479150324619	0.862470377302254	0.388428727287404	0.622913561380027	0.205572214047354	not-significant
Btbd8	3.76573206142263	0.0734884024795946	0.746679556214839	0.0984202685983948	0.921598580799399	0.969472697750876	0.0134644169958975	not-significant
Btbd9	567.615997166048	-0.291036141776178	0.162250367928893	-1.79374719140068	0.0728535292722337	0.219070710188609	0.659415683844068	not-significant
Btc	529.841895180541	-0.712886266786886	0.452511321073561	-1.57539984877196	0.115164179294839	0.296289491078745	0.528283751987547	not-significant
Btd	447.51625331373	-0.169498000989642	0.134934704831611	-1.25614830670259	0.209062204695179	0.430333768721067	0.366194573058057	not-significant
Btf3	5510.48076974118	-0.370408001358868	0.1507820248294	-2.45657930232705	0.0140266839932326	0.075594932657055	1.12150731551516	not-significant
Btf3l4	863.357412512129	-0.17456134891138	0.0950013088313672	-1.83746256823931	0.0661416374744231	0.20594645715419	0.686245674703533	not-significant
Btg1	3897.41894570573	-0.0966163859176556	0.141252786814206	-0.683996316792941	0.493977491599521	0.713192841317578	0.146793024711317	not-significant
Btg2	1109.34152944858	-0.541164017551313	0.198746892839308	-2.72288039234333	0.00647154829920942	0.0463604902084278	1.33385198052359	not-significant
Btg3	746.07107686787	-0.605354648575129	0.44222902260251	-1.36887137124702	0.171039486150046	0.381310570284508	0.418721155511524	not-significant
Btk	207.810810168547	1.66838232140279	0.523176248627409	3.18894889777567	0.00142791117587161	0.0183959630404879	1.73527747164248	up-regulated
Btla	35.6904651014136	2.18171042702275	0.535928998955951	4.07089452385104	4.68329524749917e-05	0.00291804816563245	2.53490754386966	up-regulated
Btn1a1	1.86577664654269	-1.72407134905072	1.76730781729341	-0.975535405988919	0.329294747859721	NA	NA	not-significant
Btn2a2	0.541666992489689	0.925028128440351	1.64207407387425	0.563329111127049	0.573210798602572	NA	NA	not-significant
Btnl2	7.95003249653656	0.309311014403398	0.599390120478084	0.516042897331518	0.605824448738312	0.79378562982244	0.100296767541867	not-significant
Btnl6	1.12584009338651	1.56713501934867	1.19897637424166	1.30706080037637	0.191192063031577	NA	NA	not-significant
Btnl9	80.2544335346889	0.590987082140744	0.44506659030793	1.32786215593459	0.184223648745457	0.398431689004123	0.399646127546725	not-significant
Btrc	299.144516457688	0.105682451744435	0.233896779813491	0.451833718397945	0.65138877684443	0.824799305503124	0.0836517134086911	not-significant
Bub1	94.4293516513017	0.0897189605315294	0.638329271816048	0.140552790687914	0.888223245463491	0.953836911746736	0.0205258751735461	not-significant
Bub1b	178.738870220665	-0.158028266812997	0.574098101167038	-0.275263524634124	0.783113785511228	0.903762780370521	0.0439455481702774	not-significant
Bub3	992.809331247701	-0.0916737364585757	0.11498179448703	-0.797289143621052	0.425283123954123	0.657028808085518	0.18241558794663	not-significant
Bud13	179.484283925122	0.0695388937897345	0.16035067801369	0.433667600605951	0.664529837357272	0.833099978169572	0.0793028769102679	not-significant
Bud23	402.299470364548	-0.178458553932425	0.154536176676932	-1.15480114604818	0.248171867694465	0.477021991626146	0.321461598692121	not-significant
Bud31	820.456280124518	-0.321343858458602	0.133209441291503	-2.41232044322896	0.0158513430201084	0.0819638994756491	1.08637738799082	not-significant
Bves	303.886496204568	-0.140948642009318	0.442697773722903	-0.318385703239478	0.750192381652662	0.885717658529141	0.0527046967184807	not-significant
Bysl	434.311578086878	-0.177212158578656	0.180139060127611	-0.983751988342327	0.325237471107753	0.562657721934424	0.249755716479906	not-significant
Bzw1	3232.34011502309	0.0312332509750002	0.157880182411165	0.197828824986152	0.843178992768773	0.933442665354164	0.0299123524712073	not-significant
Bzw2	1541.35734196757	-0.131880643573259	0.153414663391477	-0.859635191694366	0.389990169699332	0.624558349295722	0.204426981479776	not-significant
C030002A05Rik	2786.17960327348	0.502546389467425	0.125244436250985	4.01252466385286	6.00728002496448e-05	0.00328969136669112	2.4828448449164	not-significant
C030006K11Rik	238.530562823845	-0.282311738010943	0.226793758832765	-1.24479500434188	0.213207112942328	0.434813601144821	0.361696879466706	not-significant
C130026I21Rik	49.8010754624677	3.20710196313017	0.883009914223057	3.63201127356768	0.000281220832980452	0.00762217074168214	2.11792132697033	up-regulated
C130050O18Rik	29.566017383785	1.7594621968906	0.571773673673206	3.07720043419874	0.00208954746858875	0.0232393412866962	1.63377618607548	up-regulated
C130073F10Rik	0.617941446763566	-0.434661136731078	1.83758759434108	-0.23653900258667	0.813014446093794	NA	NA	not-significant
C130074G19Rik	845.324711002149	-0.572922466986362	0.323273882012868	-1.77225101953506	0.0763528979079803	0.226545989265515	0.644843622097789	not-significant
C1d	495.938477522923	-0.332510831076014	0.146322997286446	-2.27244409451975	0.0230597010107255	0.1044728652954	0.980996494076654	not-significant
C1galt1	259.044925006399	0.668628728936627	0.286160849830621	2.33654858563773	0.0194626685037901	0.093332732093256	1.02996602104982	not-significant
C1galt1c1	298.89949342015	-0.065035454784142	0.123183048855123	-0.527957826897359	0.597528607330311	0.788442929711528	0.103229736968391	not-significant
C1qa	5402.18973395453	1.3646217943177	0.432900424262289	3.15227640777478	0.00162002839640061	0.0196914196035502	1.7057229733609	up-regulated
C1qb	5323.46505515812	1.40255944633189	0.419986873322661	3.33953162687148	0.000839197946397549	0.0138471903814576	1.85863833675198	up-regulated
C1qbp	987.444758095207	-0.126188137385267	0.159815646437754	-0.789585626926805	0.429769804941118	0.660396746406225	0.180195075053859	not-significant
C1qc	4958.96770778178	1.32083829422808	0.429339765045306	3.0764406229381	0.00209488021633347	0.0232602042823646	1.63338647540662	up-regulated
C1ql1	2.25250629551015	0.67701457196685	1.08694860304223	0.62285794385491	0.53337787696438	0.742805391208543	0.129124952854142	not-significant
C1ql3	25.4335766593723	-0.618918351326805	0.499115746007988	-1.24002970508748	0.214964407195305	0.436423536740387	0.360091835533674	not-significant
C1ql4	0.562004570459132	-2.95401425261626	1.87303704489821	-1.57712537542299	0.114766679464131	NA	NA	not-significant
C1qtnf1	2212.65918409598	0.385594620754586	0.31793991948354	1.21279083602004	0.225209799947895	0.449662974386012	0.347112871119732	not-significant
C1qtnf12	392.844641036198	-0.733534332043303	0.262310425027231	-2.79643606222343	0.00516696334317253	0.0407356834897663	1.3900249924172	not-significant
C1qtnf2	210.503805599546	-0.294427552114937	0.334685918428089	-0.879712996285495	0.379014807119013	0.61438869684425	0.211556782793155	not-significant
C1qtnf3	1462.62179529674	-0.0856707817979932	0.508917360834246	-0.168339279401978	0.866316374265254	0.942683813666422	0.0256339498992769	not-significant
C1qtnf4	72.8069025504767	-0.86164541190102	0.354249538433081	-2.43231202420829	0.0150027766961805	0.079105109177696	1.10179546573086	not-significant
C1qtnf5	215.448003843103	0.225995678820676	0.326042004793991	0.693148966997277	0.488216070589442	0.708951597788672	0.149383414366795	not-significant
C1qtnf6	1380.40023766262	0.505145513378746	0.302936286659206	1.6674975419733	0.0954155127727833	0.261959245110877	0.581766269749775	not-significant
C1qtnf7	109.412185804257	0.00453453244457861	0.325301941242626	0.0139394570695062	0.988878282593403	0.995517846298639	0.00195095012220677	not-significant
C1qtnf9	247.350175065649	-0.0239496288804476	0.290330325629293	-0.0824909655184544	0.934256302322314	0.974193520613281	0.0113547632586607	not-significant
C1ra	4125.87033233897	0.956587969501782	0.307283188783509	3.11305012580994	0.00185164566068758	0.0216398705253983	1.66474534200693	not-significant
C1rb	18.218851976551	1.08244737066693	0.640030606874273	1.69124313593892	0.0907903755544065	0.253309649285751	0.596348266381034	not-significant
C1rl	124.47036269363	0.475093789220656	0.317602611471166	1.4958749458009	0.134686246347001	0.327416185630375	0.48489985529607	not-significant
C1s1	3018.15871740125	1.04379684947658	0.325397509118653	3.20775918753568	0.0013377345961612	0.0178208088773507	1.74907258744856	up-regulated
C1s2	631.247787073242	0.728185575581305	0.303376744151644	2.40026827902576	0.0163830597513243	0.0836792338284386	1.07738230488221	not-significant
C2	1049.40571155792	0.22573701604845	0.339630455157622	0.664654811193788	0.506271303038301	0.722160367805776	0.141366349356364	not-significant
C2cd2	2166.97952230907	-0.386560926923172	0.245543044269959	-1.57431023172529	0.115415745476289	0.29688990391355	0.527404570841767	not-significant
C2cd2l	460.638939346343	-0.0199158684756217	0.182152004330286	-0.109336532138891	0.91293557181633	0.965847364438942	0.0150915009339214	not-significant
C2cd3	389.076308558629	0.505327209412841	0.109014720204235	4.63540344337102	3.56241985558601e-06	0.000692084876467953	3.15984064091714	not-significant
C2cd4a	16.7234321070527	-0.762475633457841	0.49401915367661	-1.54341310004544	0.122730577216886	0.309450640344304	0.509408614287341	not-significant
C2cd4b	6.53416808391975	-2.86554159206124	0.812852639107761	-3.52529038376087	0.000423018810719203	0.00943066116410747	2.02545785870934	down-regulated
C2cd4c	10.3037405833222	0.223768958009959	0.439198566851688	0.509493825569615	0.610406125140139	0.796897404492955	0.0985975876762202	not-significant
C2cd4d	3.29656262077886	-0.622704549776864	0.671229798450188	-0.927706951054073	0.353559601806402	0.591276106879114	0.22820967023176	not-significant
C2cd5	270.489180552115	0.310725461633153	0.158511744432185	1.96026775647585	0.0499645026248597	0.171260390324529	0.766343070499943	not-significant
C3	20884.8413800705	1.92290595127483	0.569695073166827	3.37532487438544	0.000737285995769665	0.012895787958162	1.88955211646309	up-regulated
C330007P06Rik	509.4529418964	0.175290589673014	0.116881492502807	1.49972922076439	0.133684558134508	0.325952234304054	0.486846037656174	not-significant
C330018D20Rik	186.305844101334	-0.0455706996732225	0.133113611915976	-0.342344400525979	0.732091725156597	0.874725791684764	0.0581280679170246	not-significant
C330021F23Rik	4.86341701588094	-0.0379483884038762	1.1380042194727	-0.0333464391032397	0.973398321284404	0.989573553196849	0.00455191994133609	not-significant
C3ar1	1127.45601839865	2.63841464153916	0.754283355813076	3.497909136143	0.000468920862350749	0.00996240802253101	2.00163567518094	up-regulated
C4a	353.887600417278	1.41554007009399	0.386311362067365	3.66424653553717	0.000248067758325101	0.0071021364001883	2.14861099110505	up-regulated
C4b	10052.2365577235	0.98594357905022	0.338949417280966	2.90882216868643	0.00362793160175473	0.0327334441671685	1.48500829643043	not-significant
C4bp	0.552572692055795	-0.530272685027331	2.48724613929632	-0.213196706449549	0.831173537090719	NA	NA	not-significant
C530008M17Rik	21.2991269612788	0.136506174643177	0.381975403759145	0.357369017218845	0.720815568080431	0.867710046200664	0.0616253743307737	not-significant
C5ar1	224.460944740706	1.55474351542251	0.39500280214191	3.93603161038829	8.28400662274889e-05	0.00380807617117293	2.41929437321056	up-regulated
C5ar2	4.52117650140951	2.47842202349926	0.906764335949461	2.7332592662063	0.00627109471377267	0.0454890285938172	1.3420933373149	up-regulated
C6	421.692694650312	1.05185540810823	0.284306338356349	3.69972549394885	0.000215832794933536	0.00657122272485143	2.18235381259419	up-regulated
C7	4546.84088842345	-0.288263739815097	0.480505094866807	-0.599918175467009	0.548560768733748	0.755312452325854	0.121873355324246	not-significant
C77080	1064.86065919362	-0.407478021770235	0.194378335671429	-2.0963139763632	0.0360543477297849	0.13884534324824	0.857468681527749	not-significant
C87436	273.502296129293	-0.0945184873270013	0.0929930214201373	-1.0164040901518	0.309436998706283	0.546682080966529	0.262265161090877	not-significant
C8g	8.83257688699758	-0.120237904869548	0.601045671892192	-0.200047867395865	0.841443144910141	0.932932864342813	0.0301496078017471	not-significant
C9	6.30020910799186	-1.47658194348774	0.728704027303966	-2.02631231358875	0.0427327902067205	0.154624479685914	0.810721748768913	not-significant
C9orf72	502.274336537332	0.142481274320189	0.195978022792269	0.727026797648707	0.467209539875431	0.69325263513613	0.159108470941727	not-significant
Caap1	128.682074481014	-0.12209460612193	0.159726583930639	-0.764397529311396	0.44463038065899	0.674426558736578	0.171065335646615	not-significant
Cab39	2645.03332053955	0.0124428159937146	0.110477676318533	0.112627423098935	0.910325942886819	0.964749149019705	0.015585595836337	not-significant
Cab39l	955.205793552472	-0.298627876675554	0.118565285997665	-2.51867883725625	0.0117796046564702	0.0674732777777947	1.17086819178287	not-significant
Cabcoco1	2.70992813493035	-1.15511558768413	0.80310293355293	-1.43831573690547	0.150344488759009	0.350696356783629	0.455068745772289	not-significant
Cabin1	1014.36584263018	0.34635462907352	0.121309805512323	2.85512475772898	0.0043019926172681	0.0363375867086946	1.43964391890744	not-significant
Cables1	320.434230308333	0.126385211366953	0.165928230890804	0.761686005379793	0.446247429788474	0.675614441903832	0.170301075542553	not-significant
Cables2	341.973013305979	0.0809840182039667	0.102054113306587	0.793539971884106	0.427463290384993	0.658755436675913	0.181275787553809	not-significant
Cabp1	10.3727862767148	0.736056295477912	0.416704352181311	1.7663753489132	0.0773328979562777	0.228626576009394	0.64087328774921	not-significant
Cabp4	4.30646493114381	0.75252779260068	0.685203991970888	1.09825366083485	0.272093740373858	0.505145029722282	0.296583915811064	not-significant
Cabp7	5.89673031668087	0.338492310122844	0.6084145471229	0.556351441173658	0.577970627542456	0.776183771075979	0.11003544199517	not-significant
Cabyr	9.40399666497046	0.105951944780599	0.382383960744563	0.277082607163474	0.781716676641867	0.903453180874285	0.0440943487088009	not-significant
Cacfd1	453.917507742499	-0.0862637013782841	0.103797474145299	-0.831077076668836	0.405930088630985	0.639048149369964	0.194466418495922	not-significant
Cachd1	354.88520293282	-0.242288828371438	0.214102651167004	-1.13164795975575	0.257782468328372	0.487354272715974	0.312155222050683	not-significant
Cacna1a	297.990318937179	1.01851623469692	0.305589584092918	3.33295468076956	0.000859289379562987	0.0140309015202733	1.85291442357595	up-regulated
Cacna1b	6.12581493811864	2.27669990095949	1.07912517088216	2.1097644299209	0.0348786517088377	0.136070934075191	0.866234633936041	not-significant
Cacna1c	120.823971212023	0.630709578992346	0.287220193582432	2.19590959509375	0.0280984148232906	0.118638559250008	0.925774136032023	not-significant
Cacna1d	126.094154186215	2.09241446447718	0.50101995889117	4.17630960073527	2.96276510887953e-05	0.00241746819059025	2.61663923171942	up-regulated
Cacna1e	131.005152527701	0.485689453156579	0.303492460454127	1.60033449407548	0.109524398529694	0.287675625238383	0.541096934331168	not-significant
Cacna1f	2.40533004051769	1.05686582795497	0.787664119302338	1.34177221236264	0.179669864658891	0.392928507286041	0.405686461623671	not-significant
Cacna1g	222.277768378442	-0.167495223037428	0.42077582396248	-0.398062848431051	0.690583858971216	0.848936948742093	0.0711245639730475	not-significant
[truncated: 15,384 more rows]
