# Supplementary material for: Deciphering Immunotoxicity in Animal-Derived Biomaterials: A Genomic and Bioinformatics Approach
Source: Int J Mol Sci. 2024 Oct 11;25(20):10963. doi: 10.3390/ijms252010963 (PMC11507131; doi:10.3390/ijms252010963)
Supplement: Supplementary file 1 [file ijms-25-10963-s001.zip › Table S3_DEGs_processed_vs_neg.csv]

X	baseMean	log2FoldChange	lfcSE	stat	pvalue	padj	logP	Group
0610009B22Rik	264.070526935287	0.0200119213626162	0.14314258406569	0.139804108562358	0.888814767016457	0.954585937613522	0.0201849676880165	not-significant
0610010F05Rik	285.191853593375	0.32099613268665	0.136455564989614	2.35238579468035	0.0186534168888911	0.222591199252845	0.652492010672846	not-significant
0610010K14Rik	444.557250385084	-0.218042458706019	0.0985407350936375	-2.2127139451398	0.0269173733594213	0.245625042240441	0.609727357594335	not-significant
0610030E20Rik	687.02157259216	0.019233897230117	0.116215538831008	0.16550194082123	0.868548922344452	0.946836110709541	0.0237251871784934	not-significant
0610040J01Rik	20.9580600829412	-1.30688657785826	0.856848950304448	-1.52522399355675	0.127203237989025	0.408501673676164	0.388806159775792	not-significant
1110002E22Rik	848.508088009369	0.656429464154817	0.606454702392797	1.08240477246667	0.279072708594667	0.574813198009355	0.240473268796629	not-significant
1110004F10Rik	900.860549114503	-0.0482891740073399	0.0857425886988366	-0.563187731326277	0.573307056258663	0.787148418155306	0.103943372966569	not-significant
1110008P14Rik	908.277482192958	-0.525994863014517	0.262931087608453	-2.00050464857091	0.0454457984610123	0.280575330042648	0.551950517546274	not-significant
1110012L19Rik	206.824038045102	0.0783663198784643	0.167953284357177	0.466595935759179	0.640788995331072	0.825046782234288	0.0835214251589581	not-significant
1110017D15Rik	2.82170387343331	-0.0326087614924998	0.791840654432903	-0.0411809640108128	0.967151629316667	NA	NA	not-significant
1110025L11Rik	2831.56823593367	-3.70549529448796	2.21565281429882	-1.6724169376061	0.0944421344546719	0.36480776053732	0.43793593152047	not-significant
1110032A03Rik	288.769334124017	-0.181537670165141	0.202755151219382	-0.895354170157267	0.370597791374851	0.647864380333262	0.188515896964627	not-significant
1110032F04Rik	3.45396225671413	-0.512449211017702	0.797882841693233	-0.642261224630679	0.520703586264305	NA	NA	not-significant
1110038F14Rik	286.901763460531	-0.220410579104292	0.0865338365870823	-2.54710281893586	0.0108621423851478	0.195093558910277	0.709757068770019	not-significant
1110051M20Rik	262.814232457531	-0.112093015201092	0.10676353133024	-1.04991857991627	0.293755548398219	0.585109018572897	0.232763207843378	not-significant
1110059E24Rik	251.316072879646	-0.138517235643579	0.134353034829179	-1.03099446781902	0.302543414089921	0.592245558238924	0.227498187742486	not-significant
1110059G10Rik	159.442095197629	-0.0951090419788773	0.142205593899344	-0.668813647697977	0.503614359731229	0.74140400694208	0.129945071141454	not-significant
1110065P20Rik	197.46771891187	-0.0425641516944218	0.126310078915542	-0.336981435368135	0.736130894898904	0.87614739702231	0.057422824963743	not-significant
1190005I06Rik	33.7630743605214	-0.533731004849637	0.375250080701042	-1.42233415074161	0.154929269342342	0.443002235699335	0.353594082017485	not-significant
1190007I07Rik	82.2555847013457	0.0810106199658999	0.28458932158332	0.284657974920475	0.775906190249957	0.89787451519856	0.0467843550530309	not-significant
1500009L16Rik	23.7366837401469	0.732303104215064	0.441745501740062	1.65774886519609	0.0973681663099721	0.369521107930438	0.432360748619936	not-significant
1600002K03Rik	87.1325196397728	-0.132895103125662	0.172717355017214	-0.769436882080649	0.441634000739814	0.702722624891201	0.153216063671799	not-significant
1600012H06Rik	731.585232196148	0.0352126561547614	0.103545808101311	0.340068389058385	0.73380502648286	0.874534757589162	0.0582229252027955	not-significant
1600014C10Rik	509.632265273718	0.371738732691547	0.277285077232499	1.34063735561164	0.180038222649291	0.471722324641674	0.326313569929276	not-significant
1700001C19Rik	10.332549235111	-1.00291082632324	0.846028443147695	-1.18543393481176	0.235845921167987	0.531538525894057	0.274465252350783	not-significant
1700001J03Rik	6.90931589138685	0.196382855806473	0.500358236735331	0.392484506876124	0.694700256658176	0.853582808111727	0.0687543405580467	not-significant
1700001K19Rik	4.23002911511384	0.226357094437189	0.562899057143948	0.40212732916215	0.687590320800262	NA	NA	not-significant
1700001L19Rik	4.32476947445066	-1.83194446210137	1.19329303707282	-1.53520083096703	0.124734504293594	NA	NA	not-significant
1700001O22Rik	19.5908122088002	-0.324061536658311	0.339485215503876	-0.954567450536328	0.339796484113468	0.624727537570154	0.204309350223055	not-significant
1700001P01Rik	0.851935086780566	-0.773320020744674	1.33136590710529	-0.580847095916747	0.561343510666616	NA	NA	not-significant
1700003E16Rik	10.914168501564	-0.331353673461522	0.364441651700029	-0.909209120076808	0.363239751023495	0.643011045414151	0.191781566856158	not-significant
1700003F12Rik	4.84096060074391	0.800201796499114	0.634997424434306	1.26016542068967	0.207609694216959	NA	NA	not-significant
1700007K13Rik	14.069296334603	-0.476852627054289	0.473254521832668	-1.0076028966563	0.313645137788481	0.603485090452025	0.219333455002256	not-significant
1700008O03Rik	1.31400597147641	-1.98917528807497	1.26034863601042	-1.57827384522082	0.114502711849514	NA	NA	not-significant
1700010I14Rik	5.9773679974035	0.974288031984483	0.644143784479581	1.51253191517113	0.130398599880137	NA	NA	not-significant
1700012P22Rik	0.691533377458761	-1.8801834970391	1.92263646923735	-0.977919397204044	0.328114190704821	NA	NA	not-significant
1700013H16Rik	1.10104208042295	0.641374938311046	1.29420629429643	0.495573959991993	0.620195028698378	NA	NA	not-significant
1700014D04Rik	1.91450074094851	-0.00632722770163781	0.97016977717301	-0.00652177366323943	0.994796414372889	NA	NA	not-significant
1700016C15Rik	2.03599356486772	1.64409462229198	1.07353337057974	1.53147975400534	0.125650866411507	NA	NA	not-significant
1700016H13Rik	2.76034213818101	-1.52732339259695	1.33370587562768	-1.14517257553368	0.252137676327061	NA	NA	not-significant
1700016K19Rik	0.917285598705231	-2.16042218852101	1.78059499604211	-1.21331475901211	0.225009502235883	NA	NA	not-significant
1700017B05Rik	418.045720417235	0.348543253643623	0.344456761824957	1.01186358426241	0.311603282987684	0.60152161738621	0.220748760439108	not-significant
1700019D03Rik	180.483747006395	0.799203913219413	0.390762262983975	2.04524333316237	0.0408308742983732	0.27253807639786	0.564572813701921	not-significant
1700020A23Rik	1.01123905390907	-0.0193374704753787	2.92566162401879	-0.00660960594917196	0.994726335858524	NA	NA	not-significant
1700020D05Rik	4.46787575160455	0.491057974515471	0.60558115386337	0.810887147631186	0.417430481689934	NA	NA	not-significant
1700020L24Rik	38.8528823900712	-0.578330675925907	0.365806601101418	-1.58097386483621	0.113884013610187	0.392242097363201	0.406445797533575	not-significant
1700021F05Rik	424.852535823894	-0.0255128498018681	0.161539318538987	-0.157935851361851	0.874507347281431	0.949134121719397	0.022672413276689	not-significant
1700023F06Rik	5.13454020310748	-0.653252682860601	0.567696284038719	-1.15070804799569	0.249852364470619	NA	NA	not-significant
1700024J04Rik	0.603561351957846	-1.00226123622447	1.82853263287635	-0.548123242759893	0.583607282132421	NA	NA	not-significant
1700025G04Rik	943.289306530676	0.0326367152429554	0.258828053726606	0.126094195637034	0.899657362010134	0.959097041450603	0.0181374486850747	not-significant
1700028K03Rik	19.2428839256959	0.0226254210984368	0.32955363536368	0.0686547459064395	0.945264440696336	0.978957667632215	0.00923608767717648	not-significant
1700029H14Rik	0.652214338117989	2.32223753144816	1.3702290457514	1.6947805468353	0.0901170591050449	NA	NA	not-significant
1700029I15Rik	0.654320515079843	-1.30061630852913	1.48854221363406	-0.873751712659771	0.382253482215868	NA	NA	not-significant
1700029J07Rik	44.8569207035053	-0.10924486063626	0.257106144632612	-0.424901788295897	0.670908270969731	0.840894358914966	0.0752585609465227	not-significant
1700030J22Rik	18.695187395127	-0.336146367406908	0.313602524762879	-1.0718866745766	0.283770936109937	0.577682748874256	0.238310601440035	not-significant
1700030K09Rik	107.951574102425	0.223412349375698	0.123777439835263	1.80495209525291	0.0710821786660752	0.329422009605007	0.482247387768947	not-significant
1700037C18Rik	25.6781885415353	0.00562701079382897	0.240168170198212	0.0234294610696536	0.98130770491721	0.993177578008614	0.0029730936453138	not-significant
1700037H04Rik	449.842600864927	-0.328338178528826	0.122112805424939	-2.68881037812738	0.00717071392345417	0.174298216938803	0.758707055676006	not-significant
1700047I17Rik2	319.473194558679	-0.415583428575661	0.209742261519773	-1.98140053208344	0.0475463741485352	0.283823062589547	0.546952318010205	not-significant
1700049E17Rik2	0.800784551470771	-0.00317554324738397	1.68430264745317	-0.00188537567888153	0.998495688745722	NA	NA	not-significant
1700056E22Rik	11.471744776072	0.0764157068527358	0.492461765993995	0.155170841940383	0.876686634596825	0.949955824000182	0.0222965903311921	not-significant
1700066B19Rik	2.92504459761685	0.959907641948096	0.772847390627191	1.24204034792574	0.214221675744926	NA	NA	not-significant
1700066C05Rik	0.907837554767982	-2.72838404262949	1.52933773985011	-1.78402976107613	0.0744188293163885	NA	NA	not-significant
1700066M21Rik	111.146240666449	-0.135821654348113	0.178997923235786	-0.758788995385166	0.447978789638207	0.708108932274206	0.149899927272766	not-significant
1700067K01Rik	4.28557711495572	-1.16346063018676	0.693489124342322	-1.67769124179148	0.0934073900942774	NA	NA	not-significant
1700088E04Rik	33.7944609999195	0.230738013229066	0.260188678902914	0.88681034932793	0.37518101471074	0.651773448204947	0.18590333569805	not-significant
1700094D03Rik	91.8687596748741	-0.0495042006269578	0.176670997255215	-0.280205587765179	0.779319779908621	0.899540745467776	0.0459791601327217	not-significant
1700102P08Rik	15.6993869825001	-0.019539939854452	0.316360283940812	-0.0617648322066489	0.950750109826568	0.981214919464801	0.00823585692715259	not-significant
1700109H08Rik	1.27277083698093	-2.7306710695788	1.29835046279505	-2.1031848856127	0.0354496109771992	NA	NA	not-significant
1700113H08Rik	2.37852058781405	-0.0184702676743393	0.800647180524447	-0.0230691721942251	0.981595096164393	NA	NA	not-significant
1700123O20Rik	345.29519880236	0.0288558378995748	0.131313045901032	0.219748446938949	0.826067071537676	0.92455379573236	0.0340678140775503	not-significant
1700125H20Rik	0.860762689972964	-0.778921649501996	1.34673112127169	-0.578379482881838	0.563007942787998	NA	NA	not-significant
1810009A15Rik	293.654360983745	-0.125685337315509	0.126608516473475	-0.992708396056759	0.320852082102462	0.610524056313272	0.21429721899465	not-significant
1810010H24Rik	26.6033883991964	-0.475431702029495	0.243001835549989	-1.95649428307175	0.0504069552530694	0.287828317425599	0.540866481084969	not-significant
1810013L24Rik	815.92301856217	-0.0658433196415215	0.105760994652872	-0.622567136945261	0.533569012482883	0.760920994610963	0.118660433092372	not-significant
1810024B03Rik	2.69656601335918	-0.0281070855222774	0.684505967402956	-0.0410618560842016	0.967246583376125	NA	NA	not-significant
1810030O07Rik	595.8714640236	-0.0886268422480127	0.0854158050473279	-1.03759300985228	0.299459573622044	0.590192787589497	0.229006102069576	not-significant
1810037I17Rik	1115.33027399481	-0.284991244895256	0.246424893080935	-1.15650347386639	0.247475279468708	0.542496990583372	0.265602666653	not-significant
1810055G02Rik	443.967681028072	0.245622145668461	0.142662232160496	1.72170406945641	0.0851231397857363	0.352243020889887	0.453157602956825	not-significant
1810062G17Rik	6.56395768733141	-0.0185579030113934	0.434737473321951	-0.0426876083848656	0.965950557642757	NA	NA	not-significant
2010003K11Rik	17.3578409162248	-0.830252396244484	0.446923659226936	-1.85770517873368	0.063210892693236	0.312880011404059	0.504622181226471	not-significant
2010106E10Rik	0.757972410620131	2.35172569808581	1.64102789438852	1.43308087944605	0.151834725000324	NA	NA	not-significant
2010300C02Rik	98.9270452692137	-0.986159981234611	0.439018998769824	-2.2462808762216	0.0246860227041896	0.238980898888503	0.621636809674588	not-significant
2010315B03Rik	162.850042476616	0.253365893032404	0.14045350453244	1.80391293101472	0.0712449575034511	0.329976645279142	0.481516797047341	not-significant
2200002D01Rik	101.445233889241	-0.813309110010038	0.283349977911109	-2.87033412180178	0.00410038271592247	0.152342402256411	0.817179200387129	not-significant
2210016F16Rik	575.952054123316	-0.0749647515916375	0.074078532352272	-1.01196323970285	0.311555630115195	0.60150546063849	0.220760425656806	not-significant
2210016L21Rik	352.945483965216	0.0220106270602479	0.0878119426466146	0.250656418669909	0.802079757978887	0.912440212048493	0.0397955832310568	not-significant
2210407C18Rik	1.42407073725791	-2.75999968664029	2.3285476741918	-1.18528803048804	0.235903584380653	NA	NA	not-significant
2210408I21Rik	56.7039568053507	-0.012754073448281	0.152756231524784	-0.0834929830421464	0.93345955663366	0.972963051283345	0.0119036519499849	not-significant
2210418O10Rik	56.1653143986881	-0.106923967165882	0.969275601669683	-0.110313276205131	0.91216092863495	0.963374819924014	0.0162047091851376	not-significant
2300002M23Rik	8.10412658993425	-5.734327337799	2.17707318815114	-2.63396167341017	0.00843950137957979	0.180482744586768	0.743564313364829	not-significant
2300003K06Rik	0.709814648604736	-0.596404447020959	2.69555680700211	-0.221254638548781	0.824894167866549	NA	NA	not-significant
2300009A05Rik	97.6425987795403	-0.00184352167261322	0.193524191398524	-0.00952605283758483	0.992399424468908	0.997660045080271	0.00101742033317267	not-significant
2310002L09Rik	449.90918127614	0.996607934407135	0.602416076733252	1.65435149043745	0.0980561166617305	0.370541771550942	0.431162826466027	not-significant
2310009A05Rik	183.279133770715	-0.21978680595289	0.117005772171201	-1.87842703718328	0.060322769708896	0.307579836757448	0.512042137895297	not-significant
2310009B15Rik	87.2431385595523	-0.139855728623291	0.155534868803494	-0.899192121349891	0.368550336168393	0.646424394568027	0.189482262650588	not-significant
2310011J03Rik	517.731064088428	-0.0330911545601292	0.0935223411170604	-0.353831546183275	0.723465130460651	0.869825666454876	0.0605677815002259	not-significant
2310022A10Rik	656.992852918069	0.0993130376969391	0.137558106018068	0.72197154040413	0.470311975098126	0.723152591664	0.140770053016097	not-significant
2310022B05Rik	1237.61425867432	-0.289934006331648	0.106947580896423	-2.71099172044334	0.0067082301286414	0.172995123305103	0.761966139365628	not-significant
2310030G06Rik	186.593730445124	-0.00452233971584513	0.215797827188747	-0.0209563727992946	0.983280457487661	0.993832899399285	0.00268663066245969	not-significant
2310033P09Rik	215.429362125744	-0.244092047441309	0.105581520859191	-2.31188228257142	0.0207841713487423	0.229284749057595	0.639624831534362	not-significant
2310034P14Rik	28.7682368810435	0.155711367132628	0.351158793802905	0.443421522913717	0.65746087097597	0.834400402518363	0.0786254950759386	not-significant
2310039H08Rik	270.799082098411	-0.312005456402391	0.159255754378207	-1.95914714429363	0.0500955570317386	0.287828317425599	0.540866481084969	not-significant
2310050C09Rik	3803.86032000788	-0.678005773851586	0.473741184010589	-1.43117338482531	0.152380529410523	0.439324169899064	0.357214902892115	not-significant
2310057M21Rik	252.562906038317	0.0354549213026969	0.173790876558153	0.20400910568417	0.838346383246066	0.931747360067362	0.0307018290649212	not-significant
2310061I04Rik	564.63892066034	0.253072947890431	0.201112953579912	1.2583622456217	0.208260779308479	0.50347846082607	0.298019104146058	not-significant
2310061N02Rik	103.279997784799	-3.86096343062418	2.31221856780338	-1.66980902427927	0.0949571543577807	0.365256952767048	0.437401508399487	not-significant
2310079G19Rik	8.44002790769707	-4.35109717216697	1.75782808597524	-2.47526888828436	0.013313589802395	0.205215620931339	0.687789583978958	not-significant
2410002F23Rik	586.0295700091	-0.24292517214569	0.174899290210549	-1.38894315610572	0.164850036039765	0.454954644331415	0.342031897185561	not-significant
2410004B18Rik	241.689645397854	0.0857878336495758	0.0756639570778455	1.13380051695307	0.256878234116849	0.551432161922391	0.258507907548192	not-significant
2410004P03Rik	2.50201770014889	-0.921207781448579	0.903904350031607	-1.01914298942844	0.308135087575865	NA	NA	not-significant
2410131K14Rik	140.446268235099	-0.240979079847049	0.161721665870315	-1.49008531757452	0.136201804224178	0.419557001341372	0.377209027239808	not-significant
2410137M14Rik	2.13284659646196	-0.662911563196434	1.1245992765142	-0.589464689370232	0.55554959254773	NA	NA	not-significant
2510002D24Rik	297.811311919323	-0.330722267613219	0.17193016669455	-1.92358487152972	0.0544066388421222	0.295731080564634	0.529103029858794	not-significant
2510009E07Rik	838.776833424355	0.411958071391812	0.235240461040652	1.75122115289776	0.0799078231752952	0.343693423724753	0.463828777631105	not-significant
2510039O18Rik	961.423601524042	0.0915505163924978	0.111953403780883	0.81775554204392	0.413496788499038	0.681095398612013	0.166792053742002	not-significant
2610001J05Rik	541.265415517809	0.0505752945745412	0.149352846414667	0.338629599559975	0.734888781452852	0.875145203111376	0.057919883345414	not-significant
2610002M06Rik	276.261155512667	0.301798627665482	0.113118781606847	2.66797982950706	0.00763088391509222	0.175970878044309	0.75455919895368	not-significant
2610008E11Rik	349.191876952675	-0.107341497996148	0.0979141680686742	-1.0962815710272	0.272955571761421	0.568638872763385	0.245163454794051	not-significant
2610028H24Rik	4.19108409209137	-0.326150141650131	0.759919837340886	-0.429190192996405	0.66778481934327	NA	NA	not-significant
2610042L04Rik	9.81252382116588	-0.273100117207638	0.483529945290918	-0.564804971992637	0.572206424836439	0.786592856402274	0.104250002039113	not-significant
2610044O15Rik8	136.591572780517	-0.0466155416851556	0.121820266708625	-0.382658345319935	0.701973103472877	0.857269231775579	0.0668827632438444	not-significant
2610301B20Rik	185.265668438247	0.168087323151792	0.109918472633096	1.52919995270368	0.126214882329417	0.407279024997881	0.390107955645013	not-significant
2610318N02Rik	5.58903133347097	0.166984299401885	0.745939941752359	0.223857565542885	0.822868135566337	NA	NA	not-significant
2610507B11Rik	4487.04457122349	0.248906913892334	0.1684218617051	1.47787770169742	0.139440515709383	0.424138493552258	0.372492310471923	not-significant
2610524H06Rik	154.924609008818	-0.164225074740976	0.315658306019166	-0.520262168330222	0.602880860150517	0.804051191588252	0.0947163001115583	not-significant
2610528A11Rik	93.7975751828969	-0.0557678687083582	1.00937088430426	-0.0552501261682398	0.955939194983406	0.983163685759397	0.0073741709734797	not-significant
2610528J11Rik	115.095572598114	-0.681699092767588	0.351222904799761	-1.94093005738404	0.0522667616185447	0.291866822673667	0.534815269687081	not-significant
2700049A03Rik	131.876079069831	-0.175269217327079	0.158348437715266	-1.10685788793344	0.268355375559988	0.563347615927411	0.249223539266053	not-significant
2700062C07Rik	156.119832561446	-0.191769504934273	0.127883206706181	-1.49956753410848	0.133726462761917	0.416606225393789	0.380274244628384	not-significant
2700081O15Rik	575.766680125675	0.139183270214064	0.143631787037654	0.969028326421762	0.332531056221215	0.618819015228186	0.208436349656264	not-significant
2700097O09Rik	71.2336959239095	-0.512583261246994	0.370302851374016	-1.38422715176252	0.166288911979575	0.456739057543152	0.340331848585285	not-significant
2810004N23Rik	252.819134391256	0.200489288814544	0.116663796042333	1.71852190324575	0.0857014628071197	0.352586962314803	0.452733750741809	not-significant
2810006K23Rik	153.615937235669	0.0402918236743982	0.139477756706737	0.288876338605839	0.77267601120893	0.895930047818817	0.047725897739938	not-significant
2810021J22Rik	120.850124463826	0.108965966437654	0.119866357636012	0.909062130414785	0.363317330825711	0.64306033633144	0.191748276676933	not-significant
2810408A11Rik	24.4100848358857	-0.39551800924092	0.398858013134647	-0.991626083007641	0.321379960776383	0.610868455534585	0.214052300700324	not-significant
2810459M11Rik	4.03792652418432	-1.53036430181987	0.884769328020427	-1.72967603346274	0.0836881730108094	NA	NA	not-significant
2900026A02Rik	1086.61733878227	-0.0409650997286978	0.202381854118035	-0.202414885006467	0.839592392692588	0.932417436323509	0.0303896137140082	not-significant
3110009E18Rik	35.2317840260241	-0.254340028277482	0.192685873145708	-1.31997236811	0.186844243727142	0.4797047384222	0.319025991643649	not-significant
3110040M04Rik	0.85088731644702	1.56040826953534	1.59275730291093	0.979689916777354	0.327239204876223	NA	NA	not-significant
3110040N11Rik	197.267280273012	-0.0728126120843146	0.120682431019698	-0.603340614446439	0.546282119513122	0.768741091258608	0.114219904113627	not-significant
3110067G11Rik	0.905363843439305	-0.449126371257566	1.28270590075988	-0.350139787297697	0.72623379254723	NA	NA	not-significant
3110082I17Rik	130.149923565222	-0.205867968239272	0.147576754471957	-1.3949891293916	0.163019117670816	0.45252877624647	0.344353798850622	not-significant
3300002I08Rik	323.426790744261	-0.0918457911550374	0.148308504783932	-0.619288767618861	0.53572614273944	0.761561945332952	0.118294765443989	not-significant
3425401B19Rik	1450.09792377384	0.0870791352603639	0.554256534665382	0.157109803518935	0.875158311444795	0.949504465512363	0.0225029884384773	not-significant
3830403N18Rik	2.30842275745497	0.113003612644482	1.01190805590438	0.111673794852326	0.911082058012543	NA	NA	not-significant
3830406C13Rik	586.992190549392	-0.264369317778615	0.104479378593446	-2.53034925492176	0.0113949037872423	0.196744734825947	0.706096881162718	not-significant
4430402I18Rik	44.0991672802198	-0.134696700023956	0.334864712292612	-0.402242144601535	0.687505828675676	0.85019296145065	0.0704824947767959	not-significant
4833420G17Rik	561.663360246903	-0.16972345500156	0.121062906962147	-1.4019443218444	0.160931873789786	0.449642271835417	0.347132866562934	not-significant
4833423E24Rik	312.082373164901	-0.62174024375391	0.361224713331729	-1.72120073961534	0.085214403673942	0.352243020889887	0.453157602956825	not-significant
4833427G06Rik	1.88689007231316	-1.15376031974469	1.84167766728826	-0.626472449678732	0.531005101964837	NA	NA	not-significant
4833439L19Rik	2085.02598835393	-0.131936960277215	0.155941993067935	-0.846064345347558	0.397516849628844	0.669218989016956	0.174431744475515	not-significant
4921504E06Rik	0.754253237848516	0.539927908957319	1.26593017700137	0.426506863306044	0.669738547975459	NA	NA	not-significant
4921507P07Rik	10.5088329255236	-0.359648158588932	0.423173210337659	-0.849884042286043	0.395389558406328	0.667350630326024	0.175645924996252	not-significant
4921517D22Rik	4.79560833718384	-0.282327562606579	0.552175358874014	-0.511300546229183	0.609140622591682	NA	NA	not-significant
4921524J17Rik	213.545571996232	-0.0349859873537644	0.138905214348362	-0.251869503372441	0.801141932582044	0.911847563494853	0.0400777580162622	not-significant
4921536K21Rik	22.5231364160557	-0.406265552345313	0.395740682281507	-1.02659537049142	0.304611034878375	0.59477227315196	0.225649285438879	not-significant
4930402H24Rik	536.38661330513	0.26764869779505	0.169908264626656	1.57525414307045	0.11519779421164	0.393993032416345	0.404511458402573	not-significant
4930404N11Rik	2.19663626256564	-0.131770171546554	0.694756852966794	-0.189663723335525	0.849572649354021	NA	NA	not-significant
4930415O20Rik	2.21439753819415	-1.53698631913371	1.28651921824848	-1.19468586036843	0.232209788910391	NA	NA	not-significant
4930426D05Rik	7.96266934780357	0.373547954498624	0.718976484462741	0.519555176797972	0.603373646054098	0.804218076982969	0.0946261691767549	not-significant
4930430F08Rik	175.724711665084	0.0179968853590846	0.178845273393116	0.100628241482939	0.919845577031471	0.967382329650087	0.0144018497628918	not-significant
4930432K21Rik	15.229216491794	-0.0256291966905272	0.297679885110263	-0.0860965015524443	0.931389704656368	0.97221420836459	0.0122380362451754	not-significant
4930438A08Rik	1154.3377403378	-1.4467608982964	0.606870961909308	-2.38396790933063	0.0171270958135766	0.217231020328098	0.663078157925804	not-significant
4930444G20Rik	2.59561491608882	-0.57471842666833	0.836063490751845	-0.687410026900593	0.49182438080387	NA	NA	not-significant
4930444P10Rik	0.634695240592062	-0.0193248819037867	1.9016561855468	-0.0101621323826368	0.99189193101924	NA	NA	not-significant
4930447C04Rik	1.9546113809427	1.84763110122682	0.858646796738318	2.1517940883787	0.0314135756654447	NA	NA	not-significant
4930452B06Rik	7.15765414132031	-1.22650994116785	0.574526879634223	-2.13481733343568	0.0327759338667989	0.254753857547424	0.593879231074722	not-significant
4930453N24Rik	662.462062609479	0.0361430447263507	0.110941848960769	0.325783688165603	0.744588020994122	0.880407564665071	0.0553162345441965	not-significant
4930467E23Rik	149.428696297247	-0.0278896182297097	0.196164392198953	-0.142174723542199	0.886941996644689	0.95364481796387	0.0206133468057922	not-significant
4930486L24Rik	26.6258455348875	0.878824752828526	0.330074678167261	2.66250279393803	0.00775619256966791	0.176492853351615	0.75327287561778	not-significant
4930502E18Rik	10.0993224739844	0.151766320744802	0.543017269484923	0.279487097875837	0.779871038092813	0.89981051430014	0.045848936402889	not-significant
4930503B20Rik	8.23665362366029	0.0859325151032103	0.57451233816174	0.149574707791599	0.881100163923875	0.95136395905632	0.0216533051753584	not-significant
4930503L19Rik	97.4790614074334	0.981583606828854	0.322488457883448	3.04377903405031	0.00233626670029692	0.127305749875254	0.895151980614209	not-significant
4930512M02Rik	6.46156019937139	-0.446022300818879	0.444863574028951	-1.00260467895682	0.316051637367099	NA	NA	not-significant
4930519F16Rik	13.2534635828451	-1.27300050623503	0.918666270718221	-1.38570506702046	0.165836980337944	0.456051695929345	0.340985924913816	not-significant
4930519L02Rik	6.52690301665154	-0.700220223245929	0.597676524887448	-1.17157056382262	0.241369512027545	NA	NA	not-significant
4930522L14Rik	46.7709798349495	0.2367409690777	0.213301518501045	1.10988881251935	0.267046941942536	0.562142256670898	0.250153767225802	not-significant
4930523C07Rik	330.399124503749	-0.152564334349562	0.150685318040091	-1.01246980352108	0.31131347758479	0.601265384558313	0.220933798196819	not-significant
4930524J08Rik	6.94138951897709	-0.129152351024744	0.478495144790641	-0.269913608175174	0.787226717797505	0.903797346800952	0.04392893792338	not-significant
4930539E08Rik	8.56358135869732	-0.0149187784963629	0.576926677142747	-0.025859054690015	0.979369758739944	0.992921680297638	0.00308500644519899	not-significant
4930544D05Rik	1.78530741653482	-0.657843678879562	0.951151725367863	-0.691628539731805	0.489170634095583	NA	NA	not-significant
4930550C14Rik	10.3607934789567	-0.954943990252866	0.370279447561851	-2.57898189202995	0.00990919809088721	0.191299842725373	0.718285387022002	not-significant
4930550L24Rik	0.537483219776552	0.252168198080667	2.43612916499475	0.103511834144152	0.917556757659043	NA	NA	not-significant
4930555G01Rik	2.45718526091094	2.47056316279067	1.2594531257145	1.96161580955154	0.0498072302476328	NA	NA	not-significant
4930562C15Rik	1.06269981193356	-2.74908869802223	1.65723563244382	-1.65883996469973	0.0971480447945755	NA	NA	not-significant
4930563E22Rik	11.6666869027415	0.185253514847386	0.324366991319777	0.57112320243694	0.5679161315559	0.783284138274758	0.106080667954386	not-significant
4930563M21Rik	1.1532681088999	-1.40784485730118	1.38084329507665	-1.019554400069	0.307939840735114	NA	NA	not-significant
4930579G24Rik	39.1478239656192	0.117952847029572	0.215044641571002	0.548504004414484	0.583345880426021	0.792832924691096	0.100818322807906	not-significant
4930590J08Rik	6.35772168607007	0.664031791051115	0.472105715473027	1.40653198910288	0.159566212499148	NA	NA	not-significant
4931406C07Rik	435.046071834721	-0.0525551324414548	0.185521258223247	-0.283283613666595	0.776959437435329	0.898278685141177	0.0465889053789618	not-significant
4931406P16Rik	1013.09803133443	0.013164779268505	0.164029705200303	0.0802585071553288	0.936031658205626	0.974584226511016	0.0111806218841944	not-significant
4931408C20Rik	0.899575276480559	3.09331168293416	1.31096391279147	2.35957042962951	0.0182961075178149	NA	NA	not-significant
4931414P19Rik	91.6819523789453	-0.053312374644524	0.154805276754174	-0.344383445851026	0.730557936649744	0.872634614711044	0.0591675638912118	not-significant
4931422A03Rik	0.881685833840893	2.48821975862927	1.6828498635673	1.47857501283849	0.139253935019089	NA	NA	not-significant
4931428F04Rik	67.0091250021485	-0.20038606933489	0.184407498329579	-1.08664816317151	0.277192331020413	0.573270147722836	0.241640672941525	not-significant
4931440F15Rik	2.49898896404526	0.52573053388211	0.865510564433718	0.607422434209202	0.543570603963914	NA	NA	not-significant
4932438A13Rik	1086.55570762378	0.238971959589498	0.138562326245321	1.72465320166755	0.08458998952669	0.351299679856978	0.454322245984835	not-significant
4932438H23Rik	5.64022572524853	-0.570402313457221	0.510515069564195	-1.11730749484858	0.263862872009119	NA	NA	not-significant
4933402D24Rik	0.904182401153761	-0.0502072650073662	1.94641310812705	-0.0257947630940888	0.979421038906177	NA	NA	not-significant
4933405L10Rik	0.90803214574514	-0.265061864932902	1.25516276201816	-0.211177285491416	0.832748934620652	NA	NA	not-significant
4933407O12Rik	2.68162710360012	0.607251196796858	1.01685902303065	0.597183270289527	0.550385027462824	NA	NA	not-significant
4933408B17Rik	4.89321554054326	0.497902752400107	0.555467736464758	0.896366646907307	0.370056974602111	NA	NA	not-significant
4933411K16Rik	5.31198725555068	-0.584898317073883	0.55275906000015	-1.05814333839001	0.289990098834864	NA	NA	not-significant
4933415F23Rik	0.544658322728673	0.557749324698815	2.17563612363458	0.256361492916861	0.797671718708895	NA	NA	not-significant
4933427D14Rik	196.077615678733	-0.123565913281534	0.170377431215837	-0.725248129401594	0.468299821120083	0.722115494560997	0.14139333617115	not-significant
4933428G20Rik	62.3539745534239	-0.305351176578252	0.21719192375703	-1.40590483889192	0.159752384248691	0.448501743237248	0.348235864600165	not-significant
4933430I17Rik	15.772101898835	-0.132021947970154	0.598923775568737	-0.220431970403557	0.825534748901495	0.924292821958185	0.0341904196736164	not-significant
4933434E20Rik	774.226144037847	0.0691653236702846	0.133632489306005	0.51757865193922	0.604752279685973	0.804549610669261	0.0944471709861957	not-significant
4933440N22Rik	20.7641509404438	-0.102011202546575	0.290216919362398	-0.351499846289775	0.725213387775941	0.870460719105213	0.0602508223189212	not-significant
5031439G07Rik	3180.9747259507	-0.00704931326689511	0.156095197532221	-0.0451603468802427	0.963979500589232	0.987371713396285	0.00551931877323482	not-significant
5330417C22Rik	14.0544918451659	-2.34248619113702	1.0977192953191	-2.13395737974714	0.0328462697853082	0.254798801857847	0.593802618517806	not-significant
5430402E10Rik	2.2069361578423	-1.31561826911936	1.04482064440024	-1.25918096677211	0.207964974668726	NA	NA	not-significant
5430419D17Rik	15.2469548230731	-0.356436341543702	0.457815413978869	-0.778559066952153	0.436239499371846	0.698666708200493	0.155729950590353	not-significant
5430427O19Rik	46.4139406544476	1.71390545581053	0.574450955391376	2.98355401749282	0.00284921737521601	0.134307006877591	0.87190132933506	not-significant
5730409E04Rik	394.522481922804	0.111965199415006	0.224151146422962	0.499507592094725	0.617421839623463	0.811332320954942	0.0908012227368199	not-significant
5730455P16Rik	375.902041375392	0.171655022372039	0.203510381206763	0.843470595230423	0.398965304348838	0.670210753660496	0.173788608106319	not-significant
5730507C01Rik	24.9499640720477	-0.650329900254559	0.435570203833814	-1.49305414955033	0.135423013126651	0.418527481684154	0.378276019744973	not-significant
5830411N06Rik	49.8732445952804	-0.449769590714492	0.474614529607879	-0.947652384527894	0.343306448637951	0.62798861003105	0.202048233086884	not-significant
6030458C11Rik	745.54528922386	0.0566682476444586	0.112962776671632	0.501654167099537	0.615910809761896	0.810695978601749	0.0911419812634704	not-significant
6030468B19Rik	1.00216177681757	1.20114064431616	1.34227061445709	0.894857289863259	0.370863380547547	NA	NA	not-significant
6330403K07Rik	7.11262740692938	-1.04630638807095	0.740161936357082	-1.41361820525471	0.15747403302052	0.445489310278449	0.351162712598558	not-significant
6330409D20Rik	1.75294828241227	0.964750710853919	0.957180838720859	1.00790850780421	0.313498386915846	NA	NA	not-significant
6430531B16Rik	3.16706011880311	-0.0193705285859987	0.87807807929332	-0.0220601436737701	0.982399979473335	NA	NA	not-significant
6430548M08Rik	872.759184316894	0.264109040619319	0.313776663685341	0.841710270984877	0.399950147698267	0.670245886128474	0.173765842973111	not-significant
6430550D23Rik	10.1740688154374	-0.792930536722377	0.410579342548522	-1.9312480062941	0.0534523898428021	0.294199494346868	0.531358078048168	not-significant
6430571L13Rik	132.205840211023	-0.163871851302461	0.465216788804812	-0.352248360863039	0.72465201138556	0.870070051882416	0.0604457796558422	not-significant
6720489N17Rik	73.6399999736202	0.211075597814931	0.188968632141103	1.11698748847016	0.263999674787876	0.55835311310758	0.253091058102647	not-significant
6820408C15Rik	0.985650967913137	0.756071388147861	1.49789521383422	0.504755860867273	0.613730321022788	NA	NA	not-significant
8030462N17Rik	372.647635266418	0.0612496416138539	0.10941872884847	0.55977292240962	0.575634335256951	0.788466847210218	0.103216562799703	not-significant
9030025P20Rik	625.516658474303	-0.352784140623818	0.144252617677216	-2.44559957596901	0.0144611509424137	0.210684246651036	0.676367936381938	not-significant
9030624G23Rik	14.6971467266568	-0.265306137541837	0.337037310636654	-0.787171417433523	0.431181526763298	0.694963375424215	0.15803808212971	not-significant
9130008F23Rik	65.5192450742501	-0.864544983569058	0.357316877619522	-2.41954701196523	0.0155398518786879	0.212958707152807	0.671704598411972	not-significant
9130019O22Rik	85.1746844742534	0.0730416219410523	0.130855502711101	0.558185329831419	0.576717837389821	0.789019257158054	0.102912397075218	not-significant
9130023H24Rik	105.111256176852	0.000717038755368386	0.20454121623688	0.00350559544213319	0.997202945249229	0.998964442110317	0.000449970102457988	not-significant
9130204L05Rik	99.0027525801827	-0.510532352570741	0.635092768291131	-0.803870517915753	0.421471758356465	0.687428159773561	0.162772681416456	not-significant
9130401M01Rik	300.226420833079	-0.113935677653912	0.114802969338661	-0.992445389786129	0.32098030653115	0.610576425164881	0.21425996816454	not-significant
9130409I23Rik	13.6038851630925	0.771006733301639	0.83013522696941	0.928772455683356	0.353007021947698	0.63475992697076	0.197390498496916	not-significant
9330159F19Rik	427.865517462336	0.276769941288486	0.497188413569479	0.556670134972502	0.577752825349441	0.789757644849478	0.102506161434369	not-significant
9330182L06Rik	5.29756526663826	0.215709578699781	0.552163115104439	0.390662782063921	0.696046512544785	NA	NA	not-significant
9430015G10Rik	255.23105489986	-0.0385992956098806	0.266247817441327	-0.144975068644034	0.884730556146806	0.952738889916302	0.021026106923338	not-significant
9430038I01Rik	88.9152174080147	0.0229314234498352	0.175291906725323	0.130818495150309	0.89591889171709	0.956980123472067	0.0190970824489103	not-significant
9530053A07Rik	1.20580163142498	1.21100027953344	1.27140262577733	0.95249156717216	0.340847740649513	NA	NA	not-significant
9530057J20Rik	21.2696373044901	-0.0400185443158214	0.407622458678469	-0.0981755137966721	0.921792925678341	0.96826869253156	0.0140041101591285	not-significant
9530068E07Rik	2174.6823814357	0.323297809610381	0.15226796966181	2.12321613224654	0.0337357447382322	0.257968184724497	0.58843385237241	not-significant
9530077C05Rik	12.6477501744969	-0.257489454265358	0.348490364864943	-0.738871085762005	0.459985281351574	0.716291531379569	0.144910183417483	not-significant
9830107B12Rik	16.3025982925449	3.89887824099396	0.884223831308882	4.40937928038266	1.03667326830551e-05	0.00933737710840824	2.02977510099892	up-regulated
9930012K11Rik	128.520860774775	-0.587654714989406	0.281384670539849	-2.08843898234386	0.0367582541451947	0.264930944102347	0.576867312869123	not-significant
9930021J03Rik	676.690350452261	0.0862209726646803	0.107606131916229	0.80126449236	0.42297854228626	0.68907835296172	0.161731393006426	not-significant
9930104L06Rik	205.387780905116	-0.0694725602235533	0.0976139962313444	-0.711706957052591	0.476646258685252	0.727150295206593	0.138375815230621	not-significant
9930111J21Rik1	221.342346421511	1.70550190049532	0.61012434369097	2.79533494791869	0.00518459681780519	0.164021790236019	0.785098452253331	not-significant
9930111J21Rik2	55.5705167826934	1.66948688874074	0.594566055793424	2.80790817516966	0.00498644428836843	0.163416836430951	0.786703201216229	not-significant
a	15.6537112184104	-0.843389345406205	0.546692486814184	-1.54271252257554	0.122900542161515	0.403610279070337	0.394037781764463	not-significant
A130010J15Rik	128.275413479135	-0.097667125364926	0.117563179937155	-0.830762875052679	0.406107599086673	0.675291089840684	0.170508980560512	not-significant
A2m	16.6217308044902	4.52648435897955	2.01349936444099	2.24806843196409	0.0245718266571529	0.238980898888503	0.621636809674588	not-significant
A3galt2	6.62847943893473	-0.114867160212291	0.446659504564763	-0.257169407654765	0.797047999111468	NA	NA	not-significant
A430005L14Rik	410.290938382249	-0.0497901831201395	0.133500225846333	-0.372959542236664	0.709178555552814	0.861547289957528	0.0647208793257159	not-significant
A430033K04Rik	84.4579223369592	-0.304032287640231	0.194256264771536	-1.56510930547235	0.117557282038697	0.396483943298795	0.401774395932585	not-significant
A430057M04Rik	9.70478105724573	-0.270915552577151	0.580659255549503	-0.466565459842316	0.640810803761986	0.825046782234288	0.0835214251589581	not-significant
A4galt	305.381638377621	0.554426168786103	0.305983341237855	1.81194886801083	0.069994097535105	0.326970882750995	0.485490920194769	not-significant
A4gnt	73.0516481698707	-0.20850180692996	0.459143691127099	-0.454110142335035	0.649749553672595	0.829488767760701	0.0811894904504395	not-significant
A530016L24Rik	247.659736227206	-1.13565348012358	0.479883335015434	-2.3665199377825	0.0179562070719917	0.221008009453753	0.655591986954995	not-significant
A530032D15Rik	15.4427448534547	1.95289966709556	0.893415490129305	2.18588068896467	0.0288243354111427	0.24979496540854	0.602416319033636	not-significant
A530064D06Rik	44.5172257066145	2.73735336626381	0.841290269231302	3.25375612482118	0.00113890006433249	0.0997690450067604	1.00100418484572	not-significant
A630001G21Rik	80.2413393733365	1.05412316980308	0.522173090059266	2.01872365671589	0.0435159497683372	0.276709394872417	0.557976095387478	not-significant
A630023A22Rik	4.12585391852464	-0.409493064594901	0.73411635231159	-0.557804036520214	0.576978206045863	NA	NA	not-significant
A630026N12Rik	146.294075783354	0.115315574509278	0.170479363848471	0.676419549592964	0.498774308555776	0.738467628370338	0.131668537763366	not-significant
A630095N17Rik	1.05547367936275	-2.36586029573736	1.31540087779287	-1.79858500604551	0.0720843509206109	NA	NA	not-significant
A730046J19Rik	3.02729475552224	0.937752187823834	2.02303335459523	0.46353768003566	0.642979012760585	NA	NA	not-significant
A830005F24Rik	3.24083379415873	0.0767039694204388	0.680586146360622	0.1127028074706	0.910266175394036	NA	NA	not-significant
A830010M20Rik	128.062901069901	-0.00567332813682521	0.304722456664666	-0.0186180178478558	0.985145829163064	0.994629627861324	0.00233860821958064	not-significant
A830018L16Rik	3.15045222586275	-0.933558743715181	0.844826608572826	-1.10502999579079	0.269146591893831	NA	NA	not-significant
A930007A09Rik	30.1814219877916	0.534971424107135	0.330044861660078	1.62090517457628	0.105037976931874	0.381067945003188	0.418997582043206	not-significant
A930017K11Rik	0.643987551607052	0.515665704777028	1.49629273192408	0.344628890975053	0.73037338307673	NA	NA	not-significant
A930018O16Rik	1.23791974540291	0.228463632448948	1.04502179497275	0.218620925944329	0.82694535055036	NA	NA	not-significant
A930018P22Rik	1.15689164558974	0.297181554097704	1.00250993457205	0.296437515329526	0.766895978971083	NA	NA	not-significant
A930033H14Rik	30.0206032940471	0.106673061580956	0.28077523981365	0.379923321058347	0.704002335354205	0.858186749378519	0.0664181953687368	not-significant
AA414768	26.4551576418713	0.797110232095138	0.507679777524777	1.57010435984174	0.116390834464817	0.394572508215598	0.403873177437088	not-significant
AA467197	39.8868576106865	0.117637767411168	1.00389381217789	0.117181484718946	0.906716238880152	0.961549800461333	0.017028217920078	not-significant
AA986860	665.218967381341	-0.545649842824343	0.3129510190681	-1.74356308041165	0.0812353057912047	0.34590517304642	0.461042943019708	not-significant
Aaas	303.0440722525	-0.411907050173259	0.282332681583519	-1.45894215243873	0.144581030006259	0.429035800669735	0.367506466825538	not-significant
Aacs	1228.78443339672	-0.530924014073204	0.211030962149809	-2.51585837767401	0.011874288645763	0.199203908685117	0.700702144307281	not-significant
Aadac	248.727933217525	-0.887210692659562	0.449567911774612	-1.97347423920317	0.0484415567160248	0.284408403541324	0.546057575460884	not-significant
Aadacl2	111.061815577448	-0.43717211293011	0.528531399860053	-0.827145015501191	0.408154872205828	0.676444139324131	0.169768061571829	not-significant
Aadacl2fm1	676.712444654451	-0.296475550845067	0.433262114353487	-0.684286811662423	0.493794073229101	0.73650768246862	0.132822718697348	not-significant
Aadacl2fm2	442.182597820521	-0.273504834079946	0.448836133599494	-0.609364562265837	0.542282821740343	0.766220592399068	0.115646180406833	not-significant
Aadacl2fm3	5.70161944479055	-0.0735893128015135	0.99029463631286	-0.0743105234574498	0.940763303676683	NA	NA	not-significant
Aadacl3	61.5166761063376	-0.544336989326367	0.446044842529399	-1.2203638231519	0.222326985124747	0.517445021466808	0.286135787208247	not-significant
Aadacl4	761.726392465599	-0.216017939674484	0.513038563586195	-0.421055949799358	0.673714226779893	0.842459145810839	0.0744511506098777	not-significant
Aadacl4fm1	7.8619496100163	0.461824443754655	0.617564355174941	0.747815899484406	0.454571210522614	0.712116314764757	0.147449064319876	not-significant
Aadacl4fm2	100.803473611661	-0.220174637202977	0.52812473940781	-0.4168989270411	0.676752338390558	0.844184472676719	0.0735626402091352	not-significant
AAdacl4fm3	277.721175306789	-0.635234032017727	0.403307022557115	-1.57506315657513	0.115241867283652	0.393993032416345	0.404511458402573	not-significant
Aadacl4fm4	6.02530676317953	-1.12883132339985	0.730079510246382	-1.54617587202098	0.122062098953905	NA	NA	not-significant
Aadacl4fm5	69.8793014912449	-0.448966153506573	0.512173104651018	-0.876590647633649	0.380709020811306	0.656117461627465	0.183018403962651	not-significant
Aadat	0.623712400266316	0.00505640365054328	1.28461427409507	0.00393612600490928	0.996859433940821	NA	NA	not-significant
Aagab	706.299947457607	-0.190708624361365	0.0874743982354421	-2.18016503352286	0.0292452305070749	0.24979496540854	0.602416319033636	not-significant
Aak1	169.945571999712	-0.0379458965314362	0.329281888966321	-0.115238334700265	0.908256214365712	0.961971147099402	0.0168379537869625	not-significant
Aamdc	333.335023796512	0.163419850209898	0.360178374548749	0.453719217359009	0.650030933382622	0.829488767760701	0.0811894904504395	not-significant
Aamp	1796.08378750994	-0.14460832879628	0.0616048375911036	-2.34735346201388	0.0189073088153342	0.22338635229969	0.650943363458499	not-significant
Aanat	1.49824980029725	-0.214742469643375	0.863837011536976	-0.248591420343632	0.803676845779276	NA	NA	not-significant
Aar2	434.277240100407	-0.0640247217965888	0.0811977162040098	-0.788503972645318	0.430401975779325	0.694082680688049	0.158588792329313	not-significant
Aard	2.08131844210254	-0.335026100236114	1.00507312863835	-0.333335048654618	0.738881385696932	NA	NA	not-significant
Aars	1532.50293205783	0.147209830480223	0.137795303964164	1.06832254979101	0.285375040046091	0.578746244662014	0.237511813991885	not-significant
Aars2	173.718875203962	0.109068080862881	0.171242731126845	0.636920937578894	0.524176343865843	0.755903053961274	0.121533900040394	not-significant
Aarsd1	355.490795488722	-0.183805486640801	0.135710069887913	-1.35439829035982	0.175609342762305	0.466820525484669	0.330850056849554	not-significant
Aasdh	204.793730146279	-0.0253688506449154	0.113551704244733	-0.223412328451178	0.82321461008454	0.922906875795467	0.0348421184416081	not-significant
Aasdhppt	343.525349256966	-0.0139113614895105	0.134080691479327	-0.103753652640249	0.917364847718786	0.965510338583794	0.0152430714797671	not-significant
Aass	16.2276718979903	0.199801176056019	0.473207718058969	0.422227213189961	0.672859180107564	0.842028422808328	0.0746732485710393	not-significant
Aatf	266.534800449984	-0.0909129389460068	0.151535817305967	-0.599943568208985	0.548543845059139	0.770507600728881	0.113223072794582	not-significant
Aatk	409.414943747195	-0.17798313109613	0.289664801900064	-0.614445144624562	0.538921211517149	0.763482291907528	0.117201031451085	not-significant
AB010352	170.506800861818	0.258196316217869	0.205606436026843	1.255779348192	0.209195981166552	0.504204134050408	0.297393597794996	not-significant
AB124611	218.916622221586	1.61339858055575	0.619507452157151	2.60432473400897	0.00920554900521858	0.188079975279784	0.725657440964434	not-significant
Abat	144.582168166563	-0.256845458800495	0.247384174424095	-1.03824530974314	0.299155863114749	0.590123373448912	0.229057183600529	not-significant
Abca1	3374.23794966342	0.586478692230851	0.267700684738157	2.19080011993431	0.0284662599493826	0.248622063488721	0.604460333352378	not-significant
Abca12	1777.09892069802	-0.543974741623587	0.393307407430825	-1.38307779448385	0.166641013587037	0.456956492426796	0.340125147847987	not-significant
Abca13	5.12817782121952	3.61507420797308	1.39879315094423	2.58442372664806	0.00975418765100946	NA	NA	not-significant
Abca14	1.20834719374463	-0.0117315838786177	1.37038209874712	-0.0085608122649467	0.993169543497157	NA	NA	not-significant
Abca17	2.51930414982711	-0.466627531044296	0.757270055851477	-0.616196992656231	0.537764513038603	NA	NA	not-significant
Abca2	971.205035171392	-0.00783304871227173	0.118524980700473	-0.0660877450979452	0.947307967516434	0.979947277301151	0.0087972894025277	not-significant
Abca3	1146.86737182552	-0.132946176301431	0.116264485453781	-1.14348053735018	0.252839130911901	0.547514180812195	0.261604627960485	not-significant
Abca4	43.7958560507059	0.257715610805666	0.39970313751128	0.644767545259495	0.519077836821654	0.752449099442693	0.123522873247526	not-significant
Abca5	719.458370852348	-0.148875102555582	0.380413611524585	-0.391350619550481	0.695538087342804	0.854086519197623	0.0684981329329237	not-significant
Abca6	356.866516605699	0.391631837358025	0.449537313897006	0.871188720604742	0.383651117589863	0.659010241717855	0.181107835956845	not-significant
Abca7	493.857107536131	-0.00852451771626856	0.145036957899887	-0.0587747967118331	0.953131483058356	0.982517798630227	0.00765957349515323	not-significant
Abca8a	942.616733025455	0.300381622139726	0.410100426787542	0.732458691869011	0.463888646776312	0.71900627183307	0.143267321285248	not-significant
Abca8b	264.649782443808	0.305080062898975	0.40325473559841	0.756544278261856	0.449322935416119	0.70901928286541	0.149341953352668	not-significant
Abca9	890.417354906035	0.542857071930069	0.342425376254125	1.58532956251232	0.112891475667221	0.391173178415138	0.407630931148349	not-significant
Abcb10	243.511410207737	0.0604390947840913	0.154062195445633	0.392303216303441	0.694834187464097	0.853582808111727	0.0687543405580467	not-significant
Abcb11	4.40490071102093	0.199648927224977	0.753759102141439	0.264871000108353	0.791108839222634	NA	NA	not-significant
Abcb1a	152.633558244365	0.147155513334638	0.322987282615301	0.455607763076882	0.648672059735114	0.828852269948367	0.0815228688025739	not-significant
Abcb1b	203.409128420778	0.262729040801175	0.230383419125995	1.14039908686957	0.254120073138665	0.549078503067089	0.260365558989758	not-significant
Abcb4	478.277537633882	0.308922973232595	0.538709190604237	0.573450348760701	0.566339808142315	0.782281891536397	0.10663672279864	not-significant
Abcb6	277.23426514343	-0.0382918715959527	0.126595703724347	-0.302473705421555	0.76229097529721	0.890980025709944	0.0501320320138401	not-significant
Abcb7	582.00655587658	0.143099410329032	0.122071519134588	1.1722587819298	0.241093174661939	0.536260704593785	0.270624025530555	not-significant
Abcb8	474.770039928452	-0.184391484615614	0.168580928559712	-1.0937861488306	0.27404878037446	0.569830924102897	0.244253985769025	not-significant
Abcb9	112.628620978023	-0.0306162330533889	0.172216355358028	-0.177777731910187	0.858897536117986	0.942568219936665	0.0256872072019019	not-significant
Abcc1	1643.12449771123	-0.270315521053346	0.105339979827033	-2.56612467077742	0.0102841857242111	0.192743515066243	0.715020225045227	not-significant
Abcc10	507.645608671441	0.100963212636457	0.149022569559325	0.677502830175431	0.498086975008671	0.737949468924313	0.131973375465133	not-significant
Abcc3	197.439940371615	0.238012817899303	0.393891852263138	0.604259307553027	0.545671255999434	0.768163856933284	0.114546130786702	not-significant
Abcc4	680.015810080813	-0.00502997332974262	0.273795045634822	-0.018371308794431	0.985342640844454	0.994697159586648	0.00230912220867695	not-significant
Abcc5	1893.84046478202	0.334157160609024	0.195468388680045	1.70952020869212	0.0873546316274391	0.354700111238225	0.450138675328058	not-significant
Abcc6	8.00921929496772	-1.00713100651654	0.451720346990863	-2.22954536634345	0.0257776403281922	0.241841864792374	0.616468517062808	not-significant
Abcc8	8.98230713653429	0.642539801166294	0.618346455393528	1.03912587443777	0.298746198762892	0.589689062257529	0.22937692758128	not-significant
Abcc9	1334.56350867088	0.254395798795719	0.39753402576287	0.639934652908092	0.52221508402138	0.75463923806487	0.122260617062377	not-significant
Abcd1	699.364902199554	0.409697399769537	0.180122352404467	2.27455057243288	0.0229329040653392	0.235145901239813	0.628662586913418	not-significant
Abcd2	1213.17997105288	-0.152203278470351	0.430200007096307	-0.353796550347982	0.723491358932165	0.869825666454876	0.0605677815002259	not-significant
Abcd3	1407.37000457313	-0.167142877648386	0.134562030311704	-1.24212511702752	0.214190402748193	0.508560048077132	0.29365776052122	not-significant
Abcd4	270.648294726283	0.111819570054486	0.172886602201312	0.646779846620399	0.517774437468562	0.751342132914956	0.12416225660226	not-significant
Abce1	1669.73086977764	-0.0576296053276745	0.216878936974793	-0.265722463101027	0.79045296208632	0.905144418734041	0.0432821221700445	not-significant
Abcf1	1806.74114089947	-0.239623507175253	0.202271206344633	-1.18466444881423	0.23615014405694	0.531989260820931	0.274097134647217	not-significant
Abcf2	1316.60590499628	-0.0375081630382095	0.127018790431951	-0.295296175555256	0.767767637798716	0.893724955904968	0.0487961148855951	not-significant
Abcf3	728.714036156075	-0.0425209683744565	0.107591319656509	-0.395208168374614	0.692689264861414	0.852251833742284	0.0694320556510825	not-significant
Abcg1	823.507410644529	0.975937799440238	0.490915460579206	1.98799564855582	0.04681217123114	0.282567234139029	0.548878199379265	not-significant
Abcg2	372.505338490847	0.392765396730961	0.194074539379867	2.02378631419648	0.0429921429743675	0.276200746887054	0.558775151360257	not-significant
Abcg3	33.5869645387517	0.847220164133033	0.459351773588051	1.84438204628077	0.0651274819385241	0.316397990628049	0.499766283271458	not-significant
Abcg4	156.328807144129	-0.458635573663729	0.300685129879184	-1.52530181272353	0.127183835857231	0.408501673676164	0.388806159775792	not-significant
Abcg5	0.550414953047619	-0.0193248538594596	2.09252064393741	-0.00923520344492123	0.992631478497857	NA	NA	not-significant
Abhd10	137.136567127753	-0.119261827362222	0.156453477825356	-0.762283005912787	0.445891114331392	0.706778958865659	0.150716388119091	not-significant
Abhd11	485.114682013465	-0.0420447477744871	0.13083849898131	-0.321348441795355	0.747946350165572	0.882300775134384	0.0543833392290794	not-significant
Abhd12	1568.33189512782	0.0133708455652171	0.193993739115281	0.0689241087170935	0.94505002816818	0.978929837635444	0.00924843405969066	not-significant
Abhd12b	126.522419315477	-0.536942691300425	0.327863311524837	-1.63770288539817	0.101483688421329	0.376606494418832	0.424112195031137	not-significant
Abhd13	710.634928154905	-0.466258832059405	0.279456492189273	-1.66844873921774	0.095226679784579	0.365624604027451	0.436964586915723	not-significant
Abhd14a	147.122054329528	0.0658505148318893	0.149373541474926	0.44084457114477	0.659325523692232	0.835548064610332	0.0780285624137495	not-significant
Abhd14b	271.445426696281	-0.237036173356877	0.266807156475023	-0.888417599019938	0.374316162124098	0.65102308093972	0.186403613970879	not-significant
Abhd15	121.3523647426	-0.0987469834912158	0.396434352412125	-0.249087857523912	0.803292821796749	0.91315983779082	0.0394531977177097	not-significant
Abhd16a	1043.36425768078	-0.0405995831335574	0.101762997843175	-0.398962137457121	0.689921102906745	0.851195344381083	0.0699707604192513	not-significant
Abhd16b	1.30505792336627	0.182778415152292	0.936416051962877	0.195189322918119	0.845244737382086	NA	NA	not-significant
Abhd17a	1099.54361049156	-0.169107553396963	0.0815642447959667	-2.07330496126074	0.0381439072800026	0.266181125461967	0.574822742994823	not-significant
Abhd17b	410.722527333738	-0.0197612109040944	0.101682904888412	-0.194341525999682	0.845908472371443	0.935938401019645	0.0287527335029067	not-significant
Abhd17c	684.462687372153	-0.404234877322644	0.264251620858312	-1.52973471273196	0.12608240764007	0.407208147180923	0.390183541476008	not-significant
Abhd18	135.462232224001	0.34300067831515	0.190969873599434	1.79609836803163	0.0724788739575708	0.331282542698007	0.479801449145754	not-significant
Abhd2	493.398362486545	-0.250311590886467	0.406233952032403	-0.616175948943087	0.537778400239491	0.762688742963627	0.117652663608478	not-significant
Abhd3	230.429284383652	-0.279231566499838	0.377349519013602	-0.739981243992982	0.459311375151631	0.715915390586416	0.145138301117706	not-significant
Abhd4	1674.03633906486	-0.0448529116637403	0.12975417853104	-0.345676048135981	0.72958618665588	0.871926975603501	0.059519885962437	not-significant
Abhd5	1538.05220753152	-0.236128527115299	0.157308073345332	-1.5010579056355	0.133340585112315	0.415695829940611	0.381224332103998	not-significant
Abhd6	263.962247545817	-0.593670059912333	0.216354537706593	-2.74396860914205	0.00607013421402172	0.169045533961345	0.771996298436009	not-significant
Abhd8	573.487561674422	-0.0380866824861441	0.183413592557632	-0.207654634288768	0.83549864205783	0.930275974926519	0.0313881948783023	not-significant
Abi1	1834.29611758046	0.0873615824903152	0.116745455912803	0.748308204437227	0.454274276914116	0.711886984761942	0.14758894707949	not-significant
Abi2	271.053761284421	0.0338233912297516	0.144062926488084	0.234782064020818	0.81437788951289	0.918556095400073	0.0368943165723087	not-significant
Abi3	561.637732519809	0.173677055044767	0.334136060304564	0.51977944220226	0.603217309390701	0.804201308376371	0.0946352246673579	not-significant
Abi3bp	1677.58026458621	0.748895567460251	0.378845470628915	1.97678374303122	0.0480660800749282	0.284178523851284	0.546408745990898	not-significant
Abitram	306.483009654634	-0.238311939092201	0.238022944039582	-1.00121414787883	0.316723288081368	0.606319710376911	0.217298313393287	not-significant
Abl1	1327.61191633706	0.142393071073471	0.0983518226514818	1.44779290545589	0.147674977499776	0.432821368786107	0.36369130585713	not-significant
Abl2	361.433664772824	0.303881194204392	0.186030221896998	1.63350444409321	0.102362946818045	0.377626292102867	0.422937775714863	not-significant
Ablim1	2338.39409192838	0.0479950144762378	0.21984383652204	0.218314123495685	0.827184370893163	0.925259433904258	0.0337364781629505	not-significant
Ablim2	454.990342449563	-0.116533651303614	0.32401608892737	-0.35965390388295	0.71910596770047	0.868166094569865	0.0613971791385824	not-significant
Ablim3	473.361148332286	0.113622769714009	0.273238442171081	0.415837423208799	0.677528972448341	0.844608290004803	0.0733446602001568	not-significant
Abr	1039.80183775411	0.190506451717121	0.269700802037465	0.706362199437052	0.479962921942239	0.729529643354423	0.13695705650022	not-significant
Abra	546.16285769254	1.13538708679252	0.575320087601176	1.97348764846117	0.0484400304252015	0.284408403541324	0.546057575460884	not-significant
Abracl	565.083541913313	-0.0996753762292168	0.189144875099306	-0.526978995211394	0.598208175029496	0.801659686333944	0.096009955548084	not-significant
Abraxas1	112.98200851008	-0.149413618889496	0.120889665525269	-1.23595030427365	0.216477036668093	0.510503062600007	0.292001648158278	not-significant
Abraxas2	639.211605109461	0.10899762106544	0.106729557706143	1.02125056458625	0.307135741366721	0.597347986251492	0.223772596039568	not-significant
Abt1	211.823308001534	-0.228217521826045	0.106127762973649	-2.15040358367593	0.031523305126796	0.252804768474432	0.597214738528095	not-significant
Abtb1	462.437041229687	-0.124661793880501	0.156908270570477	-0.794488355695106	0.426911185149785	0.691731647303016	0.160062354529998	not-significant
Abtb2	629.56791279346	-0.436047399815693	0.238623078596232	-1.82734797648603	0.0676474660054613	0.322283136115626	0.491762418916892	not-significant
Acaa1a	798.509744217424	-0.123721986517062	0.0990927582819732	-1.24854720629539	0.211830732197539	0.506260317054124	0.295626113221186	not-significant
Acaa1b	142.222510015098	-0.608343835898101	0.414527617562112	-1.46755924122944	0.142223986275699	0.426764344615428	0.369811872245742	not-significant
Acaa2	1624.16085315594	-0.0525989250600411	0.183853051429111	-0.286092205982896	0.774807500912384	0.897145527372234	0.0471371036577763	not-significant
Acaca	1988.07315110686	-0.439873433888433	0.189654609590087	-2.31933953432062	0.0203766334048912	0.228017354190412	0.642032097989388	not-significant
Acacb	2288.10830789733	0.0836462548000876	0.373962512871714	0.223675507359696	0.823009805400452	0.922780386782888	0.0349016447561515	not-significant
Acad10	184.800373284635	-0.213380939100723	0.161010134700258	-1.32526402451597	0.185083596662091	0.477399083712362	0.321118418884034	not-significant
Acad11	788.374822928948	-0.0519195174979643	0.190360973353774	-0.272742446013213	0.785051204014526	0.902352103003652	0.0446239651706562	not-significant
Acad12	116.4276009183	0.32349930925963	0.354233005720989	0.913238755381349	0.361116985189783	0.641018232926729	0.19312961736597	not-significant
Acad8	412.358912446691	-0.028585482471026	0.120117953619419	-0.237978433778486	0.811897821090404	0.91732049740957	0.0374789021291492	not-significant
Acad9	1532.269917496	-0.477532350719631	0.20021100491767	-2.38514536658961	0.0170723737893343	0.217231020328098	0.663078157925804	not-significant
Acadl	2121.52212192569	0.235972380021481	0.187576463408812	1.25800633903195	0.208389463735069	0.50347846082607	0.298019104146058	not-significant
Acadm	2154.40338343356	0.0184136910386627	0.248457835544652	0.0741119353241466	0.940921318364649	0.976904477000238	0.0101479000886575	not-significant
Acads	627.394767799818	0.0553405173752928	0.202223917699741	0.273659604683663	0.784346223823769	0.902072779489834	0.0447584220414996	not-significant
Acadsb	1507.64045527334	0.2131448219027	0.269589427983628	0.790627523849503	0.429161380504482	0.693177115852809	0.159155783267552	not-significant
Acadvl	2040.52052155622	0.0756820231518101	0.193980236734376	0.390153267291059	0.696423215994501	0.854800183030686	0.0681353935163814	not-significant
Acan	35.9542165787718	-2.94570053800711	1.39355939844948	-2.11379618356031	0.0345326790797981	0.260346815396292	0.584447730315065	not-significant
Acap1	107.803628466829	1.24278334516803	0.51733105202993	2.40229798751018	0.0162924305401322	0.216930170809135	0.663680041786217	not-significant
Acap2	1511.76761688789	0.0629422107506468	0.146157415275873	0.430646714926117	0.6667252686007	0.839179998962542	0.076144875676885	not-significant
Acap3	744.145390570708	-0.133021028566741	0.0765439482438381	-1.73783860930442	0.0822392554362497	0.348339551656945	0.457997211470121	not-significant
Acat1	2423.3267309937	-0.0539728803874848	0.159998287536977	-0.337334112872997	0.735865046819428	0.875899066923125	0.0575459363020643	not-significant
Acat2	639.287387993255	-0.63617033998411	0.260792075600303	-2.43937757126916	0.0147125870404866	0.211530243546223	0.674627530576255	not-significant
Acat3	42.8917464042195	1.02864989159495	0.398086338659015	2.58398691866703	0.00976654985575426	0.190998357867304	0.718970366638315	not-significant
Acbd3	972.617728319806	0.0601499824306578	0.106665174459912	0.563913974127178	0.572812679326915	0.78694579319514	0.104055181906526	not-significant
Acbd4	753.091363851841	-0.48555825763624	0.217279592606552	-2.23471634777724	0.0254359766744081	0.241021814912205	0.6179436476026	not-significant
Acbd5	881.322475410139	-0.035068575771636	0.101432849006888	-0.345731941032777	0.729544177385236	0.871926975603501	0.059519885962437	not-significant
Acbd6	799.80806861385	-0.261455059240174	0.142315485427733	-1.83715116070724	0.0661875832930671	0.319441504844669	0.495608656907769	not-significant
Acbd7	0.982547936996105	1.32969026877412	1.39412645119693	0.953780245423588	0.340194890923699	NA	NA	not-significant
Accs	97.7429294181814	-0.334691968460267	0.214397427562843	-1.56108201607113	0.118504400734254	0.39766493805404	0.400482698883076	not-significant
Accsl	2.31988353023849	0.0971274150705738	0.734667040520535	0.132206033091883	0.894821329293584	NA	NA	not-significant
Acd	416.101665947185	-0.236750395108742	0.115859713881073	-2.0434229222399	0.041010590267263	0.272741194060433	0.56424926249104	not-significant
Ace	5299.90451730165	0.580871116138287	0.305891558279661	1.89894457828491	0.057571763282493	0.30206489932895	0.519899737862801	not-significant
Ace2	998.556765088766	-1.48776477515039	0.549621669437696	-2.70688886170097	0.00679169898684922	0.173287610148655	0.761232487698247	not-significant
Acer1	1135.95853822892	-0.709467250292895	0.305438965865747	-2.32277911327376	0.0201910216851897	0.226826796803833	0.644305640182199	not-significant
Acer2	597.93661802302	0.203876955256308	0.347984978196913	0.585878609797176	0.557957092578744	0.776746886222905	0.109720479043597	not-significant
Acer3	688.387344910627	-0.209059528094755	0.180147299905221	-1.16049215394705	0.245848486372832	0.54101138765955	0.266793593404236	not-significant
Ache	407.294789886255	-0.386392142730413	0.395893749911784	-0.975999602965471	0.329064661085704	0.616321641785238	0.210192581996914	not-significant
Acin1	2134.3803649825	-0.108132828957635	0.119433590413527	-0.905380375681885	0.365263908544155	0.64390064098873	0.191181142577188	not-significant
Ackr1	292.287833434878	0.0326554821743041	0.308106597162182	0.105987611025138	0.915592181787349	0.964648255098304	0.0156310169333785	not-significant
Ackr2	294.567024077898	0.547361380067006	0.399427229849081	1.37036571160614	0.170572769927983	0.461580410325648	0.335752631108837	not-significant
Ackr3	1542.62849437488	0.551381009545816	0.36621885455605	1.5056051939604	0.13216855434664	0.414620959671329	0.382348747491747	not-significant
Ackr4	330.909432374522	-0.070688350375751	0.35716720154787	-0.197913890383568	0.843112436186176	0.934438127627036	0.0294494494694681	not-significant
Acly	3320.60021258476	-0.254855678738275	0.123723192006649	-2.05988606181918	0.0394094344903338	0.268765320278511	0.570626770526453	not-significant
Acnat1	0.647068692033965	-1.17347220260845	1.77563785647695	-0.660873611321139	0.508693370502115	NA	NA	not-significant
Acnat2	1.90866629242938	-0.319380685598595	0.87580171304351	-0.36467236914702	0.715355986489487	NA	NA	not-significant
Aco1	1004.98630273998	-0.0769975469632166	0.152866672069658	-0.503690869440337	0.614478625566725	0.810107799916349	0.0914571863142498	not-significant
Aco2	8325.49566488199	0.223410379868139	0.286233462162409	0.780518036501882	0.43508601528515	0.697595504298033	0.15639632690698	not-significant
Acod1	249.748616380134	4.01825116450407	1.95078729610488	2.05980999185677	0.0394167089910175	0.268765320278511	0.570626770526453	not-significant
Acot1	1088.16695426745	-0.568877563619707	0.376010122498359	-1.51293151322593	0.130297056183433	0.411912624335482	0.385194897542927	not-significant
Acot11	68.9821883220733	0.652915104872636	0.392813657994476	1.66214970275249	0.0964827619834738	0.368046372268677	0.434097458631866	not-significant
Acot12	8.39204263271737	-0.266176155817041	0.549549445373458	-0.484353424533356	0.628135066796711	0.818763382680185	0.0868415884027151	not-significant
Acot13	531.431021246661	0.0618324901207582	0.177728413167552	0.347904361597299	0.727912009580595	0.871572372083763	0.0596965448802777	not-significant
Acot2	267.199174029535	-0.0806770137500084	0.187231674852329	-0.430894045110898	0.666545413539756	0.839113982744449	0.0761790418951534	not-significant
Acot3	2.31673036386119	-0.0648602018854704	1.81079462518005	-0.0358186406031668	0.971426969551747	NA	NA	not-significant
Acot4	16.4466081027648	-0.296792315765048	0.346772329230809	-0.855870814212242	0.392069240136214	0.664898018049143	0.177244961606593	not-significant
Acot5	21.2065834738857	-0.350346820483646	0.536769170119686	-0.65269549740632	0.51395260581587	0.748683354577618	0.125701822402147	not-significant
Acot6	36.9705562878322	0.194397284998496	0.272446860122126	0.713523675447594	0.475521768145977	0.726186237458085	0.138951986010634	not-significant
Acot7	395.001245249637	-0.158391492754044	0.386892872310284	-0.409393669643559	0.682250784519566	0.846909121407669	0.0721631896559294	not-significant
Acot8	180.415044604276	-0.148378711112844	0.176149831174843	-0.842343759986727	0.399595563250638	0.670210753660496	0.173788608106319	not-significant
Acot9	807.660649047692	0.0395622197624338	0.16310359947877	0.242558839221591	0.808347170563518	0.915624491468308	0.0382825991699675	not-significant
Acox1	2178.66851705291	-0.11423876673562	0.151771611423265	-0.752701810729463	0.451629121604979	0.710432002261706	0.148477483472942	not-significant
Acox2	349.108998624147	-0.486237186011501	0.491744170304138	-0.988801119311225	0.32276045651647	0.611330084260563	0.213724231550532	not-significant
Acox3	2278.31993630972	-0.034622569571322	0.317011091204294	-0.109215641130392	0.913031454691728	0.963501459386353	0.0161476231953886	not-significant
Acoxl	114.291410757457	-0.652976532229738	0.502195228372778	-1.30024439767284	0.193517218307105	0.486852420009567	0.31260266689381	not-significant
Acp1	939.123605731103	-0.138136754310792	0.143805574748166	-0.960579967450491	0.336763405138988	0.622542709101556	0.205830848744883	not-significant
Acp2	955.568224789077	0.61927050937144	0.334473921014257	1.85147621522649	0.0641010734069664	0.313797434716201	0.503350611077802	not-significant
Acp4	3.12716965196008	-0.831770761416695	1.15925144523894	-0.717506771143383	0.47306145991971	NA	NA	not-significant
Acp5	899.320272928357	-0.315922133804599	0.264463848272093	-1.19457587821063	0.232252778386387	0.528683401264805	0.276804324647404	not-significant
Acp6	479.225659042344	-0.464745792352652	0.224003741513748	-2.0747233470836	0.0380121822916328	0.265894260050014	0.575291037830193	not-significant
Acp7	568.536735290871	-1.47180359870818	0.554393332857933	-2.65480032222058	0.00793553664214329	0.177605672317135	0.750543167967934	not-significant
Acpp	2955.2932837255	-0.857126122875851	0.357790712358291	-2.39560752493073	0.0165928466805356	0.217231020328098	0.663078157925804	not-significant
Acr	2.64071782892017	-0.614674129049092	0.70188522861406	-0.875747350122791	0.381167397998534	NA	NA	not-significant
Acrbp	125.675869022717	0.0523658423300183	0.176186575439651	0.297218117778532	0.766299990549536	0.893170849912042	0.0490654592783093	not-significant
Acsbg1	2212.59014931537	-0.434413483754955	0.318087918570719	-1.36570255703809	0.172032341437039	0.462457726840578	0.334927959874008	not-significant
Acsbg3	4.13973288960353	0.569754008863733	1.00347592095043	0.567780448906135	0.570184057016522	NA	NA	not-significant
Acsf2	463.465332118865	-0.486077325638724	0.204745184035925	-2.3740598731418	0.0175936973269106	0.220093703815078	0.657392381060825	not-significant
Acsf3	147.20666790432	-0.251133612738806	0.10618234796885	-2.36511640157438	0.0180244048110461	0.221008009453753	0.655591986954995	not-significant
Acsl1	3940.63544069614	-0.11889405099036	0.287711025134974	-0.413241205944693	0.679429901004044	0.845614655164245	0.0728274989719045	not-significant
Acsl3	770.925927287292	-0.388251035308265	0.396632065092993	-0.978869510253129	0.327644458963432	0.615028185272609	0.21110498108982	not-significant
Acsl4	793.48376927826	0.124477794915069	0.286856010412707	0.433938249144508	0.664333283352	0.837951351382257	0.0767811943047249	not-significant
Acsl5	2688.72990718517	-0.242284646830099	0.207487974910726	-1.16770452328307	0.242925971622768	0.537681768934348	0.269474688807317	not-significant
Acsl6	108.029282681867	0.258075174980467	0.492413708561561	0.524102336091244	0.600207363823395	0.802757377934752	0.0954156942552299	not-significant
Acsm1	5.21004519581591	-1.1988170497387	0.653987820423378	-1.83308773084278	0.0667895254020967	NA	NA	not-significant
Acsm3	211.518555294571	-0.368029239286428	0.380218956561324	-0.967940269509077	0.333074201298785	0.619386952913164	0.208037947086265	not-significant
Acsm5	18.2342801258774	-0.559160967167374	0.630739060818911	-0.886517106521667	0.375338940197585	0.651773448204947	0.18590333569805	not-significant
Acss1	320.366073995622	0.444589319895758	0.308864798735673	1.43943020284496	0.150028672185288	0.436455903922142	0.360059627446778	not-significant
Acss2	633.729858135112	-0.471645185769243	0.170708009270418	-2.76287672608327	0.00572944009398236	0.166812647850117	0.777771023942458	not-significant
Acss3	285.22348016643	0.275258783791674	0.458070947444902	0.600908626331914	0.547900847322688	0.7699575783962	0.11353320206903	not-significant
Acta1	180367.634561072	0.382376583552486	0.532631945473367	0.717900206328511	0.472818820654305	0.72447538554731	0.139976365337837	not-significant
Acta2	2978.42178070841	-0.0657605884309192	0.238717778650906	-0.275474197198716	0.78295194687884	0.901472382527507	0.0450475737664617	not-significant
Actb	23827.4754849585	0.0985428845451074	0.255347757037009	0.385916389822938	0.699558591826965	0.856177856130963	0.0674360087891358	not-significant
Actbl2	87.2980279562654	-2.28574075882319	2.49080824454084	-0.917670303939656	0.358791499068581	0.639410548619427	0.194220203270118	not-significant
Actc1	294.530041709814	1.05174802600301	0.805350977307631	1.30594989717291	0.191569596502995	0.485264805754201	0.314021205121967	not-significant
Actg1	25457.7725565887	-0.129180899254819	0.190051574462979	-0.679714964844885	0.496684958613633	0.737442071782405	0.132272089103475	not-significant
Actg2	178.100622215201	-0.207451083403535	0.318632541280512	-0.651066845118318	0.515003337652566	0.749267580755753	0.125363058011101	not-significant
Actl10	1.93316065245546	0.667266399681315	0.917440493941659	0.727313001865107	0.467034235068352	NA	NA	not-significant
Actl6a	498.069717513626	-0.142679411675812	0.213154085403463	-0.669372165237859	0.503258102865083	0.741106199911081	0.130119553517867	not-significant
Actl6b	2.17793068654852	-0.209930460295458	0.651476288266789	-0.322238067718418	0.747272347388226	NA	NA	not-significant
Actl9	1.14568604179749	1.24221269274415	1.40582740937823	0.883616782869212	0.376903116182601	NA	NA	not-significant
Actn1	2129.32829527267	-0.253442145552707	0.337480246072683	-0.750983645715735	0.452662498231667	0.710914764408212	0.14818246617065	not-significant
Actn2	6980.78105644338	0.756690756110512	0.526153547646804	1.43815576174441	0.150389863980458	0.436958177849861	0.359560128242882	not-significant
Actn3	11675.1966644201	0.474011260029796	0.672195596230163	0.70516864836391	0.480705289468084	0.729996964428771	0.136678945817318	not-significant
Actn4	6791.54744432444	-0.450010927332365	0.217318748596708	-2.07074138903441	0.0383829701318249	0.266498136339595	0.574305823711555	not-significant
Actr10	969.999458746408	-0.11861849631712	0.0854351350406382	-1.38840415317068	0.165014012423409	0.454954644331415	0.342031897185561	not-significant
Actr1a	2896.61946806661	-0.227381172379427	0.103937672811513	-2.18766849621286	0.0286937584571765	0.249352343641479	0.603186545529522	not-significant
Actr1b	2327.99030009005	0.0277892092279483	0.183237921798492	0.151656430913402	0.879457922680438	0.950741395547885	0.0219375963744216	not-significant
Actr2	2348.66649676935	0.371106544687125	0.214253441927831	1.73209140235016	0.0832572897430654	0.349856396462558	0.456110181425993	not-significant
Actr3	3913.11203489298	0.282617425708363	0.225164967442522	1.25515718061473	0.209421706257809	0.504430575148588	0.29719859732521	not-significant
Actr3b	37.1343345724009	0.548660470201494	0.305206896853685	1.79766733929515	0.0722297401035247	0.330841092621979	0.48038055356141	not-significant
Actr5	115.675282970088	-0.070527326609368	0.161065896188785	-0.437878708517558	0.661474210681924	0.836719794627148	0.077419956608105	not-significant
Actr6	105.606796533015	0.0701388568963445	0.136799576598741	0.512712529089727	0.608152424161039	0.806610496552793	0.093336130747324	not-significant
Actr8	470.680767680901	0.0559879228495603	0.0760706726956296	0.73599878725375	0.46173143583319	0.717769720353076	0.144014866650517	not-significant
Acvr1	547.764559818251	-0.081496637695358	0.106973009581093	-0.761842992120156	0.446153717679085	0.706947994163154	0.15061253341484	not-significant
Acvr1b	1070.16325442061	-0.47704611677383	0.176526867819895	-2.70239948550237	0.00688409953744843	0.173287610148655	0.761232487698247	not-significant
Acvr1c	165.006303171221	-0.114548280479307	0.578553383024423	-0.197990857611961	0.843052216711361	0.934438127627036	0.0294494494694681	not-significant
Acvr2a	615.180060371578	-0.177453800225984	0.109961409113798	-1.61378252294257	0.106574606732113	0.382798587445958	0.417029673469796	not-significant
Acvr2b	297.912421775931	-0.229645528175656	0.195734560927067	-1.17324976788961	0.240695659635959	0.535911222965319	0.270907147937033	not-significant
Acvrl1	955.474074165657	0.412514018789841	0.266439339449503	1.5482474158739	0.121562739396629	0.402197205194724	0.395560951573008	not-significant
Acy1	167.299340023772	-0.112279710753589	0.148474746180374	-0.75622093077826	0.449516745526811	0.70901928286541	0.149341953352668	not-significant
Acy3	110.760592172372	-0.202564891622757	0.259129425988365	-0.781713195443317	0.434383145053657	0.697168792961933	0.156662061246151	not-significant
Acyp1	126.209920849111	-0.145588494665012	0.281129475510377	-0.517869904607842	0.604549041098207	0.804549610669261	0.0944471709861957	not-significant
Acyp2	314.436386486308	0.350422275678344	0.474753982546632	0.738113398856901	0.460445542244325	0.716716696436425	0.144652478206969	not-significant
Ada	170.24794314942	0.471396002977209	0.290637057544528	1.62194046058627	0.104816097141794	0.381003383960073	0.419071167031309	not-significant
Adad2	2.06995023142817	-0.154569245705804	0.975297628236681	-0.158484180860013	0.874075284972787	NA	NA	not-significant
Adal	411.942689487041	0.0847248468300087	0.0808572171669684	1.04783283173169	0.294715633044481	0.586118567831495	0.23201452025116	not-significant
Adam10	1388.42176668165	0.178356575412652	0.171155288688066	1.04207457905499	0.297377103372824	0.588223512058478	0.230457620166971	not-significant
Adam11	44.076028891612	0.119635978208582	0.316364438799449	0.37815874205894	0.705312672698955	0.85923682427929	0.065887118703884	not-significant
Adam12	524.697560798512	1.53790493628625	0.685263204769928	2.24425436180042	0.0248160401396937	0.239230898877454	0.621182727922212	not-significant
Adam15	2519.15501499128	0.6006917786381	0.238402139675724	2.51965766521712	0.0117469018656842	0.198969647530262	0.70121316939686	not-significant
Adam17	1144.57812192958	0.3612048435922	0.241773295823314	1.49398155144547	0.135180441284684	0.418527481684154	0.378276019744973	not-significant
Adam19	699.145811999289	0.578388343924008	0.347761077451664	1.66317734049579	0.0962769420399423	0.367720762413469	0.434481848110374	not-significant
Adam1a	59.485005044969	-0.127338832987926	0.180620178143009	-0.705008899321885	0.480804697971141	0.7300031269543	0.136675279583532	not-significant
Adam1b	0.761148713353907	-0.535223189879318	2.27198259788744	-0.235575391456337	0.813762170846168	NA	NA	not-significant
Adam21	0.76262936652261	-0.0158958288679306	1.21874055114938	-0.013042832498631	0.989593620368751	NA	NA	not-significant
Adam22	103.077496573129	0.370540760451855	0.331366213073162	1.11822130873084	0.263472485636439	0.557953912959418	0.253401672342034	not-significant
Adam23	424.859717723713	0.405180274198919	0.318943545867758	1.27038242174343	0.203948441666048	0.499121998185747	0.301793288719041	not-significant
Adam28	1.34165788467384	-0.513780498440309	0.998915742492946	-0.514338173466054	0.607015577094572	NA	NA	not-significant
Adam3	0.646480246946588	0.508925747404334	1.74156224880638	0.292223690398168	0.770115599452519	NA	NA	not-significant
Adam30	0.556711034725146	-0.556503474922068	1.56520087309777	-0.355547638956181	0.722179362403525	NA	NA	not-significant
Adam32	0.951699556362365	1.20606345904287	1.36046843929518	0.886506018226852	0.375344912588306	NA	NA	not-significant
Adam33	177.350939427982	0.595176513077272	0.351335523414871	1.69404023621735	0.0902576374930231	0.357793203136927	0.446367913819412	not-significant
Adam4	17.8952405640268	-0.0968755702179616	0.47562932254494	-0.203678717072387	0.838604574872147	0.931836955765045	0.0306600698412516	not-significant
Adam5	8.93057358555592	0.434233108205624	0.449421354688489	0.966204884738083	0.333941669098228	0.620096390641774	0.207540796517785	not-significant
Adam8	1338.9901226445	3.3113802042418	0.855965370262086	3.86859132306707	0.000109465937549034	0.0372476096833514	1.42890159230197	up-regulated
Adam9	1524.50179810272	0.76883675630686	0.251388029592687	3.05836661177771	0.00222547130246276	0.125627430714243	0.900915522166221	not-significant
Adamdec1	0.876415376175518	0.947388913062792	1.60530921644406	0.590159766952168	0.555083542573132	NA	NA	not-significant
Adamts1	892.905589812649	0.269216014263677	0.164766363000094	1.63392581690671	0.102274428095796	0.377626292102867	0.422937775714863	not-significant
Adamts10	647.926989517754	0.113712631562063	0.151860960928484	0.748794363388848	0.453981157593979	0.711813899063946	0.147633536101993	not-significant
Adamts12	754.626162423798	0.681816666498904	0.312365537241404	2.18275252936107	0.0290540392414877	0.24979496540854	0.602416319033636	not-significant
Adamts13	3.35820296491985	0.57857875919109	1.40539078845632	0.411685321935687	0.680570084795784	NA	NA	not-significant
Adamts14	447.071240845331	-0.113113108230361	0.323974167077755	-0.349142369129739	0.726982429590355	0.871286393385059	0.0598390681579688	not-significant
Adamts15	450.370457203021	1.2438945971657	0.467084971291193	2.66310130622941	0.00774241008690175	0.176492853351615	0.75327287561778	not-significant
Adamts16	12.9731756713244	1.70902929088456	0.922140745770185	1.85332802907126	0.0638353560760405	0.313797434716201	0.503350611077802	not-significant
Adamts17	34.5252270559432	-0.0961517932663679	0.461530180549144	-0.208332623344292	0.83496926068712	0.929821768701177	0.0316002904651159	not-significant
Adamts18	48.5382150132799	-1.40379076010888	1.00755067105998	-1.3932706318701	0.163537967946543	0.453065562727965	0.343838947058505	not-significant
Adamts19	24.370094306107	-0.191973208237458	0.592290240839086	-0.324120161030332	0.745847063852487	0.881016727901668	0.0550158455420736	not-significant
Adamts2	5452.70519887856	0.283471541477941	0.272802717897037	1.03910820120543	0.298754417180916	0.589689062257529	0.22937692758128	not-significant
Adamts20	134.199158778411	-0.0901948593378273	0.654552753418443	-0.137796165193377	0.890401515180792	0.955029515995015	0.0199832059705202	not-significant
Adamts3	12.5823039488346	0.0948231055118114	0.654732668238206	0.144827209809107	0.884847298392571	0.952775020611318	0.0210096374959693	not-significant
Adamts4	200.012546766863	1.38292770050038	0.58689553429643	2.35634388010505	0.01845582367781	0.221978508597614	0.653689070816378	not-significant
Adamts5	1435.67284891507	0.423195633716961	0.237604967677792	1.7810891659927	0.0748978853450172	0.336118528840241	0.473507545991486	not-significant
Adamts6	54.3959214254524	0.37609865369085	0.452326958542034	0.831475211875746	0.405705225863296	0.675035172030286	0.170673598101243	not-significant
Adamts7	102.315140900739	0.463703035822796	0.446996802291045	1.03737439159771	0.299561408179617	0.590192787589497	0.229006102069576	not-significant
Adamts8	26.1985005457717	1.08813730026182	0.537635631797513	2.0239307737543	0.0429772750444512	0.276200746887054	0.558775151360257	not-significant
Adamts9	313.744110384243	0.649725848629889	0.323811096484096	2.00649655210874	0.044803296251969	0.279805282072252	0.55314409129816	not-significant
Adamtsl1	541.824778080574	0.582186096442682	0.243591450630806	2.39001038392377	0.0168478964451386	0.217231020328098	0.663078157925804	not-significant
Adamtsl2	71.6443158684754	1.00066036091068	0.581500966315602	1.72082321247182	0.0852829088987967	0.352266496104228	0.453128660392366	not-significant
Adamtsl3	112.870522966416	0.326413494812359	0.519628171017032	0.628167433981673	0.529894261504782	0.759050415310186	0.119729377775301	not-significant
Adamtsl4	1107.78368677881	0.528134856594793	0.35003560315988	1.50880325266103	0.131349069298811	0.413150564729539	0.383891649276277	not-significant
Adamtsl5	990.971882335024	0.186727478379699	0.260155697924448	0.717752791383899	0.472909726341846	0.724481613781526	0.139972631772585	not-significant
Adap1	210.623083292388	0.224404216172994	0.23212118729449	0.966754559497815	0.333666745323273	0.620096390641774	0.207540796517785	not-significant
Adap2	114.517227525904	1.42079508149514	0.506758054523578	2.80369511409321	0.00505206537288496	0.163416836430951	0.786703201216229	not-significant
Adar	927.857205993835	0.486624039678237	0.332276647154104	1.46451471641505	0.14305336508094	0.427357935871531	0.369208226949455	not-significant
Adarb1	547.350717030821	0.558585040818503	0.189017075468906	2.95520941392617	0.00312456884771459	0.138412430943276	0.858824903754754	not-significant
Adarb2	31.0620431755921	-0.300474714843171	0.296171263037264	-1.01453028143843	0.310329787672403	0.60012246891132	0.221760112708118	not-significant
Adat1	146.584426023647	0.0603341580078235	0.198694565952186	0.303652783450264	0.761392433692174	0.890472774447307	0.0503793542333633	not-significant
Adat2	47.3248964070865	-0.0559252785160529	0.188377565175241	-0.296878656776499	0.766559151381642	0.893222809038501	0.0490401954605623	not-significant
Adat3	41.2309479603083	-0.551319528145197	0.254342648311325	-2.16762517731734	0.030187216534102	0.250104531085034	0.601878440187123	not-significant
Adck1	230.44906316415	0.194286286080609	0.132923283935267	1.46164223700059	0.143839273734056	0.428245568620624	0.368307122311237	not-significant
Adck2	291.389416805271	-0.0907634232656087	0.107529244331172	-0.844081289979796	0.398623982126488	0.670151823879914	0.173826796099586	not-significant
Adck5	233.838918272147	-0.346740575986189	0.161931722736374	-2.14127639802045	0.0322517552801762	0.254199743475362	0.594824892048301	not-significant
Adcy1	248.749425112724	0.328876662815365	0.383769496908366	0.856964051246346	0.391464752295759	0.664602008122858	0.177438350816323	not-significant
Adcy10	1.00466450677738	-2.7298576878602	1.24661862573806	-2.18980980349463	0.0285380334559013	NA	NA	not-significant
Adcy2	319.457105244479	0.496249216860366	0.365657745091371	1.35714127082516	0.174736327157685	0.465882403175775	0.331723692960203	not-significant
Adcy3	294.61284866729	0.108696811252929	0.187775434092599	0.578865983072773	0.5626796047106	0.779564794365608	0.108147782122384	not-significant
Adcy4	271.056801877509	0.0157451925358699	0.233129508192522	0.0675383938221466	0.946153097937044	0.979492859037517	0.00899872586823074	not-significant
Adcy5	330.86209582265	-0.0370046814267451	0.327873887768802	-0.112862545043046	0.910139531270422	0.962602179876687	0.0165531591687949	not-significant
Adcy6	1024.1364287864	0.0233244952934239	0.167307994706605	0.139410524490036	0.889125756232759	0.954652098691257	0.0201548683599681	not-significant
Adcy7	937.767413208656	0.689424715276813	0.300767736255901	2.29221632565746	0.0218931633486942	0.231217839463846	0.635978661247093	not-significant
Adcy8	7.97551137645223	-1.47901769045525	0.97167440400568	-1.52213301529614	0.127975754969729	0.40953540637988	0.387708545354878	not-significant
Adcy9	569.622190045805	0.31724538957448	0.242069332026424	1.31055589288712	0.190007849093672	0.483449681841526	0.315648721241303	not-significant
Adcyap1r1	227.949526216907	0.0304227149935524	0.437833660272739	0.0694846416664292	0.944603857279125	0.978899454716734	0.00926191341051297	not-significant
Add1	3148.49277934326	0.0120773048315952	0.0613661933734881	0.196807137084258	0.843978465765985	0.935000667734569	0.0291880789741826	not-significant
Add2	26.9724409915543	-1.40187687772209	0.680311560954478	-2.06063950428133	0.0393374450093523	0.268765320278511	0.570626770526453	not-significant
Add3	2083.02073039019	0.310485019088988	0.287783851089891	1.07888270281019	0.280640020637797	0.575930391479601	0.239630003422457	not-significant
Adgb	13.241633986231	-0.101076643379925	0.41928209927508	-0.241070733891769	0.809500294914092	0.916338447148594	0.0379440911997093	not-significant
Adgra1	3.5341088455194	0.357265843164959	0.913713912691315	0.391004053022071	0.695794240001629	NA	NA	not-significant
Adgra2	749.501166063011	0.403678820790788	0.293613185460512	1.37486611903224	0.169172954907388	0.460127822225398	0.337121505762265	not-significant
Adgra3	1422.43945986879	-0.721932747040402	0.331651808472181	-2.17677916597568	0.0294970482380511	0.24979496540854	0.602416319033636	not-significant
Adgrb1	13.7215043899466	-0.258349241918876	0.516204842647081	-0.500478144672318	0.61673844138599	0.81122232302743	0.0908601070316443	not-significant
Adgrb2	55.5027563127909	-0.484226619386767	0.278624636340377	-1.73791745678663	0.0822253592559955	0.348339551656945	0.457997211470121	not-significant
Adgrb3	1.95916114258212	0.133803487540327	1.31193305925522	0.101989569205831	0.918764954477283	NA	NA	not-significant
Adgrd1	1908.34425674858	0.726778909352976	0.27498005243598	2.64302411362068	0.0082169183107469	0.178901821492146	0.747385237632958	not-significant
Adgre1	1371.86188250614	2.05003137860154	0.621740920055426	3.29724377546003	0.000976387161139693	0.0941882851990542	1.02600310983756	not-significant
Adgre4	114.564439005378	1.34223029307784	0.469878567541316	2.85654717154092	0.00428276360301934	0.155360145507689	0.808660380683001	not-significant
Adgre5	1190.88540598838	0.634138683724244	0.357721567495221	1.77271582522828	0.076275807460158	0.338630871541209	0.470273451635143	not-significant
Adgrf1	4.04339557271339	-1.20452218600705	0.922784659794905	-1.30531232094253	0.191786520318174	NA	NA	not-significant
Adgrf2	388.738021917285	-0.64318658992273	0.318391669669505	-2.02011123780457	0.0433718504507443	0.276654195190184	0.558062739749003	not-significant
Adgrf3	1.76584662548663	0.735277102406976	1.57948014269653	0.465518421239338	0.641560248173001	NA	NA	not-significant
Adgrf4	835.855037598705	-0.865295468597511	0.32820715920035	-2.63643081615201	0.00837832832337977	0.179676615775008	0.745508440980663	not-significant
Adgrf5	1305.67959375987	0.230248521747003	0.276495493612395	0.83273878622332	0.404992064746167	0.674414191994922	0.171073299237065	not-significant
Adgrg1	2625.28555958948	-0.693616788027621	0.376934111647351	-1.84015393299439	0.0657456410576746	0.318212380871743	0.497282927016037	not-significant
Adgrg2	170.382960560462	0.379691873669033	0.340731866200981	1.11434213037495	0.265132439369304	0.559805282904411	0.251963007396458	not-significant
Adgrg3	46.9977923595503	-0.263403540983885	0.368447632145505	-0.714900892292514	0.474670285620289	0.725944008531548	0.139096874786856	not-significant
Adgrg5	157.750685936014	2.28152777213651	0.671982374355355	3.39521966528545	0.00068573558467364	0.0822304388650684	1.08496739189858	not-significant
Adgrg6	314.94488201123	-0.0672367908762716	0.244953549075333	-0.27448792283305	0.783709683527014	0.901738440267727	0.0449194163620995	not-significant
Adgrg7	1.54965923041647	-0.0576307271567155	1.65141520863912	-0.0348977815241313	0.972161249624558	NA	NA	not-significant
Adgrl1	507.594753874266	-0.285153667482827	0.228590322233184	-1.24744418178799	0.212234674998967	0.506584153325671	0.295348399683366	not-significant
Adgrl2	1365.89857349673	-0.609656260169023	0.241503819737929	-2.52441663585528	0.0115890487926318	0.198397262173685	0.702464325281966	not-significant
Adgrl3	123.45042869106	-0.600490059845019	0.407059062961784	-1.47519147584093	0.140161072523716	0.424830025164294	0.371784796770366	not-significant
Adgrl4	456.567173251572	0.420363535482337	0.224191717323586	1.87501813403573	0.0607902288273669	0.308280398092859	0.511054088866578	not-significant
Adgrv1	10.2722171996376	-0.635528130944031	0.463455808443104	-1.37128097084158	0.170287385339409	0.461368207497452	0.335952335658308	not-significant
Adh1	800.795187344849	-0.163019863485703	0.291843657419611	-0.558586281871165	0.576444104409411	0.788926718512415	0.102963335477203	not-significant
Adh4	1.11673542883786	-0.593944779470016	1.25367990528445	-0.473761106775701	0.635670272353559	NA	NA	not-significant
Adh5	783.954845020205	0.0464632771998142	0.0922007152618636	0.503936190384767	0.614306217880732	0.810107799916349	0.0914571863142498	not-significant
Adh6a	513.423203180513	-0.68421065186764	0.43412370869366	-1.57607299063792	0.115008982780714	0.393757145547329	0.404771551948712	not-significant
Adh6b	676.496345488876	-2.14376709912122	1.03966603032265	-2.06197667000424	0.039209957181135	0.268765320278511	0.570626770526453	not-significant
Adh7	272.264474766608	-0.131576072419834	0.288737546143806	-0.455694363885403	0.648609775468407	0.828852269948367	0.0815228688025739	not-significant
Adhfe1	412.548619538259	-0.390448491023215	0.399371088441895	-0.977658379194422	0.32824331332535	0.615561740800704	0.210728380841026	not-significant
Adi1	569.842515709216	-0.0711624430346484	0.158453122927361	-0.449107229443947	0.653354305530482	0.832035459003958	0.0798581649092721	not-significant
Adig	163.673458968164	-0.548262315037396	0.412526333659798	-1.32903591917004	0.183836119787877	0.476213612957531	0.322198194088978	not-significant
Adipoq	3986.08968386429	-0.758507809094408	0.514983764255832	-1.47287713077805	0.140784169621424	0.425525759194963	0.371074144774178	not-significant
Adipor1	4578.0863606583	-0.0847689607156851	0.140417416132541	-0.603692640488918	0.546048007979447	0.768552909107574	0.114326229214974	not-significant
Adipor2	2858.06933509182	-0.155722846989385	0.167281229765116	-0.930904484669555	0.351902974490647	0.633830111693391	0.198027132404097	not-significant
Adk	938.790692527426	0.0540323278895548	0.180176224103776	0.299886004151323	0.764264110364167	0.892156137676002	0.0495591323985251	not-significant
Adm	216.750178624054	1.3947665370552	0.384093679102075	3.63131864162893	0.000281976777308289	0.0568109001861121	1.24556832913915	not-significant
Adm2	21.0190690226186	1.93352249859205	1.03614020942165	1.86608190765157	0.0620299068259546	0.31079906194994	0.507520300651624	not-significant
Adnp	1287.43325570737	-0.0692820257277669	0.100175211985525	-0.691608476334223	0.48918323713119	0.735107236975131	0.133649301692115	not-significant
Adnp2	365.167991216098	-0.0392641886369208	0.0896629002950602	-0.437908973585633	0.661452270333885	0.836719794627148	0.077419956608105	not-significant
Ado	547.639587680972	0.0914293691057385	0.125236128696676	0.730055855744167	0.46535604320502	0.72021402082579	0.142538428218828	not-significant
Adora1	102.817942864939	-0.155824252529276	0.389859552455443	-0.399693303775299	0.689382424755954	0.85102515149696	0.0700576044337125	not-significant
Adora2a	57.1227916085025	0.761852174132004	0.478027393420276	1.59374166547437	0.110993907959705	0.389441697102084	0.409557550885155	not-significant
Adora2b	182.583023536496	0.315411432997837	0.31958947427777	0.986926849548549	0.323678500609047	0.611570237083628	0.213553658290568	not-significant
Adora3	115.89181326536	1.22085390538433	0.545128461115252	2.23957102310645	0.0251187856635272	0.240289644536622	0.619264945040914	not-significant
Adpgk	513.749362551534	0.107264431421191	0.145112514911753	0.739181120845581	0.459797023171543	0.716216888993151	0.144955442176323	not-significant
Adprh	643.118217712876	0.252282449589567	0.161924639188422	1.55802384895853	0.119227594771059	0.399041077843598	0.398982395133952	not-significant
Adprhl1	347.888187286091	0.624952262151591	0.518707334000544	1.20482634654812	0.228270346788451	0.524186495204673	0.280514172122041	not-significant
Adprhl2	194.659442720406	-0.191383319203417	0.120519492903288	-1.58798642935708	0.112289407830062	0.390583019730152	0.408286641226845	not-significant
Adprm	130.450443407449	0.384553313605834	0.158084288006972	2.43258402497833	0.0149915126954568	0.212008890675192	0.673645926381554	not-significant
Adra1a	106.420604890396	0.0377353728629367	0.448941240748429	0.084054146596174	0.933013381285335	0.972755806474349	0.0119961681703336	not-significant
Adra1b	40.6705961244327	1.05048593959266	0.668481338064015	1.5714514075067	0.116077833040779	0.394512555981801	0.403939170130518	not-significant
Adra1d	27.5785189146115	0.257423050341387	0.417523933538952	0.616546812441283	0.537533685786332	0.762688742963627	0.117652663608478	not-significant
Adra2a	125.520783315815	0.817400392104103	0.504421407475983	1.62047125674979	0.105131083868636	0.381190422968638	0.418858019114828	not-significant
Adra2b	4.90083003388188	-0.130587451113432	0.517078106463305	-0.252548791915829	0.800616905475375	NA	NA	not-significant
Adra2c	24.8577930865208	0.124210377152498	0.432697210052001	0.287060730383657	0.774065819896996	0.896588190284277	0.0474069858897559	not-significant
Adrb1	18.8191161349857	0.0193683281948328	0.411028922417193	0.0471215701341183	0.962416335950315	0.986578224280058	0.00586847450065399	not-significant
Adrb2	307.292539771069	-0.253327395489618	0.306063185816364	-0.82769639482748	0.407842461359585	0.676292372572879	0.169865510649757	not-significant
Adrb3	426.488442714318	-0.790516480262037	0.518366890785318	-1.5250134495751	0.127255743055152	0.408584595860871	0.388718010828216	not-significant
Adrm1	1628.72235885175	-0.214326043994321	0.134190489918621	-1.59717759525505	0.11022612542274	0.38834925302174	0.410777525861187	not-significant
Adsl	757.579641987599	0.175014316105955	0.184689746119842	0.94761252198804	0.343326749067507	0.62798861003105	0.202048233086884	not-significant
Adss	789.087635705312	0.174393460485337	0.180105593135827	0.968284534916237	0.332902286202666	0.619292893492312	0.208103903576385	not-significant
Adssl1	3415.57968582399	0.263632533644022	0.496278842028667	0.531218563673511	0.595267330382006	0.799728510907816	0.0970574207900149	not-significant
Adtrp	709.968565528399	-0.641949564284211	0.342007448280337	-1.87700463107463	0.0605174591428901	0.307901652934232	0.511587979631102	not-significant
Aebp1	12744.7552828065	0.108564305009022	0.290385604087027	0.373862558890784	0.708506573449549	0.861169914272841	0.0649111510426096	not-significant
Aebp2	1087.42157493718	-0.130515726501285	0.195839418195467	-0.666442576800434	0.505128255909156	0.742490530333206	0.129309080933659	not-significant
Aen	813.604390415041	-0.0146579830381853	0.251563246679599	-0.0582675857131639	0.953535486485003	0.982634084236577	0.00760817574044345	not-significant
AF366264	8.49622779227983	-0.168084367881913	0.45310930441762	-0.370957661304156	0.710669066692075	0.862531133763299	0.0642252197589561	not-significant
Afap1	577.036520693037	0.107606048143301	0.155698404035732	0.691118504455614	0.489491072432232	0.735107236975131	0.133649301692115	not-significant
Afap1l1	532.595520989119	0.188570528833348	0.258282478168659	0.730094159582174	0.465332631081458	0.72021402082579	0.142538428218828	not-significant
Afap1l2	546.225202084983	-0.609591104318245	0.232537459953186	-2.62147485588329	0.00875502203190002	0.183639585414319	0.736033696370386	not-significant
Afdn	2990.29603754469	-0.446727845699243	0.250067331885559	-1.78643024792892	0.0740296216923714	0.334309712521486	0.475851005898568	not-significant
Aff1	1491.59554234876	0.422956165343322	0.216232496457043	1.95602498363306	0.050462211081318	0.287828317425599	0.540866481084969	not-significant
Aff2	74.5812500205944	0.0824899994710834	0.398227362612605	0.207142972119999	0.835898202914528	0.930490626338918	0.0312879975464201	not-significant
Aff3	370.800060847118	-0.17372840375182	0.249713228558436	-0.695711655945232	0.486609424463769	0.734374483282991	0.134082421624237	not-significant
Aff4	1939.15409990408	-0.00699462955221977	0.119604616011932	-0.0584812675751743	0.953365283263894	0.982628514898812	0.0076106372259063	not-significant
Afg1l	194.259947457704	0.188143302809174	0.152462089292576	1.23403335007515	0.217190477260805	0.511712661612163	0.290973836887052	not-significant
Afg3l1	660.295948196889	-0.0746086459050231	0.125908448604087	-0.592562665430231	0.553473871018637	0.773529747447733	0.111522980084868	not-significant
Afg3l2	960.113560238644	0.0856045961798478	0.0929766360543722	0.920710834599207	0.357201418009407	0.6384593147512	0.19486677254625	not-significant
Afmid	120.779955764792	0.0699159606178997	0.210628798801956	0.331939226808383	0.739935149386298	0.878353903977285	0.0563304640752206	not-significant
Afp	1.25857821212318	-0.520602143578774	1.05336967696298	-0.49422548888985	0.621146940546735	NA	NA	not-significant
Aftph	1107.46570179516	0.232073843675661	0.115233221119747	2.01394911485202	0.0440148761995578	0.277876770979571	0.556147756414575	not-significant
Aga	361.759235526695	0.341840849098796	0.186517982808733	1.83275008635141	0.0668397450497224	0.320730233845613	0.49386009908801	not-significant
Agap1	704.306313605756	0.190225774493605	0.202812587499049	0.937938699167261	0.348275913927238	0.631541294004495	0.199598247369987	not-significant
Agap2	85.4839824246792	0.343101607178759	0.282715095479174	1.21359493237259	0.224902443151369	0.520669218254273	0.283438096872935	not-significant
Agap3	1264.97700664302	-0.166504194122979	0.10587947600338	-1.57258233992075	0.115815559523897	0.394344640300181	0.404124057472353	not-significant
Agbl1	101.059937359095	0.361931968668752	0.591668763775409	0.611713835219697	0.540727106587202	0.765001705263165	0.116337596760687	not-significant
Agbl2	5.63582194072521	-0.163288313362858	0.449372310855922	-0.36336977027321	0.716328680544454	NA	NA	not-significant
Agbl3	54.8050788886868	-0.0520342077112451	0.21662748796351	-0.24020131609526	0.810174193448826	0.916433463479811	0.0378990609718497	not-significant
Agbl5	153.626656045157	-0.487057609409411	0.276817771887438	-1.75948822248112	0.0784946189341877	0.341691599298893	0.466365698470723	not-significant
Ager	20.0485466532225	-0.68550576497784	0.45614800719325	-1.50281433694266	0.132886927790301	0.415186123058457	0.381757170525333	not-significant
Agfg1	1242.44347251418	0.195849524323648	0.114712776891941	1.70730348989927	0.0877656577935853	0.355238633924234	0.449479808693818	not-significant
Agfg2	419.177498799187	0.0462063277185022	0.242288712138929	0.190707719359238	0.848754590519373	0.937333594665174	0.028105817289059	not-significant
Aggf1	711.372603194045	-0.0117290772888308	0.0520631374870752	-0.225285640761518	0.821757069581888	0.922602446698125	0.0349853979977656	not-significant
Agk	226.32257746294	0.0566113667332513	0.103879233692832	0.544972895166416	0.585772159583772	0.79416745071181	0.10008791665004	not-significant
Agl	3124.78337051395	0.328403383261392	0.447933123937855	0.733152708990001	0.463465295120629	0.718713854454838	0.143443983283933	not-significant
Agmat	3.56312515757494	0.271941375770898	0.758392259497744	0.358576148906101	0.719912192197113	NA	NA	not-significant
Agmo	203.973128431675	0.19000660134148	0.355460046709351	0.534537152910586	0.592969951912789	0.798623969011226	0.0976576595147099	not-significant
Ago1	954.539448470954	-0.236149344838433	0.106812776114951	-2.21087170868297	0.0270447223176906	0.24602479844943	0.609021115307401	not-significant
Ago2	586.349187846322	0.213856634003297	0.260849905626266	0.819845548687685	0.412304161226437	0.680155953425439	0.167391496195804	not-significant
Ago3	511.57151987461	0.195817051635636	0.131108707322883	1.49354726801931	0.135293990911016	0.418527481684154	0.378276019744973	not-significant
Ago4	329.517511476554	-0.085819471996959	0.174788248381254	-0.490991086596204	0.623432751817281	0.8154097801167	0.0886240838757153	not-significant
Agpat1	1247.7285486064	0.112589872286985	0.146563610283575	0.768197999961538	0.442369561558981	0.703461637748815	0.152759581197641	not-significant
Agpat2	812.985680425571	-0.628441757526263	0.214349459225952	-2.93185604384382	0.0033694289219056	0.141536283125764	0.849132213557424	not-significant
Agpat3	2882.4668166711	-0.0649657856272545	0.129343304167771	-0.502274053112076	0.615474758302792	0.810599693548962	0.0911935647813723	not-significant
Agpat4	592.983955419014	-0.0295259514836826	0.250951870355119	-0.117655833534537	0.906340363363334	0.961549800461333	0.017028217920078	not-significant
Agpat5	752.822581520911	-0.352746522776033	0.167215939050647	-2.10952690741516	0.0348991259713837	0.26079815367195	0.583695487529543	not-significant
Agps	729.320882366719	0.391947141200983	0.150654955087854	2.60162130726082	0.00927842443530096	0.188124516544261	0.725554603141441	not-significant
Agr2	1.08322272122754	-1.17347480956823	1.74665117798343	-0.671842680645052	0.501683854160809	NA	NA	not-significant
Agr3	1.67252861234028	-0.805458113057769	0.968229754101068	-0.831887379670107	0.405472516038425	NA	NA	not-significant
Agrn	2081.6430143562	-0.439809699995633	0.230835919162837	-1.90529143640501	0.0567421980312652	0.300280979200009	0.52247217659256	not-significant
Agrp	6.0152857344519	-0.0450247234165679	0.468665008962419	-0.0960701621745742	0.923464848804022	NA	NA	not-significant
Agt	551.366277382379	0.0675899792006472	0.430783815457598	0.156899996646462	0.875323662501302	0.949554085739988	0.0224802932024205	not-significant
Agtpbp1	868.456608687532	0.193942130375847	0.207899432661243	0.932865125668051	0.350889610539692	0.632991249781791	0.198602293454603	not-significant
Agtr1a	246.73790212823	0.0723437871827061	0.31862119498071	0.227052651620009	0.820382801038616	0.922016555528867	0.035261280779038	not-significant
Agtr2	20.5621908950898	0.484724634167137	0.738954478053195	0.655960074082187	0.511849813644565	0.746992408170566	0.126683811981636	not-significant
Agtrap	846.854103774293	0.279196497034351	0.277694981662978	1.00540706699985	0.314700878336014	0.604528898391802	0.21858293365827	not-significant
Agxt2	0.737232139528452	-0.43043386182024	1.5525667610748	-0.277240162942986	0.781595702238486	NA	NA	not-significant
Ahctf1	873.091350089023	-0.0215898641197321	0.130735440316362	-0.165141633114077	0.868832504367411	0.947075055661265	0.0236156018120774	not-significant
Ahcy	36.1055862634342	-0.543612694624423	0.545765335244768	-0.996055739561803	0.319223063349625	0.608331492969441	0.215859699781019	not-significant
Ahcyl1	1954.85711210469	-0.0655922641146491	0.102876982166	-0.637579590046792	0.523747385133272	0.755738136870268	0.121628661394231	not-significant
Ahcyl2	1014.20946867488	-0.101449935011693	0.0961316159160318	-1.05532330903817	0.291277484210095	0.583317719462217	0.234094830791347	not-significant
Ahdc1	687.686908380533	0.0486882697017162	0.158191573538283	0.3077804247894	0.758249417774461	0.888793928267821	0.0511989209087593	not-significant
Ahi1	121.285358714114	-0.150271339662617	0.169129974964696	-0.888496197637257	0.374273900268296	0.65102308093972	0.186403613970879	not-significant
Ahnak	20653.5977001391	0.130226399185098	0.181301007554564	0.718288336847247	0.472579520025062	0.72447538554731	0.139976365337837	not-significant
Ahnak2	5124.45025404786	-0.157863485040422	0.226477714759207	-0.69703761011658	0.485779257033693	0.733772514915646	0.134438559742817	not-significant
Ahr	671.103235822457	-0.181679784966432	0.194007073705485	-0.936459591376723	0.349036608447218	0.631967317322159	0.199305381011378	not-significant
Ahrr	43.7068303851275	-0.467482771011157	0.396440536559103	-1.17920022777858	0.238318455417116	0.53331773611895	0.27301397309472	not-significant
Ahsa1	1485.40037172915	0.427641064488441	0.142588452456153	2.99912831033736	0.00270753256651119	0.132877367494934	0.87654898451323	not-significant
Ahsa2	650.898511982127	0.564173387426424	0.182014860355696	3.09960069372307	0.00193781696447003	0.123898554836353	0.90693375924345	not-significant
Ahsg	2.35458514160852	-0.651625221942506	1.1237043403375	-0.579890277674635	0.561988612486433	NA	NA	not-significant
AI182371	6.70732490326894	-0.361948909221994	0.458898219064068	-0.78873461300459	0.430267133194055	NA	NA	not-significant
AI413582	313.597145736499	0.0580075329354287	0.178103803968739	0.325695081423473	0.744655065959857	0.880407564665071	0.0553162345441965	not-significant
AI429214	143.52798673595	-0.206377515918096	0.193672922856261	-1.06559818933111	0.286605318073035	0.57972267243518	0.23677971442836	not-significant
AI467606	186.033476981392	0.612218373329026	0.349378708978763	1.75230590071886	0.0797212219531637	0.343693423724753	0.463828777631105	not-significant
AI593442	7.02402083785951	-0.452829368169982	0.690045237200879	-0.656231423329366	0.511675233388506	0.746808805037156	0.126790570267005	not-significant
AI597479	385.13045759336	-0.0156853920160979	0.141203757390208	-0.111083389748279	0.911550220277546	0.962867587774373	0.0164334323487896	not-significant
AI661453	2305.36935227259	-1.29031245652439	0.588758425615558	-2.19158215048106	0.0284096919608917	0.248518318609442	0.60464159333798	not-significant
AI837181	761.849589992962	0.210141419313735	0.11492593750421	1.82849427968371	0.0674754034022115	0.321820987356555	0.492385637067534	not-significant
AI987944	189.930190643654	0.248270444977212	0.16872362366457	1.47146226227802	0.141166146015067	0.426324364367884	0.370259846784814	not-significant
Aicda	0.737667155841581	2.30602768097307	1.87435469525104	1.23030485468719	0.218582967064011	NA	NA	not-significant
Aida	1361.67403101569	0.5946557060144	0.260168697119886	2.28565431813029	0.0222744897329077	0.231860630040981	0.634772988349968	not-significant
Aif1	188.945235986847	0.704169185912151	0.629112139602095	1.11930630738985	0.263009485911212	0.557747090465422	0.253562686571884	not-significant
Aif1l	993.443773301365	-0.0285805277890027	0.331068548907444	-0.0863281271607377	0.93120557969327	0.97221420836459	0.0122380362451754	not-significant
Aifm1	440.515829579164	0.0706136323215393	0.109604028356538	0.644261286563624	0.519406015109185	0.752456497678555	0.12351860319495	not-significant
Aifm2	586.315145765395	-0.24575570061779	0.357020238320988	-0.688352295582855	0.49123095698832	0.735693311170301	0.133303192489558	not-significant
Aifm3	12.1037862727661	0.446043828421013	0.529390894525268	0.842560446418339	0.399474320205731	0.670210753660496	0.173788608106319	not-significant
Aig1	391.073139553632	-0.092512330360608	0.195920080634814	-0.472194223587763	0.636788162429259	0.823312807009178	0.0844351288856305	not-significant
Aim2	153.179834892204	1.01932929241751	0.476323032708921	2.13999580625028	0.0323551056641888	0.254283079954468	0.594682536902076	not-significant
Aimp1	857.916895977747	-0.136727013725314	0.154777133209638	-0.883379934037957	0.377031028635345	0.652917791276227	0.185141497197621	not-significant
Aimp2	593.827983726092	0.346907153462513	0.249033591408136	1.39301349468945	0.163615709970889	0.453116974330667	0.343789668299602	not-significant
Aip	830.216304285536	0.0797186532999677	0.144428543442636	0.551959130790724	0.58097635440059	0.791451062151408	0.10157593373235	not-significant
Aipl1	2.93503178045858	0.703466574135274	0.903710584071922	0.778420200597417	0.43632133376308	NA	NA	not-significant
Aire	0.757625059161577	-2.1597977364995	1.61848899746622	-1.33445314727546	0.182055392076635	NA	NA	not-significant
Ajap1	8.58353291573573	-0.0217832776025618	0.467235683435443	-0.0466216052729447	0.962814812233961	0.986837517068176	0.00575434808991801	not-significant
Ajm1	16.7793715306055	0.369355119595563	0.435789945402048	0.847553100966581	0.39668690249101	0.66823110821287	0.175073310483704	not-significant
Ajuba	730.080419339772	-0.707431653480404	0.282312843243459	-2.50584296963895	0.012215985944527	0.200149224391331	0.698646088512749	not-significant
Ak1	3677.89203953579	0.239506360715794	0.457795748346553	0.523172968689274	0.600853890569191	0.802757377934752	0.0954156942552299	not-significant
Ak2	1355.19471191295	-0.391079628953835	0.126236284142127	-3.09799699517079	0.00194833404093181	0.123898554836353	0.90693375924345	not-significant
Ak3	2002.68560438778	-0.0849451089203245	0.147328853894227	-0.576568042681643	0.564231292549679	0.78072560559558	0.107501576768903	not-significant
Ak4	421.859015932979	0.0502532091440001	0.338309100818016	0.148542291716333	0.881914812173277	0.951714680667927	0.0214932314304798	not-significant
Ak5	33.1789620748477	-0.2546147302925	0.259904061512293	-0.97964890895119	0.327259453675536	0.61484821866057	0.211232080864794	not-significant
Ak6	267.191846670083	0.118300471036385	0.12004524205912	0.985465721149737	0.324395361194629	0.612384979940726	0.212975469849767	not-significant
Ak7	2.70043634050148	-1.65403995882521	1.33013456740963	-1.24351324997617	0.213678761419094	NA	NA	not-significant
Ak8	25.8438134799165	1.18966224084498	0.487891645153362	2.4383738739183	0.0147535061537713	0.211530243546223	0.674627530576255	not-significant
Ak9	1.28393573058996	-1.11424727034625	0.970589404810924	-1.14801095584112	0.25096404106951	NA	NA	not-significant
Akap1	593.859014240478	0.103311814776884	0.214560895054662	0.481503466652503	0.630158716493218	0.819795264821084	0.0862945945191671	not-significant
Akap10	536.954915467868	0.101602912983265	0.0836466924044943	1.21466743110341	0.224492959133446	0.519878431677453	0.284098199873151	not-significant
Akap11	662.857760950294	0.0399955567015642	0.114464199316887	0.34941542368928	0.726777455742839	0.871177109936931	0.0598935441323087	not-significant
Akap12	976.434618622202	0.040641015266844	0.364987070544377	0.111349191647332	0.911339448609892	0.962867587774373	0.0164334323487896	not-significant
Akap13	3104.39241837056	0.203633991008829	0.110294700261122	1.84627176579408	0.064852755179121	0.315646976256421	0.500798366645327	not-significant
Akap14	0.649338447941789	0.697117951928123	1.43727385569659	0.485027922246773	0.627656538955277	NA	NA	not-significant
Akap17b	110.599430913616	0.0287011393707832	0.131593667118754	0.218104259872038	0.827347878404224	0.925307242994267	0.0337140383079163	not-significant
Akap2	656.937798101798	0.361478202441816	0.146335894105684	2.4701950580953	0.0135039396534681	0.205952461002369	0.686233014130661	not-significant
Akap4	1.64466088995549	-0.881321346951941	0.945445466608648	-0.932175760610791	0.351245700153519	NA	NA	not-significant
Akap5	10.4145496681093	0.366412381220043	0.357099087875934	1.02608041762163	0.304853679835484	0.595170157546975	0.225358852894963	not-significant
Akap6	311.630076379079	0.235018039003323	0.429006498611696	0.547819298224765	0.583815986266488	0.793056969500955	0.100695613878838	not-significant
Akap7	260.688989030163	0.546561353182191	0.294745429862521	1.85435056087935	0.0636890229535884	0.313669648085079	0.503527503319788	not-significant
Akap8	1233.54215695542	-0.137191230205276	0.112570524472543	-1.21871360951809	0.22295291065069	0.518350283614237	0.285376659505164	not-significant
Akap8l	530.634649734978	0.0360679604473038	0.0934336572224062	0.386027492870678	0.699476307586058	0.856145581275597	0.0674523804526721	not-significant
Akap9	1048.13419806012	-0.0728681812897654	0.111190480237443	-0.655345503807146	0.512245329799154	0.747422854689481	0.126433626430491	not-significant
Akip1	193.417709268898	0.0172123431056506	0.130209555060296	0.132189554734905	0.894834362733299	0.956380581941633	0.0193692502488701	not-significant
Akirin1	1071.96465085942	-0.178915006284354	0.254699179396876	-0.702456155171063	0.482394735618405	0.731257122244236	0.13592989097977	not-significant
Akirin2	878.346056363115	-0.13310445488038	0.156723715993533	-0.849293637766171	0.395717920181497	0.667578686879642	0.175497537059175	not-significant
Akna	525.077566169301	1.12657051823176	0.389886505294241	2.88948322892467	0.00385875589773821	0.148087234538541	0.829482377052156	not-significant
Aknad1	78.6223326456472	-0.699294137357525	0.29646523775781	-2.35877279456554	0.0183354779310172	0.22141391015752	0.654795098385546	not-significant
Akr1a1	6293.54328072938	0.151407221269069	0.178466742266007	0.848377794913713	0.396227604928993	0.667960508569429	0.175249213298962	not-significant
Akr1b10	362.362654116261	0.517277477401408	0.261539991271762	1.97781408069221	0.0479496844280858	0.284147532867773	0.546456110397234	not-significant
Akr1b3	1898.04953559004	0.246067352700695	0.155314472474629	1.58431695887767	0.113121608454212	0.391290233701787	0.407500991614663	not-significant
Akr1b7	0.723547205672975	1.80530551569809	1.39805519324632	1.29129774304985	0.196600452953693	NA	NA	not-significant
Akr1b8	324.16635205693	0.518247269203868	0.412428426855903	1.25657504540766	0.208907555666983	0.503984952319654	0.29758243026499	not-significant
Akr1c12	3.03351030550244	0.901731528175335	0.826678203795233	1.0907890446797	0.275365718133589	NA	NA	not-significant
Akr1c13	82.7022047602086	0.768906159069177	0.45305926801314	1.69714254481795	0.0896697144026523	0.357396034066258	0.446850271060078	not-significant
Akr1c14	151.610981441771	0.225217409476434	0.364355222903583	0.618125925797506	0.536492333640099	0.762065641993743	0.118007618256417	not-significant
Akr1c18	212.145131222184	0.0951377073770673	0.375481677221018	0.253375099635199	0.799978367599706	0.911113033513895	0.0404277407150762	not-significant
Akr1c19	0.919898649427342	-0.301820669161415	1.45658611068437	-0.20721100314461	0.835845074529655	NA	NA	not-significant
Akr1cl	15.4782353791902	-0.769948249648916	0.470728130916818	-1.63565378629342	0.101912066628921	0.377109126201557	0.423532957355669	not-significant
Akr1d1	18.0124329081556	-0.500160012668398	2.06158865517841	-0.242609024555927	NA	NA	NA	not-significant
Akr1e1	208.112616333775	0.239453169001773	0.16636400110107	1.43933283292639	0.150056244616089	0.436455903922142	0.360059627446778	not-significant
Akr7a5	440.854152048635	-0.118445178255824	0.142519646488452	-0.831079652344084	0.4059286336763	0.675193667510269	0.170571639513686	not-significant
Akt1	2772.47258194228	0.253818567981224	0.134728445634294	1.88392708597105	0.0595748388638397	0.305564870861293	0.51489657571164	not-significant
Akt1s1	1839.94318067666	0.000427913554278114	0.150167306288219	0.00284957867897564	0.997726368244272	0.999118890995417	0.000382829460666678	not-significant
Akt2	3054.75306188397	0.0658946859899392	0.138942155492155	0.474259851205921	0.635314617953534	0.822366821741652	0.0849344195370083	not-significant
Akt3	475.241060210398	0.578016324134435	0.277930679720719	2.07971399456605	0.0375517737080075	0.265767977378159	0.57549734877243	not-significant
Aktip	1353.59840897871	-0.471990295032661	0.237679607037018	-1.98582579682214	0.0470526703039761	0.282989636303084	0.548229468994431	not-significant
Alad	962.601756683358	-0.184846199844293	0.275614115522115	-0.670670293842263	0.502430591074246	0.740587506460437	0.130423618672018	not-significant
Alas1	1412.45136291771	0.0520490440604579	0.21788358633851	0.238884649069403	0.811195029267748	0.916883316464735	0.0376859295860702	not-significant
Alas2	115.799226813501	-0.902257005263247	0.407740714708621	-2.21282048300724	0.0269100245393775	0.245625042240441	0.609727357594335	not-significant
Alb	86.330314449789	-0.697987663867091	0.571746304691943	-1.22079960664226	0.222161902793267	0.517218040986848	0.286326334981924	not-significant
Albfm1	1.40196480288259	-1.47637794777802	1.47817163450152	-0.99878655043729	0.317898102694714	NA	NA	not-significant
Alcam	877.402521280183	-0.324645113611773	0.42006260820424	-0.772849349766275	0.439611543375349	0.701034362858086	0.154260693539924	not-significant
Aldh16a1	434.557623529312	-0.00714512450102722	0.216458962336243	-0.0330091414275937	0.9736672978101	0.9911184714451	0.00387442985410949	not-significant
Aldh18a1	595.550414524269	0.220736672834632	0.175505064405705	1.25772252545583	0.208492122937173	0.503570932404902	0.297939346595332	not-significant
Aldh1a1	1792.89618357545	0.292534933864161	0.426654691485593	0.685647995210288	0.492935108130793	0.73650768246862	0.132822718697348	not-significant
Aldh1a2	60.2916082462265	0.830172080920513	0.635887695688547	1.30553254379548	0.191711573049126	0.485264805754201	0.314021205121967	not-significant
Aldh1a3	645.499497700989	0.403977107423133	0.467474809404955	0.864168719459671	0.387495213111947	0.66172867040697	0.179320048475946	not-significant
Aldh1a7	138.65487370492	-0.243156367102846	0.345060591881679	-0.704677302548139	0.48101107947994	0.730171671358862	0.13657502048405	not-significant
Aldh1b1	47.7972825737189	0.432760671132887	0.573047945532277	0.755191035072843	0.450134366947154	0.709319484068624	0.14915811049227	not-significant
Aldh1l1	474.117987343098	-0.54976554215155	0.339742307447221	-1.61818392970371	0.105622965086342	0.381553547733901	0.418444503964874	not-significant
Aldh1l2	366.313971608682	0.775263447605612	0.420651566150454	1.84300620748985	0.0653281041658696	0.317154068163537	0.498729713496711	not-significant
Aldh2	5487.07163171063	-0.115077947677659	0.225639610395289	-0.510007739669724	0.610046039518846	0.807767637245985	0.0927135505805345	not-significant
Aldh3a1	471.740902877805	-0.677302978546573	0.401236554093186	-1.68803906732105	0.091403729788635	0.3599807559983	0.443720715308088	not-significant
Aldh3a2	1132.47613021097	-0.0290836550983155	0.178747081747585	-0.162708419147147	0.870748017811658	0.947755337660142	0.0233037609929884	not-significant
Aldh3b1	239.399151576003	1.00079420299211	0.455136220031737	2.19888938507757	0.0278857885782946	0.246967801783616	0.607359663822144	not-significant
Aldh3b2	1454.92051499578	-0.684634876393432	0.327676561016003	-2.08936176048306	0.0366751707202992	0.264844009660469	0.57700984565013	not-significant
Aldh3b3	98.9606941941672	-1.08176943028669	0.539834856160746	-2.00388955611375	0.0450818925541366	0.280265504989419	0.552430351810314	not-significant
Aldh4a1	574.272214425455	-0.290512153468826	0.192740333908962	-1.50727223294137	0.131740891877039	0.41378800747102	0.383222100341704	not-significant
Aldh5a1	210.530767270038	-0.37625730640004	0.190083909300303	-1.97942744225452	0.0477679013472278	0.283961097540439	0.546741153899359	not-significant
Aldh6a1	1968.41887960302	-0.167673149010226	0.364970177439948	-0.459416027321341	0.645935441030615	0.827731481551659	0.0821105267340243	not-significant
Aldh7a1	698.939093850505	0.199540067247216	0.160485871902319	1.243349740896	0.213738982124157	0.50823525600532	0.293935211466922	not-significant
Aldh9a1	878.573391892562	-0.00397592886368799	0.133624001831651	-0.0297546010386452	0.976262765842529	0.99233506841349	0.00334166071612319	not-significant
Aldoa	79797.2679599767	0.116934888033695	0.399047913817098	0.293034705820545	0.769495624071677	0.894225513513092	0.0485529432581023	not-significant
Aldoc	164.307818725957	-0.743789929198903	0.262730701835765	-2.83099738249796	0.00464031007864798	0.158767238369403	0.799239109360308	not-significant
Alg1	324.7459401664	0.259611081707605	0.123403954973603	2.10375009263794	0.0354002523269392	0.262746927618592	0.580462353610255	not-significant
Alg10b	311.06998526645	0.156049584055798	0.172818489277776	0.902968106641501	0.366542822043731	0.6451836549927	0.190316643509352	not-significant
Alg11	312.544451578694	0.10187627134112	0.161197092609437	0.631998193589974	0.527388057606463	0.756921643546956	0.120949076294507	not-significant
Alg12	248.411158237503	0.301111466569081	0.145723730149047	2.06631731332367	0.0387985276930899	0.267484491686895	0.572701392596205	not-significant
Alg13	52.0906550591429	-0.19019532643069	0.183960175561541	-1.03389402543304	0.301185708392859	0.591672162601378	0.22791886322765	not-significant
Alg14	317.906634854068	-0.0991270850146682	0.138471365686745	-0.715867027981203	0.474073459501901	0.725395863624073	0.139424925196668	not-significant
Alg2	362.661685923916	0.258081760356866	0.118152997072381	2.18430142909337	0.0289401058380632	0.24979496540854	0.602416319033636	not-significant
Alg3	273.072553632929	-0.0877448378540011	0.193132330333387	-0.454324957931876	0.649594955112032	0.829366960116353	0.0812532698219666	not-significant
Alg5	393.201030198955	0.0708693421826963	0.125618606854847	0.564162777768953	0.572643357196299	0.78694579319514	0.104055181906526	not-significant
Alg6	122.091712815561	0.0817487325209772	0.170571505288796	0.479263710445467	0.631751035286314	0.821010562391028	0.0856512555984256	not-significant
Alg8	124.627631063486	0.278171887095828	0.223159334689389	1.24651692246264	0.212574680464254	0.50687097072889	0.295102580769631	not-significant
Alg9	327.26515148055	-0.0982846852116486	0.127807306808698	-0.769006777983057	0.441889286819928	0.702982728289532	0.153055345109188	not-significant
Alk	1.38719552081135	2.08398114239363	1.73270622820815	1.20273195101789	0.229080065462147	NA	NA	not-significant
Alkal2	25.5375474084469	0.765395197963479	0.638438106750261	1.19885575417709	0.23058403874761	0.52674499385959	0.278399583198718	not-significant
Alkbh1	136.601293873546	-0.370859945811584	0.219372086011035	-1.6905521233587	0.0909223752104399	0.358815311655221	0.445129032669509	not-significant
Alkbh2	58.860454333204	-0.203781322200324	0.203013019578511	-1.00378449925728	0.315482497410078	0.605346867210916	0.217995700805552	not-significant
Alkbh3	392.915655146496	0.00694858094474926	0.128965290606152	0.0538794656460675	0.957031196938233	0.983956334352933	0.00702417409949876	not-significant
Alkbh4	138.118724943735	-0.092762276999994	0.123723769193183	-0.749753079823765	0.453403432338878	0.711343695769042	0.147920513039082	not-significant
Alkbh5	1513.33051122329	0.219239605525904	0.127064777799467	1.72541603836043	0.0844525229992619	0.351108140689487	0.454559100994527	not-significant
Alkbh6	250.140227254548	-0.4060728240125	0.131938444791322	-3.07774450922746	0.00208573652239719	0.125169367426396	0.902501942574735	not-significant
Alkbh7	123.890410915309	-0.0259283727616881	0.145660074016126	-0.178006038626738	0.858718233343088	0.942568219936665	0.0256872072019019	not-significant
Alkbh8	405.783170499614	-0.0850727770886272	0.105708437502203	-0.804787007535273	0.420942600392072	0.687156520484678	0.162944328092663	not-significant
Alms1	160.891412387867	0.0859510193489667	0.18100900050763	0.474843897860999	0.634898241509756	0.822366821741652	0.0849344195370083	not-significant
Alox12	279.124780496423	-0.988225346647637	0.417489940185051	-2.36706385358557	0.0179298390700738	0.221008009453753	0.655591986954995	not-significant
Alox12b	852.348705289383	-0.664090457909197	0.510924786616762	-1.29978125020449	0.193675953520879	0.486876736219292	0.312580976271446	not-significant
Alox12e	2125.03225197759	-0.201221489035652	0.247150934498702	-0.814164386809991	0.415550784324091	0.682935881675484	0.16562006870745	not-significant
Alox15	558.843062060358	3.71816013237846	0.850004730070724	4.37428169613726	1.21832973042027e-05	0.0103639249067751	1.98447574241444	up-regulated
Alox5	406.896400462242	0.598132307812623	0.407551742298717	1.46762299294556	0.142206658809099	0.426764344615428	0.369811872245742	not-significant
Alox5ap	932.12518375207	1.18177255224824	0.477613316651136	2.47432915090063	0.0133486649978849	0.205215620931339	0.687789583978958	not-significant
Alox8	451.46263003105	-3.07892628710662	1.36165619715403	-2.26116276160005	0.0237491801117204	0.236552282795739	0.626072856531886	not-significant
Aloxe3	832.70319814442	-0.532061281564448	0.412766092995795	-1.28901402172554	0.197393211934901	0.491381053673745	0.308581592755354	not-significant
Alpk1	451.376162287474	0.536701617370207	0.428618967853677	1.25216487748491	0.210509791226029	0.505419094245081	0.296348354880229	not-significant
Alpk2	357.459104279519	1.08551756544534	0.583484242330674	1.86040596590807	0.0628281112664965	0.312649996656677	0.504941571627441	not-significant
Alpk3	911.963684571255	0.451024903705263	0.52734030113105	0.855282448047107	0.392394801980539	0.665216747463971	0.177036825538461	not-significant
Alpl	151.32108278829	0.173024942869177	0.21958823659873	0.787951784436243	0.430724909142159	0.694470943960264	0.158345920036806	not-significant
Als2	430.963464823528	0.111897724833734	0.110781125211612	1.01007933093286	0.312457283941075	0.602469915087689	0.220064635122595	not-significant
Als2cl	579.876217171211	-0.402883612622959	0.29878703939485	-1.34839721776065	0.177530658366961	0.468842607953589	0.328972926942456	not-significant
Alx1	2.85431051645397	-0.757475260615476	1.50420651933983	-0.503571318749447	0.614562651626018	NA	NA	not-significant
Alx3	1.34013134913326	-0.325116288655785	1.26528160861441	-0.256951722401002	0.797216041928112	NA	NA	not-significant
Alx4	54.3654857545733	-0.552253389004598	0.601034336362355	-0.91883833517234	0.358180137808938	0.639064818239391	0.194455090548869	not-significant
Alyref	468.223836756185	-0.248940424090261	0.209286290171066	-1.18947315606189	0.234253528228356	0.530696237504649	0.275153991392211	not-significant
Alyref2	59.4976943186939	0.12210596296647	0.227921758056337	0.535736315864533	0.592140801152709	0.798081308979805	0.0979528602252205	not-significant
Amacr	344.300556505179	0.0739618986219398	0.235223978084825	0.314431799105397	0.753193107748784	0.885509114081093	0.0528069644854746	not-significant
Ambn	0.547034194073584	-0.0332520045802458	2.40440071440389	-0.0138296434454728	0.988965892743359	NA	NA	not-significant
Ambp	1.11099596973783	1.17083522325967	1.85305758152014	0.63183963355266	0.527491672512068	NA	NA	not-significant
Ambra1	701.996101092184	-0.174031966382193	0.104040584797801	-1.67273152799379	0.0943801596572778	0.364752398958162	0.438001843092178	not-significant
Amd1	1408.96570583681	0.00963924155637527	0.168337675161333	0.057261344182977	0.954337012676883	0.982769538259855	0.00754831329358417	not-significant
Amd2	144.873586608149	0.0103793639339924	0.193853699873907	0.0535422534661125	0.957299865514298	0.984057070644241	0.00697971381750109	not-significant
Amdhd1	11.0338834288519	-0.395740647794207	0.427269821103405	-0.926207815876687	0.354337991516283	0.635369853326284	0.196973395181898	not-significant
Amdhd2	273.20086773733	0.358488161872273	0.276932108617247	1.29449836518504	0.195493333613469	0.489356534950048	0.310374607664336	not-significant
Amer1	221.815514797992	-0.0369175632671101	0.180968154955408	-0.204000329650301	0.838353241303764	0.931747360067362	0.0307018290649212	not-significant
Amer2	11.6359963139779	-0.0734549515461317	0.616211142288186	-0.119204192370444	0.905113585303145	0.961549800461333	0.017028217920078	not-significant
Amfr	2118.79350730576	0.204343257950194	0.141043957128875	1.44879129960514	0.147395874239102	0.432821368786107	0.36369130585713	not-significant
Amh	5.1118784980474	0.0331665096124882	0.585182838043205	0.0566771741348291	0.954802357182568	NA	NA	not-significant
Amhr2	68.7452412179468	0.0176756347645862	0.322501291968417	0.0548079502463424	0.95629146654429	0.983393884199205	0.00727249694762337	not-significant
Amigo1	377.215562633531	0.0841666827576843	0.16973679246273	0.49586587289945	0.619989045413826	0.813058604263147	0.0898781498661753	not-significant
Amigo2	171.215845333313	0.0946382838972077	0.342512807566389	0.276305825086158	0.782313182238398	0.900998830119169	0.0452757729200705	not-significant
Amigo3	95.368758766635	0.109728021588819	0.181123284588006	0.605819521429357	0.544634605182174	0.767621969306834	0.11485260426982	not-significant
Ammecr1	602.728036209995	-0.675838487589292	0.493879931364708	-1.36842670590358	0.171178549630279	0.46186536598041	0.335484603086935	not-significant
Ammecr1l	655.981975444625	-0.0525488218307235	0.16887523348739	-0.31116949919508	0.755671768921872	0.887198752164676	0.0519790776888971	not-significant
Amn	6.65345100922482	-1.14833423761274	0.644247223559513	-1.78244344037388	0.0746769468605825	NA	NA	not-significant
Amn1	116.682203279297	0.117850246585892	0.16227004385009	0.726260027973897	0.467679378730225	0.721667504496342	0.141662849829918	not-significant
Amot	918.99963702668	0.595287123487434	0.495941012725667	1.20031840120615	0.230015705917989	0.526354667249479	0.27872152177098	not-significant
Amotl1	4170.62996352023	0.150078604250657	0.250419625509965	0.599308476502316	0.548967196372193	0.77069710751143	0.113116270953244	not-significant
Amotl2	1912.23949592187	-0.0679442953616885	0.114427205659615	-0.593777458516304	0.552660967614788	0.772746300439927	0.111963065465397	not-significant
Ampd1	2096.36787143461	0.319754381641178	0.675864019554296	0.473104607420947	0.636138549825605	0.82312000871637	0.0845368411866365	not-significant
Ampd2	503.623736664691	0.107375809429014	0.173618890073624	0.618456951219307	0.536274166455975	0.762005703468801	0.118041778036045	not-significant
Ampd3	836.12077247322	0.51642941330261	0.158284912529195	3.26265722393065	0.00110372930388014	0.098832181877267	1.00510161678932	not-significant
Amph	10.9192217359533	-0.240110131022541	0.379812436225931	-0.632180803262881	0.527268739747066	0.756921643546956	0.120949076294507	not-significant
Amt	74.2991352838678	0.00269938978133816	0.198647641195348	0.0135888338018754	0.989158012984917	0.996186637002781	0.00165928825599246	not-significant
Amtn	2.60361402175178	-2.76747878706354	1.91555923236552	-1.4447367329101	0.148531847931188	NA	NA	not-significant
Amy1	362.573928507792	-0.150498778012541	0.454800924917996	-0.330911327939092	0.740711465124011	0.87866237635411	0.0561779693556772	not-significant
Amz1	80.4703178503233	0.630176409466635	0.574182984579798	1.09751843295707	0.272414827418971	0.568130732421586	0.245551717393908	not-significant
Amz2	862.998729617821	0.0524481041670093	0.176111722821489	0.297811544437459	0.765847002959886	0.893152602453637	0.0490743319944838	not-significant
Anapc1	1364.07087641767	-0.00874911010730554	0.113604752557351	-0.0770135923925257	0.938612731917489	0.976087345035784	0.0105113178150945	not-significant
Anapc10	219.062384588876	0.0506077212267548	0.162777566768352	0.310901079500558	0.755875823796092	0.887234236409793	0.051961708070602	not-significant
Anapc11	807.867584433811	0.0722465704808249	0.0840593510021897	0.859470952600418	0.390080739077012	0.663067970331617	0.178441950287661	not-significant
Anapc13	482.060197310454	-0.232524191058675	0.171094755387469	-1.35903751422474	0.174134701497655	0.465279061200273	0.332286491437922	not-significant
Anapc15	240.549387218722	-0.128613165988142	0.153816890037593	-0.836144625968633	0.403073545714824	0.67304930556002	0.171953119508127	not-significant
Anapc16	797.802956895376	0.0665130078107542	0.10870440353891	0.611870408607197	0.540623501267573	0.765001705263165	0.116337596760687	not-significant
Anapc2	1502.14112833516	-0.0616029174560336	0.061503392973293	-1.0016181949959	0.316528029845154	0.606319710376911	0.217298313393287	not-significant
Anapc4	694.636369156451	0.0620959075949217	0.0697223356411186	0.890617146197563	0.373134597470214	0.649796672429775	0.187222516981629	not-significant
Anapc5	4685.25414178663	0.00356344673467181	0.168671003817719	0.0211266112966446	0.98314465688494	0.993832899399285	0.00268663066245969	not-significant
Anapc7	452.526207438061	-0.235252253963251	0.134268902618253	-1.75209783781514	0.0797569860107664	0.343693423724753	0.463828777631105	not-significant
Ang	137.07381610728	0.185630196013455	0.259253331214151	0.71601855661449	0.473979890775159	0.725395863624073	0.139424925196668	not-significant
Angel1	188.100722690933	-0.334253937131021	0.152766984400377	-2.18799852889024	0.0286697094768614	0.249284833338842	0.603304143468222	not-significant
Angel2	657.382292334207	0.0447268092924818	0.0851669872706444	0.525166038224982	0.599467771752071	0.802603250831588	0.0954990855498986	not-significant
Angpt1	313.172294216742	0.392203029444733	0.382406935123572	1.02561693688425	0.305072180863326	0.595293135386675	0.225269125479284	not-significant
Angpt2	177.486673798432	0.203773646466675	0.286962115491918	0.710106440766095	0.477638132565667	0.72762045395674	0.138095101093313	not-significant
Angpt4	76.1603326804851	0.793048889668837	0.547364052710035	1.44885088040108	0.147379231056513	0.432821368786107	0.36369130585713	not-significant
Angptl1	237.913587428204	0.00776306350319666	0.453206302766763	0.0171292046377206	0.986333540395856	0.994875503110021	0.00223126266653126	not-significant
Angptl2	2515.12585425205	0.184524750078112	0.22936067974835	0.804517802617994	0.421097992051315	0.687156520484678	0.162944328092663	not-significant
Angptl3	4.25806791016078	-0.498514925059148	0.725506945677466	-0.687126330118926	0.492003123240586	NA	NA	not-significant
Angptl4	2472.75939968093	0.320596849673618	0.281540256966018	1.13872471783783	0.254817989795914	0.549855278995918	0.259751601058434	not-significant
Angptl6	49.9399619321401	-0.117183297541142	0.240067505178662	-0.488126443659806	0.625460281623748	0.816752979941141	0.0879092723167025	not-significant
Angptl7	167.883678772642	0.830588409919	0.480723807965893	1.72778713297663	0.0840263950785687	0.351108140689487	0.454559100994527	not-significant
Angptl8	12.0551878578637	0.8622202541525	0.612159125765605	1.40849040365796	0.158985906560679	0.447819440452238	0.348897057032398	not-significant
Ank	2671.56547434545	-0.261210725479863	0.189550214661605	-1.37805555085332	0.16818613764393	0.459007728724398	0.338180001795855	not-significant
Ank1	1791.46098287084	0.287561753891298	0.528314282576366	0.544300548697984	0.586234669427448	0.794514538703583	0.0998981512936443	not-significant
Ank2	247.742180345604	0.677510356288766	0.378255220984333	1.79114607995544	0.0732698562317391	0.333108087476362	0.477414823016664	not-significant
Ank3	890.401988699684	0.00756339937622456	0.220364387318916	0.0343222399419677	0.972620190406645	0.990803030770178	0.00401267361955644	not-significant
Ankdd1a	66.0133697959422	-0.123882316620423	0.441224622650521	-0.280769273202022	0.778887372423766	0.899353249872009	0.0460696916516756	not-significant
Ankdd1b	2.74504448916039	0.531430223186761	0.7330972558329	0.724910943204912	0.468506666957351	NA	NA	not-significant
Ankef1	17.2786384821064	-0.457736834866429	0.619484611920887	-0.738899443276059	0.459968060430756	0.716291531379569	0.144910183417483	not-significant
Ankfn1	4.56317167542083	0.643426403789262	0.888717105028443	0.723994621177758	0.469069037282728	NA	NA	not-significant
Ankfy1	1602.71251076324	0.259106008491819	0.16714034815557	1.55023015897185	0.121086283560754	0.401593654334171	0.396213158187307	not-significant
Ankhd1	1490.30344146462	-0.0506096351309115	0.131490152324498	-0.384892969064441	0.700316715255411	0.856854576415421	0.0670928793830176	not-significant
Ankib1	687.229721123745	0.243154339044396	0.12686968744965	1.91656765246541	0.0552928808036436	0.297695003820461	0.526228454004307	not-significant
Ankk1	10.2345485906661	-1.32989070743063	0.867696435539098	-1.53266816937467	0.125357635764387	0.406515812421532	0.390922556800895	not-significant
Ankle1	22.3050508092411	-1.50354647181235	0.747356743294277	-2.0118189677193	0.0442390237349522	0.277959758485674	0.55601807434323	not-significant
Ankle2	521.273910346477	0.227600532749123	0.0953036247218752	2.38816239585147	0.0169328576913725	0.217231020328098	0.663078157925804	not-significant
Ankmy1	9.05877441825734	0.185512140333538	0.458165626516337	0.404901916680393	0.685549609451517	0.848919895254566	0.0711332881897641	not-significant
Ankmy2	267.367501098912	-0.0942820703827979	0.107539358537796	-0.87672152470262	0.380637912503391	0.656117461627465	0.183018403962651	not-significant
Ankra2	371.838270343713	0.0102477083549867	0.0956551402517387	0.107131810460133	0.914684411285412	0.964177867658146	0.0158428418057782	not-significant
Ankrd1	443.561277806678	2.94704587034286	1.30684347088209	2.25508711334317	0.0241278613559287	0.238352137472245	0.622780949093604	not-significant
Ankrd10	520.78853331758	0.288592667156121	0.0900901134785218	3.20337777379894	0.00135825681503573	0.105682602042595	0.975996502369032	not-significant
Ankrd11	2600.67529274657	-0.18849490838139	0.111824589794536	-1.68563022433371	0.091867043948634	0.360275654434204	0.44336508426132	not-significant
Ankrd12	818.234486099829	0.0253430302781236	0.104197045486293	0.243222158170094	0.807833302433545	0.915384248041399	0.0383965651964178	not-significant
Ankrd13a	2609.93147711739	-0.145791158682975	0.304232914099512	-0.479209026789546	0.631789933167025	0.821010562391028	0.0856512555984256	not-significant
Ankrd13b	484.441331971578	-0.248935943114231	0.242011989211592	-1.02860996236259	0.303662994641482	0.593530630099323	0.226556863668342	not-significant
Ankrd13c	730.8589342723	-0.189025262942771	0.119802090764361	-1.57781272210487	0.114608640253112	0.393208043817085	0.405377606430845	not-significant
Ankrd13d	88.3462523624737	-0.391901091296925	0.230199500053549	-1.70244110524028	0.0886727100084185	0.3557565744208	0.448847065359511	not-significant
Ankrd16	229.984858378946	0.0143452583594004	0.104175409052885	0.137702923269714	0.890475208977326	0.955029515995015	0.0199832059705202	not-significant
Ankrd17	1738.52271540683	0.0441988618144136	0.113927813664224	0.387954972476515	0.698049355652414	0.855425563691329	0.0678177753509052	not-significant
Ankrd2	957.495606330751	1.86152039551717	0.870568012247859	2.1382825572819	0.0324938173662765	0.254368778891833	0.594536194859646	not-significant
Ankrd22	260.07587027966	-0.770584639359685	0.405152140673725	-1.90196363785289	0.0571759085165402	0.300954799314288	0.521498726607034	not-significant
Ankrd23	3980.56012015825	0.279093694823452	0.614281218597476	0.454341898097873	0.649582764249434	0.829366960116353	0.0812532698219666	not-significant
Ankrd24	187.510287878925	-0.139790318601137	0.181510921260532	-0.770148251302678	0.441211956587233	0.702416040680361	0.153405579249701	not-significant
Ankrd26	145.379559249533	-0.0742266361238493	0.205599455287757	-0.361025451258913	0.718080421025849	0.867612041880202	0.0616744288963981	not-significant
Ankrd27	814.085631561021	-0.0973111036955513	0.0886772629099559	-1.09736250874548	0.272482955598245	0.568159713420522	0.245529564100326	not-significant
Ankrd28	662.933570550852	0.0893860698011698	0.122285210812666	0.73096386069207	0.464801227423933	0.719993513715933	0.142671416027158	not-significant
Ankrd29	83.1816200837554	0.0150895874067865	0.239038457107287	0.0631261914479889	0.949666018127949	0.980664018719662	0.0084797589899374	not-significant
Ankrd31	7.41475568153042	-0.452323590345604	0.45021313030562	-1.00468769100215	0.315047257040079	0.60502197333551	0.218228852248245	not-significant
Ankrd33b	298.986918643871	0.773250800226406	0.385602982322588	2.00530295582496	0.044930669027996	0.279893573700844	0.553007072731771	not-significant
Ankrd34a	13.2653839595419	0.0824783683466856	0.484158463009812	0.170354077534764	0.864731684997626	0.945566775739745	0.0243077959450407	not-significant
Ankrd34b	1.66260087851912	0.222059719449162	1.3545314224309	0.163938403917307	0.869779634120475	NA	NA	not-significant
Ankrd35	1129.20643109052	-0.661539229344135	0.366079813697881	-1.80709016064483	0.070748222549273	0.328769888823814	0.483107965208911	not-significant
Ankrd37	80.0119456136936	1.44058201093517	0.691561190002987	2.0830868356406	0.0372433091043458	0.265767977378159	0.57549734877243	not-significant
Ankrd39	99.8602237458204	-0.117967467382996	0.149886276749655	-0.78704648578355	0.431254654313814	0.694963375424215	0.15803808212971	not-significant
Ankrd40	2097.90259000537	0.125284811052505	0.188896312053149	0.663246464109123	0.507172717714657	0.743805257788575	0.128540756038226	not-significant
Ankrd42	33.0151166938522	-0.432921544645812	0.250919081022203	-1.72534325760385	0.0844656306065476	0.351108140689487	0.454559100994527	not-significant
Ankrd44	628.125869561903	0.13221084037748	0.163881286067164	0.806747637575259	0.419811892406214	0.686329243703176	0.163467495924509	not-significant
Ankrd45	3.26002885735454	-4.49948647690541	1.84669999516699	-2.43650104980833	0.0148301264089012	NA	NA	not-significant
Ankrd46	633.081734884075	0.171766702625212	0.123422899799726	1.39169232698253	0.164015586831984	0.453791602427513	0.343143545148167	not-significant
Ankrd49	344.316172929428	-0.0098805497624298	0.12395594169731	-0.0797101746567121	0.936467766999634	0.97479228064571	0.0110879186402124	not-significant
Ankrd50	818.566956823699	-0.302093303618264	0.232350369526478	-1.30016278533974	0.193545182485535	0.486852420009567	0.31260266689381	not-significant
Ankrd52	966.728191577253	0.134691277265222	0.145128012352074	0.928086005467134	0.353362958300598	0.63475992697076	0.197390498496916	not-significant
Ankrd53	0.686055694636858	-0.453187168086073	1.45853603653427	-0.310713727144461	0.756018260700578	NA	NA	not-significant
Ankrd54	320.479357264944	-0.129371280103656	0.174619758105834	-0.740874237297058	0.458769697494813	0.715277985435792	0.14552514130659	not-significant
Ankrd55	44.056646706221	0.600631009026591	0.435278313757103	1.37987809188619	0.167624183077963	0.45850826598174	0.338652830467465	not-significant
Ankrd6	40.2427766611599	-0.350810114827179	0.192952513330066	-1.81811632703162	0.0690463550524212	0.324904053030938	0.488244870994222	not-significant
Ankrd61	6.17225721920493	0.101390506912917	0.487687922733234	0.207900385034505	0.835306748526914	NA	NA	not-significant
Ankrd63	4.40201496388904	-0.531465768631606	0.84411068547109	-0.629616207660018	0.52894571684601	NA	NA	not-significant
Ankrd65	3.18405105419444	-1.27541472242567	1.38342041803502	-0.921928508354121	0.356565867715126	NA	NA	not-significant
Ankrd66	13.5001737134784	2.57106649950934	0.885191671649465	2.90453082858136	0.00367803979692656	0.147908935238123	0.830005589306712	not-significant
Ankrd7	7.80253871100136	0.295380524817232	0.457859705370051	0.645133261024794	0.518840831032655	0.752240758883327	0.123643138769842	not-significant
Ankrd9	351.397177493837	0.253905461431435	0.407209979063414	0.623524654320652	0.532939806048476	0.76066128916986	0.118808684872495	not-significant
Anks1	971.331849424132	0.193568938238187	0.0935255841733998	2.06968969987189	0.0384814119283467	0.266498136339595	0.574305823711555	not-significant
Anks1b	103.847806347946	-0.214323528997545	0.198155458279033	-1.08159286077169	0.279433478190788	0.575022993416612	0.240314788850719	not-significant
Anks3	370.510173734152	-0.148096349435886	0.0778331756903808	-1.90274067738173	0.0570743913340086	0.300954799314288	0.521498726607034	not-significant
Anks4b	7.21267022983362	-4.38282557704019	2.02402682288953	-2.16539895987308	0.0303571456439797	0.250485097537319	0.60121810712141	not-significant
Anks6	71.9678213760883	0.2600264980622	0.286273233138751	0.908315790516715	0.363711402163683	0.643311654144659	0.191578580909796	not-significant
Ankzf1	346.167690172956	-0.0663334430676453	0.114173555423482	-0.580987802487252	0.561248674317323	0.778780217593733	0.108585088866179	not-significant
Anln	345.749075893004	-0.643804040790501	0.27039134800036	-2.38100828873283	0.0172653234610949	0.217516786000242	0.662507222451965	not-significant
Ano1	371.085498915454	-0.443461585663267	0.305234607063766	-1.45285487097675	0.146264053250195	0.431271939797223	0.365248797795771	not-significant
Ano10	1015.39133609908	-0.215884276378438	0.143169237837251	-1.50789568792597	0.131581226451783	0.41354099741989	0.383481429108697	not-significant
Ano2	3.02814821107696	-0.278598380990072	0.794942775899339	-0.350463441440658	0.725990922013425	NA	NA	not-significant
Ano3	19.8433967053221	0.202935713063128	0.49446987315233	0.410410672280959	0.681504718789762	0.84673809267355	0.0722509019434822	not-significant
Ano4	5.75915718678509	0.362945479160449	0.530027843192711	0.684766817105658	0.493491077834408	NA	NA	not-significant
Ano5	521.023357183192	0.345508906281349	0.532351744425523	0.649023713924707	0.516323048482196	0.75016021618364	0.124845971843603	not-significant
Ano6	2185.23665663361	0.333911715877805	0.180622184401361	1.84867499518121	0.0645047563997914	0.315139004157344	0.501497841694326	not-significant
Ano7	215.734382234564	-1.00350603532869	0.399343863742709	-2.51288707912946	0.0119747657469941	0.199379236374004	0.700320071689995	not-significant
Ano8	746.230166171941	-0.277193956916777	0.210202429906336	-1.31870005993884	0.187269406742941	0.480095503707384	0.318672361358924	not-significant
Ano9	1902.54843206046	-0.653920866241029	0.311549690715471	-2.09892959527357	0.0358231075143423	0.264040181404132	0.578329977546015	not-significant
Anp32a	1500.69697799814	0.0251472402921549	0.101445305438076	0.247889640467446	0.804219795508418	0.913544177590617	0.0392704459907904	not-significant
Anp32b	1882.17345841849	-0.134774896344004	0.262480792334786	-0.513465747894052	0.607625564528944	0.806375684179857	0.093462576614979	not-significant
Anp32e	1265.7035520372	-0.29014365665703	0.289871032517687	-1.00094050149467	0.316855574240257	0.606319710376911	0.217298313393287	not-significant
Anpep	4251.11899154079	0.39549393247362	0.445141116173753	0.8884686633154	0.374288704919867	0.65102308093972	0.186403613970879	not-significant
Antxr1	3375.36990558983	0.386753490388757	0.27638752326527	1.3993160249045	0.161718236262193	0.450478628259392	0.346325808123724	not-significant
Antxr2	1466.00476157939	0.768751426011618	0.323989180759683	2.37276881965338	0.0176553104546846	0.220351251581302	0.656884478381612	not-significant
Antxrl	4.03178855846171	-0.443089747222821	1.26972608209316	-0.34896483066047	0.727115712865576	NA	NA	not-significant
Anxa1	8937.95142461226	-0.113593179456006	0.143346801282844	-0.792436095116416	0.428106439893939	0.692279461061036	0.159718553091981	not-significant
Anxa11	1790.2150936036	0.197137565614594	0.143092185823975	1.37769623462949	0.168297094396775	0.459007728724398	0.338180001795855	not-significant
Anxa2	9797.80425203864	-0.0791235065512072	0.157031805712725	-0.503869303368748	0.614353222906439	0.810107799916349	0.0914571863142498	not-significant
Anxa3	1122.23670084001	0.874136510560649	0.36437758248278	2.39898542771072	0.0164405689507674	0.217043226934302	0.663453762236957	not-significant
Anxa4	2250.22206803973	0.642520404123991	0.375614109672447	1.71058644384871	0.0871574832309692	0.354424543445274	0.450476211407512	not-significant
Anxa5	5439.80560174399	0.137100962705258	0.229822886288657	0.596550521661535	0.550807513679054	0.771950991034314	0.112410270906476	not-significant
Anxa6	3484.5862089003	0.335687264449248	0.238400134581527	1.40808336806728	0.159106385300665	0.447849237244933	0.348868161118155	not-significant
Anxa7	2635.78007655446	0.0311449787326767	0.150442247668046	0.207022822481346	0.835992034819673	0.930490626338918	0.0312879975464201	not-significant
Anxa8	10771.4287911084	-0.473989979216072	0.307999740070448	-1.53892980269288	0.123821434482922	0.404487590386336	0.393094797931584	not-significant
Anxa9	1450.38560001381	-0.982407605492483	0.356038707283202	-2.75927191453105	0.0057930310530262	0.166820198851313	0.777751365457478	not-significant
Aoah	115.775657117746	0.979080785963339	0.510759994184685	1.91690969753069	0.0552494048678676	0.297670262961572	0.526264548882859	not-significant
Aoc1	1.89585383248932	-2.81875152121789	1.47752805888286	-1.90774821789111	0.0564237663922965	NA	NA	not-significant
Aoc2	83.524094676117	-0.611297899043443	0.323673225902279	-1.88862670781426	0.0589418656777932	0.304320830559986	0.516668319453752	not-significant
Aoc3	1729.53251481468	-0.361184716555965	0.36364282334952	-0.993240326397992	0.320592850430196	0.610106602757538	0.214594274916402	not-significant
Aopep	1116.43850525746	-0.0390679612039374	0.202717838306139	-0.192720885001438	0.847177566202801	0.936663084547498	0.0284165957016607	not-significant
Aox1	779.951809506961	0.145739149985785	0.455459710861954	0.319982528663127	0.748981574930398	0.882651181225488	0.0542108932503173	not-significant
Aox2	2.9675281290309	-0.561844165477681	0.658615026000953	-0.853069157697699	0.393620953839521	NA	NA	not-significant
Aox3	79.1292962522052	0.731839537399492	0.524708018843653	1.39475577105209	0.163089500496726	0.452560063719803	0.344323773119607	not-significant
Aox4	595.977204107124	-0.662503597712162	0.592526181460046	-1.11810012526313	0.263524232954831	0.557953912959418	0.253401672342034	not-significant
Ap1ar	635.965987173738	-0.108418709397672	0.102483958992137	-1.05790906658855	0.290096901289637	0.582450514906472	0.234740966466705	not-significant
Ap1b1	2340.82225963596	0.0960050035666049	0.109230833989938	0.878918525655938	0.379445453183106	0.654655637086165	0.183987088162266	not-significant
Ap1g1	1388.71326289737	0.0826109774803381	0.11284856194942	0.732051663337678	0.464137035041197	0.719318449448463	0.143078800548781	not-significant
Ap1g2	460.588929163361	-0.14138777831573	0.103422965092171	-1.36708300897895	0.17159928835345	0.462282647831927	0.335092407864699	not-significant
Ap1m1	770.671545883892	0.220398243633606	0.112167200753541	1.96490812067135	0.0494248726730656	0.286447256006805	0.542955333675534	not-significant
Ap1m2	607.755594156136	-1.01149356113702	0.464139660391538	-2.17928707123141	0.0293103490652633	0.24979496540854	0.602416319033636	not-significant
Ap1s1	845.875947788984	-0.0445709177166989	0.170329482008995	-0.261674709457199	0.793572240231536	0.90701003619367	0.0423879073837686	not-significant
Ap1s2	788.496515153822	0.601385916930929	0.244834963809235	2.45629099526612	0.0140379433324918	0.208743328484698	0.680387395837568	not-significant
Ap1s3	157.941929428427	-0.231545839643891	0.205794299112368	-1.1251324290449	0.26053292121015	0.555052719538449	0.255665765134499	not-significant
Ap2a1	1306.08282969239	-0.0989613368441478	0.157755185785138	-0.627309564193552	0.530456335296369	0.759239802398393	0.119621032523755	not-significant
Ap2a2	2622.76930857299	0.580227178770196	0.180123699802772	3.22127060128968	0.00127623585497334	0.10285117584922	0.987790738855901	not-significant
Ap2b1	2149.11726321208	0.318275026210844	0.124956978503545	2.54707684214544	0.0108629510091877	0.195093558910277	0.709757068770019	not-significant
Ap2m1	5409.03710795614	0.181758924484979	0.123698331377531	1.46937248434052	0.14173178629157	0.426700179256099	0.369877174694196	not-significant
Ap2s1	1430.43670673017	-0.0545699112496559	0.142124208026424	-0.383959298753033	0.70100861445554	0.856854576415421	0.0670928793830176	not-significant
Ap3b1	1139.76795244623	0.0566139756702691	0.090990235334779	0.622198365153911	0.533811440905072	0.76097928417174	0.118627165689819	not-significant
Ap3b2	6.54935264555386	-0.209854936747833	0.614287567990737	-0.341623284733312	0.732634411696353	NA	NA	not-significant
Ap3d1	2148.42139727848	0.138106416145101	0.085004858999591	1.624688491581	0.104228950766723	0.380286770967368	0.419888782124054	not-significant
Ap3m1	1351.82624713034	-7.03286687871442e-05	0.0782362263258342	-0.00089892716060004	0.999282759993868	0.999543873858512	0.000198138257755598	not-significant
Ap3m2	252.484592511901	0.269968235285693	0.179643668322786	1.50279849997613	0.132891012872877	0.415186123058457	0.381757170525333	not-significant
Ap3s1	911.705142074667	0.242482417729876	0.165629905772187	1.46400142292778	0.143193559559909	0.427486797422757	0.369077293555655	not-significant
Ap3s2	618.27110126627	-0.0694456048017729	0.089833535064164	-0.773047668136082	0.439494170291116	0.700938109955773	0.154320326814069	not-significant
Ap4b1	333.577872357543	-0.0677299499521899	0.129429149390032	-0.523297497290098	0.600767242346258	0.802757377934752	0.0954156942552299	not-significant
Ap4e1	294.616879664052	0.139550892193695	0.1322148612794	1.05548567568961	0.291203257327432	0.583317719462217	0.234094830791347	not-significant
Ap4m1	430.667522128079	-0.15707635422303	0.139390655164407	-1.12687865651943	0.25979378852527	0.554633205911864	0.255994132752057	not-significant
Ap4s1	394.367421765278	-0.00101441225748751	0.14900099930641	-0.00680809029610223	0.994567971826723	0.997920290192482	0.00090414700128166	not-significant
Ap5b1	114.508994063771	0.0976036398095999	0.279316165626903	0.349437847933134	0.726760623405987	0.871177109936931	0.0598935441323087	not-significant
Ap5m1	462.235427120218	0.0133145254048986	0.0778267042417407	0.171079137098518	0.864161540202866	0.945213336923086	0.0244701591183418	not-significant
Ap5s1	293.040467831718	0.146153344565235	0.173485988293168	0.84245042497758	0.399535877983236	0.670210753660496	0.173788608106319	not-significant
Ap5z1	316.004392622875	0.041588070290989	0.146304912891681	0.28425614334482	0.77621409293233	0.898027215034367	0.0467105016844173	not-significant
Apaf1	325.381442660408	0.695271363443133	0.268464403027795	2.58980839024364	0.00960293662319421	0.190220136577425	0.720743510839388	not-significant
Apba1	228.374905210756	0.52471253408509	0.24334727316057	2.15622935597419	0.0310657603586902	0.252483504571266	0.597766990249036	not-significant
Apba2	17.4257852994018	-0.471192684680295	0.443272650078659	-1.06298614317098	0.28778823535596	0.580528651114818	0.23617634144822	not-significant
Apba3	873.14714002042	0.175935446034659	0.156715944267565	1.1226390962127	0.261590803864019	0.556007549800925	0.254919311269345	not-significant
Apbb1	230.2493634397	0.0846701172772917	0.12967671010553	0.652932336179627	0.513799901226089	0.748683354577618	0.125701822402147	not-significant
Apbb1ip	577.94591342675	0.964838465846147	0.418926766725948	2.30311964400528	0.0212721123404491	0.230878216302856	0.63661704146896	not-significant
Apbb2	604.291980692455	0.315354220158747	0.136399829437153	2.31198397725306	0.0207785663083795	0.229284749057595	0.639624831534362	not-significant
Apbb3	177.85897178108	0.0584779253529017	0.160919201876175	0.363399300214649	0.716306624444628	0.866582991323878	0.0621898392419567	not-significant
Apc	1118.96941500832	0.0744477709515576	0.142867234120794	0.521097586928939	0.602298791862776	0.803804993697847	0.0948493000490816	not-significant
Apc2	19.0007849244332	-0.161360849671756	0.296953894053427	-0.543386878916378	0.586863457861485	0.794796524551898	0.09974404062014	not-significant
Apcdd1	1861.36644946736	-0.504033220150055	0.264339819263155	-1.90676236957052	0.0565513663304395	0.300247753554677	0.522520233292109	not-significant
Apeh	511.513979945847	-0.0428711320775639	0.0747087910472542	-0.573843204750127	0.56607390916918	0.782144350947345	0.106713087049501	not-significant
Apex1	570.232020594053	-0.339800775080059	0.1956875166329	-1.73644584451193	0.0824850321268999	0.348705359449777	0.457541377655348	not-significant
Apex2	211.603954213001	-0.171534756587971	0.14526514788627	-1.18083903182522	0.237666675116528	0.53331773611895	0.27301397309472	not-significant
Aph1a	1505.42196121866	-0.0578938822499696	0.109545909128985	-0.528489678074625	0.597159509334259	0.800913010533075	0.0964146513277978	not-significant
Aph1b	255.305457476283	-0.0908043558104768	0.0999978008916767	-0.90806352740538	0.363844658825144	0.643473021013005	0.19146965710583	not-significant
Aph1c	128.180207372801	0.495641353068576	0.395948681883174	1.25178179836653	0.210649384299851	0.505477330570743	0.296298316687812	not-significant
Api5	1509.4215930119	0.0386622513199267	0.137610130435309	0.280954979096557	0.778744930966489	0.899324412320603	0.046083617425828	not-significant
Apip	195.177123345137	0.088944964947229	0.153235561762059	0.580445974318553	0.561613909508793	0.779031733049858	0.108444851431728	not-significant
Aplf	255.493811012742	0.171914175966269	0.127810068321558	1.34507537805041	0.17860089358309	0.470215421759534	0.327703131325	not-significant
Apln	83.2061204351771	1.1604427895192	0.538342732560219	2.15558364464295	0.0311161907925844	0.252625192691438	0.597523342215694	not-significant
Aplnr	190.000206453964	0.177680247877383	0.260640728908303	0.681705613016044	0.495425117503584	0.736707786764589	0.132704739767729	not-significant
Aplp1	112.816330763977	-0.0797131779872462	0.448431901755797	-0.177759828582971	0.858911596968149	0.942568219936665	0.0256872072019019	not-significant
Aplp2	9002.82690734615	-0.312727242018146	0.198579864969047	-1.57481848457743	0.115298348486259	0.393993032416345	0.404511458402573	not-significant
Apmap	873.475507860331	-0.286910567121653	0.189484209644665	-1.51416610207093	0.129983716764864	0.411902042860843	0.385206054120321	not-significant
Apoa1	0.63309649478803	-0.555305045954793	2.17650994957114	-0.255135542139015	0.798618413644725	NA	NA	not-significant
Apob	0.638115668728239	-0.596396464124083	1.75861616409966	-0.339128273866067	0.734513099708355	NA	NA	not-significant
Apobec1	1074.00810611352	1.32150728367338	0.554758590923879	2.38213036317757	0.0172128027757171	0.217460755859555	0.662619106761905	not-significant
Apobec2	6570.39526853923	-0.0117338171693701	0.466510363536778	-0.0251523183331061	0.97993346936796	0.992963536236092	0.00306669944240066	not-significant
Apobec3	221.435675714834	0.722712618993067	0.327311661111955	2.20802588132009	0.0272424690506781	0.246313561624133	0.60851167595471	not-significant
Apobr	428.07300817018	1.42665430786972	0.504718094675842	2.82663594374598	0.00470397728469816	0.158767238369403	0.799239109360308	not-significant
Apoc1	1564.57200038494	-0.797180436654881	0.297992951731567	-2.67516540919056	0.00746923881441216	0.175661719883649	0.755322869435867	not-significant
Apoc2	19.4624389962499	0.22470508377463	0.72248254519842	0.311018010425314	0.755786929844751	0.887234236409793	0.051961708070602	not-significant
Apoc3	1.24884119052558	-0.946007734699704	1.10349323624608	-0.857284579213087	0.391287628812898	NA	NA	not-significant
Apoc4	12.7477132114266	-0.607197917622801	0.474713411504001	-1.27908313291394	0.200867782596119	0.495244322717719	0.305180494338631	not-significant
Apod	3370.37855992641	0.319912450931635	0.266644580984181	1.19977105760351	0.230228267499171	0.52655044539915	0.278560015534496	not-significant
Apoe	59923.5238374473	-0.203841014672735	0.279321778807525	-0.729771289381619	0.465529996739566	0.720310762942222	0.142480095911226	not-significant
Apof	4.79016693428381	-0.178920747926577	0.708658490101706	-0.252478098302186	0.800671540894023	NA	NA	not-significant
Apoh	3.43772845964159	0.452643413996299	0.70372900851551	0.643206985244411	0.520089801360851	NA	NA	not-significant
Apol10a	0.665843260838772	-0.0166890278958896	1.39474873936901	-0.0119656160459695	0.990453047512662	NA	NA	not-significant
Apol10b	6.43110694485922	0.597853250683044	0.859913031528271	0.695248506259425	0.486899578710963	NA	NA	not-significant
Apol6	376.60032910288	-0.436245399232392	0.337233385422526	-1.29360086542384	0.195803323390883	0.489572254696473	0.310183202736792	not-significant
Apol7a	53.6299615874823	-1.21518162819408	0.57287378203052	-2.12120307528638	0.0339047165926592	0.258449151311596	0.587624889618542	not-significant
Apol7b	1.0150184191625	-0.269226850403612	1.4670445706508	-0.183516476451823	0.854392791966906	NA	NA	not-significant
Apol7c	3.44242966788471	0.426464462420751	1.08159792261936	0.394291125659674	0.693366114418472	NA	NA	not-significant
Apol7e	1.7197022899299	1.18708619473928	1.73676774042898	0.683503134648319	0.49428897011534	NA	NA	not-significant
Apol8	9.48494449149677	-0.840288065877079	0.512140455936674	-1.64073752841932	0.100851911141194	0.375272044567186	0.425653786619184	not-significant
Apol9a	110.133215809865	0.837624992931977	0.778472944355126	1.07598471983616	0.281934090224812	0.576715802302136	0.239038148539518	not-significant
Apol9b	83.4691054302712	0.926658167663154	0.871831903935068	1.06288627828441	0.287833526435412	0.580528651114818	0.23617634144822	not-significant
Apold1	56.3763305904889	-0.847303469038661	0.304790678234497	-2.77995204429044	0.00543669264767895	0.165659561575336	0.780783492353311	not-significant
Apom	2.23539806978168	-0.917664384943658	0.879958930540912	-1.04284910703681	0.29701818352785	NA	NA	not-significant
Apon	1.79925291233681	-1.03973056463784	0.921655590263194	-1.12811181923274	0.259272698214123	NA	NA	not-significant
Apoo	497.598341520685	0.11674904215189	0.279631977200635	0.417509625761158	0.676305685092208	0.84401447699288	0.0736501040565717	not-significant
Apool	383.322780153794	-0.0311274645534411	0.153801643950575	-0.202387073076047	0.839614133491938	0.932417436323509	0.0303896137140082	not-significant
Apopt1	362.432731444649	-0.0658936393738566	0.137402782129302	-0.479565539741748	0.63153635474549	0.820959730355968	0.0856781453325883	not-significant
App	8046.67149925937	0.247862217633232	0.189502955888855	1.30795963825812	0.190886999556217	0.484388306517536	0.314806349583911	not-significant
Appbp2	348.604425826212	-0.050003390451429	0.165298063285429	-0.302504393926778	0.762267584398644	0.890980025709944	0.0501320320138401	not-significant
Appl1	806.910352278148	0.165285217138031	0.125631347659141	1.31563674367705	0.188295994771856	0.481253258545596	0.317626316883796	not-significant
Appl2	1348.24323716	-0.315786728534892	0.143439119407622	-2.20153839370343	0.0276979317846937	0.246596814133891	0.608012538498636	not-significant
Aprt	502.190060562074	0.0520136949989769	0.242561472064387	0.214435106104444	0.83020776759386	0.927013880069801	0.0329137631666203	not-significant
Aptx	389.55410305644	-0.240283106774593	0.154841031219108	-1.55180513125477	0.120708857804235	0.401165699754134	0.396676206868772	not-significant
Aqp1	3028.88297635543	0.214795619047084	0.285753615131637	0.751681195522707	0.452242801512013	0.710914764408212	0.14818246617065	not-significant
Aqp11	37.7150943825493	-0.0526849784748451	0.438541331898572	-0.120136859727124	0.904374733990013	0.961318009500526	0.0171329214625676	not-significant
Aqp12	0.668984056287915	-1.17296488319804	1.93033565798999	-0.607648145721669	0.543420861520842	NA	NA	not-significant
Aqp2	1.02528797261059	3.52966778226312	2.61412860720564	1.35022728894587	0.176943087344825	NA	NA	not-significant
Aqp3	846.289935243687	-0.258007354261871	0.563012690091571	-0.458262058391452	0.646764179387831	0.828441242599794	0.081738288595996	not-significant
Aqp4	569.216600551266	0.234918366204005	0.547332162104116	0.429206216022289	0.667773159742939	0.839488191771748	0.0759854082626062	not-significant
Aqp5	46.1885857801826	0.772586918117015	0.826465083810646	0.934808902700147	0.349886790724753	0.63229865922075	0.199077739100347	not-significant
Aqp7	138.902586887936	-0.242594426466649	0.44179633757653	-0.549109184103696	0.582930522874745	0.792773085199226	0.100851102654815	not-significant
Aqp8	0.566696718043099	0.00940023390926319	2.05802857436566	0.00456759154190102	0.996355601900782	NA	NA	not-significant
Aqp9	294.230004267892	0.0394808915131105	0.2943084256578	0.13414801640445	0.89328553114875	0.956034672045129	0.0195263570912387	not-significant
Aqr	777.979160810171	0.00166543432690345	0.142028138243743	0.0117260871507398	0.990644150510918	0.996697761523304	0.00143651711697409	not-significant
Ar	606.322538994818	0.207128930656197	0.314433387430734	0.658737077346231	0.510064619321818	0.745786172294361	0.127385673203095	not-significant
Araf	1242.6725657288	-0.0372094657532868	0.0915734216747767	-0.406334775667074	0.684496636870133	0.848440263899245	0.0713787296246706	not-significant
Arap1	1861.67783706191	0.369205117666235	0.196776056616972	1.87627053826421	0.06061814042022	0.307901652934232	0.511587979631102	not-significant
Arap2	830.554375822875	-0.375791011868637	0.295154508274937	-1.27320098908531	0.202946729700484	0.498000052111187	0.302770611795303	not-significant
Arap3	528.132467243794	0.623382758810896	0.29850627739843	2.08834053422212	0.0367671274959174	0.264930944102347	0.576867312869123	not-significant
Arc	98.7814912158649	-0.819154967279267	0.419861357315552	-1.95101300228404	0.0510554990899909	0.289220052558617	0.538771599297124	not-significant
Arcn1	3090.09429257174	0.189074295423413	0.0787227887485073	2.40177334199175	0.016315814349283	0.217043226934302	0.663453762236957	not-significant
Areg	62.7947793885469	-0.704634735941527	0.726584645964502	-0.969790291957191	0.332151032845034	0.618577380908547	0.208605964588584	not-significant
Arel1	655.709285130121	0.247504778155508	0.138460320063409	1.78755023852437	0.0738485999288228	0.334309712521486	0.475851005898568	not-significant
Arf1	5924.97561237542	-0.0179513196557043	0.0904909137360351	-0.198377040462525	0.842750079527333	0.934341410305012	0.0294944026578399	not-significant
Arf2	488.598451690029	0.40816504207176	0.178864363208972	2.28198079678338	0.0224904740234478	0.232621409913421	0.633350316351546	not-significant
Arf3	1807.47620408035	-0.0624330216241868	0.147444400980442	-0.423434333274333	0.671978399672741	0.841387951246137	0.0750037114119423	not-significant
Arf4	3185.32181343934	0.285594461671141	0.137516424642265	2.07680255223394	0.0378197865717262	0.265767977378159	0.57549734877243	not-significant
Arf5	1803.99939333778	-0.178062530943142	0.0988122316760506	-1.80202924195568	0.0715408049710399	0.33054701439848	0.480766761165613	not-significant
Arf6	2632.05543441414	-0.142298080114688	0.170360799090933	-0.835274786652851	0.40356301013894	0.67345892242568	0.171688888891127	not-significant
Arfgap1	599.926797740802	-0.0286017564518788	0.11631069035153	-0.245908233933053	0.805753269761162	0.914106398946648	0.0390032508897477	not-significant
Arfgap2	1518.04202724832	-0.0285329161416492	0.138726414896029	-0.205677600499037	0.837042756678249	0.930912165184293	0.0310912942875472	not-significant
Arfgap3	719.903273733025	0.489437652669618	0.22653568134054	2.16053228247903	0.0307314872858972	0.251551217845597	0.599373575764819	not-significant
Arfgef1	1475.83240331788	0.130245675410473	0.0959252150811279	1.35778351187765	0.17453238828724	0.465661673314423	0.331929505578178	not-significant
Arfgef2	1033.49001278464	-0.0220796502574811	0.137362215054778	-0.160740348054784	0.872297909460027	0.948392404892898	0.0230119326844776	not-significant
Arfgef3	12.938509003894	-0.0142272491411458	0.484219908661833	-0.0293817930379269	0.976560093586719	0.99245299680829	0.00329005253479737	not-significant
Arfip1	845.960360415343	0.0294974731987498	0.0914213607160336	0.322654059923399	0.746957247582909	0.881699766804618	0.0546792740716027	not-significant
Arfip2	732.659762100008	-0.0885135582398781	0.101850246348845	-0.869055907206278	0.384816552269813	0.659868212491058	0.180542792189833	not-significant
Arfrp1	463.145908673588	0.0401077952489289	0.0990872536368694	0.404772498750588	0.685644745599087	0.848919895254566	0.0711332881897641	not-significant
Arg1	2654.02687048243	4.05261143129579	1.24838241250792	3.24629007160902	0.00116919642436845	0.0997690450067604	1.00100418484572	not-significant
Arg2	135.994902735328	-0.184989566840337	0.579894630280866	-0.319005483376764	0.749722354722987	0.882877304279692	0.054099647245492	not-significant
Arglu1	792.164097802865	-0.14965146104383	0.0984769793455927	-1.51965933600224	0.128596616642245	0.410137761721737	0.387070243020764	not-significant
Arhgap1	1442.84386557515	-0.165299128685125	0.0911652961600086	-1.81318040578731	0.0698040009277727	0.326962025758965	0.485502684529352	not-significant
Arhgap10	1231.14306809644	0.310461470551074	0.167397373380717	1.85463764622508	0.0636479884194137	0.313669648085079	0.503527503319788	not-significant
Arhgap11a	212.746705130918	-0.15074858218242	0.244363650357499	-0.616902644734099	0.537298942274068	0.762688551413788	0.11765277268187	not-significant
Arhgap12	686.55509375521	0.0883617764401816	0.115249353303106	0.766700843932634	0.443259401769672	0.704178677978643	0.152317129189735	not-significant
Arhgap15	190.424906720496	0.161111896551019	0.285399848719065	0.564512901019825	0.572405122743821	0.786774438011973	0.104149758578178	not-significant
Arhgap17	733.053559791989	0.142375290560837	0.14862088682794	0.957976322168405	0.338074698357461	0.623386293503063	0.205242750858387	not-significant
Arhgap18	654.565274428923	-0.0148543073103428	0.197026652320477	-0.0753923752720587	0.93990252559696	0.976320955774199	0.010407388882761	not-significant
Arhgap19	166.627011213153	0.232927881447296	0.429150520682623	0.542764997877183	0.587291615618016	0.794796524551898	0.09974404062014	not-significant
Arhgap20	203.937275245438	0.315249545571684	0.408327390209093	0.772050940325736	0.440084257383928	0.701203969725568	0.154155633900221	not-significant
Arhgap21	1116.00139254105	0.203766314522959	0.111070215877822	1.8345720579773	0.0665691219667685	0.320133918201997	0.494668309899642	not-significant
Arhgap22	124.029168307239	0.272208293725467	0.302408766501611	0.900133606821275	0.368049153359552	0.646075465806397	0.189716750628622	not-significant
Arhgap23	1374.68540747715	-0.361825648481387	0.141953826942619	-2.54889675237601	0.0108064288080884	0.195093558910277	0.709757068770019	not-significant
Arhgap24	748.866295828468	-0.203803695782658	0.190781461178808	-1.06825733760182	0.285404447063928	0.578746244662014	0.237511813991885	not-significant
Arhgap25	310.782932168469	1.12457841463224	0.533696667449868	2.10714902906504	0.0351046635505895	0.261880052839419	0.581897580122632	not-significant
Arhgap26	167.960503281128	0.540102653084699	0.265983194761593	2.03058938956202	0.0422966649605137	0.27587134765064	0.559293403556335	not-significant
Arhgap27	548.169028835367	-0.333292124807543	0.169485875121811	-1.96648909278135	0.0492421410317436	0.286260944442371	0.543237900215142	not-significant
Arhgap28	112.220872024508	0.409956726776271	0.2012071225598	2.03748615635825	0.041601347836712	0.274450598050726	0.561535818517465	not-significant
Arhgap29	1481.21373006835	-0.00315065194139107	0.1324866270733	-0.0237809053712865	0.981027371048949	0.993177578008614	0.0029730936453138	not-significant
Arhgap30	682.387090689875	1.08530872910322	0.456066603780284	2.37971541899192	0.0173260127562919	0.217812731793384	0.661916738051295	not-significant
Arhgap31	901.794752639641	0.483494845741843	0.173474562658278	2.78712243647077	0.00531783827928007	0.165255614100502	0.781843777642907	not-significant
Arhgap32	753.708581655261	-0.487062882392493	0.319588264455628	-1.52403243974597	0.127500607819298	0.409027719867818	0.38824725879536	not-significant
Arhgap33	156.64150618224	-0.323089825990166	0.259214471059995	-1.24641893899275	0.212610631801697	0.50687097072889	0.295102580769631	not-significant
Arhgap35	1080.99683243394	-0.0494882702298674	0.13948278927461	-0.35479839833455	0.722740628365916	0.869681625012769	0.0606397057789251	not-significant
Arhgap36	7.32329525882378	0.0157676761676996	0.678701784663779	0.023232112429925	0.981465123500376	0.993205602474242	0.00296083934221562	not-significant
Arhgap39	454.678566536973	-0.346279329304343	0.37867904249013	-0.914440173470568	0.360485600559748	0.640342867258801	0.193587423693891	not-significant
Arhgap4	317.986046052152	1.62161253182833	0.475643184515001	3.40930467337999	0.000651286983807747	0.0810772869598718	1.09110079226899	not-significant
Arhgap40	156.224318787171	-0.676466089172491	0.381835779306848	-1.77161524883941	0.0764584466783287	0.338835735096168	0.470010793333458	not-significant
Arhgap42	496.447369264316	0.212247828003807	0.15165135461281	1.39957752797995	0.16163986721413	0.450478628259392	0.346325808123724	not-significant
Arhgap44	215.288139892804	-0.0354115695214706	0.272326202334778	-0.130033647948199	0.896539805473609	0.957248889416026	0.0189751288410963	not-significant
Arhgap45	1026.08578375464	1.12784065369209	0.399271659373483	2.82474507572572	0.00473182462697936	0.158767238369403	0.799239109360308	not-significant
Arhgap5	1055.03559283151	-0.0140746820073758	0.10972478691698	-0.12827258455307	0.897933260209286	0.958062440270684	0.0186061855129822	not-significant
Arhgap6	221.480478158926	0.671272459528128	0.283485201258823	2.36792769621598	0.0178880313388501	0.221008009453753	0.655591986954995	not-significant
Arhgap8	38.737413633027	0.0308384207429067	0.221640353030284	0.139137211799573	0.889341723437267	0.954817029117335	0.0200798439743118	not-significant
Arhgap9	264.859377419232	0.801063537924353	0.39694647671869	2.01806436108527	0.0435845587568647	0.276992237114056	0.557532402147722	not-significant
Arhgdia	6623.26431325795	0.184977594744441	0.172966760928293	1.0694401268295	0.284871394237933	0.578277978068571	0.237863346146009	not-significant
Arhgdib	1705.6551641521	0.483884224451329	0.340677638536383	1.42035804442636	0.155503470698162	0.443567277073447	0.353040500193354	not-significant
Arhgdig	25.1094771055289	0.422944808004692	0.414973454325014	1.01920930988861	0.308103607743926	0.598274688471761	0.223099370698946	not-significant
Arhgef1	2091.97187188647	0.0812208335937085	0.17805998780972	0.456143093082223	0.648287083800792	0.828852269948367	0.0815228688025739	not-significant
Arhgef10	880.121104302067	0.3030871736848	0.195322181235758	1.55172941325577	0.120726981744191	0.401165699754134	0.396676206868772	not-significant
Arhgef10l	753.209331854521	-0.177461439049053	0.147472514615812	-1.20335263497315	0.228839888666945	0.524707453619087	0.280082766480815	not-significant
Arhgef11	942.967250406474	0.00384552082314731	0.098142262562941	0.0391831278668665	0.968744385317717	0.989355967984051	0.00464742213747932	not-significant
Arhgef12	2322.10510957231	0.0138752400425522	0.092242708967206	0.150420994763771	0.880432478291075	0.951254735223888	0.021703168353842	not-significant
Arhgef15	249.572641255663	-0.050604129116021	0.256057750994366	-0.197627796540064	0.843336285220773	0.934438127627036	0.0294494494694681	not-significant
Arhgef16	168.642954241912	-0.568390680158771	0.233682175159015	-2.43232364544705	0.0150022952890905	0.212008890675192	0.673645926381554	not-significant
Arhgef17	850.025445507942	-0.130004300952743	0.21864370046195	-0.594594313387812	0.552114682166026	0.772546834810033	0.112075182475299	not-significant
Arhgef18	666.32409653959	-0.161620463600159	0.120623514814173	-1.33987526270599	0.180285901673628	0.47204817483355	0.326013677220274	not-significant
Arhgef19	381.109658134583	-1.02024648713289	0.432348065809843	-2.35978038949206	0.0182857564361985	0.22141391015752	0.654795098385546	not-significant
Arhgef2	1084.96630127341	0.503077554874589	0.283718620688751	1.77315663544862	0.07620275544895	0.338630871541209	0.470273451635143	not-significant
Arhgef25	538.119083105369	0.276838125744968	0.109068221217497	2.53821069652282	0.0111420881815748	0.196552597046398	0.706521213479768	not-significant
Arhgef26	178.940623598258	-0.208105058194023	0.312158701068801	-0.666664288009564	0.504986594809586	0.742449156686366	0.129333281709866	not-significant
Arhgef28	530.400456383849	-0.0118569395447513	0.163995073642319	-0.0723005836785797	0.942362700205646	0.977551100862981	0.00986053087046368	not-significant
Arhgef3	793.222950534372	0.370806934209152	0.197473107865365	1.87775914511845	0.0604141215507928	0.307791219616299	0.511743773479786	not-significant
Arhgef33	8.37817916683639	-0.114167544929944	0.504912491961492	-0.226113528081716	0.82111312315959	0.922374304293129	0.0350928042163313	not-significant
Arhgef37	916.215578859891	-0.395980022252279	0.244167413402753	-1.62175622346096	0.104855555120673	0.381003383960073	0.419071167031309	not-significant
Arhgef39	36.0854232435852	-0.451658327530085	0.361006170789464	-1.25110971522281	0.210894451503991	0.505486529828629	0.296290412969205	not-significant
Arhgef4	559.866065340273	-0.935319049360851	0.388118845913788	-2.40987795158139	0.0159578578409464	0.215794569383817	0.665959488829743	not-significant
Arhgef40	608.18852277229	0.26800263123407	0.192192462718598	1.39444922783716	0.163181991310186	0.45273467130668	0.344156245110252	not-significant
Arhgef5	1574.66508770827	-0.490237503795173	0.247011995393841	-1.98467083759851	0.0471811054001325	0.283155163530532	0.547975514304553	not-significant
Arhgef6	803.007552186831	0.512534713641727	0.333409507234103	1.53725284528809	0.124231403959175	0.405314398438099	0.392207968054152	not-significant
Arhgef7	1335.90350042511	0.0373466021733492	0.0832511612726147	0.448601576271757	0.653719096500694	0.832203758365366	0.079770327195254	not-significant
Arhgef9	116.67693175541	0.178409416581486	0.334043266822547	0.534090743030188	0.593278753972524	0.798740140112529	0.0975944898615878	not-significant
Arid1a	1976.19741760649	-0.192382109904153	0.187989333048617	-1.02336716016966	0.3061342804088	0.5963680819207	0.224485608372388	not-significant
Arid1b	1132.83152846505	-0.0423815583921571	0.107528144019127	-0.394143866043277	0.693474826404661	0.852479651726732	0.0693159786090891	not-significant
Arid2	875.13591534125	-0.251713026142519	0.21965455788078	-1.14594947890469	0.251816056687841	0.546942710197143	0.262058161689006	not-significant
Arid3a	361.50684338489	-0.547523179770488	0.612445130830188	-0.893995481731244	0.371324308627745	0.64818940632348	0.188298071132954	not-significant
Arid3b	116.130929597806	0.310272736824309	0.201127293760154	1.54266848135645	0.122911233005235	0.403610279070337	0.394037781764463	not-significant
Arid3c	0.765068747278386	1.132622213213	1.96428260475089	0.57660858497326	0.56420389846035	NA	NA	not-significant
Arid4a	736.037323460346	-0.120489935490324	0.202708054741715	-0.594401320874246	0.552243725235096	0.772578159916741	0.112057573128435	not-significant
Arid4b	649.161295195458	-0.130416502017297	0.100825346191077	-1.29348925586767	0.195841897677735	0.48958875710065	0.310168563871505	not-significant
Arid5a	327.102809172295	0.375373005713276	0.227285051859645	1.65155166449344	0.0986259804052557	0.371352112740817	0.43021410090129	not-significant
Arid5b	1137.74105245776	-0.152580684109569	0.113682566527267	-1.34216431569542	0.179542723920302	0.47087837499679	0.327091253993923	not-significant
Arih1	2365.05552629982	0.0875701699344616	0.0775225704951435	1.12960869815259	0.258641144225745	0.553187744519145	0.257127449941371	not-significant
Arih2	921.355293700728	-0.0531789848632515	0.0906897161058293	-0.586383849754199	0.557617594865962	0.776746886222905	0.109720479043597	not-significant
Arl1	2442.50253313458	0.130621543019575	0.0977530801845873	1.33623966398728	0.181470950528973	0.473531560071512	0.32465107070898	not-significant
Arl10	413.442567205604	0.312977170868752	0.156875526295413	1.99506690597094	0.046035583197625	0.281395948072668	0.550682160427751	not-significant
Arl11	168.099518565453	1.31026485055878	0.626278011927696	2.09214570143658	0.0364254840117283	0.264679065561389	0.577280407284634	not-significant
Arl13a	0.596478200058148	-0.962742518661799	1.69149703911923	-0.569165949686262	0.569243525995793	NA	NA	not-significant
Arl13b	372.796344858871	-0.281686423296716	0.13752528568038	-2.04825186803376	0.0405353265332801	0.272346169318818	0.564878728910765	not-significant
Arl14ep	286.137058495152	0.324608794841228	0.194520238301887	1.6687661791646	0.095163727825254	0.365566231926816	0.437033927722556	not-significant
Arl14epl	6.77573359249392	-0.175715020917841	0.406915097356962	-0.431822318855122	0.665870556854738	0.838747118012483	0.0763689590833698	not-significant
Arl15	515.279572344683	-0.501186973244099	0.29291630625264	-1.71102448906284	0.087076592186077	0.354424543445274	0.450476211407512	not-significant
Arl16	162.954869087027	-0.131968756185525	0.111531644132151	-1.18324048042507	0.236713854012008	0.532475765040674	0.273700153802125	not-significant
Arl2	477.247597171457	-0.045136371007338	0.158146954555593	-0.285407778696562	0.775331748731926	0.897610136910377	0.0469122514763034	not-significant
Arl2bp	437.038122389925	0.577641836408498	0.484507906852817	1.19222375577035	0.233173521014733	0.529782936513188	0.275902033765297	not-significant
Arl3	490.203134640421	0.0874693379699563	0.140425040595203	0.622889889148049	0.533356882736443	0.760901946190293	0.118671305085118	not-significant
Arl4a	1515.73945382971	-0.313910125561151	0.225939491420156	-1.3893548382713	0.16472487605531	0.454790353797134	0.342188755367556	not-significant
Arl4c	1019.7127654715	0.0492398378668605	0.315258186958799	0.156188926739262	0.875884104799329	0.949773682965328	0.0223798683413694	not-significant
Arl4d	345.612686244329	-0.310354007876907	0.315659896332193	-0.983191122733874	0.325513383064173	0.61330971582164	0.212320155328318	not-significant
Arl5a	1549.15560324104	0.0260144603639338	0.121655782673649	0.213836611727036	0.830674473207176	0.927291092526125	0.0327839119902793	not-significant
Arl5b	688.795961423591	-0.268853647623832	0.167533779610351	-1.6047727702982	0.108543820519269	0.386696831035609	0.412629386937505	not-significant
Arl5c	42.3060566627766	0.518722904760747	0.609077680801656	0.851653116032775	0.394406649540738	0.666426243408494	0.176247909045623	not-significant
Arl6	162.344662574006	-0.305526332680802	0.184730899461623	-1.6538994481769	0.0981479448029855	0.370705804347142	0.430970613926735	not-significant
Arl6ip1	2105.70430538927	-0.0857370050910891	0.118470722909246	-0.723697830026472	0.469251265649604	0.722688498304508	0.141048857088599	not-significant
Arl6ip4	507.016794946034	-0.134148267711391	0.0931136547374075	-1.44069382830806	0.149671199256929	0.435862571894654	0.360650422832537	not-significant
Arl6ip5	2130.45898211847	0.587754769434648	0.261092578018276	2.25113549337854	0.0243769569957691	0.238657266956021	0.622225337116507	not-significant
Arl6ip6	240.366400604555	0.130634515297238	0.148146046702291	0.881795486313287	0.377887412981644	0.653704445766688	0.184618561438587	not-significant
Arl8a	1011.96041993035	0.475440594841591	0.252245897183395	1.88482984322208	0.0594528144269144	0.305564870861293	0.51489657571164	not-significant
Arl8b	2148.73799369219	-0.0670809954649312	0.0785369097089551	-0.854133371347591	0.393031095430335	0.665589988753858	0.176793218961405	not-significant
Arl9	3.28009702004566	-0.802531896604561	0.660319739464608	-1.2153686292269	0.224225527294231	NA	NA	not-significant
Armc1	554.861174207829	0.140214267402687	0.0928862957452329	1.50952588083892	0.131164446532276	0.413078980934225	0.383966903054212	not-significant
Armc10	486.618082504063	-0.283131862941795	0.155157033338346	-1.82480843343001	0.0680299427734023	0.32310002597591	0.490663007066869	not-significant
Armc2	16.5889369717773	0.205941475691058	0.302936367939698	0.679817603583511	0.49661995889264	0.737442071782405	0.132272089103475	not-significant
Armc3	5.50931764622635	0.996574323650315	0.812081707752632	1.22718479450578	0.219753143131716	NA	NA	not-significant
Armc5	420.226587255446	-0.281538388487825	0.169628197259598	-1.65973813927269	0.0969671432232287	0.369214815246778	0.432720880639539	not-significant
Armc6	236.022895872938	0.0679670330605108	0.178572220262226	0.380613697700035	0.703489915730489	0.85810862659645	0.0664577320285237	not-significant
Armc7	142.480760724709	0.155719669116983	0.26881599245878	0.579279780539324	0.562400406326214	0.779334100994383	0.108276320104114	not-significant
Armc8	608.559985016207	0.204085965543339	0.121495194699364	1.6797863162271	0.0929988984752403	0.362666485296388	0.440492576549039	not-significant
Armc9	102.557238995607	-0.0779788170041473	0.140126381278253	-0.556489194203215	0.577876479420948	0.789757644849478	0.102506161434369	not-significant
Armcx1	191.584196750206	0.212862048210769	0.179430538529595	1.18632006544226	0.235495925453826	0.531251868808893	0.274699529201468	not-significant
Armcx2	297.652381331096	0.468251394487726	0.164052422639936	2.85427905880701	0.00431346234025728	0.155406436127104	0.808530998941768	not-significant
Armcx3	816.5769798268	0.517926303537925	0.189743045362903	2.72961943109608	0.00634074768901288	0.170926355418023	0.767190967530109	not-significant
Armcx4	202.409586526434	0.509534643389891	0.350444819172168	1.45396540486325	0.145955897805102	0.430612082310544	0.365913788708579	not-significant
Armcx5	130.623215179427	-0.296741560010203	0.168330864754659	-1.76284700041612	0.0779262979145707	0.341178383293516	0.467018493078208	not-significant
Armcx6	42.3632321395784	0.407135247437886	0.210671110938315	1.93256325285671	0.053290022942576	0.293939780726485	0.531741634135371	not-significant
Armh1	0.951547963124829	0.773222957570104	1.31799004319991	0.586668284452908	0.557426512240481	NA	NA	not-significant
Armh3	367.017689620856	-0.264987816116961	0.0766810962679941	-3.45571241171162	0.000548840561487772	0.0734533665925819	1.13398829437237	not-significant
Armh4	270.555964670559	0.197195732160257	0.211839997785812	0.930871101875851	0.351920244530748	0.633830111693391	0.198027132404097	not-significant
Armt1	274.565549273827	0.0647533545236161	0.0889689512182558	0.727819690318314	0.466723969509467	0.721065222593983	0.142025450216015	not-significant
Arnt	1086.89381544537	0.19279957670913	0.072995974931922	2.64123572414698	0.00826042240040148	0.178901821492146	0.747385237632958	not-significant
Arnt2	52.0998009500511	-0.393650679284784	0.282520674876201	-1.39335175897226	0.163513446019683	0.453065562727965	0.343838947058505	not-significant
Arntl	595.135391553188	-0.0422204508026136	0.136850887235791	-0.308514264360367	0.757691047860702	0.888343439880787	0.0514191004270649	not-significant
Arntl2	81.1138677900141	-0.16338502190557	0.208046432071513	-0.785329603006162	0.432260343523948	0.695760578160275	0.157540182044997	not-significant
Arpc1a	1477.45105108066	-0.0856445730049582	0.0827786299525853	-1.03462177441224	0.300845581035798	0.591644944364262	0.22793884220052	not-significant
Arpc1b	3562.93106403833	0.667599699715788	0.271750743740626	2.45666190467902	0.0140234595689789	0.208743328484698	0.680387395837568	not-significant
Arpc2	4485.65336065238	0.163502427213509	0.195857287039752	0.834803900762314	0.403828129219546	0.673648144090825	0.171566882366758	not-significant
Arpc3	2543.1208096751	0.033248172260947	0.148500826807272	0.223892169328439	0.82284120904419	0.922690925879504	0.0349437503976206	not-significant
Arpc4	1625.91859865348	-0.00164167209673756	0.188688707702162	-0.00870042577920919	0.99305815217845	0.997668869740619	0.00101357885995452	not-significant
Arpc5	3402.44003644423	0.139761480852051	0.194551722076061	0.718376991787358	0.47252486946319	0.72447538554731	0.139976365337837	not-significant
Arpc5l	912.640601422118	-0.209434094070801	0.145478177943472	-1.43962549594332	0.149973382302907	0.436410571992039	0.360104737226243	not-significant
Arpin	311.530873103254	0.105033393352284	0.168583762150916	0.623033867628715	0.533262266249217	0.760867334091069	0.11869106083114	not-significant
Arpp19	1221.18913997214	-0.123108430573814	0.125456337442192	-0.981285067647855	0.326452184308457	0.614007596871526	0.211826255472883	not-significant
Arpp21	128.456112596409	0.426704437805497	0.51947298679328	0.821417953683317	0.411408240486829	0.67941230859215	0.167866589486555	not-significant
Arrb1	1458.8229880513	0.286262188569165	0.202504582345878	1.41360844901884	0.157476899154238	0.445489310278449	0.351162712598558	not-significant
Arrb2	864.920202641575	0.770350479226366	0.335261767437911	2.29775821178009	0.0215755543688375	0.231217839463846	0.635978661247093	not-significant
Arrdc1	560.57230983542	-0.087665270714752	0.167807035244698	-0.522417135770961	0.601379927615745	0.803028643206793	0.0952689636070003	not-significant
Arrdc2	336.333380675364	0.162620400337592	0.289468758866921	0.561789123545296	0.574259703381553	0.787743428241939	0.103615211245257	not-significant
Arrdc3	2171.76530188251	-0.257406274657791	0.2142593361339	-1.20137716891332	0.229604928322852	0.525595853263494	0.279348069840754	not-significant
Arrdc4	812.236829796471	0.226284019085581	0.165590725181746	1.36652592611827	0.171773949086437	0.462282647831927	0.335092407864699	not-significant
Arsa	863.753474827658	-0.010988463637906	0.220622831617562	-0.0498065569974821	0.960276541441943	0.985435221947907	0.00637191900017677	not-significant
Arsb	1130.44515780664	0.326994630665851	0.301734703522039	1.0837156841721	0.278490879319459	0.57462433209371	0.240615988037257	not-significant
Arsg	105.727549024673	0.160352595353913	0.215675947965586	0.743488538552753	0.457185958080443	0.71438849641137	0.146065547379992	not-significant
Arsi	488.049523527461	0.984577505171878	0.371632177047407	2.6493333085264	0.00806507470611421	0.178199745887476	0.749092919601869	not-significant
Arsj	31.688801378096	1.11325137660404	0.41042593298043	2.71242942306261	0.00667920030226092	0.172995123305103	0.761966139365628	not-significant
Arsk	171.064380655774	0.197754724659158	0.175530816609119	1.12660972289287	0.259907526464265	0.554633205911864	0.255994132752057	not-significant
Art1	1330.02456688408	0.150088940868954	0.51522648278167	0.291306727982295	0.770816742292369	0.894941131466394	0.0482055312987801	not-significant
Art2b	2.52616712791347	2.35229644398596	1.55046648870158	1.51715400566694	0.129227805713397	NA	NA	not-significant
Art3	970.040622165241	-0.0340657214654633	0.40473969400585	-0.0841669892278242	0.932923663810811	0.972755806474349	0.0119961681703336	not-significant
Art4	79.3784580616269	-0.780508841285246	0.300125219711336	-2.60061064523651	0.0093058004593746	0.188124516544261	0.725554603141441	not-significant
Art5	60.6796694454078	-0.00802546011555045	0.521227245469655	-0.0153972383165025	0.987715266670597	0.995593272451783	0.00191804672288486	not-significant
Artn	17.1765023168464	-0.00552926119882389	0.402525315305057	-0.0137364309487802	0.989040258491273	0.996186637002781	0.00165928825599246	not-significant
Arv1	168.565904309033	-0.369071594760088	0.192793469512812	-1.914336599122	0.0555771608644993	0.297846034214041	0.52600817810811	not-significant
Arvcf	579.376381069341	-0.219876375276325	0.222661640466364	-0.987491041635168	0.323401972446764	0.611431612130883	0.213652111211678	not-significant
Arx	3.60947220599261	-0.0195168910347471	0.765920174448307	-0.0254816254824534	0.97967080446982	NA	NA	not-significant
Arxes1	28.09739857889	-0.477143235949001	0.492388004661751	-0.969039114339874	0.332525673886261	0.618819015228186	0.208436349656264	not-significant
Arxes2	103.249022199632	-0.0438465581245072	0.370777858692337	-0.118255599941015	0.905865136587034	0.961549800461333	0.017028217920078	not-significant
As3mt	288.604679089021	0.494519627643546	0.327088295035166	1.51188420726085	0.130563322323927	0.412068586010264	0.385030492591201	not-significant
Asah1	1522.64274190601	0.418701135140591	0.267631864781319	1.56446668068734	0.117708011857768	0.396501452541418	0.401755217351252	not-significant
Asah2	521.480741675662	-0.151677404335567	0.293513996739283	-0.51676378646534	0.605321062480322	0.804704263256774	0.0943636978106278	not-significant
Asap1	1104.97124663217	0.293142195581788	0.131345842756008	2.23183459354963	0.0256258970403522	0.241639049370796	0.616832881491776	not-significant
Asap2	315.332272036362	-0.0967406926646145	0.107802555485405	-0.897387749566956	0.36951204716344	0.647438890738825	0.188801216694369	not-significant
Asap3	389.924607961714	-0.105326192994021	0.159759533365722	-0.659279548300302	0.509716272985097	0.745370601847752	0.127627740247428	not-significant
Asb1	159.981060941455	0.364636864756253	0.211315476317036	1.72555683621199	0.0844271703784158	0.351108140689487	0.454559100994527	not-significant
Asb10	302.175134815015	0.110056576504617	0.469009647070732	0.234657383258513	0.814474667401175	0.918556095400073	0.0368943165723087	not-significant
Asb11	480.610827288939	0.212944117211251	0.501199971767546	0.424868573835463	0.670932484952704	0.840894358914966	0.0752585609465227	not-significant
Asb12	229.69927872696	0.377766429968473	0.549244007374229	0.687793448624885	0.491582862307313	0.735842289774957	0.133215256341627	not-significant
Asb13	391.32585664664	0.0379056862874415	0.212092635488649	0.178722312540976	0.858155748384924	0.942499579242556	0.0257188350029939	not-significant
Asb14	158.550787457704	0.0898855788061748	0.533905111504806	0.168354969580331	0.866304031461465	0.945834073869367	0.0241850444896687	not-significant
Asb15	47.0316437413603	0.374833440480435	0.559814303853447	0.669567458173705	0.503133564428164	0.741106199911081	0.130119553517867	not-significant
Asb16	276.186089805798	0.217354166665228	0.51031910994523	0.425918141079522	0.670167495485664	0.84063280829659	0.0753936643137832	not-significant
Asb18	20.3117260629999	0.298359505301543	0.712937026353254	0.418493491392476	0.675586344249266	0.843766566325022	0.073777687235985	not-significant
Asb2	1444.41439053616	0.228041463001075	0.525876208098397	0.433640958631097	0.664549186896453	0.837951351382257	0.0767811943047249	not-significant
Asb3	143.358396853199	-0.00110463208023093	0.13951995294	-0.00791737709878649	0.993682913048512	0.997668869740619	0.00101357885995452	not-significant
Asb4	20.4268908123012	0.166256509044152	0.5007332015184	0.332026133957172	0.73986952530704	0.878344097650906	0.0563353127554493	not-significant
Asb5	928.463883537025	1.05762081603839	0.595915178857848	1.77478415311633	0.075933533902288	0.33844273546183	0.47051480342431	not-significant
Asb6	368.817424497741	-0.230247684166536	0.168077947925365	-1.36988633552795	0.170722385838977	0.461611363709832	0.335723508483765	not-significant
Asb7	211.434613441423	0.00878681378444685	0.117030528988129	0.0750813814174774	0.940149961482768	0.976368435310916	0.0103862691891756	not-significant
Asb8	711.564426393856	0.147321043100543	0.211092623744191	0.697897636058908	0.485241212871211	0.73317677634537	0.134791299935668	not-significant
Ascc1	368.91404222486	-0.169217185218745	0.11187348173359	-1.51257637285046	0.130387299500307	0.411912624335482	0.385194897542927	not-significant
Ascc2	712.985164595274	-0.386178164067441	0.271850240930301	-1.42055479791336	0.155446227316199	0.443567277073447	0.353040500193354	not-significant
Ascc3	753.275768506031	0.140585085284664	0.193768966843392	0.725529415648316	0.468127305629557	0.72192217784266	0.141509616218602	not-significant
Ascl1	2.86776343064914	-1.83586588586266	0.904850515989147	-2.02891621701267	0.0424668246971936	NA	NA	not-significant
Ascl2	75.3990014294757	-0.269391542016145	0.337839184475382	-0.797395785910604	0.425221205931791	0.690747624148905	0.160680600180246	not-significant
Ascl3	1.09885955177629	-2.14623774223426	1.21325717324432	-1.76898829824768	0.0768958274111244	NA	NA	not-significant
Ascl4	22.2245510750267	-2.15524015232287	1.07513257239408	-2.00462734332719	0.0450029012159306	0.280184596698993	0.552555743969974	not-significant
Asdurf	23.237792772174	0.893082062818202	1.62492412194572	0.549614625542517	0.582583725188759	0.792539312386114	0.100979186234612	not-significant
Asf1a	238.474892630921	-0.22591843437867	0.144085805916467	-1.56794371896456	0.116894267584574	0.395292629252428	0.403081283569607	not-significant
Asf1b	114.04197432488	-0.475251829591288	0.402987152034581	-1.17932253470579	0.238269768340525	0.53331773611895	0.27301397309472	not-significant
Asgr2	26.9653558648902	0.167874432145699	0.359180008414313	0.467382449504416	0.640226276904285	0.825033668121986	0.0835283283212939	not-significant
Ash1l	1312.59851024216	0.137624981956393	0.133702492443034	1.02933744496222	0.303321133276967	0.59316132729718	0.226827171684335	not-significant
Ash2l	640.211915958491	-0.126174698334422	0.132671021171734	-0.951034349627095	0.341586939067278	0.626617852042429	0.202997236436318	not-significant
Asic1	33.19047218851	0.250006946232511	0.232301495845968	1.07621754789854	0.281829973557231	0.576715802302136	0.239038148539518	not-significant
Asic2	5.95332022957763	-0.115118458765749	0.580848631356219	-0.198190117960611	0.842896318862242	NA	NA	not-significant
Asic3	6.02129813528649	0.171122557254408	0.561510577018526	0.304753933867148	0.76055356892879	NA	NA	not-significant
Asic4	1.14912156705404	-1.00718714680923	1.18554826523461	-0.849553895310971	0.395573153988828	NA	NA	not-significant
Asl	275.796795362533	-0.436232688457144	0.383040694216168	-1.13886773662476	0.254758324161136	0.54980401121287	0.259792095992622	not-significant
Asna1	1106.24886598687	-0.126405628303813	0.109361446727625	-1.15585182974616	0.247741768705917	0.542537466021882	0.265570265360122	not-significant
Asns	461.871298222966	0.181736581767282	0.322809427684003	0.562984120603762	0.573445696961384	0.787148418155306	0.103943372966569	not-significant
Asnsd1	956.956454211439	0.17217272330281	0.180413203174557	0.954324407932751	0.339919456752355	0.624727537570154	0.204309350223055	not-significant
Aspa	109.807802493229	-0.037078939761964	0.379856517625145	-0.0976130144976338	0.922239589787611	0.968408489838699	0.0139414118429264	not-significant
Aspg	163.808974432386	-0.698171652721599	0.275368567778699	-2.5354079383624	0.0112316446123897	0.196722865397945	0.706145158438448	not-significant
Asph	1882.68732713324	0.34642802735367	0.311432657053129	1.1123689809273	0.265979535885769	0.560820525128463	0.251176100271584	not-significant
Asphd1	0.750851754834582	1.52723745358113	1.44294753602947	1.05841509510706	0.289866240501345	NA	NA	not-significant
Asphd2	41.3936201078655	-0.335804698334905	0.358111190055055	-0.937710710138043	0.348393098304576	0.631612020037849	0.199549613644052	not-significant
Aspm	147.164333467305	-0.824994540356849	0.380498639798906	-2.16819313938378	0.030143994592675	0.250104531085034	0.601878440187123	not-significant
Aspn	3736.36617015513	0.403711662894858	0.369666109960894	1.09209811777868	0.274789976663533	0.57059725015894	0.243670325640169	not-significant
Asprv1	10606.5735619762	-0.91389558969716	0.333807390908438	-2.73779315433983	0.00618529655604326	0.169729858183037	0.770241751651131	not-significant
Aspscr1	782.803705603305	-0.350747494403517	0.172814301994111	-2.02962075682527	0.0423951033625659	0.27587134765064	0.559293403556335	not-significant
Asrgl1	147.839261826516	-0.0666832828623807	0.189313742442808	-0.352236884665285	0.724660617271189	0.870070051882416	0.0604457796558422	not-significant
Ass1	1162.09043725487	-1.54010491018637	0.890960883723397	-1.72858869375965	0.0838827345933291	0.35093235849537	0.454776584853666	not-significant
Aste1	100.591374256478	-0.245102427760939	0.11779653228263	-2.0807270215125	0.0374588992921808	0.265767977378159	0.57549734877243	not-significant
Astn1	11.4888871258619	-0.559492146719421	0.386747869987452	-1.44665863767413	0.147992554428636	0.433115824428762	0.363395948487793	not-significant
Astn2	18.1665162401809	0.121957624659759	0.382337203033774	0.318979224862367	0.749742266689449	0.882877304279692	0.054099647245492	not-significant
Asxl1	865.619971210198	0.0685263820353229	0.137162556442092	0.499599772801361	0.617356917882499	0.811332320954942	0.0908012227368199	not-significant
Asxl2	593.685662551977	-0.0191214042570777	0.141118893774572	-0.13549854130534	0.892217717491766	0.955426092050768	0.0198029025974222	not-significant
Asxl3	7.55550467732839	0.350458160595511	0.50012801922019	0.700736905606595	0.483467219813266	0.732205163349695	0.135367212894567	not-significant
Atad1	1185.65343506867	0.14041859944897	0.0798958719731727	1.75752008184001	0.078829201973394	0.342226464592177	0.465686409225252	not-significant
Atad2	304.181111188985	0.160337799063644	0.284813819335758	0.562956528716139	0.5734644857935	0.787148418155306	0.103943372966569	not-significant
Atad2b	715.906802332903	-0.358042518364484	0.323054278356234	-1.10830452450987	0.267730322125385	0.562807069245456	0.249640456164422	not-significant
Atad3a	529.838671231288	-0.312115130454738	0.185141369049778	-1.68582058162713	0.0918303623077721	0.360275654434204	0.44336508426132	not-significant
Atad5	90.2068705395051	-0.468157616677119	0.348665076765483	-1.34271439233362	0.179364472583554	0.470810747324679	0.327153631957469	not-significant
Atat1	315.007070128123	-0.148846369128991	0.16919827016654	-0.87971566720205	0.379013359845158	0.6541770847557	0.184304672895924	not-significant
Atcay	11.7977651325899	0.0749905356002568	0.584229220677817	0.128358070678583	0.897865611361432	0.958057020290331	0.0186086424240546	not-significant
Ate1	523.404027131476	0.147954761163425	0.149739420075461	0.98808156922782	0.323112701402922	0.611330084260563	0.213724231550532	not-significant
Atf1	590.929382611922	0.20531354194281	0.104755398223791	1.95993280942138	0.0500036441753055	0.287828317425599	0.540866481084969	not-significant
Atf2	689.423438884164	0.118102764390139	0.0992049144686826	1.19049308214889	0.233852647401425	0.530494409084915	0.275319188796317	not-significant
Atf3	629.224168623782	1.73909490251296	0.668868918464576	2.60005339537251	0.00932092561271688	0.188124516544261	0.725554603141441	not-significant
Atf4	3278.20815306913	0.0809252260571266	0.119044517976938	0.679789606715059	0.496637688479879	0.737442071782405	0.132272089103475	not-significant
Atf5	1732.1558102408	0.311240959517008	0.171334281699349	1.81657142067554	0.069282762803976	0.325516312996158	0.487427242221162	not-significant
Atf6	1097.16966191689	0.160351246924157	0.116664096404416	1.37446954003998	0.169295960285329	0.460127822225398	0.337121505762265	not-significant
Atf6b	967.296014160834	-0.285229142358807	0.262489671513188	-1.08662996419833	0.277200377072876	0.573270147722836	0.241640672941525	not-significant
Atf7	1352.38718773099	0.0017743353399551	0.114189715579485	0.0155384863772607	0.987602580504926	0.995593272451783	0.00191804672288486	not-significant
Atf7ip	1196.91043419497	0.0148629140068851	0.101461894288652	0.146487645545046	0.88353644214047	0.952509207600345	0.0211308174468904	not-significant
Atf7ip2	2.20436440592393	-2.350493091298	1.11659834997287	-2.10504797123792	0.0352871325070938	NA	NA	not-significant
Atg10	73.9317048673064	-0.0966431217014678	0.209224130473134	-0.461911929006093	0.644144479124751	0.827028363605415	0.0824795957121624	not-significant
Atg101	348.612900353795	-0.118087742110463	0.13987650648332	-0.844228563318778	0.39854169619214	0.670151823879914	0.173826796099586	not-significant
Atg12	646.788756445306	0.120241234087958	0.067491892993314	1.78156558891999	0.0748201001577891	0.335966385224653	0.473704173329647	not-significant
Atg13	1126.61604404745	-0.0882850722039232	0.0899571424238606	-0.981412590763955	0.326389319687789	0.614007596871526	0.211826255472883	not-significant
Atg14	250.68602576342	0.0434258797162914	0.105291717202462	0.412433958435584	0.680021377244416	0.845718593921906	0.0727741209294764	not-significant
Atg16l1	611.381352064959	-0.0598414500147564	0.0924765668967751	-0.647098524770639	0.5175681800177	0.751256419796286	0.124211803747688	not-significant
Atg16l2	150.259228087164	0.427912429417125	0.189212907770615	2.26153931282473	0.0237258811567659	0.236552282795739	0.626072856531886	not-significant
Atg2a	1088.48710674927	-0.432324018243325	0.236513614326159	-1.82790330897035	0.0675640643684446	0.322086224660531	0.492027849169288	not-significant
Atg2b	688.079105105032	-0.192527967119141	0.171327035765377	-1.12374539289174	0.261121053392173	0.555592509249185	0.255243618250611	not-significant
Atg3	915.586981171805	-0.0285860151475882	0.0755211801707742	-0.378516531163143	0.705046915613876	0.858981410875213	0.0660162345874689	not-significant
Atg4a	349.828114852262	0.0134957828239366	0.120125207342516	0.11234763396042	0.9105477744046	0.962710659976733	0.0165042192688255	not-significant
Atg4b	666.392299803895	-0.223512344237445	0.201250182979723	-1.11061933424411	0.266732236981237	0.561634215161812	0.250546442538973	not-significant
Atg4c	228.343501436291	0.350961504358486	0.136009920098909	2.58041107665721	0.00986827675761923	0.191299842725373	0.718285387022002	not-significant
Atg4d	522.129056406073	-0.0934128511843737	0.131756940347809	-0.7089786005791	0.478337756581526	0.728364249838448	0.137651378746029	not-significant
Atg5	549.277578952421	0.109047120175583	0.12855291572093	0.848266408926178	0.396289620468282	0.667960508569429	0.175249213298962	not-significant
Atg7	607.870371526049	-0.0471579505280577	0.172772566125074	-0.27294813977538	0.784893080756958	0.902352103003652	0.0446239651706562	not-significant
Atg9a	1248.31634036501	0.0585745376529997	0.176541055172971	0.331789892133643	0.740047917264405	0.878365680739755	0.0563246411960315	not-significant
Atg9b	1787.10334185277	-1.09829105537372	0.445726490291042	-2.46404707661998	0.0137378066515254	0.206908414445808	0.68422184730877	not-significant
Atic	724.424247726086	0.105817525701949	0.123100890807235	0.859599999707958	0.390009575185918	0.663020607887951	0.178472972722029	not-significant
Atl1	42.2739634186145	-0.167807781754291	0.23793923252718	-0.705254782794685	0.480651694451495	0.729987973164182	0.136684294991129	not-significant
Atl2	1517.21665103746	-0.170130729025607	0.167149445556337	-1.01783603564671	0.308755883595594	0.599045880589931	0.22253991396467	not-significant
Atl3	1585.64934057532	-0.0704681478417716	0.128236425428552	-0.549517405887406	0.582650422867336	0.792539312386114	0.100979186234612	not-significant
Atm	386.158041552886	0.182503716978805	0.145671152494749	1.25284734728369	0.210261266795467	0.505339902240181	0.296416407998587	not-significant
Atmin	667.180535070199	-0.0351701574676563	0.098097735714799	-0.358521603086814	0.719953003989483	0.868777712750175	0.0610913288161953	not-significant
Atn1	2099.39589425557	-0.0825045192085859	0.141495143605159	-0.583090819277969	0.559832163712836	0.777558822287491	0.109266746701689	not-significant
Atoh1	0.896465485012777	-0.616139748271784	1.1466320951841	-0.537347376599345	0.591027685700549	NA	NA	not-significant
Atoh7	14.4158176056672	-1.96456706011106	1.73172541045781	-1.1344564491848	0.256603131983488	0.551380468454586	0.258548621967335	not-significant
Atoh8	193.694026784968	0.140882291269933	0.27591482306953	0.510600661836972	0.609630712342767	0.807566871476118	0.0928215052685405	not-significant
Atox1	919.56435107802	-0.373905520871652	0.179276402923793	-2.08563712108052	0.0370115061457438	0.265299807575724	0.576263065015151	not-significant
Atp10a	213.962039940826	0.845457587091675	0.286571433234735	2.95025075440492	0.00317516116869835	0.138908765186026	0.857270349281677	not-significant
Atp10b	227.246242890485	-0.646070435213229	0.258368951002864	-2.50057304759529	0.0123992559349002	0.200907308862637	0.697004263645111	not-significant
Atp11a	1863.69166983962	0.106735742173829	0.131472466378315	0.811848633513078	0.416878491878384	0.683835946907782	0.165048073569606	not-significant
Atp11b	934.198509373214	-0.0434818541329706	0.147504123045941	-0.294783991356147	0.768158896364964	0.893983358228502	0.0486705656524052	not-significant
Atp11c	400.373962376991	0.259489718334746	0.175941957629495	1.47485978802845	0.140250243227078	0.424962906751687	0.371648976058156	not-significant
Atp12a	900.149422436393	-2.24388144596605	0.680357766287429	-3.29809044175455	0.000973447743751286	0.0941882851990542	1.02600310983756	not-significant
Atp13a1	892.535108080129	-0.0932376071113248	0.135125965635035	-0.690005112438215	0.49019097232945	0.735216466076392	0.133584774954323	not-significant
Atp13a2	1786.648802562	-0.111758645920375	0.312592494737612	-0.357521846499175	0.720701174322754	0.868927274112599	0.0610165708163528	not-significant
Atp13a3	1145.44216692434	0.247559206492584	0.149823786316431	1.65233580447455	0.0984661142089219	0.371175071582229	0.430421199042138	not-significant
Atp13a4	120.450200985656	-2.96124679273356	1.16286174410034	-2.54651664977126	0.0108804020996354	0.195093558910277	0.709757068770019	not-significant
Atp13a5	21.1885613244838	-0.0991093890531224	0.47173281162068	-0.210096449964172	0.833592396167362	0.928896497352059	0.0320326747395021	not-significant
Atp1a1	5068.78724414537	-0.165782294294855	0.318258942677467	-0.520903805247866	0.602433784461631	0.803804993697847	0.0948493000490816	not-significant
Atp1a2	7134.62924441644	0.242208547083617	0.473734203429287	0.511275194677327	0.609158371800644	0.807188820786939	0.0930248615186243	not-significant
Atp1a3	351.648470434609	2.37018612762976	0.935985826728486	2.53228848124141	0.0113320716767146	0.196722865397945	0.706145158438448	not-significant
Atp1a4	26.586579217427	-0.573256299297378	0.43001820856193	-1.33309773373194	0.182499733007042	0.475224738934217	0.323100959224333	not-significant
Atp1b1	2751.3735459727	-0.176885970994451	0.254192177496648	-0.695874958609944	0.486507140817333	0.734292492872844	0.134130911831086	not-significant
Atp1b2	1684.13571247842	0.347055159664728	0.52841452336433	0.656785807958274	0.511318650905948	0.746573012555723	0.12692771319081	not-significant
Atp1b3	3413.9239932235	-0.275200237022005	0.158994567755507	-1.73087823632561	0.0834734840777233	0.350176983067972	0.455712403241387	not-significant
Atp1b4	73.6239483963537	0.757550537991243	0.474371913947834	1.59695486962272	0.110275767511659	0.38834925302174	0.410777525861187	not-significant
Atp23	62.9915172474099	-0.0494930767240737	0.163697480566372	-0.302344767633773	0.762389254555069	0.890980025709944	0.0501320320138401	not-significant
Atp2a1	89244.3476642586	0.236902177903629	0.556445879656528	0.42574163375935	0.67029612103299	0.840672321586565	0.0753732511198945	not-significant
Atp2a2	4106.12062064241	0.386347768369584	0.207657829062757	1.86050181740475	0.0628145615667124	0.312649996656677	0.504941571627441	not-significant
Atp2a3	451.271082510051	0.908784668128958	0.395135611037479	2.29993106858384	0.0214521255985923	0.231217839463846	0.635978661247093	not-significant
Atp2b1	1955.13909286178	0.263701633897238	0.172463620063336	1.52902759318397	0.126257603590326	0.407279024997881	0.390107955645013	not-significant
Atp2b2	6.37401593607841	0.029786385893451	0.468929716312838	0.0635199366925588	0.949352484114987	NA	NA	not-significant
Atp2b3	33.2260623680855	0.34269054111827	0.550056979615593	0.623009167809777	0.533278497308635	0.760867334091069	0.11869106083114	not-significant
Atp2b4	2043.83664492369	-0.297822295214318	0.174656145380154	-1.70519219101099	0.088158585947132	0.355522085565868	0.449133415070765	not-significant
Atp2c1	1063.82054755648	0.124638326960185	0.153504823675829	0.811950556181842	0.416820003238374	0.683835946907782	0.165048073569606	not-significant
Atp2c2	584.583065640112	-1.99632262022901	0.624281160857932	-3.19779411168762	0.00138483114203826	0.105682602042595	0.975996502369032	not-significant
Atp4a	8.84791139438148	-0.5070803146448	0.514151407626014	-0.986247060931209	0.324011890827032	0.61197361198267	0.213267304026644	not-significant
Atp5a1	13105.3731498125	0.081209222886143	0.149655544004268	0.542640925376123	0.587377055370251	0.794796524551898	0.09974404062014	not-significant
Atp5b	20700.1077438209	0.0337879768869453	0.163684078203137	0.206421890619156	0.83646137278657	0.930717817073613	0.0311819721485053	not-significant
Atp5c1	5449.89049490663	0.0916034628339985	0.200648435155311	0.456537140511928	0.648003769531656	0.828792961707376	0.0815539457077076	not-significant
Atp5d	4842.59819509001	-0.158305118202728	0.144774722131508	-1.09345827691473	0.274192638404062	0.569975248336003	0.244144003528371	not-significant
Atp5e	1640.97141259452	0.133239890329942	0.267873157932647	0.497399184592595	0.618907580481542	0.812127249321568	0.090375917374068	not-significant
Atp5g1	2991.90245275053	0.0754057843016291	0.224396364402516	0.336038351166725	0.736841946306205	0.876380602908235	0.0573072433239559	not-significant
Atp5g2	2693.57047382577	-0.049514232917138	0.120130064655643	-0.412171866044294	0.680213456654243	0.845752885513665	0.0727565118249071	not-significant
Atp5g3	2035.74931648811	0.0675273264889174	0.162002244083867	0.416829574619715	0.676803068611507	0.844184472676719	0.0735626402091352	not-significant
Atp5h	3372.01236285164	-0.127436024497715	0.13573825403591	-0.938836479096019	0.347814706459749	0.631333281440319	0.199741315749637	not-significant
Atp5j	3131.08403065866	0.0261041012118748	0.222201552408281	0.117479382699857	0.906480181122634	0.961549800461333	0.017028217920078	not-significant
Atp5j2	3578.89812406334	-0.0726904609353367	0.195990146675298	-0.370888343972541	0.710720697145477	0.862531133763299	0.0642252197589561	not-significant
Atp5k	514.692314059649	-0.239176855160148	0.171604678510831	-1.39376651753147	0.16338812210738	0.452840787855689	0.344054462687997	not-significant
Atp5l	3185.72873388251	-0.122278772462963	0.130365501443949	-0.937968796258089	0.348260446156564	0.631541294004495	0.199598247369987	not-significant
Atp5md	1986.5111763833	-0.035419720437739	0.177376926289438	-0.199686177783588	0.841726024590117	0.93401463444021	0.0296463190516652	not-significant
Atp5mpl	1178.96391046217	-0.0719106788136243	0.171348348385193	-0.41967535427869	0.674722631789367	0.843031655484193	0.0741561174938915	not-significant
Atp5o	3484.90640928821	0.0271693523015884	0.200274424114521	0.135660618782019	0.892089581490849	0.955355691130779	0.0198349049237528	not-significant
Atp5pb	3936.23684020596	0.155416680431149	0.144563617258966	1.07507465140929	0.282341307297537	0.576841026076328	0.238943859306408	not-significant
Atp6ap1	3506.24298403051	0.167866867347396	0.133976116232908	1.25296114014509	0.210219849278102	0.505339902240181	0.296416407998587	not-significant
Atp6ap1l	1.30130934443091	-1.24816341255717	1.05466537561926	-1.18346865404992	0.236623462399243	NA	NA	not-significant
Atp6ap2	1177.8562817783	0.231317121980298	0.185565953949011	1.2465493645664	0.212562778025859	0.50687097072889	0.295102580769631	not-significant
Atp6v0a1	2122.81706322162	0.0532718126417754	0.218219805366593	0.244119971385194	0.807137905459954	0.915051713668372	0.0385543613147837	not-significant
Atp6v0a2	1461.39602003526	-0.317258838948629	0.189973918395569	-1.67001260819406	0.0949168690890926	0.365256952767048	0.437401508399487	not-significant
Atp6v0a4	271.251488214964	-0.579298871578464	0.269549391880332	-2.14913811356565	0.0316234532677196	0.252834856930854	0.597163052505276	not-significant
Atp6v0b	2266.20401497788	-0.0514743005269769	0.11269456558971	-0.456759385491408	0.647844001156308	0.828792961707376	0.0815539457077076	not-significant
Atp6v0c	5266.68334744482	0.164505374615306	0.294303369032087	0.558965312413296	0.576185393764659	0.788827296192458	0.103018069693805	not-significant
Atp6v0d1	1953.95647554036	-0.117129267709673	0.140634232638785	-0.832864555890287	0.404921121406215	0.674414191994922	0.171073299237065	not-significant
Atp6v0d2	487.722343182529	3.63115981659935	1.08146753152514	3.3576225922183	0.0007861587325194	0.0879586707296677	1.05572134251193	not-significant
Atp6v0e	1893.74178524641	-0.120887214087962	0.144845162507487	-0.834596143876836	0.403945134042931	0.67376992292651	0.171488379817639	not-significant
Atp6v0e2	411.512893063877	0.00994395141563276	0.231987865129835	0.0428641015773281	0.965809865226132	0.987691913124035	0.00537850206817295	not-significant
Atp6v1a	2023.88646703065	0.109866405075099	0.280431183454129	0.391776705150445	0.695223208526367	0.853874851123424	0.0686057773781527	not-significant
Atp6v1b1	14.1330601777936	-1.1751800089461	0.659018192403388	-1.78322847911119	0.0745491183330604	0.335044349843211	0.474897701568108	not-significant
Atp6v1b2	1979.243817636	0.238715295886866	0.222523401776854	1.07276490463798	0.283376610913371	0.577551424198062	0.238409340871025	not-significant
Atp6v1c1	813.093384754575	0.188098084358536	0.220144477439359	0.854430174885262	0.392866682619722	0.665513328899952	0.176843242052971	not-significant
Atp6v1c2	665.654375285193	-0.828816058068858	0.299391292240704	-2.76833722138621	0.00563431234444534	0.165908828111821	0.780130504281589	not-significant
Atp6v1d	1172.94218550605	-0.216796197723488	0.1606285014466	-1.34967453329297	0.177120404678536	0.468641476798792	0.329159277096934	not-significant
Atp6v1e1	1852.38008402773	-0.174327596556764	0.0722159239575168	-2.41397723664545	0.0157794481529466	0.215295922090732	0.666964196048622	not-significant
Atp6v1f	1135.39995156666	-0.105016460057632	0.128200227430752	-0.81915970168116	0.412695303335746	0.680406027391764	0.167231847835205	not-significant
Atp6v1g1	1644.40208796033	-0.126158751278642	0.15368820617046	-0.820874642382877	0.411717676235979	0.679702578073559	0.167681082820129	not-significant
Atp6v1g2	44.1498129378909	0.0617095337140184	0.214105767381034	0.288219857264269	0.773178449536278	0.896061429266336	0.0476622163681081	not-significant
Atp6v1h	859.815415057122	-0.115039362680842	0.122121694580998	-0.942005948046702	0.346189594649194	0.630404120943403	0.200380956531936	not-significant
Atp7a	930.878292298839	-0.00907544908299126	0.284752433769977	-0.0318713661647661	0.974574633524956	0.991672434113113	0.0036317588437839	not-significant
Atp7b	3.31393876183657	-0.315924691490044	0.940236852974466	-0.336005433620909	0.736866769020037	NA	NA	not-significant
Atp8a1	663.626410314642	0.16329827210843	0.133595843696433	1.22233048267197	0.221582676326608	0.516447247592317	0.286974032807665	not-significant
Atp8a2	44.5121269662675	-0.271989008763316	0.461017887949194	-0.589974957312914	0.555207438909485	0.774891651133172	0.110759018273786	not-significant
Atp8b1	332.268959477682	0.029037369444945	0.172304602477874	0.168523469642512	0.866171481601048	0.945834073869367	0.0241850444896687	not-significant
Atp8b2	888.861506010978	0.423063913334268	0.205588711398988	2.05781684439485	0.0396077184872914	0.269423982886453	0.569563747990699	not-significant
Atp8b4	138.162607706555	1.93356906852279	0.657654011416821	2.94010077480892	0.00328105515035297	0.140670145182776	0.851798064314816	not-significant
Atp8b5	4.59766166972112	-0.172526346915973	0.651194715154431	-0.264938186537737	0.791057080513582	NA	NA	not-significant
Atp9a	1347.29743067893	-0.355120643828149	0.184220294153026	-1.92769556394889	0.0538930042023806	0.29513937065338	0.529972853132974	not-significant
Atp9b	874.085165678228	-0.039651698736727	0.123156565420738	-0.321961712729365	0.747481700154574	0.882046839763166	0.0545083517042972	not-significant
Atpaf1	391.0105439401	0.0583547083675201	0.169220667519597	0.344843861112664	0.730211756889149	0.8723572147528	0.059305642786627	not-significant
Atpaf2	435.446446647435	-0.134726130312554	0.0895784283687851	-1.50400194294435	0.132580866462263	0.415100881107211	0.381846344772303	not-significant
Atpif1	1791.85374986703	-0.502420504175608	0.181790629634318	-2.76373158058947	0.00571445261356486	0.166812647850117	0.777771023942458	not-significant
Atpsckmt	169.144986365375	0.336455719044834	0.12833021312355	2.62179662026208	0.00874676106832835	0.183639585414319	0.736033696370386	not-significant
Atr	292.252562283423	0.0396336256043722	0.152943219769155	0.259139474533055	0.795527628498843	0.907886938031922	0.0419682321464768	not-significant
Atraid	1093.0037809682	-0.002904212488694	0.17081827994743	-0.0170017663776252	0.986435206610729	0.994881826085067	0.00222850249760875	not-significant
Atrip	141.311170113997	0.127902629837533	0.117640836019064	1.08722986137914	0.276935236908685	0.573108845458275	0.241762888516473	not-significant
Atrn	1065.30983715049	-0.122614745054158	0.161392711882079	-0.75972913289756	0.44741651094472	0.70761770351466	0.150201310241471	not-significant
Atrnl1	1002.96269424252	0.0133107286812432	0.213820374179167	0.0622519193147126	0.950362216995872	0.981139709456171	0.00826914682416356	not-significant
Atrx	1679.82848548727	0.097801215655256	0.136899485570351	0.714401630128824	0.474978864273836	0.7261059371447	0.139000012136015	not-significant
Atxn1	483.332341973937	0.0262682488431043	0.147307767484781	0.178322224901129	0.858469925586641	0.942547607802373	0.0256967044816465	not-significant
Atxn10	1271.93649765316	-0.0254012025007941	0.0975306588419871	-0.260443257560144	0.794521879170769	0.90741545564726	0.0421938278414867	not-significant
Atxn1l	528.55888510377	0.178037497882666	0.125993774084598	1.4130658373891	0.157636366879575	0.445748485625125	0.350910123611428	not-significant
Atxn2	842.330993906799	-0.00748257283264726	0.124587055890049	-0.0600589907128942	0.95210865164171	0.982060469783621	0.00786176996782843	not-significant
Atxn2l	2689.56127230229	0.0274988724687554	0.147972644297224	0.185837541792658	0.852572163213006	0.939076804698873	0.0272988864422785	not-significant
Atxn3	496.814439488488	-0.025533629372244	0.0978481061722127	-0.260951697187729	0.794129756968409	0.907305987069115	0.0422462233203395	not-significant
Atxn7	644.592752682471	-0.0834545090725177	0.107011862788074	-0.779862221796759	0.435471977165443	0.697775943319095	0.156284007464386	not-significant
Atxn7l1	681.775381612937	0.293765375257747	0.178429426730451	1.64639533198485	0.0996823935301313	0.373493426494333	0.427717037389039	not-significant
Atxn7l2	127.373758071988	-0.28051885129714	0.203581846905453	-1.37791682097971	0.168228970881108	0.459007728724398	0.338180001795855	not-significant
Atxn7l3	872.583193285547	-0.159808579708727	0.15229608056992	-1.04932825001598	0.294027068323386	0.585332982504338	0.232597003451075	not-significant
Atxn7l3b	1307.09661075158	-0.0509129470831866	0.145404215982015	-0.350147667585401	0.726227878841001	0.870927418610073	0.0600180367381187	not-significant
AU018091	206.291440686884	-3.55903312550338	1.6149920602759	-2.20374651556823	0.027542175869358	0.246596814133891	0.608012538498636	not-significant
AU021092	65.1513004720586	-0.361392713754793	0.328128884114428	-1.10137428081085	0.270733794310689	0.566167148113258	0.24705533420627	not-significant
AU022252	218.195074928026	0.238677167401271	0.172022632996724	1.38747537602111	0.165296854614529	0.455250991989031	0.341749099207083	not-significant
AU040320	678.486412783342	0.17785096502597	0.123657476460869	1.43825484811871	0.150361757973179	0.436958177849861	0.359560128242882	not-significant
AU041133	36.4402367209489	-0.00642952447021673	0.207021395597788	-0.0310572945933972	0.975223847203574	0.991937528124161	0.00351567869792769	not-significant
Auh	521.845917127715	0.0551478255454269	0.146852152054604	0.375532974994614	0.707264127348633	0.860227187458133	0.0653868356990899	not-significant
Aunip	8.85082171150507	-1.28486440061216	0.71428083619128	-1.79882244561309	0.0720467715876209	0.330824762263023	0.480401990922069	not-significant
Aup1	1693.81235842509	0.0987450497300778	0.120330550447838	0.820614959065468	0.411865624184268	0.679724611542611	0.167667004811243	not-significant
Aurka	134.755982157746	-0.568600080067856	0.368490470031291	-1.54305233462231	0.122818078459504	0.403610279070337	0.394037781764463	not-significant
Aurkaip1	886.270620524901	-0.12995679735201	0.0863269593671324	-1.50540223245125	0.132220695487304	0.414699567657027	0.3822664174073	not-significant
Aurkb	134.05557917565	-0.741709139435898	0.539861097853746	-1.37388884360183	0.169476193666449	0.460151771833198	0.337098901365556	not-significant
Aurkc	1.04208962372172	1.37814785434822	1.34846360817291	1.0220133832277	0.306774566218801	NA	NA	not-significant
Auts2	302.984808808196	-0.399029978780828	0.210993018849322	-1.89119991247573	0.0585976630397465	0.303968784161114	0.517171013636833	not-significant
Aven	249.856687717168	0.0458162175737046	0.156208467888986	0.293301753694078	0.769291513312608	0.894225513513092	0.0485529432581023	not-significant
Avil	59.2765712914282	0.161518663665403	0.354676803370163	0.455396750310824	0.648823832756926	0.828866221189225	0.0815155588196631	not-significant
Avl9	401.32871610304	0.0400511781950478	0.122471566084588	0.327024300215004	0.743649505907266	0.880034101124667	0.0555004987096892	not-significant
Avp	12.5029983591212	-1.91127656214005	1.10605325492788	-1.72801495192442	0.0839855437693479	0.351108140689487	0.454559100994527	not-significant
Avpi1	453.897461241082	-0.780668266122148	0.32530085796416	-2.39983463618211	0.0164024798091303	0.217043226934302	0.663453762236957	not-significant
Avpr1a	200.339928170305	0.12044722937364	0.405453136315065	0.29706819009545	0.766414449321114	0.893222809038501	0.0490401954605623	not-significant
Avpr2	1.35918375355305	1.39025504259597	1.19238242831647	1.16594727461632	0.243635763617524	NA	NA	not-significant
AW146154	118.31909397589	0.0481498185358848	0.163599492567736	0.294315207096067	0.768517053411819	0.894098026965179	0.0486148634902259	not-significant
AW209491	182.297980494626	0.109450995852322	0.106477514277532	1.02792591088331	0.303984680138409	0.593776428406598	0.226377046915344	not-significant
AW549877	1511.7636182286	0.0180852221938592	0.109861508360291	0.164618367832241	0.869244373020562	0.947192194681444	0.0235618894015029	not-significant
AW551984	219.89158648274	1.00265161282752	0.526143303470916	1.90566259460707	0.0566939952979842	0.300280979200009	0.52247217659256	not-significant
AW554918	188.335871507581	-0.312424688633677	0.121441983218157	-2.5726250539934	0.0100930485559936	0.19221310678298	0.71621700163393	not-significant
Awat1	828.541815300591	-0.345885763021788	0.47011504997691	-0.73574705391537	0.461884648129121	0.71783530197425	0.143975187580345	not-significant
Awat2	778.849562079797	0.0769096982410826	0.471020115308726	0.163283256365119	0.870295416462579	0.947522996080418	0.0234102410436489	not-significant
Axdnd1	2.40015224572211	-0.166358780671292	0.822270475068527	-0.202316373645093	0.839669400330333	NA	NA	not-significant
Axin1	697.894759327476	-0.018499388070063	0.101531282046281	-0.182203826222055	0.855422770365928	0.940778130310196	0.0265127869269479	not-significant
Axin2	540.432396296557	-0.406089171724085	0.186204162150427	-2.18088128124666	0.0291921985763974	0.24979496540854	0.602416319033636	not-significant
Axl	4480.46201113925	0.423590029791003	0.217799189325883	1.94486504335517	0.0517912232414357	0.290410211637692	0.536988116691197	not-significant
AY074887	0.800103529418245	-0.341990897895541	1.33447334182553	-0.256274057470271	0.797739227647572	NA	NA	not-significant
Azi2	1029.68220904939	0.239159624811423	0.0854186833896553	2.7998514531118	0.00511261278137626	0.163416836430951	0.786703201216229	not-significant
Azin1	1161.93543407486	0.34093660594404	0.110657633840126	3.08100394082718	0.00206303918331386	0.125169367426396	0.902501942574735	not-significant
Azin2	144.998030532558	0.200471392340376	0.37198549407704	0.538922607285479	0.589940257272997	0.796445603122374	0.0988438809683496	not-significant
B020011L13Rik	0.646788052478969	-0.722371612601727	1.82686532113641	-0.395415909560521	0.692535969604094	NA	NA	not-significant
B230118H07Rik	329.450844083564	-0.0319324443385481	0.271457229207847	-0.117633427673788	0.906358117367601	0.961549800461333	0.017028217920078	not-significant
B230219D22Rik	1169.24632471626	0.227593858096718	0.105213580869936	2.16316046098713	0.0305288401661769	0.251321290658333	0.599770718634784	not-significant
B230307C23Rik	133.003859501692	-0.117574391334157	0.169282757676683	-0.694544399842038	0.487340866657442	0.734556240777695	0.133974947151678	not-significant
B230311B06Rik	6.56903795907337	-0.284419620205136	0.720924588758499	-0.394520626207152	0.693196702004246	NA	NA	not-significant
B2m	21757.5476578196	0.0366862159593323	0.38362166058561	0.0956312422591825	0.923813451174202	0.968858016584254	0.0137398629203398	not-significant
B3galnt1	336.417566967851	0.73544477574046	0.322512891574596	2.28035776228919	0.0225864785448643	0.233205771732274	0.632260705197507	not-significant
B3galnt2	656.185340155292	0.0277559954767667	0.149376816997066	0.18581193544452	0.852592244402393	0.939076804698873	0.0272988864422785	not-significant
B3galt1	37.9567759510835	0.244541320041143	0.447327961188168	0.546671214988676	0.584604633411631	0.793431412805532	0.100490609334466	not-significant
B3galt2	379.953519332617	-0.169873729170629	0.522037565436936	-0.325405182342478	0.74487443382407	0.880428804475164	0.0553057573272533	not-significant
B3galt4	89.5219716363548	0.324913956622903	0.224100818162079	1.44985618208636	0.147098628627467	0.432566583741842	0.363947033341363	not-significant
B3galt5	16.7988095000319	-1.3730206707803	1.06471513030468	-1.28956622452374	0.197201309035499	0.491142882880865	0.308792144904316	not-significant
B3galt6	64.8364531290235	0.0989014565039797	0.161206699682002	0.613507110430729	0.539541082698382	0.763888401135241	0.116970084240162	not-significant
B3gat1	10.2421924272789	0.108610682742436	0.934112368293291	0.116271539087827	0.907437341116874	0.961712614198822	0.0169546875402407	not-significant
B3gat2	31.5187317138927	-0.47594118488937	0.222649563160945	-2.13762460672483	0.0325472229732326	0.254653596396287	0.594050186033913	not-significant
B3gat3	650.823859379205	0.0069327115182703	0.116511289130331	0.0595024874414984	0.952551884297844	0.982301957968309	0.00775499029713073	not-significant
B3glct	246.632664675279	0.229682534068374	0.120004054702398	1.91395644620484	0.0556257210415922	0.297846034214041	0.52600817810811	not-significant
B3gnt2	464.474982660927	0.0434730086221418	0.248366234438029	0.17503590502351	0.861051420941342	0.943293937000346	0.0253529569699026	not-significant
B3gnt3	61.1657691146296	0.746936593979259	0.343913224786632	2.1718751712519	0.0298650797137534	0.249901821726231	0.602230577956119	not-significant
B3gnt4	2.2653661249403	-0.136680650319728	0.795769275321113	-0.171759144966453	0.863626885706926	NA	NA	not-significant
B3gnt5	56.9066136929605	-1.08825118466821	0.847289917126172	-1.28439057596641	0.199005328723178	0.492830275498836	0.307302620490131	not-significant
B3gnt6	4.61517132608968	-0.194770576072344	0.654705202111526	-0.297493551974505	0.766089730069085	NA	NA	not-significant
B3gnt7	28.6759404465257	1.11589506226301	0.84849728581625	1.31514275993179	0.188461928116182	0.481393628052945	0.317499662544079	not-significant
B3gnt8	202.723713088646	-0.698390741128401	0.374316045448007	-1.86577826310523	0.062072394706726	0.310910208619362	0.507365017827284	not-significant
B3gnt9	369.641974644796	0.297291986155619	0.274547289309044	1.08284436864708	0.278877508101185	0.574720377395066	0.240543404165518	not-significant
B3gntl1	152.745423374609	-0.184348357259357	0.134553782077323	-1.3700719103787	0.170664455249618	0.461611363709832	0.335723508483765	not-significant
B430306N03Rik	133.888119839948	2.51650923974897	0.925619539414456	2.71872959957274	0.00655331564390381	0.172413005394253	0.76342997773446	not-significant
B4galnt1	690.295372049024	0.383818205778642	0.367738488113685	1.04372595794212	0.296612196509318	0.587621419711565	0.230902381886223	not-significant
B4galnt2	13.9661372853754	-0.10568483335512	0.552764725004385	-0.191193157910504	0.848374263935575	0.937171179385698	0.0281810756301485	not-significant
B4galnt3	171.062188279144	-1.44512947772221	0.481388962590971	-3.00199960951352	0.00268212519779773	0.132639453929645	0.877327274759951	not-significant
B4galnt4	44.1696851886825	-1.3826101443802	0.648839058701554	-2.13089844983601	0.0330975091316851	0.255309350037462	0.592933280004529	not-significant
B4galt1	2102.4963728005	0.472379586185244	0.170399604923602	2.77218709748202	0.00556810225915912	0.165908828111821	0.780130504281589	not-significant
B4galt2	258.297023772507	0.321178685610326	0.18131720900267	1.77136349813104	0.0765002744577475	0.338835735096168	0.470010793333458	not-significant
B4galt3	325.704238352825	-0.179781672243004	0.147701840144755	-1.21719317827598	0.223530725070763	0.519132992066713	0.284721369855087	not-significant
B4galt4	153.813023811967	0.286271854926113	0.176867159399653	1.61856986846974	0.105539842581357	0.381553547733901	0.418444503964874	not-significant
B4galt5	588.486672485325	1.37980573326081	0.57223571547196	2.41125413173974	0.015897766746878	0.215612581424443	0.666325900796115	not-significant
B4galt6	441.719085855082	0.217909723187724	0.374087914369133	0.582509391021653	0.560223617803838	0.777827021654081	0.109116973567816	not-significant
B4galt7	210.176961432524	0.420032407551043	0.191343088508271	2.19517940692635	0.0281507308712711	0.247868885049398	0.60577798674352	not-significant
B4gat1	421.897542830251	0.115466869870092	0.139217673087749	0.829398073600282	0.40687919120573	0.67540492401676	0.170435777479831	not-significant
B9d1	88.3027935513116	-0.332646341494698	0.197268866631795	-1.68625869441216	0.0917459831682561	0.360275654434204	0.44336508426132	not-significant
B9d2	101.127624811004	0.430569195341159	0.225054638973307	1.91317627268384	0.0557254899869993	0.298241420021298	0.52543204150843	not-significant
Baalc	22.2594243244731	-0.0117990943068057	0.423303818504809	-0.0278738196798754	0.977762789196939	0.992487590429832	0.00327491473264565	not-significant
Baat	1.11173180033479	0.788794024698999	1.13288526959408	0.696269998268782	0.486259758159859	NA	NA	not-significant
Babam1	1026.05341214595	-0.0843854235027739	0.105837466048059	-0.797311449845707	0.425270172208997	0.690753885314963	0.160676663608551	not-significant
Babam2	659.410780835826	0.00813690357546759	0.107888338487647	0.0754196763943975	0.939880804295229	0.976320955774199	0.010407388882761	not-significant
Bace1	315.912291232275	0.463650306677615	0.225676735106426	2.05448872015525	0.039928414007512	0.27016665538323	0.568368253673319	not-significant
Bace2	315.642984725656	-0.446211140478361	0.304734578108629	-1.46426159856168	0.143122485315387	0.427357935871531	0.369208226949455	not-significant
Bach1	906.46557128601	0.275558386800453	0.181321403675052	1.51972343703165	0.128580498618782	0.410137761721737	0.387070243020764	not-significant
Bach2	131.467960314174	-0.210628113907089	0.372171342625838	-0.565943934374452	0.571431894049382	0.786142422433435	0.10449876735278	not-significant
Bad	412.775976615499	-0.0554428816486069	0.0757784580862486	-0.731644362379393	0.464385663650621	0.719593275822953	0.1429129035347	not-significant
Bag1	2718.1249653531	0.0248275323401285	0.148443647580077	0.167252238441092	0.867171582903124	0.945980997748665	0.0241175873358226	not-significant
Bag2	153.605653285818	-0.0918484593131464	0.379842743559562	-0.24180653933894	0.808930071599443	0.916025101931689	0.0380926251519673	not-significant
Bag3	1886.44566567957	0.537096231682326	0.213748380636618	2.51274994497111	0.0119794212032448	0.199379236374004	0.700320071689995	not-significant
Bag4	434.708989485465	-0.30938596035863	0.165853579931093	-1.86541623332562	0.0621230836896263	0.31096065951473	0.507294551283067	not-significant
Bag5	424.266684110926	-0.068002546919885	0.0805281238685674	-0.844457112037954	0.398414019575629	0.670091769303825	0.173865716443855	not-significant
Bag6	2809.62436271967	-0.103243807917399	0.0943781580276062	-1.09393751769556	0.273982382737711	0.569830924102897	0.244253985769025	not-significant
Bahcc1	326.064856037815	-0.494369809597714	0.134015242640593	-3.68890732021831	0.000225219236075788	0.0520654599998649	1.28345029025148	not-significant
Bahd1	500.756070820533	-0.229015758588882	0.237383737579184	-0.964749148043425	0.33467047181786	0.620521005321221	0.207243512568649	not-significant
Baiap2	1178.31853628939	-0.218410622694132	0.118692017914783	-1.84014583736325	0.0657468292788744	0.318212380871743	0.497282927016037	not-significant
Baiap2l1	4130.47469271691	-0.581542516479864	0.281468740888912	-2.06609982566193	0.0388190547086084	0.267505565120707	0.57266717859201	not-significant
Baiap2l2	28.5751508094923	-0.483320941936768	0.336564779254331	-1.43604135586492	0.150990573720316	0.437292919388212	0.359227554659542	not-significant
Baiap3	6.21213804424291	-0.713709958011219	0.635494732732779	-1.12307769246504	0.261404499359917	NA	NA	not-significant
Bak1	983.591852653608	0.360907808435887	0.308961649849404	1.1681314124643	0.242753761235505	0.537455984967909	0.269657096562625	not-significant
Bambi	522.922078485505	-1.68680268406399	0.909594782323379	-1.85445510115547	0.0636740779634903	0.313669648085079	0.503527503319788	not-significant
Banf1	939.490074484498	-0.0203569708914523	0.145917818102231	-0.139509836127004	0.889047283843777	0.954652098691257	0.0201548683599681	not-significant
Bank1	67.9341664633383	0.623666597916267	0.536228979285656	1.1630602261502	0.244805067929643	0.539748255186413	0.267808752910615	not-significant
Banp	485.166896527077	0.733686798555972	0.270446457288363	2.71287265476612	0.00667027345273483	0.172995123305103	0.761966139365628	not-significant
Bap1	758.352368051902	0.0626027675750958	0.0722293542766703	0.866721960926019	0.386094369722958	0.661061946684326	0.179757841811455	not-significant
Bard1	33.5413494617893	-0.836991829766285	0.5691917035369	-1.47049197057038	0.141428558755744	0.426465733127125	0.370115859013862	not-significant
Barhl1	0.859958764191566	-1.79630985706982	1.52418914992992	-1.17853473576584	0.238583492836338	NA	NA	not-significant
Barx2	649.946615549452	-0.935457248714004	0.302852040446423	-3.08882597368365	0.00200949110190352	0.12406986996914	0.906333672932205	not-significant
Basp1	1128.33811426848	1.22352078370012	0.470206869245189	2.60209040685477	0.0092657422680968	0.188124516544261	0.725554603141441	not-significant
Batf	64.5082639739485	0.928786328572105	0.445040525121879	2.08697023336863	0.036890825359113	0.264969719983692	0.57680375321551	not-significant
Batf2	78.5046899429498	1.02217130434689	0.658018722182307	1.5534076309514	0.120325780996888	0.400287064738292	0.39762844387828	not-significant
Batf3	24.3219963476698	0.505694367340082	0.46835185538074	1.07973174768142	0.280261652116088	0.575930391479601	0.239630003422457	not-significant
Bax	545.47540383857	0.2769447245769	0.201401467932993	1.37508791479633	0.169104190606523	0.460127822225398	0.337121505762265	not-significant
Baz1a	965.488047180445	-0.543095499321548	0.423443530285683	-1.28256889166577	0.199643154657134	0.493601202574492	0.306623790889665	not-significant
Baz1b	1733.23850665445	0.108122209941816	0.0909414588867445	1.18892099670919	0.234470756880739	0.530884511776358	0.274999944743946	not-significant
Baz2a	2094.4283546362	-0.357001309081601	0.194988997343143	-1.83087924932168	0.0671185682029386	0.321291940921088	0.493100167873307	not-significant
Baz2b	835.904743839674	-0.0951126834956439	0.171889806973503	-0.553335216149877	0.580033890898294	0.790941218045656	0.101855791631295	not-significant
Bbc3	113.726261236206	0.209175586377706	0.244448331385845	0.855704701242311	0.392161139159616	0.664944607406352	0.177214531688989	not-significant
Bbip1	253.395517570605	0.146371173710128	0.143349674106526	1.02107782680661	0.307217567380519	0.597347986251492	0.223772596039568	not-significant
Bbof1	25.4552475623836	-0.369546714646186	0.313241198858918	-1.17975130982891	0.238099140030046	0.53331773611895	0.27301397309472	not-significant
Bbox1	797.146481251648	-0.423319150177782	0.37064182936177	-1.14212459750353	0.253402232427271	0.548036014537623	0.261190900637857	not-significant
Bbs1	125.981136912426	-0.0275097550399971	0.202439456515504	-0.135891270968168	0.891907236220492	0.955355691130779	0.0198349049237528	not-significant
Bbs10	40.3467819303248	0.0236558692699199	0.191614478983907	0.123455541540296	0.901746377616268	0.960003617511852	0.0177271304370196	not-significant
Bbs12	76.2552258134073	0.299979135231933	0.226530004893218	1.3242357690026	0.185424754932303	0.477742528609023	0.320806096129037	not-significant
Bbs2	202.796566574118	-0.38067799740321	0.119589938265986	-3.18319419612481	0.00145659885699285	0.108269134457643	0.965495335113063	not-significant
Bbs4	141.31337579078	-0.0395703831730526	0.132695231132528	-0.298205013362779	0.765546695664273	0.893152602453637	0.0490743319944838	not-significant
Bbs5	83.0761772419435	-0.171756752507979	0.187448921553277	-0.91628562642417	0.359517104867767	0.639810077839987	0.193948923495697	not-significant
Bbs7	106.608030294742	0.00517614578722106	0.150484845835078	0.0343964587164728	0.972561007337399	0.990803030770178	0.00401267361955644	not-significant
Bbs9	139.050105599528	-0.117039321200761	0.0997502425214387	-1.17332367563524	0.240666031471336	0.535911222965319	0.270907147937033	not-significant
Bbx	286.05551244622	0.255128978568203	0.164067889351156	1.5550207879017	0.119941118517376	0.399897012071982	0.398051840791455	not-significant
BC003965	287.094204688071	-0.159966007098821	0.154999645736575	-1.03204111427897	0.302052857493294	0.592223630045547	0.227514268014521	not-significant
BC004004	1166.29695855338	-0.0459281590593474	0.108365845854177	-0.423825040974173	0.671693414459401	0.841237490773953	0.0750813806915768	not-significant
BC005537	2139.32263136775	0.438350117129538	0.21699091719659	2.02013117780594	0.0433697826375248	0.276654195190184	0.558062739749003	not-significant
BC005561	119.086589772826	-0.212667581333054	0.135682045860035	-1.56739662926689	0.117022011365744	0.395375339371639	0.402990422298056	not-significant
BC005624	743.046022192504	0.0655466200481819	0.0844937893154109	0.77575666305484	0.437892676432444	0.699377166505559	0.155288550783586	not-significant
BC016579	97.2787272681714	-0.920010541369439	0.395036245742319	-2.3289269055315	0.0198629383014548	0.225206594240539	0.647418897122867	not-significant
BC017158	365.742609747096	-0.0210056314109346	0.0888018610147955	-0.236544945915433	0.813009834829966	0.917918197236133	0.0371960204021611	not-significant
BC024063	32.540130138927	0.191763607258277	0.331846175728787	0.577868968467496	0.563352587374822	0.780285374751992	0.107746533189594	not-significant
BC024139	5.14051944866655	-1.45886722581414	0.773177134337385	-1.88684734845967	0.059180860552556	NA	NA	not-significant
BC024978	339.246126123316	-0.0439472585454564	0.134030338563829	-0.327890379270566	0.742994548204677	0.879734961499382	0.0556481484128127	not-significant
BC028528	105.293810970809	0.512786877445604	0.389586634799638	1.31623323708044	0.188095771242069	0.48093582784379	0.317912868475645	not-significant
BC030867	37.0136446977496	-1.31915148516555	0.676689065057605	-1.94942042554398	0.0512452372284113	0.289331516386959	0.538604256820574	not-significant
BC031181	839.869247812222	-0.188309349906764	0.0799250417651844	-2.35607446362064	0.0184692149917294	0.221978508597614	0.653689070816378	not-significant
BC034090	161.451463628304	0.312925045161811	0.200044352743404	1.56427832563311	0.117752219901311	0.396501452541418	0.401755217351252	not-significant
BC035044	16.5975282881586	0.330342771316866	0.558984007313213	0.590969986609593	0.554540531025747	0.774266553885206	0.111109500618712	not-significant
BC048403	129.633069305203	-0.211677354695697	0.117447501920753	-1.80231466173308	0.0714959130528506	0.330458644348914	0.480882883091689	not-significant
BC048671	1.48419093100748	-2.26442501442044	1.00128673539485	-2.26151504296866	0.0237273822462221	NA	NA	not-significant
BC048679	7.41769905639975	0.440941971134305	0.732559840550166	0.601919388323484	0.547227797748412	0.769506110673494	0.113787927071954	not-significant
BC049352	5.51204009357903	1.15316740681932	0.733970892928697	1.57113506534018	0.116151279145585	NA	NA	not-significant
BC049715	5.96351829650336	0.512683350146919	0.726944759045882	0.70525764683938	0.480649912426531	NA	NA	not-significant
BC049762	2.50351612516734	-2.22689028155168	0.824395379980173	-2.70124061297534	0.00690813417599555	NA	NA	not-significant
BC051019	3.42920645021091	-1.15869034420835	0.701391331291632	-1.65198840150275	0.0985369152890737	NA	NA	not-significant
BC051142	2.08757772246992	0.148514439245578	0.843108945322691	0.176150947121948	0.860175356622887	NA	NA	not-significant
BC052040	103.035826143703	-0.172047802003908	0.173505045145159	-0.991601148312249	0.32139212890456	0.610868455534585	0.214052300700324	not-significant
BC055324	76.9981460760816	-0.451218809756566	0.336668016083728	-1.34024851842282	0.180164562529454	0.471942673674381	0.32611075140595	not-significant
BC067074	147.041240720883	-0.225416000298558	0.332021982676362	-0.678918903144682	0.497189247645885	0.737761581544122	0.13208396412387	not-significant
BC107364	0.953618914121352	-0.596840009838809	1.13188183734007	-0.527298866497751	0.59798606128732	NA	NA	not-significant
BC147527	65.4745056933419	0.969129959576177	0.695213598766533	1.39400316866016	0.163316647789304	0.452840787855689	0.344054462687997	not-significant
Bcam	1968.43309640895	-0.355615166845009	0.168958465462735	-2.10474903326724	0.0353131598049205	0.262483059676186	0.58089872016872	not-significant
Bcan	2.43987474678776	0.375176461613838	1.09557882744472	0.342445885421941	0.732015361918077	NA	NA	not-significant
Bcap29	315.865377230086	0.110214498071079	0.135223870994051	0.815052085559127	0.415042496542667	0.682747168345474	0.165740092395824	not-significant
Bcap31	2251.21859463464	-0.105026518609489	0.105128169001737	-0.999033081302444	0.317778666124593	0.606938622389893	0.21685522540769	not-significant
Bcar1	516.640230526748	-0.341896182059839	0.16438991798602	-2.07978802014436	0.0375449804054547	0.265767977378159	0.57549734877243	not-significant
Bcar3	272.561520723963	0.0563916650431049	0.356076451971867	0.158369543200122	0.87416561188816	0.948970141739206	0.0227474519371965	not-significant
Bcas1	95.8722849888304	-1.00403254218688	0.427245772751705	-2.35001164720798	0.0187728236340122	0.223001920468577	0.651691396838322	not-significant
Bcas2	606.617894711529	-0.143805868813387	0.0849163410195434	-1.69350053342843	0.0903602334174409	0.357793203136927	0.446367913819412	not-significant
Bcas3	638.160557094855	-0.232705085473612	0.195329257317061	-1.19134782300371	0.233517067116497	0.529956029596532	0.275760162278027	not-significant
Bcat1	253.810868306335	0.998010137565699	0.374965674185885	2.66160399810609	0.00777693125086818	0.176492853351615	0.75327287561778	not-significant
Bcat2	1212.10054352767	-0.259791611047398	0.279092766524793	-0.93084322564956	0.351934666249818	0.633830111693391	0.198027132404097	not-significant
Bccip	596.786257059087	-0.0188844798787137	0.132481886280021	-0.142543863232733	0.886650435222279	0.953570337615374	0.0206472668428513	not-significant
Bcdin3d	61.6663139286055	-0.121360839169595	0.169979646841459	-0.713972769238597	0.475244017949652	0.7261059371447	0.139000012136015	not-significant
Bche	367.507804469919	-0.273781188434563	0.411917877863232	-0.664649929385841	0.506274426190753	0.743319015613463	0.128824756918074	not-significant
Bckdha	1021.19980919424	-0.207941808145506	0.173058564705026	-1.2015690093116	0.229530554530718	0.525582750257867	0.279358896855348	not-significant
Bckdhb	612.447422857229	-0.417287672544458	0.176402075583671	-2.36554854110279	0.018003383045582	0.221008009453753	0.655591986954995	not-significant
Bckdk	1428.57179032428	-0.039452676753178	0.222262326588418	-0.177505011122447	0.859111729429522	0.942681078161085	0.0256352101485561	not-significant
Bcl10	548.765719689945	-0.0040303504721496	0.148122166744347	-0.0272096375629303	0.978292528889593	0.992487590429832	0.00327491473264565	not-significant
Bcl11a	280.663864420898	-0.849519025557946	0.418584698593669	-2.02950329625545	0.0424070535903611	0.27587134765064	0.559293403556335	not-significant
Bcl11b	523.10848116813	-0.268077975346135	0.318337252733927	-0.84211939709802	0.399721124842586	0.670210753660496	0.173788608106319	not-significant
Bcl2	256.310905936889	0.0303199249241038	0.1870324819582	0.16211047731741	0.871218855626684	0.948009131718905	0.023187479290594	not-significant
Bcl2a1a	59.4835654016987	3.45065566025336	0.91705999534168	3.76273709220923	0.000168063853023697	0.0444621382707999	1.35200965506755	up-regulated
Bcl2a1b	141.82849206005	3.97135716616831	1.0194605406791	3.89554770165293	9.79770762114075e-05	0.0348889532778854	1.45731205985706	up-regulated
Bcl2a1c	2.84274584639536	1.46537049176715	1.53835997352583	0.952553704584892	0.340816243179411	NA	NA	not-significant
Bcl2a1d	95.4744963298436	1.71096197338718	0.777603755147484	2.20030055418479	0.0277855780010413	0.246596814133891	0.608012538498636	not-significant
Bcl2l1	1131.26910833921	0.0317282168849728	0.188611807564431	0.168219674551044	0.866410463445255	0.945834073869367	0.0241850444896687	not-significant
Bcl2l10	6.74565484444716	0.16284470199617	0.698774271434465	0.233043356994065	0.815727738465375	0.91958199390849	0.0364095411247497	not-significant
Bcl2l11	245.617097099832	0.36830590197843	0.414480492643281	0.88859646838774	0.374219989761703	0.65102308093972	0.186403613970879	not-significant
Bcl2l12	124.755825885306	-0.301254729614999	0.143440203640213	-2.10021125158626	0.0357102620383406	0.263897457688741	0.578564793626367	not-significant
Bcl2l13	1178.45104220751	-0.204756663799979	0.115876133365348	-1.76703051658099	0.0772231177498785	0.339948589251435	0.468586756759582	not-significant
Bcl2l14	41.2298723546863	-0.334293361557574	0.373340675430289	-0.895411037579252	0.37056740250943	0.647864380333262	0.188515896964627	not-significant
Bcl2l15	28.5869415907359	0.131544069295054	0.541456813334225	0.242944711481275	0.808048228194058	0.915462841358621	0.0383592790197594	not-significant
Bcl2l2	821.294073915233	-0.0181763874845756	0.0809317995070153	-0.224588945201942	0.822299065659087	0.922690925879504	0.0349437503976206	not-significant
Bcl3	323.729132369679	0.421221598526053	0.497783832264717	0.846193811899561	0.397444633457518	0.669196418242964	0.174446392188841	not-significant
Bcl6	1820.64477406484	0.0850289383365899	0.229496833719899	0.370501574938362	0.711008803289957	0.862744020601935	0.0641180419797773	not-significant
Bcl6b	122.25052975671	-0.163954314910914	0.257243369543429	-0.637350984796654	0.523896247827719	0.755745017735772	0.121624707235814	not-significant
Bcl7a	360.492703295647	-0.53309521207108	0.280746217439492	-1.89885091572418	0.0575840805343002	0.30206489932895	0.519899737862801	not-significant
Bcl7b	532.164201700071	0.103338253064945	0.124600914545575	0.829353889109274	0.406904185566581	0.67540492401676	0.170435777479831	not-significant
Bcl7c	693.705809318835	-0.232682829891714	0.0887153227976774	-2.62280317034259	0.00872096390529564	0.183639585414319	0.736033696370386	not-significant
Bcl9	384.219746923818	-0.359653728240322	0.284795187579444	-1.26285044103843	0.206642933243998	0.502240729179698	0.299088071111838	not-significant
Bcl9l	1867.44384079413	-0.347419073124578	0.1155221942362	-3.00737945138262	0.00263510614012059	0.131979241281077	0.879494372627849	not-significant
Bclaf1	1538.41692598848	-0.011459693022637	0.08858209483719	-0.129368051677932	0.897066426281487	0.95747115009216	0.018874303045543	not-significant
Bclaf3	185.465182202974	0.0203306432696049	0.151117158269488	0.134535637795339	0.892979032347431	0.956006682264649	0.0195390720957396	not-significant
Bco1	44.756822967925	-0.466272543522112	0.386561239062969	-1.20620614899819	0.227738013600059	0.523670891161451	0.280941566177385	not-significant
Bco2	25.8721761629679	0.238453816342287	0.385768672035388	0.618126441123795	0.536491993972011	0.762065641993743	0.118007618256417	not-significant
Bcor	560.814949288756	-0.0632639180403016	0.156157624273423	-0.405128589363847	0.685382992575409	0.848814652954717	0.0711871318842262	not-significant
Bcorl1	270.658393534361	-0.175152672061609	0.132162481335347	-1.32528286615003	0.185077349653062	0.477399083712362	0.321118418884034	not-significant
Bcr	770.278056289278	-0.39115090069887	0.305084409117394	-1.28210714480778	0.199805062948306	0.493601202574492	0.306623790889665	not-significant
Bcs1l	268.681993134819	0.00387733637149576	0.197496626755719	0.0196324182098137	0.984336602820973	0.994325970604664	0.00247121718489256	not-significant
Bdh1	325.317694517978	-1.06065909779458	0.58972505722775	-1.7985654243363	0.0720874508154003	0.330824762263023	0.480401990922069	not-significant
Bdh2	89.9227705710615	-0.183260319741157	0.373132800621017	-0.491139667796963	0.623327667015567	0.815370830720109	0.088644829165307	not-significant
Bdkrb1	7.42088433448272	1.81205671557723	0.999857255234818	1.81231541411545	0.0699374741806897	0.326970882750995	0.485490920194769	not-significant
Bdkrb2	61.6482628586424	-0.919335825081671	0.39351880087283	-2.33619289101962	0.019481190649949	0.224476612346146	0.648828900353834	not-significant
Bdnf	16.7555440720114	0.0440062330815787	0.478314128979924	0.0920027873218559	0.926695825024026	0.969837189722551	0.0133011662901873	not-significant
Bdp1	607.527297925196	0.0321454740205033	0.142723957191745	0.225228298409054	0.821801676001325	0.922602446698125	0.0349853979977656	not-significant
Bean1	60.0835889390697	-1.31449865475075	0.902349172748169	-1.45675165939074	0.145184944128036	0.429714795340855	0.366819693036431	not-significant
Becn1	1419.03226516226	-0.0525836906313546	0.092291833483907	-0.569754534571292	0.568844196328381	0.78385010206805	0.105766980770809	not-significant
Begain	62.3856147460627	-0.649461553543678	0.569076454717762	-1.14125535885294	0.253763673264113	0.548662717455534	0.260694549833889	not-significant
Bend3	154.973833481515	-0.477930631602507	0.291014238183678	-1.64229294960082	0.100529307542008	0.374617852782485	0.426411529736623	not-significant
Bend4	72.5158413701516	0.748037292606379	0.370122010050548	2.02105595531651	0.0432739730502347	0.276654195190184	0.558062739749003	not-significant
Bend5	32.8431736506107	-0.656309606441082	0.449601388558711	-1.45975885115706	0.144356361278494	0.428802634615146	0.36774255494937	not-significant
Bend6	33.0210219077966	0.394721927598397	0.400112039305149	0.986528494078526	0.323873839830703	0.611863816839941	0.213345228469274	not-significant
Bend7	41.0859342483685	-0.29388231593871	0.242631985807696	-1.21122660295759	0.225808569650267	0.521716627285941	0.282565321944556	not-significant
Best1	0.693410231887813	1.26874413149712	1.636836368	0.775119710376034	0.438268925679594	NA	NA	not-significant
Best2	32.3758697530473	0.572969498804745	0.518990139122048	1.10400844951315	0.269589472409421	0.565053937289194	0.247910094571662	not-significant
Best3	38.8107080737359	0.915407356135444	0.677521532321309	1.35111182813496	0.176659613073555	0.467914200896432	0.329833774048321	not-significant
Bet1	482.845532302736	0.0467707983738331	0.118500280763449	0.394689346493595	0.693072166066277	0.852258352618602	0.0694287337442546	not-significant
Bet1l	380.704121820848	0.0718175539630654	0.113194281300397	0.634462740855913	0.525778875230255	0.756387175035013	0.121255843468912	not-significant
Bex1	60.9813983918101	0.641213070734991	0.430897130686449	1.48808851364012	0.136727552259154	0.420227274225647	0.376515763778482	not-significant
Bex2	2.82086761283457	-1.38330656321804	0.799078430869766	-1.73112739598335	0.0834290450909563	NA	NA	not-significant
Bex3	245.52468354163	-0.388095438980184	0.305455376990054	-1.27054708548418	0.203889821793411	0.499121998185747	0.301793288719041	not-significant
Bex4	1.7271011778092	-0.457762365573897	1.08511244494869	-0.421857078227081	0.673129340697561	NA	NA	not-significant
Bex6	2.39289250360979	0.784713378432688	0.904479382900469	0.867585699871105	0.385621177672172	NA	NA	not-significant
Bfar	540.31084312458	0.361332493284084	0.131273491223935	2.75251682510445	0.00591391074700833	0.1673822575937	0.776290578824972	not-significant
Bfsp1	58.5278637513625	-0.126959913497188	0.283709931912137	-0.447499009433716	0.654514802924869	0.832662899832635	0.0795307853560067	not-significant
Bfsp2	2.1219268384541	-0.475336427570113	0.826791165380437	-0.574917158616944	0.565347324777536	NA	NA	not-significant
Bglap2	0.695439642469137	-1.14708511923923	2.01997372059832	-0.567871308196753	0.570122355556997	NA	NA	not-significant
Bglap3	66.1517223737907	-0.225803207427231	0.513709913033541	-0.439553922745673	0.660260219286758	0.835845959232375	0.077873752727863	not-significant
Bgn	12642.6290094029	0.764377792932403	0.448121244397568	1.70573879834685	0.0880567225075477	0.355522085565868	0.449133415070765	not-significant
Bhlha15	9.49681846920371	0.143591296010644	0.89671427289257	0.160130490114153	NA	NA	NA	not-significant
Bhlha9	54.0113306580136	-2.27142014571172	1.36203893839685	-1.66766168108617	0.095382906258717	0.365811188087126	0.43674301605425	not-significant
Bhlhb9	143.252197543712	-0.301377840595442	0.253372136759691	-1.18946717839492	0.234255879178022	0.530696237504649	0.275153991392211	not-significant
Bhlhe22	41.4539371628791	0.220147019867818	0.31191953076289	0.705781453727456	0.480324057325926	0.729852333608671	0.136764999038528	not-significant
Bhlhe40	1491.39679057623	0.370014304734898	0.425721040850624	0.869147327074981	0.384766553286398	0.659868212491058	0.180542792189833	not-significant
Bhlhe41	529.08012137707	-0.0464766406139591	0.351880387557138	-0.132080792955283	0.894920387804318	0.956380581941633	0.0193692502488701	not-significant
Bhmt	1.97278855105168	0.353744345221146	0.837673278644075	0.422293935164966	0.672810484393956	NA	NA	not-significant
Bicc1	833.961504180866	0.803961526508385	0.262103933036049	3.06733865911814	0.0021597401617532	0.125169367426396	0.902501942574735	not-significant
Bicd1	27.0898492154199	0.0336775404819119	0.247523473459775	0.136057966588712	0.891775456253413	0.955355691130779	0.0198349049237528	not-significant
Bicd2	2128.22408122535	-0.0657953827578545	0.136409202756219	-0.482338298504972	0.629565644921026	0.81930215494057	0.0865559028513725	not-significant
Bicdl1	798.669326594652	-0.506907424466028	0.260318958168549	-1.94725512130323	0.0515041562387408	0.289661524664622	0.538109187694247	not-significant
Bicdl2	559.568904243044	-1.23919798346565	0.486175648129399	-2.54886888768198	0.0108072922464836	0.195093558910277	0.709757068770019	not-significant
Bicra	491.32761173302	0.117926903903101	0.144173650177946	0.817950462914338	0.41338547388381	0.680985301356525	0.166862261961876	not-significant
Bicral	506.832923291143	0.0546960423030985	0.105598412522979	0.517962732547671	0.604484271413792	0.804549610669261	0.0944471709861957	not-significant
Bid	146.352580723429	0.519329007123059	0.279113850980898	1.8606350250909	0.062795735156466	0.312649996656677	0.504941571627441	not-significant
Bik	19.123251980736	0.130353876295575	0.282024785248959	0.462207164453666	0.643932765973673	0.827022575511945	0.0824826352038676	not-significant
Bin1	4257.84652782843	0.305745536567587	0.414500350909677	0.737624312974855	0.46074277678325	0.717033580455852	0.144460504771289	not-significant
Bin2	180.956585002893	1.58938951245998	0.567763428547667	2.79938691459157	0.0051199746913379	0.163416836430951	0.786703201216229	not-significant
Bin3	545.457711969934	-0.318495065753848	0.162009824480654	-1.96589970253242	0.0493101974478788	0.286324513963565	0.543141467824203	not-significant
Birc2	535.969468748679	0.252637590205659	0.0979963736966377	2.57802998902527	0.00993653740002562	0.191299842725373	0.718285387022002	not-significant
Birc3	680.718049880092	0.57484669700201	0.279692224871098	2.05528307863023	0.0398516707493163	0.270008452491929	0.568622640236772	not-significant
Birc5	172.261649536348	-0.85241029694059	0.527688892813542	-1.6153652437058	0.106231622303046	0.382463813944095	0.417409648478517	not-significant
Birc6	1882.53789419906	0.2502454082178	0.127579135661995	1.96149164139811	0.0498216991092151	0.287468200050917	0.541410190300437	not-significant
Birc7	5.92615825228588	-0.669819656537827	0.688967915142132	-0.972207328986641	0.33094741521852	NA	NA	not-significant
Bivm	228.614317525111	0.159570596918528	0.0990478285475521	1.61104588821874	0.107169721100565	0.384215118120311	0.415425550491889	not-significant
Blcap	603.25182052267	-0.138082291503301	0.119219098002703	-1.15822291744038	0.246773078305801	0.541810922715576	0.266152243992245	not-significant
Blk	14.1180003995633	-0.116997305243683	0.553574820763253	-0.211348675653943	0.832615202963658	0.928415670534484	0.0322575377882664	not-significant
Blm	89.005090858427	-0.468635107654955	0.453433932147371	-1.03352456538838	0.301358480563705	0.591741607385413	0.227867892912274	not-significant
Blmh	2187.28715216761	-0.743734366170088	0.310752026566479	-2.3933371389003	0.0166958916967446	0.217231020328098	0.663078157925804	not-significant
Blnk	653.435714845362	-0.124931339835344	0.265339972449293	-0.470834977037691	0.637758584786191	0.823525000020758	0.0843232122729025	not-significant
Bloc1s1	711.778149164364	-0.079191402448608	0.164653233976671	-0.480958682292436	0.630545864478598	0.820020237548521	0.0861754293879967	not-significant
Bloc1s2	287.546674431823	-0.0966064194088767	0.189269132387242	-0.510418250405572	0.609758473612434	0.807591712491218	0.0928081464369178	not-significant
Bloc1s3	244.908223677701	-0.146242613715556	0.110002273986439	-1.32945082329466	0.183699279816436	0.476213612957531	0.322198194088978	not-significant
Bloc1s4	238.93775496885	-0.06456846432987	0.0777777514840902	-0.830166250602884	0.406444793885302	0.675291089840684	0.170508980560512	not-significant
Bloc1s5	223.871112665152	-0.198989877457786	0.10647804131839	-1.86883487894718	0.0616457906355528	0.309990261481637	0.508651949556761	not-significant
Bloc1s6	626.219207252587	0.144934903203751	0.13810515994593	1.04945320841375	0.293969580160703	0.585332982504338	0.232597003451075	not-significant
Blvra	328.444530639628	0.331357155882951	0.233977457150754	1.41619265342068	0.156719106271994	0.444772837314122	0.351861743379232	not-significant
Blvrb	809.149916879856	0.219536541055033	0.243535191010297	0.901457157564351	0.367345302959044	0.645599713553478	0.190036670978321	not-significant
Blzf1	736.137767192904	-0.308716050521349	0.157089100577603	-1.96522896487552	0.0493877429752063	0.286447256006805	0.542955333675534	not-significant
Bmerb1	0.658530590717244	0.546585117852248	1.99342108325277	0.274194510354207	0.78393514662249	NA	NA	not-significant
Bmf	270.606649803394	0.255729699190041	0.170361242807248	1.50110256873027	0.133329034536978	0.415695829940611	0.381224332103998	not-significant
Bmi1	683.630255570119	0.310094456640533	0.103120712468188	3.00710157269515	0.00263751618547607	0.131979241281077	0.879494372627849	not-significant
Bmp1	3313.78206110559	0.544993652872491	0.237790751829064	2.29190432630559	0.0219111645682034	0.231217839463846	0.635978661247093	not-significant
Bmp15	1.8752653165377	-1.39178859333352	1.05753871726201	-1.31606396117287	0.188152575713991	NA	NA	not-significant
Bmp2	335.724110520178	-0.393244556481571	0.413586358274031	-0.950816071696975	0.341697752547395	0.62674604540078	0.202908397642642	not-significant
Bmp2k	721.684107955355	0.210178198241226	0.311180141727416	0.675422914439492	0.499407111220569	0.739135332602787	0.131276036812715	not-significant
Bmp3	250.221629020704	-0.413176993200523	0.26858126284281	-1.53836864428752	0.123958504405168	0.404788359874586	0.392771984594442	not-significant
Bmp4	402.163450854761	-0.544373112426587	0.317811023178069	-1.71288304283132	0.0867340585031056	0.353933525432626	0.451078297998834	not-significant
Bmp5	26.3401661870978	-0.0468971013074499	0.511719796356732	-0.0916460563795675	0.9269792576983	0.96996642345555	0.0132432990949527	not-significant
Bmp6	127.128271339759	-0.00160595733929275	0.358419998610742	-0.00448065773538737	0.996424964332941	0.998707799559206	0.000561558422160661	not-significant
Bmp7	979.29970748131	-0.655142087246443	0.369869285948835	-1.77128004983109	0.0765141433104393	0.338835735096168	0.470010793333458	not-significant
Bmp8a	52.1477146035083	-0.78760999781234	0.982055367326762	-0.802001622328363	0.42255201980165	0.688670688892521	0.161988401003545	not-significant
Bmp8b	0.608008702849442	-2.95349300125684	1.92242856893729	-1.53633432678828	0.124456404651222	NA	NA	not-significant
Bmper	142.175755428329	0.882240368528951	0.375069218630133	2.35220680532293	0.0186623958668274	0.222591199252845	0.652492010672846	not-significant
Bmpr1a	2136.27378974085	-0.241220113553111	0.199373310104058	-1.2098917022906	0.226320451641308	0.522136319953548	0.282216096088672	not-significant
Bmpr1b	39.6357074173306	0.468113753982159	0.312608950697087	1.4974419412442	0.134278301959335	0.417391262606848	0.379456646409397	not-significant
Bmpr2	2096.80352983087	-0.0709405782731934	0.105791589339525	-0.670569170158875	0.502495028047699	0.740610633310844	0.130410056862498	not-significant
Bms1	769.653117795598	0.0477977277358531	0.105358954239783	0.453665548227366	0.650069567210581	0.829488767760701	0.0811894904504395	not-significant
Bmt2	258.689036512064	0.169985709569545	0.184859734049735	0.919538862496748	0.357813788169614	0.639006849131459	0.194494486874374	not-significant
Bmx	26.1093404378726	-0.17974814789489	0.388234035550433	-0.462989154570247	0.643372140991755	0.826729961636937	0.0826363227595519	not-significant
Bmyc	145.965559066151	-0.0918983422287376	0.199060626073864	-0.461660068298174	0.644325111100708	0.827121571191653	0.0824306526997232	not-significant
Bnc1	349.373920892317	-1.38191034673661	0.682896816190635	-2.02360051178045	0.0430112723465913	0.276200746887054	0.558775151360257	not-significant
Bnc2	382.636864048309	-0.426722611025986	0.535793744775775	-0.796430744454781	0.425781714381049	0.691205674241741	0.160392705306706	not-significant
Bnip1	226.79616951333	0.109832793450524	0.106219198171794	1.03402017093826	0.301126733544679	0.591672162601378	0.22791886322765	not-significant
Bnip2	1754.52905734384	0.248361570872876	0.0654911887790708	3.7922898561317	0.000149264546322237	0.0444621382707999	1.35200965506755	not-significant
Bnip3	2317.76049673498	0.24377861884501	0.34819406913882	0.700122835084303	0.483850596267788	0.732257465296446	0.135336192032126	not-significant
Bnip3l	3690.6143829414	-0.402529527890912	0.202096111381077	-1.99177275178686	0.0463959972089097	0.282095222213263	0.549604269335549	not-significant
Bnipl	801.524551542516	-0.79078698057543	0.303646441940104	-2.60430181734657	0.00920616460950785	0.188079975279784	0.725657440964434	not-significant
Boc	548.284714586618	-0.0846117237689438	0.150576657731848	-0.561917929667582	0.574171937107889	0.787718009228205	0.103629225345683	not-significant
Bod1	862.697354242349	0.124398949191355	0.204305935251523	0.608885635349782	0.542600246228678	0.766447875484642	0.115517375263794	not-significant
Bod1l	679.239203721329	0.102973625120639	0.0880559809195224	1.16941091389069	0.242238114749123	0.537195030400301	0.26986801364984	not-significant
Bok	458.356331425629	-0.656439597540276	0.231960234985645	-2.82996608268181	0.00465529389609505	0.158767238369403	0.799239109360308	not-significant
Bola1	175.48420390136	-0.143568123153847	0.159350900057499	-0.90095583458922	0.367611802527799	0.645660922264929	0.189995497872117	not-significant
Bola2	328.071303483572	-0.164511135576305	0.18158435827798	-0.905976357966152	0.364948366184526	0.64378802720585	0.191257104330714	not-significant
Bola3	650.131439192918	0.113254984319933	0.278337481560565	0.406898070949489	0.684082852849077	0.848138006808082	0.0715334747259883	not-significant
Bop1	726.166388228027	-0.314889413749237	0.278073369910979	-1.13239687011397	0.257467620142078	0.551848211344422	0.258180360750242	not-significant
Bora	115.32220730314	-0.722257379892992	0.395442826096137	-1.82645209934192	0.067782190261117	0.322323260024293	0.491708353079962	not-significant
Borcs5	150.039847795804	-0.22042686229696	0.17124117087845	-1.28723052503199	0.198013950740172	0.492286022687696	0.307782494830089	not-significant
Borcs6	370.345974383693	0.0646034169567966	0.133328780825095	0.484542171292676	0.62800114312406	0.818763382680185	0.0868415884027151	not-significant
Borcs7	177.938447014094	0.0279570785684133	0.126308471658375	0.221339694807079	0.82482794437025	0.923965820168714	0.03434409413344	not-significant
Borcs8	398.467649073266	-0.185091644627586	0.155508081565015	-1.19023810701569	0.233952819485483	0.530494409084915	0.275319188796317	not-significant
Bpgm	595.589475225638	-0.259219335465564	0.253379458262315	-1.02304795046646	0.306285174779545	0.5963680819207	0.224485608372388	not-significant
Bphl	205.574008750215	-0.0592872780215877	0.187149959957077	-0.316790225523881	0.751402781423341	0.884016856638817	0.0535394536798858	not-significant
Bpifa2	1.55192179143414	0.332602236187809	1.04048203342991	0.319661681318415	0.749224810647515	NA	NA	not-significant
Bpifb4	5.10881493385503	-3.40219311906402	1.6593642435329	-2.05029916266034	0.0403352462617965	NA	NA	not-significant
Bpifb5	0.808431665549579	-1.78136997248501	1.63707994831159	-1.08813865463457	0.276533901399944	NA	NA	not-significant
Bpifc	1154.35356471597	-1.04705997791888	0.383918177360483	-2.72729982497216	0.00638549882355595	0.171167428576038	0.76657887362785	not-significant
Bpnt1	301.909822466722	0.044069616352138	0.126985231557167	0.347045209995923	0.728557354317108	0.871701216431313	0.0596323479697802	not-significant
Bptf	1290.7739994063	-0.0122943250004507	0.122400536216205	-0.100443391675461	0.919992322351087	0.967382329650087	0.0144018497628918	not-significant
Braf	887.527335960885	-0.56028020155164	0.414585299436911	-1.35142322294739	0.176559898854191	0.46781193480799	0.329928702674076	not-significant
Brap	997.528489616694	-0.349192397743621	0.134051707399126	-2.60490824412951	0.00918988669821478	0.188079975279784	0.725657440964434	not-significant
Brat1	342.3838453573	0.11486195156238	0.0980914026350697	1.17096859130154	0.241611402308659	0.536789580985228	0.270195922355711	not-significant
Brca1	88.3714818089496	-0.831455294432631	0.588715115804263	-1.4123219739258	0.157855179146974	0.446120063325666	0.350548244824537	not-significant
Brca2	76.3428449026391	-0.308505003142847	0.26011684474379	-1.18602470150181	0.235612544718396	0.531251868808893	0.274699529201468	not-significant
Brcc3	341.530753266715	-0.0355195365374268	0.0874750076538221	-0.406053540206519	0.684703261559755	0.848440263899245	0.0713787296246706	not-significant
Brd1	1430.10414464953	-0.325318777786272	0.209133288728167	-1.55555712705845	0.119813440256861	0.399897012071982	0.398051840791455	not-significant
Brd2	2921.87771761869	0.0854343853499655	0.07652968153021	1.11635621162543	0.264269689149046	0.558754139774952	0.252779246187063	not-significant
Brd3	1045.84125532085	-0.083927285164644	0.0771132037554192	-1.0883646519322	0.276434159498978	0.572741640642089	0.242041240767123	not-significant
Brd3os	45.1673871599568	0.0956459054082259	0.224986382615844	0.425118641831483	0.67075018895503	0.840812680579567	0.0753007471888938	not-significant
Brd4	1488.25448470208	-0.130063562024097	0.137893156685023	-0.943219846081195	0.345568464226459	0.629901013830913	0.200727692648989	not-significant
Brd7	1089.7903457185	-0.0414822479667851	0.0763955104892777	-0.542993268859788	0.587134436943496	0.794796524551898	0.09974404062014	not-significant
Brd8	606.342020054283	-0.00532160711092795	0.0994423399938342	-0.05351450007369	0.957321977815871	0.984057070644241	0.00697971381750109	not-significant
Brd9	684.982583159915	-0.00832850110519777	0.0778408808220411	-0.106993921667437	0.914793801881595	0.964226797990706	0.0158208026831692	not-significant
Brdt	46.6569175890541	0.138633672617595	0.246908972557304	0.561476851901037	0.574472506263809	0.787848008590366	0.103557558395359	not-significant
Brf1	975.760142507654	-0.111579673723355	0.109178494960102	-1.02199314768105	0.306784143599133	0.597035943923478	0.223999521839281	not-significant
Brf2	113.04714038	-0.0361967456225788	0.117999973986598	-0.306752149171576	0.759032032748034	0.888962711139506	0.0511164557744345	not-significant
Bri3	1094.53944098318	0.0934904226684866	0.189969902097466	0.492132814915703	0.622625455735018	0.814913554954762	0.0888884582505773	not-significant
Bri3bp	312.088536580081	-0.21072945285237	0.239263999602977	-0.880740325339559	0.378458385278778	0.653704445766688	0.184618561438587	not-significant
Bricd5	1.55746906723367	-3.27441926860128	1.2499742197934	-2.61958944172663	0.00880356832950617	NA	NA	not-significant
Brinp1	4.19293178140903	-0.457898806296452	1.01860743886669	-0.449534127500498	0.653046394971919	NA	NA	not-significant
Brinp2	13.7075125155643	-0.789883806520667	0.518278622298618	-1.5240524546767	0.127495608336393	0.409027719867818	0.38824725879536	not-significant
Brinp3	15.4684205143664	4.29912110650205	1.52481714307098	2.81943387509641	0.00481084419554054	0.159411590914109	0.797480103974879	not-significant
Brip1	39.5290033699886	-0.155176490967314	0.375431374995622	-0.413328510354585	0.679365944230877	0.845614655164245	0.0728274989719045	not-significant
Brix1	620.533282668167	-0.24752370119708	0.188766861232713	-1.31126671059032	0.189767671062725	0.483240076386571	0.31583705569528	not-significant
Brk1	2036.89296191976	-0.0668700993351989	0.0788159394243588	-0.848433702923447	0.396196479655345	0.667960508569429	0.175249213298962	not-significant
Brms1	490.131474598314	-0.116943000439347	0.137061917289287	-0.853212932900418	0.3935412326981	0.66591925683206	0.176578426142175	not-significant
Brms1l	334.675688430194	0.0418239177030027	0.0781040680221561	0.535489619966253	0.592311333400748	0.798222493050749	0.0978760384284855	not-significant
Brox	838.568353795838	0.153369691594444	0.111883559985829	1.37079738626362	0.170438125968163	0.461494002621488	0.33583393850658	not-significant
Brpf1	725.700184099512	-0.0118442200998746	0.139753277982302	-0.0847509287143479	0.932459406320711	0.972512167646817	0.0121049562656865	not-significant
Brpf3	724.863467813778	-0.077831632168013	0.107652127185458	-0.722992050439729	0.469684768197996	0.722819242312863	0.140970294518604	not-significant
Brsk1	73.194901292001	0.705378615178764	0.238412208670314	2.95865140091961	0.00308988417258075	0.137936753500164	0.860319999845964	not-significant
Brsk2	4.44004397702821	0.36305018810914	0.511926509894177	0.709184191661002	0.478210182198598	NA	NA	not-significant
Brwd1	981.989255073775	-0.0445079514790859	0.132898872810141	-0.334900895229337	0.737699846766557	0.877128440261649	0.0569368070756743	not-significant
Brwd3	383.376875697108	-0.275220076553477	0.283031318186024	-0.972401493648793	0.330850849163112	0.617796152927302	0.209154800417291	not-significant
Bscl2	1871.64919248138	-0.386874243446713	0.13464944544859	-2.87319596570061	0.00406341979388385	0.151872699574035	0.818520287295433	not-significant
Bsdc1	863.838664365052	-0.0199865870906805	0.0872584230980384	-0.229050518919243	0.8188296512539	0.921025462425601	0.0357283632471499	not-significant
Bsg	8408.07649408696	0.0457108498162381	0.129533597272736	0.352887982567124	0.724172420514349	0.870070051882416	0.0604457796558422	not-significant
Bsn	70.5864127906264	-0.296596730983293	0.252666136936463	-1.17386815098961	0.240447841165044	0.53583719166339	0.27096714594688	not-significant
Bsnd	1.71816899100279	-2.31519116036953	2.56825660057757	-0.901464113768409	0.367341605939597	NA	NA	not-significant
Bspry	275.224076700029	-1.10897770073235	0.497636676556327	-2.22848868055011	0.025847945338424	0.242069565151039	0.616059809971077	not-significant
Bst1	303.954106221771	1.59143386976466	0.531075234370054	2.99662602729418	0.00272985374158755	0.132981289812818	0.876209459052902	not-significant
Bst2	808.346163756143	0.813469102234157	0.594086796388275	1.36927652184766	0.170912854083335	0.461832155925239	0.335515831802762	not-significant
Btaf1	906.46066709457	-0.175278344342483	0.233894405371315	-0.749390923071559	0.453621620254016	0.711592485332393	0.147768646866791	not-significant
Btbd1	2186.6706652059	0.159585957682951	0.161993772954743	0.985136371430368	0.324557089812844	0.612384979940726	0.212975469849767	not-significant
Btbd10	275.819932504771	0.0228535046810415	0.0970720133306375	0.235428357740969	0.813876278233229	0.91828705123478	0.037021539626084	not-significant
Btbd11	270.716054130329	-0.5717227332738	0.283448101668115	-2.01702791413724	0.043692600355217	0.277081445355455	0.557392555594671	not-significant
Btbd16	2.99172508472038	0.787024115780524	0.762186850398326	1.03258684582293	0.301797286623372	NA	NA	not-significant
Btbd17	9.05152209620987	1.71609084291866	0.826071674905838	2.07741155525551	0.0377635906003043	0.265767977378159	0.57549734877243	not-significant
Btbd18	1.73362411717115	-0.201314513808675	0.875532451477502	-0.229933811669627	0.818143202224165	NA	NA	not-significant
Btbd2	810.630252700523	0.0391063938025715	0.133459710781711	0.29302021991142	0.769506696438098	0.894225513513092	0.0485529432581023	not-significant
Btbd3	1067.97951727314	-0.352294559349401	0.149446553839014	-2.3573280902074	0.0184069758313078	0.221978508597614	0.653689070816378	not-significant
Btbd6	366.452493576575	-0.188145137723371	0.14948323712539	-1.2586370307565	0.208161465219514	0.50347846082607	0.298019104146058	not-significant
Btbd7	999.980223576208	-0.0462538886803883	0.129682104556176	-0.35667132977744	0.721337871215736	0.869156930783123	0.0609018023545714	not-significant
Btbd8	3.76573206142263	0.806697996373178	0.706754517496721	1.14141187131064	0.253698566851662	NA	NA	not-significant
Btbd9	567.615997166048	-0.112816242544737	0.16196747416769	-0.696536407229115	0.486092965329021	0.733920094529056	0.134351221274872	not-significant
Btc	529.841895180541	-0.0105544747742739	0.452093527959763	-0.023345777193283	0.98137445673166	0.993179489852953	0.00297225763907892	not-significant
Btd	447.51625331373	-0.0903527478438141	0.13478403615309	-0.670351997332906	0.50263342740767	0.740648375394702	0.130387925447719	not-significant
Btf3	5510.48076974118	-0.274554229313497	0.150766699308846	-1.82105352556052	0.06859872086597	0.324003214655149	0.489450680842565	not-significant
Btf3l4	863.357412512129	-0.0868415744042136	0.0948761809279317	-0.915314819324133	0.360026381527308	0.639944997097976	0.19385735177137	not-significant
Btg1	3897.41894570573	-0.267337816431893	0.141307837973013	-1.89188243388842	0.0585066467414232	0.303968784161114	0.517171013636833	not-significant
Btg2	1109.34152944858	-0.371226982770724	0.19862508680248	-1.86898336331445	0.0616251290195428	0.309988165422878	0.508654886132336	not-significant
Btg3	746.07107686787	-0.885076291879587	0.442426512414225	-2.00050464211541	0.045445799157387	0.280575330042648	0.551950517546274	not-significant
Btk	207.810810168547	1.38081210979926	0.523462612202493	2.63784285183125	0.00834352365635286	0.179676615775008	0.745508440980663	not-significant
Btla	35.6904651014136	1.3670992294809	0.540716435891085	2.52831084601295	0.0114612826826412	0.197407379568731	0.704636616377252	not-significant
Btn1a1	1.86577664654269	-2.18938733948647	1.79677964557165	-1.21850631204691	0.223031627588363	NA	NA	not-significant
Btn2a2	0.541666992489689	-0.596395479950149	1.73408918500039	-0.343924340863711	0.730903185893856	NA	NA	not-significant
Btnl2	7.95003249653656	0.248744575999212	0.601479474708433	0.413554554159625	0.679200361574673	0.845614655164245	0.0728274989719045	not-significant
Btnl6	1.12584009338651	1.20722439560359	1.22709783806481	0.983804516767335	0.32521163809407	NA	NA	not-significant
Btnl9	80.2544335346889	0.375395716789392	0.445960041360099	0.841769849254882	0.399916791740728	0.670245886128474	0.173765842973111	not-significant
Btrc	299.144516457688	0.257435213354113	0.233643942215209	1.10182704038177	0.270536872277943	0.566167148113258	0.24705533420627	not-significant
Bub1	94.4293516513017	-0.885888949088661	0.641335324001361	-1.38131943764068	0.167180764249982	0.457692090505226	0.339426592662532	not-significant
Bub1b	178.738870220665	-1.20480067128556	0.576287534329283	-2.09062421016581	0.0365617637521679	0.264679065561389	0.577280407284634	not-significant
Bub3	992.809331247701	-0.0697314594195176	0.114977477779814	-0.606479292866866	0.544196528682364	0.767499055649291	0.114922150217622	not-significant
Bud13	179.484283925122	-0.124545066959441	0.161458839007586	-0.771373482709047	0.440485588078953	0.701639704069639	0.153885843287302	not-significant
Bud23	402.299470364548	-0.172977106450898	0.154569291164693	-1.11909102479219	0.263101308413777	0.557747090465422	0.253562686571884	not-significant
Bud31	820.456280124518	-0.0921835730138687	0.132898087885049	-0.693641078520281	0.48790732559456	0.734956907968904	0.133738123745665	not-significant
Bves	303.886496204568	0.518538434340577	0.442106020419939	1.1728825448883	0.24084291022788	0.536001010746761	0.27083439134953	not-significant
Bysl	434.311578086878	-0.0682458029040137	0.179959326335648	-0.379229041882088	0.704517787125673	0.858678369535008	0.066169477021979	not-significant
Bzw1	3232.34011502309	-0.0242005400649556	0.157901969011146	-0.153263067056797	0.878190824744192	0.950450605502502	0.0220704483041764	not-significant
Bzw2	1541.35734196757	-0.195850662311149	0.153470081602931	-1.2761488119741	0.201902919454053	0.496393304861987	0.304174084709777	not-significant
C030002A05Rik	2786.17960327348	0.0793031518820683	0.125414586729118	0.632327976755642	0.527172586046982	0.756921643546956	0.120949076294507	not-significant
C030006K11Rik	238.530562823845	-0.172444157307337	0.226548248563307	-0.761180712721991	0.446549136697001	0.707119213648461	0.150507362065677	not-significant
C130026I21Rik	49.8010754624677	2.09842215203425	0.88532476885944	2.37022867296217	0.0177770865226238	0.220585695976026	0.656422653092983	not-significant
C130050O18Rik	29.566017383785	1.35943321783706	0.574456299583051	2.36646933600304	0.0179586618760812	0.221008009453753	0.655591986954995	not-significant
C130073F10Rik	0.617941446763566	-1.58601152987326	1.88006253868169	-0.843595091781036	0.398895707949821	NA	NA	not-significant
C130074G19Rik	845.324711002149	-0.682339458284749	0.323353342537646	-2.11019763373965	0.0348413362746101	0.260701379058356	0.58385667149431	not-significant
C1d	495.938477522923	0.0901458102027571	0.145512398541934	0.619506042825476	0.535583042285806	0.761538492387609	0.11830814011646	not-significant
C1galt1	259.044925006399	0.718201948845423	0.286111502139422	2.5102169730158	0.0120657000160849	0.199860975871837	0.699271996367193	not-significant
C1galt1c1	298.89949342015	0.206380666292887	0.122208822683684	1.68875423034773	0.0912665383118303	0.359712192415799	0.444044841555514	not-significant
C1qa	5402.18973395453	1.06922545614552	0.432914226355408	2.46983210772963	0.0135176478126555	0.205952461002369	0.686233014130661	not-significant
C1qb	5323.46505515812	1.00741522721834	0.420006109499967	2.39857279318558	0.0164591046830677	0.217043226934302	0.663453762236957	not-significant
C1qbp	987.444758095207	0.00399930341645482	0.159710160334069	0.0250410080867079	0.980022254130362	0.992963536236092	0.00306669944240066	not-significant
C1qc	4958.96770778178	0.955713798702854	0.429358540275205	2.22591076933108	0.0260201588720842	0.242213453520551	0.615801738040744	not-significant
C1ql1	2.25250629551015	0.182804752716634	1.12762869314807	0.162114314603228	0.871215833883943	NA	NA	not-significant
C1ql3	25.4335766593723	0.0700685975181353	0.491163057933729	0.142658525282635	0.886559873629543	0.953570337615374	0.0206472668428513	not-significant
C1ql4	0.562004570459132	-1.78150546281644	1.87303704489821	-0.951131995850759	0.341537374310566	NA	NA	not-significant
C1qtnf1	2212.65918409598	0.518075950659765	0.317919346783784	1.62958296153051	0.103189667881756	0.378975907031985	0.42138839893867	not-significant
C1qtnf12	392.844641036198	-0.624896063424063	0.262126624299374	-2.38394731971359	0.0171280540781322	0.217231020328098	0.663078157925804	not-significant
C1qtnf2	210.503805599546	-0.152426946257045	0.33441839273749	-0.455797137858672	0.648535862470694	0.828852269948367	0.0815228688025739	not-significant
C1qtnf3	1462.62179529674	0.283846070279579	0.508849418956441	0.557819385667564	0.576967723709179	0.789290608901541	0.102763064465005	not-significant
C1qtnf4	72.8069025504767	-0.790029349430898	0.353839849114048	-2.23273142188194	0.0255666610364238	0.241639049370796	0.616832881491776	not-significant
C1qtnf5	215.448003843103	0.387428108012088	0.325717944261949	1.18945890098247	0.234259134619509	0.530696237504649	0.275153991392211	not-significant
C1qtnf6	1380.40023766262	0.508540009944162	0.302941025583988	1.678676597083	0.0932150893803249	0.362956176166141	0.440145809118644	not-significant
C1qtnf7	109.412185804257	0.0725664527956065	0.325105845552371	0.223208698915618	0.823373081969197	0.92294938734351	0.0348221141421357	not-significant
C1qtnf9	247.350175065649	0.0503189493994505	0.290221052320567	0.173381458709171	0.86235159819473	0.944448013129082	0.0248219426998488	not-significant
C1ra	4125.87033233897	0.529838832641585	0.307323967878155	1.72404006202227	0.0847006111679328	0.351512933652446	0.45405869081329	not-significant
C1rb	18.218851976551	1.24181006010287	0.638690489791086	1.9443064832687	0.0518585033067352	0.290544238065397	0.53678773286061	not-significant
C1rl	124.47036269363	0.108785125776382	0.318826856965439	0.341204397934942	0.732949712667882	0.874059657349736	0.0584589243752145	not-significant
C1s1	3018.15871740125	0.670661691533428	0.325443541346725	2.06076202575153	0.0393257489601537	0.268765320278511	0.570626770526453	not-significant
C1s2	631.247787073242	0.619365846047065	0.303456053969091	2.04103967591351	0.0412468835833817	0.27317140200205	0.563564768397517	not-significant
C2	1049.40571155792	0.294599711420457	0.339612570952607	0.867458205666859	0.385691001992971	0.660519027235922	0.18011466736884	not-significant
C2cd2	2166.97952230907	-0.170398147844615	0.245486146099723	-0.694125312372597	0.487603625812693	0.734643975051064	0.133923078780801	not-significant
C2cd2l	460.638939346343	-0.250157233224677	0.182598660753038	-1.36998394288889	0.170691914077094	0.461611363709832	0.335723508483765	not-significant
C2cd3	389.076308558629	0.281090291531513	0.109810790586672	2.55976930891553	0.0104741666176061	0.193748143824317	0.712762449496326	not-significant
C2cd4a	16.7234321070527	0.365350369933149	0.468149823240444	0.78041334589056	0.435147614845989	0.697621220659803	0.156380317245093	not-significant
C2cd4b	6.53416808391975	-1.45192230763389	0.705313473944607	-2.05854894493044	0.0395374679361283	NA	NA	not-significant
C2cd4c	10.3037405833222	0.266387286225682	0.438513131530437	0.607478470019757	0.54353342654413	0.766932087475074	0.115243091514709	not-significant
C2cd4d	3.29656262077886	-0.345743505425525	0.645333382474221	-0.535759523395392	0.592124759757807	NA	NA	not-significant
C2cd5	270.489180552115	0.214461420363025	0.158863344137976	1.34997422801802	0.177024249811059	0.468555801747094	0.329238680234661	not-significant
C3	20884.8413800705	1.41044605670291	0.569699485772434	2.4757720375867	0.013294843531069	0.205215620931339	0.687789583978958	not-significant
C330007P06Rik	509.4529418964	0.0722036807025296	0.117170181684098	0.616229143496575	0.53774329635227	0.762688742963627	0.117652663608478	not-significant
C330018D20Rik	186.305844101334	0.135233265023507	0.132183472486218	1.023072419569	0.306273606188273	0.5963680819207	0.224485608372388	not-significant
C330021F23Rik	4.86341701588094	-0.32091148411678	1.15028263372812	-0.278984898760655	0.780256413888582	NA	NA	not-significant
C3ar1	1127.45601839865	2.5787622439658	0.75429124146784	3.41878852914633	0.000629005907506053	0.0795978384771297	1.09909872560656	not-significant
C4a	353.887600417278	0.546858682792829	0.387066468010655	1.41282887562809	0.157706045763533	0.445780869989148	0.350878572545806	not-significant
C4b	10052.2365577235	0.480426376900139	0.338967781747153	1.41732165347356	0.156388907142259	0.444189750725704	0.352431466621907	not-significant
C4bp	0.552572692055795	-0.494314308501779	2.48550785965586	-0.198878593998983	0.842357714543912	NA	NA	not-significant
C530008M17Rik	21.2991269612788	-0.228879098455586	0.388445658814339	-0.589217805018592	0.555715174641695	0.775447683472031	0.110447497071311	not-significant
C5ar1	224.460944740706	1.37616859053553	0.395228994381896	3.48195251385274	0.000497771955341136	0.0722688351683971	1.14104894519917	not-significant
C5ar2	4.52117650140951	1.90376311079524	0.921219942693216	2.06656740976485	0.0387749343819099	NA	NA	not-significant
C6	421.692694650312	0.272760948736628	0.28511168889923	0.956681045907708	0.338728267817691	0.623800833904766	0.204954049008185	not-significant
C7	4546.84088842345	0.0218744022926108	0.480487447507849	0.0455254396468983	0.96368849801033	0.987346760396169	0.00553029446460727	not-significant
C77080	1064.86065919362	-0.329186343710458	0.194334687792112	-1.6939144907707	0.0902815329556651	0.357793203136927	0.446367913819412	not-significant
C87436	273.502296129293	0.0195611064837475	0.0924315220109786	0.211628090267994	0.832397192790675	0.92827938542072	0.0323212939476742	not-significant
C8g	8.83257688699758	0.216104939483665	0.593094267171247	0.364368619704206	0.715582765088976	0.86609780246956	0.0624330633238229	not-significant
C9	6.30020910799186	-0.329526038751476	0.66594302275725	-0.494826175048905	0.620722826101428	NA	NA	not-significant
C9orf72	502.274336537332	-0.085432286968966	0.196344844827076	-0.435113471118671	0.663480065796861	0.837583163679105	0.0769720610268603	not-significant
Caap1	128.682074481014	-0.222760227084177	0.160637532481374	-1.38672590174408	0.165525359267804	0.455521980788752	0.341490661709777	not-significant
Cab39	2645.03332053955	0.143490395118845	0.110421592525666	1.29947768218877	0.193780047690359	0.486898603582995	0.312561471001588	not-significant
Cab39l	955.205793552472	-0.130471792949702	0.118367451006546	-1.10226072995766	0.270348336592463	0.565979454457724	0.247199333789801	not-significant
Cabcoco1	2.70992813493035	-0.261844779147705	0.698035024499254	-0.375116963988366	0.707573481252673	NA	NA	not-significant
Cabin1	1014.36584263018	-0.0272867639952824	0.121769354798024	-0.2240856415848	0.82269066476494	0.922690925879504	0.0349437503976206	not-significant
Cables1	320.434230308333	0.233855137135482	0.165672811059633	1.41154807261227	0.158083071363066	0.44651687672224	0.350162121705276	not-significant
Cables2	341.973013305979	0.0921713511968216	0.102084240951293	0.90289500453649	0.366581622154943	0.6451836549927	0.190316643509352	not-significant
Cabp1	10.3727862767148	0.435760891768345	0.425866238046483	1.0232341820926	0.306197134799725	0.5963680819207	0.224485608372388	not-significant
Cabp4	4.30646493114381	0.632025998186286	0.690444810535507	0.91538959891101	0.359987136734859	NA	NA	not-significant
Cabp7	5.89673031668087	-0.116836341449662	0.625902186925785	-0.186668690236604	0.851920406130431	NA	NA	not-significant
Cabyr	9.40399666497046	-0.156845788795064	0.393739536921271	-0.398349096515611	0.690372874716271	0.851220413253703	0.0699579700382902	not-significant
Cacfd1	453.917507742499	0.148122293567833	0.103126776127101	1.43631265448729	0.150913394782216	0.437263744676361	0.359256530292324	not-significant
Cachd1	354.88520293282	-0.0753350426827383	0.213809436243562	-0.352346669100797	0.724578292449293	0.870070051882416	0.0604457796558422	not-significant
Cacna1a	297.990318937179	0.674491399768726	0.306031513966745	2.20399327842433	0.0275248167986987	0.246596814133891	0.608012538498636	not-significant
Cacna1b	6.12581493811864	1.87550917280589	1.08503735327948	1.72852037502418	0.0838949713259521	NA	NA	not-significant
Cacna1c	120.823971212023	0.308976161138168	0.288595687875783	1.07061946563511	0.284340567327244	0.577813240466458	0.238212510612907	not-significant
Cacna1d	126.094154186215	1.01422389949948	0.502846651728752	2.01696460742584	0.043699206914847	0.277081445355455	0.557392555594671	not-significant
Cacna1e	131.005152527701	0.00555726115348263	0.305201158192407	0.0182085192153143	0.985472506412954	0.994715184192734	0.00230125256115382	not-significant
Cacna1f	2.40533004051769	1.05933570801033	0.788515967522708	1.34345498587487	0.179124692455063	NA	NA	not-significant
Cacna1g	222.277768378442	-0.0619401264050885	0.420616240751383	-0.147260425071651	0.882926468086405	0.952336579271557	0.0212095340877174	not-significant
[truncated: 15,384 more rows]
