# Supplementary material for: Deciphering Immunotoxicity in Animal-Derived Biomaterials: A Genomic and Bioinformatics Approach
Source: Int J Mol Sci. 2024 Oct 11;25(20):10963. doi: 10.3390/ijms252010963 (PMC11507131; doi:10.3390/ijms252010963)
Supplement: Supplementary file 1 [file ijms-25-10963-s001.zip › Table S4_DEGs_raw_vs_neg.csv]

X	baseMean	log2FoldChange	lfcSE	stat	pvalue	padj	logP	Group
0610009B22Rik	264.070526935287	-0.218006911236563	0.143809891123374	-1.51593822603993	0.1295349733005	0.438669502549282	0.35786255783339	not-significant
0610010F05Rik	285.191853593375	0.137354115591364	0.136919977798988	1.00317074103688	0.315778487523495	0.633538765479547	0.198226806007424	not-significant
0610010K14Rik	444.557250385084	-0.0938796430402418	0.0979429460346874	-0.958513571840013	0.33780385114197	0.651376611953624	0.186167839080684	not-significant
0610030E20Rik	687.02157259216	0.123427862224794	0.115917356904483	1.06479189588924	0.286970113294717	0.606444307400563	0.217209076247014	not-significant
0610040J01Rik	20.9580600829412	-1.74534048806353	0.861967441104006	-2.02483342738341	0.0428844713722757	0.281604013460543	0.550361159858952	not-significant
1110002E22Rik	848.508088009369	-1.28882774949884	0.607196718549418	-2.12258681597922	0.0337884907050439	0.255959827217736	0.591828191667539	not-significant
1110004F10Rik	900.860549114503	-0.0610620390518889	0.0856587901482583	-0.712851990393545	0.47593735006672	0.749569672230412	0.125187993424216	not-significant
1110008P14Rik	908.277482192958	0.389491072632523	0.262365871907878	1.48453405848944	0.137667294599802	0.450763324427758	0.346051426802073	not-significant
1110012L19Rik	206.824038045102	-0.0957627217561437	0.168419284394948	-0.568597130074353	0.569629572906485	0.807155641518629	0.0930427134374423	not-significant
1110017D15Rik	2.82170387343331	1.13573414719665	0.711822473836315	1.59553004989529	0.110593755738874	NA	NA	not-significant
1110025L11Rik	2831.56823593367	1.05727800989606	2.21529361745866	0.477263149933573	0.63317474787902	0.841023229654544	0.0751920085166445	not-significant
1110032A03Rik	288.769334124017	-0.29602976296994	0.202901023972142	-1.45898604735767	0.144568947977805	0.461058908774396	0.336243581939662	not-significant
1110032F04Rik	3.45396225671413	-0.474637108973477	0.79230306739254	-0.599060042182472	0.549132846228539	0.795986162520809	0.099094482002395	not-significant
1110038F14Rik	286.901763460531	0.0519981149266008	0.0845964847836091	0.614660467980528	0.538778972060784	0.788679709263354	0.103099332330201	not-significant
1110051M20Rik	262.814232457531	-0.285100087945037	0.10737322082224	-2.65522525786043	0.00792554648865207	0.144576956939588	0.83990092053699	not-significant
1110059E24Rik	251.316072879646	-0.0366649569992916	0.13367803835179	-0.274278089739793	0.783870920965096	0.911072909943604	0.0404468665844607	not-significant
1110059G10Rik	159.442095197629	-0.0600592916339978	0.141627651769035	-0.424064728065547	0.671518608195095	0.859853675670144	0.0655754478910819	not-significant
1110065P20Rik	197.46771891187	-0.248834610080119	0.127155398897691	-1.95693310891448	0.0503553332990865	0.299434392653496	0.523698318616205	not-significant
1190005I06Rik	33.7630743605214	-0.882706054640895	0.378863414693572	-2.3298793718439	0.0198125275708008	0.213832746549239	0.669925785766052	not-significant
1190007I07Rik	82.2555847013457	-0.529870103504902	0.288115134183526	-1.83909153195466	0.0659017243231576	0.331041219855861	0.48011792634094	not-significant
1500009L16Rik	23.7366837401469	-0.243667996886213	0.455590394709338	-0.534840066243432	0.592760454911752	0.819325761960346	0.0865433894573092	not-significant
1600002K03Rik	87.1325196397728	0.105423530703412	0.170073893985149	0.619868977143652	0.535344051687103	0.786962011795604	0.104046231383931	not-significant
1600012H06Rik	731.585232196148	0.157275914957693	0.103214111064977	1.52378306933906	0.127562910259755	0.436798918255985	0.3597184458437	not-significant
1600014C10Rik	509.632265273718	-0.112642367264179	0.277721795088929	-0.40559426467811	0.685040743645571	0.867421581098751	0.061769776981461	not-significant
1700001C19Rik	10.332549235111	1.28517621387871	0.80193878378166	1.60258643162047	0.109025991323171	0.406273466714345	0.391181540055632	not-significant
1700001J03Rik	6.90931589138685	-0.368537969201741	0.52286896297765	-0.704838105331362	0.480910991900072	0.75287769779929	0.123275567603869	not-significant
1700001K19Rik	4.23002911511384	-0.303676807601796	0.591111950007306	-0.51373823113886	0.607435018789364	0.82807922890429	0.0819281088312884	not-significant
1700001L19Rik	4.32476947445066	0.362832559618069	1.10107555172527	0.32952557982924	0.741758462690643	0.892791209913195	0.0492500942857388	not-significant
1700001O22Rik	19.5908122088002	-0.661890201278221	0.346149718902581	-1.91215004702777	0.0558569511568494	0.312098705437344	0.505708032752751	not-significant
1700001P01Rik	0.851935086780566	-0.0947729133690645	1.22227582863882	-0.077538073770638	0.938195503939629	NA	NA	not-significant
1700003E16Rik	10.914168501564	-0.536680281638529	0.369912778681585	-1.45082925642992	0.146827410831018	0.464061009997863	0.333424919092523	not-significant
1700003F12Rik	4.84096060074391	-0.0880958515045495	0.67408793547174	-0.130688960399355	0.896021365764475	0.962365553283381	0.016659930438247	not-significant
1700007K13Rik	14.069296334603	0.231458382836828	0.457311001148996	0.506129050592022	0.612766057973897	0.831588781682354	0.0800913780302177	not-significant
1700008O03Rik	1.31400597147641	0.109821026329317	0.99206781602226	0.110699112052288	0.911854950133025	NA	NA	not-significant
1700010I14Rik	5.9773679974035	0.379715820769519	0.663235892048006	0.572520011842235	0.566969732290966	0.806009371480811	0.0936599086183057	not-significant
1700012P22Rik	0.691533377458761	-0.108763247772432	1.8142478004135	-0.0599494995929682	0.952195855784735	NA	NA	not-significant
1700013H16Rik	1.10104208042295	-0.0858373811660212	1.35305570042693	-0.0634396508132939	0.949416414039929	NA	NA	not-significant
1700014D04Rik	1.91450074094851	0.320376987152322	0.942345098652158	0.339978408770374	0.733872787788272	NA	NA	not-significant
1700016C15Rik	2.03599356486772	-0.0871625095908789	1.19994627768714	-0.0726386765904901	0.942093648529983	NA	NA	not-significant
1700016H13Rik	2.76034213818101	1.07144046148262	1.19512482014657	0.896509254448603	0.369980839871779	NA	NA	not-significant
1700016K19Rik	0.917285598705231	0.82874133470137	1.58802450351337	0.521869362133803	0.601761291494915	NA	NA	not-significant
1700017B05Rik	418.045720417235	0.352007596805231	0.344387262366386	1.02212722499225	0.306720689187697	0.624856423142512	0.204219761536212	not-significant
1700019D03Rik	180.483747006395	-0.205616381050521	0.392796944802318	-0.523467363408341	0.600649056937816	0.823517613726965	0.0843271075292963	not-significant
1700020A23Rik	1.01123905390907	-0.0757569726153345	2.92566162401879	-0.0258939625804273	0.979341915596493	NA	NA	not-significant
1700020D05Rik	4.46787575160455	0.42670848645913	0.606087493822015	0.704037768158335	0.481409253547607	0.7533007461137	0.123031602416211	not-significant
1700020L24Rik	38.8528823900712	-0.855577183067786	0.368451357064529	-2.32208992221989	0.0202280942133258	0.214977299139494	0.667607397660974	not-significant
1700021F05Rik	424.852535823894	-0.358804060098026	0.162129080048259	-2.21307651897627	0.026892370651021	0.236180028838418	0.626756828703739	not-significant
1700023F06Rik	5.13454020310748	-0.642236719184915	0.563874115932467	-1.13897180423482	0.25471491457435	0.579966267030828	0.236597265865358	not-significant
1700024J04Rik	0.603561351957846	-0.108703527135592	1.74284606671368	-0.0623712726050235	0.950267171545681	NA	NA	not-significant
1700025G04Rik	943.289306530676	-0.765691193972529	0.25932540610515	-2.95262699275234	0.00315082438984141	0.0961121699374524	1.01722161751308	not-significant
1700028K03Rik	19.2428839256959	-0.126638545424097	0.331806445998042	-0.381663909642204	0.702710673080291	0.875185242209395	0.0579000142294085	not-significant
1700029H14Rik	0.652214338117989	1.04763443241612	1.5080784828267	0.694681639149485	0.487254837077046	NA	NA	not-significant
1700029I15Rik	0.654320515079843	-1.3570359779472	1.48854221363406	-0.911654345787204	0.361950704174764	NA	NA	not-significant
1700029J07Rik	44.8569207035053	0.275958476282518	0.251598854726277	1.09681928633079	0.272720397571546	0.593820348202683	0.226344924690915	not-significant
1700030J22Rik	18.695187395127	0.405301303215416	0.292733522009079	1.38454011154502	0.166193134811915	0.485989595708539	0.313373028216589	not-significant
1700030K09Rik	107.951574102425	0.0487752700999922	0.125011834730334	0.390165220798547	0.696414377458269	0.872173403336894	0.059397161139021	not-significant
1700037C18Rik	25.6781885415353	0.0175704533389638	0.23868634480215	0.0736131484753692	0.941318208556357	0.977604076826584	0.00983699599309491	not-significant
1700037H04Rik	449.842600864927	-0.112875448608777	0.121378768544935	-0.929943926453584	0.352400117948225	0.663644457135134	0.178064528552202	not-significant
1700047I17Rik2	319.473194558679	0.0646199142245173	0.208644766311327	0.309712605626041	0.756779515919164	0.89836134309215	0.0465489442387732	not-significant
1700049E17Rik2	0.800784551470771	1.32310423570709	1.55407358851002	0.851378110721018	0.394559347162807	NA	NA	not-significant
1700056E22Rik	11.471744776072	-0.378190077934106	0.502549489423753	-0.752542955257515	0.451724607947652	0.734000826820704	0.134303450869397	not-significant
1700066B19Rik	2.92504459761685	0.731032212739036	0.783607563756599	0.93290601897011	0.350868494410025	NA	NA	not-significant
1700066C05Rik	0.907837554767982	-0.320395270008648	1.38435841934527	-0.23143953583941	0.816973353616125	NA	NA	not-significant
1700066M21Rik	111.146240666449	0.131650963325682	0.176605599723532	0.745451806351417	0.455998635326344	0.737422317589668	0.13228372290108	not-significant
1700067K01Rik	4.28557711495572	-0.0359045907834407	0.618478031389474	-0.0580531384482281	0.953706301500223	0.983232812382582	0.00734363663206631	not-significant
1700088E04Rik	33.7944609999195	-0.437476214536185	0.269926798962722	-1.6207216779413	0.105077342317693	0.399911852288981	0.398035724380046	not-significant
1700094D03Rik	91.8687596748741	0.164158995499568	0.174275274952546	0.941952296699959	0.346217063506051	0.658723192843795	0.181297045307906	not-significant
1700102P08Rik	15.6993869825001	0.0827254664237367	0.312004591594016	0.265141823718351	0.790900209260075	0.913487169940966	0.0392975479972351	not-significant
1700109H08Rik	1.27277083698093	-0.663374496414078	1.09600771805664	-0.605264438821952	0.545003305821492	NA	NA	not-significant
1700113H08Rik	2.37852058781405	0.185664250023466	0.778925233593207	0.238359526712199	0.81160225582524	NA	NA	not-significant
1700123O20Rik	345.29519880236	0.205169820680754	0.130605719212955	1.57090992582201	0.116203572698928	0.41833286171614	0.378478018514223	not-significant
1700125H20Rik	0.860762689972964	0.194067774852079	1.20708149396204	0.160774376728355	0.872271107079959	NA	NA	not-significant
1810009A15Rik	293.654360983745	0.00570938824350729	0.125900918129012	0.0453482653530517	0.963829716794888	0.986485442696596	0.00590931913270913	not-significant
1810010H24Rik	26.6033883991964	-0.300985370266727	0.237183302277289	-1.26899898676193	0.204441425437917	0.531597400461332	0.274417151446498	not-significant
1810013L24Rik	815.92301856217	0.0710285570765279	0.105438801451876	0.673647235158933	0.50053561519053	0.765401093366047	0.116110921726751	not-significant
1810024B03Rik	2.69656601335918	-1.07441851236547	0.78501504577526	-1.36865977046899	0.171105651071286	NA	NA	not-significant
1810030O07Rik	595.8714640236	-0.0494093496387004	0.0851362495220082	-0.580356192762847	0.561674440500859	0.802880008671591	0.0953493556748397	not-significant
1810037I17Rik	1115.33027399481	-0.438322089580668	0.246474626856644	-1.7783659728821	0.0753437674662192	0.350799527870681	0.454940999807981	not-significant
1810055G02Rik	443.967681028072	-0.0944207384751636	0.143320527960097	-0.65880819600003	0.510018943567535	0.771325839150674	0.112762119677812	not-significant
1810062G17Rik	6.56395768733141	-1.00001135696167	0.490862510339083	-2.03725347912774	0.0416246471289429	0.278414722628844	0.55530780287108	not-significant
2010003K11Rik	17.3578409162248	-0.554539994892959	0.440187019310536	-1.25978270727186	0.207747759657932	0.534466471973666	0.272079533661071	not-significant
2010106E10Rik	0.757972410620131	1.45411697296907	1.71023218199689	0.850245357487794	0.39518868912371	NA	NA	not-significant
2010300C02Rik	98.9270452692137	0.42857357344374	0.433587555455304	0.988436056458541	0.322939136218518	0.639873453987455	0.193905906749029	not-significant
2010315B03Rik	162.850042476616	-0.0547659676475286	0.142084714894889	-0.385445877750068	0.69990709777214	0.873759453201501	0.0586081125898507	not-significant
2200002D01Rik	101.445233889241	-0.164973343542585	0.279679117486692	-0.589866504961475	0.555280151629263	0.799489893734259	0.0971870217528745	not-significant
2210016F16Rik	575.952054123316	0.0510440325612052	0.0734765007477149	0.694698740982064	0.487244117228328	0.756731063619929	0.121058437987206	not-significant
2210016L21Rik	352.945483965216	-0.120669278119859	0.0882134955201457	-1.36792309848215	0.171336148721946	0.493003960606947	0.307149591751507	not-significant
2210407C18Rik	1.42407073725791	1.8058617548114	2.1636928854852	0.834620184281116	0.403931593895174	NA	NA	not-significant
2210408I21Rik	56.7039568053507	-0.171138194952205	0.154489926298823	-1.10776281050959	0.267964265134142	0.591267368015478	0.228216089006774	not-significant
2210418O10Rik	56.1653143986881	0.158484071106974	0.968378359884495	0.16365924484917	0.869999402764031	0.95090744350248	0.0218617530229948	not-significant
2300002M23Rik	8.10412658993425	1.1537872707273	1.98128849321619	0.582341882405209	0.560336419753915	0.802330675745461	0.095646602971005	not-significant
2300003K06Rik	0.709814648604736	3.21611219288759	2.56681138091712	1.25296007988653	0.210220235156228	NA	NA	not-significant
2300009A05Rik	97.6425987795403	-0.472863296396432	0.196859890370602	-2.40202966437823	0.0163043862037475	0.199959242465718	0.699058517216415	not-significant
2310002L09Rik	449.90918127614	-1.23678374147793	0.603861415154306	-2.04812513341641	0.0405477398007177	0.275241913551422	0.56028543149003	not-significant
2310009A05Rik	183.279133770715	-0.233607570172004	0.116712227283626	-2.00156894962091	0.0453311112836466	0.288474625517321	0.539892381754208	not-significant
2310009B15Rik	87.2431385595523	-0.208642735276542	0.155664307775268	-1.34033766801417	0.180135590478062	0.503724156438302	0.297807221752372	not-significant
2310011J03Rik	517.731064088428	0.126591274273937	0.0929063676273469	1.36256833096416	0.173018595312007	0.495165097689467	0.305249974680726	not-significant
2310022A10Rik	656.992852918069	-0.133987084181631	0.137838895451849	-0.972055701276535	0.331022838578929	0.64611906848768	0.189687441722909	not-significant
2310022B05Rik	1237.61425867432	-0.218254872882035	0.106801442676828	-2.04355734727718	0.040997296578622	0.276850409728109	0.557754829412206	not-significant
2310030G06Rik	186.593730445124	0.158263695138021	0.21507746665474	0.735845077588155	0.461824984671638	0.740550818117121	0.130445133941444	not-significant
2310033P09Rik	215.429362125744	0.0695586153996495	0.103206456320612	0.673975426339267	0.500326936835448	0.765388347809098	0.116118153714251	not-significant
2310034P14Rik	28.7682368810435	0.206466486425526	0.349614342071057	0.590554967517789	0.554818645557633	0.799166528638413	0.0973627138862385	not-significant
2310039H08Rik	270.799082098411	-0.556948165010695	0.159941504438416	-3.48219911377127	0.000497313755589329	0.040146783178484	1.39634924749121	not-significant
2310050C09Rik	3803.86032000788	-1.33282843366855	0.473806239459575	-2.81302423367995	0.0049077952323416	0.117964209013155	0.928249740031938	not-significant
2310057M21Rik	252.562906038317	-0.236896163487184	0.174493728827223	-1.35761992754335	0.174584316400868	0.49627524690583	0.304277385895362	not-significant
2310061I04Rik	564.63892066034	-0.560873984860246	0.202150085982897	-2.77454240067797	0.00552794276329437	0.12402899499837	0.906476775355638	not-significant
2310061N02Rik	103.279997784799	-0.144049623172873	2.30549270846688	-0.0624810577989917	0.950179746150049	0.981530035920131	0.00809640596231164	not-significant
2310079G19Rik	8.44002790769707	2.22726166169093	1.50754772799716	1.47740706335708	0.139566553917134	0.453144789317789	0.343763009566089	not-significant
2410002F23Rik	586.0295700091	0.132506511082128	0.174267584896257	0.760362354025909	0.447038019462247	0.730329812121926	0.136480971060879	not-significant
2410004B18Rik	241.689645397854	-0.106572492024716	0.076684298307986	-1.38975636963764	0.164602871068598	0.483882019297689	0.315260515657194	not-significant
2410004P03Rik	2.50201770014889	-0.407998828208011	0.855897979042903	-0.476690958733482	0.633582201976883	NA	NA	not-significant
2410131K14Rik	140.446268235099	-0.0174528429661868	0.15987531246478	-0.109165340771619	0.913071350033732	0.968192414683506	0.0140383241677601	not-significant
2410137M14Rik	2.13284659646196	-1.07137401268794	1.15288069629694	-0.929301718841511	0.352732744695919	NA	NA	not-significant
2510002D24Rik	297.811311919323	-0.377157755575441	0.171896834795026	-2.19409366103322	0.028228676893589	0.2399151167065	0.619942386899263	not-significant
2510009E07Rik	838.776833424355	-0.123871599406922	0.23560846735821	-0.525751900158122	0.599060598316748	0.822842233250539	0.0846834257802413	not-significant
2510039O18Rik	961.423601524042	0.0943133547786021	0.111873577165182	0.84303512204091	0.399208801242432	0.70020338846253	0.154775791904293	not-significant
2610001J05Rik	541.265415517809	-0.215439439533912	0.149723298077652	-1.43891727139338	0.150173963435486	0.469190897488822	0.328650421980043	not-significant
2610002M06Rik	276.261155512667	0.0653828553038569	0.113947863799917	0.573796235607048	0.566105696409693	0.805761242784233	0.0937936260637328	not-significant
2610008E11Rik	349.191876952675	-0.0936133251384521	0.0976084660610869	-0.959069729462459	0.337523618624158	0.651331343726735	0.186198021964063	not-significant
2610028H24Rik	4.19108409209137	-1.8395125983005	0.862541860778136	-2.13266472266169	0.0329522397825459	0.253447402960703	0.596112154571235	not-significant
2610042L04Rik	9.81252382116588	0.400792726374439	0.462664888763651	0.866270028498273	0.386342098291061	0.689621960308383	0.16138891729805	not-significant
2610044O15Rik8	136.591572780517	-0.297611319622527	0.123524777541385	-2.40932487834529	0.0159820640614573	0.199226079910285	0.700653810391497	not-significant
2610301B20Rik	185.265668438247	0.0828893332587413	0.110114671274822	0.752754672007948	0.451597349781599	0.73394326780977	0.134337508788818	not-significant
2610318N02Rik	5.58903133347097	0.936893336958659	0.717336391833386	1.30607250325628	0.191527902693594	0.516065177081091	0.287295445157448	not-significant
2610507B11Rik	4487.04457122349	-0.336995322787393	0.168530488510099	-1.99961043112504	0.0455423466874759	0.288868598989133	0.539299664894913	not-significant
2610524H06Rik	154.924609008818	0.150767633215284	0.314550538505675	0.479311318084306	0.631717171587311	0.840417040931906	0.0755051500932378	not-significant
2610528A11Rik	93.7975751828969	2.33513188560818	1.00588971495558	2.32145915291649	0.0202620761941861	0.215084889127391	0.667390100068666	not-significant
2610528J11Rik	115.095572598114	-0.0377523439961871	0.348710563296458	-0.108262691096317	0.913787316812019	0.968377062306945	0.0139555061277652	not-significant
2700049A03Rik	131.876079069831	0.0617207173691173	0.15630160533475	0.394882171791713	0.692929847874761	0.870955650128291	0.0600039591082261	not-significant
2700062C07Rik	156.119832561446	-0.0194245376848482	0.126252830704457	-0.15385427460489	0.877724638305379	0.954502420764735	0.0202229658314111	not-significant
2700081O15Rik	575.766680125675	0.255119354215238	0.143329869425718	1.77994548685091	0.0750848825093835	0.350156486138298	0.455737824569504	not-significant
2700097O09Rik	71.2336959239095	0.142647760647138	0.366394012275716	0.389328853277748	0.697032894893426	0.872489632138076	0.0592397250931099	not-significant
2810004N23Rik	252.819134391256	-0.00016867899639435	0.117342565930545	-0.00143749197110784	0.998853047744982	0.999603500823679	0.000172231551446388	not-significant
2810006K23Rik	153.615937235669	-0.0502023127878457	0.139698619158403	-0.35936155339461	0.71932463231726	0.883621651011304	0.0537336513343983	not-significant
2810021J22Rik	120.850124463826	0.101347441792923	0.119373664962786	0.848993300360827	0.395885020252068	0.69725568115542	0.156607938468297	not-significant
2810408A11Rik	24.4100848358857	0.597346872981061	0.382733788623684	1.56073722973121	0.118585763207463	0.421700707514044	0.374995670341107	not-significant
2810459M11Rik	4.03792652418432	-0.195052148954652	0.789952043138751	-0.246916443407935	0.804972890271424	0.920232204126623	0.036102572386417	not-significant
2900026A02Rik	1086.61733878227	-0.0957735806323141	0.202379675364663	-0.473237149233204	0.636043996736466	0.842401901791157	0.074480661366168	not-significant
3110009E18Rik	35.2317840260241	-0.328629673841116	0.193094304798886	-1.70191282535958	0.0887717111795011	0.377036884881692	0.423616161420181	not-significant
3110040M04Rik	0.85088731644702	-0.0299740686245471	1.72565651914473	-0.0173696609331055	0.986141712571312	NA	NA	not-significant
3110040N11Rik	197.267280273012	-0.331113671179241	0.121863019504937	-2.71709721722287	0.00658572601605895	0.133423344029028	0.87476817869502	not-significant
3110067G11Rik	0.905363843439305	-0.489857203523495	1.27993510407179	-0.382720344152712	0.701927128432964	NA	NA	not-significant
3110082I17Rik	130.149923565222	-0.313516657603662	0.147963023643161	-2.11888517741947	0.0341001719188683	0.257345206775822	0.589483916359594	not-significant
3300002I08Rik	323.426790744261	0.0194339512243728	0.147770943967626	0.131514022327897	0.895368694703419	0.962122569152231	0.0167695976964432	not-significant
3425401B19Rik	1450.09792377384	-1.13957628311768	0.554537489034014	-2.05500314343541	0.039878701095938	0.273688775576416	0.562743013350503	not-significant
3830403N18Rik	2.30842275745497	0.434517647246198	0.987553751419056	0.439993920960578	0.659941510191528	NA	NA	not-significant
3830406C13Rik	586.992190549392	-0.245854958923192	0.104289255512983	-2.35743325344369	0.0184017631174828	0.208901833572334	0.680057748115181	not-significant
4430402I18Rik	44.0991672802198	-0.0767350731755156	0.3337005756184	-0.229951875370048	0.818129165511722	0.92716536642045	0.0328427994920549	not-significant
4833420G17Rik	561.663360246903	0.100927370682219	0.120347099611869	0.838635671384848	0.401673786954401	0.701977404617893	0.153676866798537	not-significant
4833423E24Rik	312.082373164901	0.168604049685148	0.360091219937525	0.468225939289495	0.639623024292632	0.844757542307528	0.0732679219941228	not-significant
4833427G06Rik	1.88689007231316	-0.2273504149228	1.78632906508045	-0.12727241546202	0.898724792009935	NA	NA	not-significant
4833439L19Rik	2085.02598835393	-0.296835279852084	0.155991348756054	-1.90289578376739	0.0570541452522533	0.314141735346888	0.50287436151053	not-significant
4921504E06Rik	0.754253237848516	-1.04230821387418	1.44290646232438	-0.722367139582368	0.470068784403066	NA	NA	not-significant
4921507P07Rik	10.5088329255236	-1.02046956966721	0.446687768352402	-2.28452543805081	0.0223406693380595	0.222626719887495	0.65242271240343	not-significant
4921517D22Rik	4.79560833718384	-0.414209036279801	0.556349331315227	-0.744512508535956	0.456566476647103	0.737519814323122	0.132226307369327	not-significant
4921524J17Rik	213.545571996232	-0.00363674450802565	0.138470873734821	-0.0262636062728267	0.979047082878363	0.993025482119916	0.00303960689024507	not-significant
4921536K21Rik	22.5231364160557	-0.653995587209435	0.399236814799206	-1.63811442974857	0.101397825415932	0.39594436822412	0.402365829909166	not-significant
4930402H24Rik	536.38661330513	0.510451169346251	0.169454079024775	3.01232742394841	0.00259252799060872	0.0865114142001875	1.06292658852219	not-significant
4930404N11Rik	2.19663626256564	-1.07385561820329	0.78708003632093	-1.36435377426525	0.172456249068527	NA	NA	not-significant
4930415O20Rik	2.21439753819415	-0.580463856143737	1.2155823205273	-0.477519166198419	0.632992476173124	NA	NA	not-significant
4930426D05Rik	7.96266934780357	0.143044369576591	0.722702480435215	0.197929816832023	0.843099975192376	0.938542461819076	0.0275460741171635	not-significant
4930430F08Rik	175.724711665084	-0.340097409281378	0.180280985941332	-1.88648518592002	0.059229602839826	0.317630147341464	0.498078283944311	not-significant
4930432K21Rik	15.229216491794	0.272125532594395	0.286585430309092	0.949544198045582	0.342343903988171	0.654940150969112	0.183798384422594	not-significant
4930438A08Rik	1154.3377403378	0.846121852686261	0.606279355555165	1.39559733468324	0.162835785520636	0.482326139633269	0.316659200879561	not-significant
4930444G20Rik	2.59561491608882	0.40041263842251	0.761287603383931	0.525967632525043	0.598910696129493	NA	NA	not-significant
4930444P10Rik	0.634695240592062	2.01409562841565	1.7720781040714	1.13657271865625	0.255716950157693	NA	NA	not-significant
4930447C04Rik	1.9546113809427	-0.661765828694418	1.07868101589061	-0.61349538829886	0.53954883116853	NA	NA	not-significant
4930452B06Rik	7.15765414132031	-0.133841160293569	0.524759137765045	-0.25505255775745	0.798682505966786	0.917567791581714	0.0373618394222111	not-significant
4930453N24Rik	662.462062609479	-0.151361292213823	0.111192196974016	-1.36125822074721	0.173432101041617	0.495378610266121	0.305062749554668	not-significant
4930467E23Rik	149.428696297247	-0.0243212145891892	0.195848714495225	-0.124183682552495	0.901169841661583	0.96459131646871	0.0156566520416475	not-significant
4930486L24Rik	26.6258455348875	0.343165792791888	0.3374033316201	1.01707885083446	0.309115920372806	0.627257695980567	0.202554001513728	not-significant
4930502E18Rik	10.0993224739844	-0.636665680864045	0.563251740334784	-1.13033948281389	0.258333203669143	0.582397450979912	0.234780534498215	not-significant
4930503B20Rik	8.23665362366029	0.207113230401597	0.569059208168293	0.363957260384662	0.715889924973079	0.882114135119464	0.0544752186712824	not-significant
4930503L19Rik	97.4790614074334	0.473027309478328	0.324545770689244	1.45750569626513	0.144976840128205	0.461563151532504	0.335768869966881	not-significant
4930512M02Rik	6.46156019937139	-0.561965561718164	0.4486841802637	-1.25247465018242	0.21039695978318	0.53776355876748	0.269408630826761	not-significant
4930519F16Rik	13.2534635828451	-2.08625595836815	0.936770438981042	-2.22707279345562	0.0259424091682298	0.233271214328878	0.632138849845058	not-significant
4930519L02Rik	6.52690301665154	-0.452071174783404	0.584101624764914	-0.773959796748299	0.438954566244454	0.724807358455928	0.139777406224479	not-significant
4930522L14Rik	46.7709798349495	0.357731800935327	0.210880012151939	1.69637604476987	0.089814687385832	0.378130674823976	0.422358090248097	not-significant
4930523C07Rik	330.399124503749	-0.20373606789971	0.150666151278411	-1.35223516477322	0.176300097769344	0.497437027845578	0.30326189017488	not-significant
4930524J08Rik	6.94138951897709	0.261323332529788	0.457280912240381	0.571472207858999	0.567679594337304	0.806009371480811	0.0936599086183057	not-significant
4930539E08Rik	8.56358135869732	0.129648777788192	0.570752559889565	0.227154089003609	0.82030392619215	0.928137153249335	0.0323878422098942	not-significant
4930544D05Rik	1.78530741653482	-0.94059972437434	0.977233002582345	-0.962513261309021	0.335791844990945	NA	NA	not-significant
4930550C14Rik	10.3607934789567	-0.119488603493361	0.329934746898784	-0.36215828922686	0.717233747223025	0.882672345781141	0.0542004796920184	not-significant
4930550L24Rik	0.537483219776552	-1.02576574770279	2.51605619228436	-0.407687932745049	0.683502797911611	NA	NA	not-significant
4930555G01Rik	2.45718526091094	-0.074138667798657	1.36877938937069	-0.0541640737538743	0.956804443638345	NA	NA	not-significant
4930562C15Rik	1.06269981193356	0.665901502295984	1.45534648754124	0.457555302463402	0.647271962207282	NA	NA	not-significant
4930563E22Rik	11.6666869027415	0.181932714505794	0.322418581249705	0.564274905623049	0.572567056888604	0.808586949897701	0.0922732721949641	not-significant
4930563M21Rik	1.1532681088999	-0.226615132736229	1.22866796045058	-0.184439685928755	0.853668538946615	NA	NA	not-significant
4930579G24Rik	39.1478239656192	0.11187665793325	0.214212510604381	0.522269486584141	0.601482711284898	0.823830304813866	0.0841622364493211	not-significant
4930590J08Rik	6.35772168607007	0.357297197421918	0.483284269119102	0.739310629897338	0.459718396011187	0.739695343919481	0.130947114996133	not-significant
4931406C07Rik	435.046071834721	-0.0910611093928609	0.185484076369847	-0.490937611330522	0.623470574344171	0.83638721446221	0.0775926147005531	not-significant
4931406P16Rik	1013.09803133443	0.407885926370031	0.163640920055641	2.49256681172008	0.0126823467982206	0.181481317119748	0.7411680774567	not-significant
4931408C20Rik	0.899575276480559	0.501335245830128	1.54131835881223	0.325263916415339	0.744981337850668	NA	NA	not-significant
4931414P19Rik	91.6819523789453	0.3478248694698	0.150204616763674	2.31567362551215	0.020576095511004	0.215710317388525	0.666129082167994	not-significant
4931422A03Rik	0.881685833840893	2.03390012863629	1.71994145857438	1.18254032339109	0.236991375523255	NA	NA	not-significant
4931428F04Rik	67.0091250021485	0.0410972260679387	0.180680822989804	0.227457598365366	0.820067936736061	0.928129002392494	0.0323916561803619	not-significant
4931440F15Rik	2.49898896404526	0.286626425894696	0.875507959177489	0.327383004220741	0.743378219509977	NA	NA	not-significant
4932438A13Rik	1086.55570762378	-0.0703599524227568	0.138811450999427	-0.506874266612538	0.612243042630014	0.831020108135032	0.0803884674957556	not-significant
4932438H23Rik	5.64022572524853	-0.886190519442897	0.527073362873815	-1.68134188115869	0.0926965273830659	0.382265555647814	0.41763483267941	not-significant
4933402D24Rik	0.904182401153761	0.725160282479724	1.88567957670693	0.384561773610612	0.700562120220422	NA	NA	not-significant
4933405L10Rik	0.90803214574514	-1.08070546327342	1.3638119888791	-0.792415283107779	0.428118570959563	NA	NA	not-significant
4933407O12Rik	2.68162710360012	0.643906241278955	1.01220624281923	0.636141345547848	0.524684299155355	NA	NA	not-significant
4933408B17Rik	4.89321554054326	0.395884378468684	0.557473102920542	0.710140769832101	0.477616846274024	0.750627660275725	0.124575436080968	not-significant
4933411K16Rik	5.31198725555068	0.0681375530248741	0.512634621113239	0.132916409112023	0.894259489455477	0.961642733661282	0.016986245652363	not-significant
4933415F23Rik	0.544658322728673	1.46533312412061	2.10294332374368	0.69680105382584	0.48592730651691	NA	NA	not-significant
4933427D14Rik	196.077615678733	0.241585024854182	0.168557237241139	1.43325216293483	0.151785787424516	0.471387846881091	0.326621618461075	not-significant
4933428G20Rik	62.3539745534239	0.0146976408378924	0.21287666497923	0.0690429871180405	0.944955402344943	0.97914307751387	0.00915384217583205	not-significant
4933430I17Rik	15.772101898835	0.256049696263802	0.588460600143407	0.435117824713164	0.663476905873868	0.856048879468878	0.0675014368677648	not-significant
4933434E20Rik	774.226144037847	-0.289438600337599	0.134052469972389	-2.15914410526875	0.0308389888326426	0.247082906015518	0.607157299437784	not-significant
4933440N22Rik	20.7641509404438	-0.325067268594169	0.294792270268876	-1.10269943067937	0.270157714110362	0.592780232663703	0.227106287127603	not-significant
5031439G07Rik	3180.9747259507	-0.0164766526841314	0.156080630018191	-0.10556500625485	0.915927490527345	0.969236138939554	0.0135704011281904	not-significant
5330417C22Rik	14.0544918451659	0.776455730445545	1.04259590641665	0.744733147010125	0.456433056577738	0.737453299227395	0.132265477085428	not-significant
5430402E10Rik	2.2069361578423	-1.18239453188724	1.02683194227771	-1.15149761436566	0.24952757613738	NA	NA	not-significant
5430419D17Rik	15.2469548230731	-0.754377327114296	0.465308776224406	-1.62124027239598	0.104966118873925	0.399851869418688	0.398100869194492	not-significant
5430427O19Rik	46.4139406544476	-0.229062586481362	0.587401807410711	-0.389958940526721	0.696566908819054	0.872291246518628	0.0593384856667045	not-significant
5730409E04Rik	394.522481922804	-0.274638639027141	0.224684524211883	-1.22233002023829	0.221582851130754	0.550222198613326	0.259461892061941	not-significant
5730455P16Rik	375.902041375392	-0.418784751835528	0.204619592131468	-2.04665031081901	0.0406924312707942	0.275749258432733	0.55948564682614	not-significant
5730507C01Rik	24.9499640720477	0.47066759770876	0.419877799737636	1.12096328503879	0.262303490862643	0.586058009218407	0.232059394499689	not-significant
5830411N06Rik	49.8732445952804	-0.56875436369533	0.475113057615091	-1.19709268053016	0.231270432568655	0.558149870780217	0.253249171468239	not-significant
6030458C11Rik	745.54528922386	0.154300121485267	0.112693440422339	1.36920233251376	0.170936037117728	0.492562036648596	0.307539063689317	not-significant
6030468B19Rik	1.00216177681757	0.342482772310785	1.42241463151871	0.240775625279611	0.809729022135372	NA	NA	not-significant
6330403K07Rik	7.11262740692938	1.52177559390221	0.641639315645912	2.37169942176985	0.0177064885978461	0.204536138758719	0.689229946938409	not-significant
6330409D20Rik	1.75294828241227	-1.63158342475879	1.25453877978724	-1.3005444319828	0.193414438113266	NA	NA	not-significant
6430531B16Rik	3.16706011880311	0.938500013403374	0.826078505252332	1.13609058635015	0.255918654386046	0.580433108187866	0.236247823158485	not-significant
6430548M08Rik	872.759184316894	-0.324150140725311	0.314061047340085	-1.03212462503922	0.302013739341041	0.620575925737249	0.207205076193466	not-significant
6430550D23Rik	10.1740688154374	-0.489636321289566	0.395871510065681	-1.23685667909855	0.216140295427676	0.543873204203279	0.264502337679266	not-significant
6430571L13Rik	132.205840211023	-0.200063893493709	0.465163412860207	-0.430093786318129	0.667127419847779	0.857942286495043	0.0665419260204798	not-significant
6720489N17Rik	73.6399999736202	0.055387761705048	0.189980111598947	0.291545052999932	0.770634492271982	0.904802889930973	0.0434460209483501	not-significant
6820408C15Rik	0.985650967913137	0.348837347419787	1.53429208346979	0.227360455794633	0.820143466810581	NA	NA	not-significant
8030462N17Rik	372.647635266418	-0.206723646342536	0.110182800359076	-1.87618798640842	0.0606294711351828	0.319313522147103	0.495782689761452	not-significant
9030025P20Rik	625.516658474303	0.113024299370761	0.143392791515492	0.788214652746677	0.430571159703982	0.719622084160003	0.142895517253032	not-significant
9030624G23Rik	14.6971467266568	0.333403542902193	0.318009616370956	1.04840711015883	0.294451079079894	0.61282630833503	0.212662598924602	not-significant
9130008F23Rik	65.5192450742501	0.231794152644012	0.3499825561446	0.662302016413193	0.507777684821455	0.769100588854936	0.114016856131243	not-significant
9130019O22Rik	85.1746844742534	0.0712998692795165	0.130149126815797	0.547832098638886	0.583807196134977	0.814373920952179	0.0891761423844143	not-significant
9130023H24Rik	105.111256176852	0.246534069915358	0.202570955620096	1.21702575357205	0.223594417432363	0.552108185971629	0.257975813635171	not-significant
9130204L05Rik	99.0027525801827	-1.49987764135428	0.637773894924944	-2.35173884238519	0.0186858890360269	0.20944968467872	0.678920289121788	not-significant
9130401M01Rik	300.226420833079	0.0334408400698461	0.113976950126773	0.293400025466998	0.76921640598628	0.904008611243522	0.043827432580243	not-significant
9130409I23Rik	13.6038851630925	0.751358062332279	0.829757849358608	0.905514859441305	0.365192691341676	0.674124030304348	0.17126019141548	not-significant
9330159F19Rik	427.865517462336	-0.722902149563867	0.49791520826158	-1.45185794201347	0.146541108971111	0.464008139024217	0.333474401552221	not-significant
9330182L06Rik	5.29756526663826	-0.421620403114168	0.580014046041339	-0.726914125600533	0.467278563373034	0.743700145071649	0.128602133795815	not-significant
9430015G10Rik	255.23105489986	0.51923771910193	0.26501096477269	1.95930655000369	0.0500768971413917	0.298779068274731	0.524649831392127	not-significant
9430038I01Rik	88.9152174080147	-0.425321665097719	0.179029341993539	-2.37570925727397	0.0175152577922978	0.20363319006751	0.691151435134772	not-significant
9530053A07Rik	1.20580163142498	0.919158211434924	1.29198126977728	0.711433077968209	0.476815907314618	NA	NA	not-significant
9530057J20Rik	21.2696373044901	-0.575737180160063	0.416084941342364	-1.38370107387841	0.166450004618339	0.486156113012045	0.313224248982956	not-significant
9530068E07Rik	2174.6823814357	0.0295169078047588	0.152370268760401	0.193718289302052	0.846396470322831	0.940417007188341	0.0266795253773187	not-significant
9530077C05Rik	12.6477501744969	-0.468992571396263	0.353521897006545	-1.32662948283393	0.184631278095557	0.509576496845488	0.292790611139157	not-significant
9830107B12Rik	16.3025982925449	3.22268437026297	0.889419426155793	3.62335729970719	0.000290803671558722	0.0307641453101208	1.51195514598321	up-regulated
9930012K11Rik	128.520860774775	-0.306742831280743	0.279994507128307	-1.09553160319741	0.273283807918441	0.59455129791321	0.225810668480913	not-significant
9930021J03Rik	676.690350452261	-0.167618923526821	0.108016436856913	-1.55179089779514	0.12071226457759	0.425142000134805	0.371465988597305	not-significant
9930104L06Rik	205.387780905116	-0.0283377116093544	0.0969105230122298	-0.292411089410572	0.769972330447427	0.904544886805209	0.0435698769986167	not-significant
9930111J21Rik1	221.342346421511	0.131883389002863	0.612378691777063	0.215362472231276	0.829484726314702	0.93251398687679	0.030344645441148	not-significant
9930111J21Rik2	55.5705167826934	-0.327740939691999	0.606192172226334	-0.540655182808317	0.588745274730997	0.816927192109233	0.087816647842385	not-significant
a	15.6537112184104	0.229299211817547	0.520308909479255	0.440698222998022	0.659431483228119	0.855063825496394	0.0680014665275814	not-significant
A130010J15Rik	128.275413479135	-0.000843457125922054	0.116097325119344	-0.00726508664222033	0.994203350527949	0.998368297161955	0.000709218312919441	not-significant
A2m	16.6217308044902	1.43390437755379	2.08994625179734	0.686096293778198	0.492652387906958	0.75972559269704	0.119343243373405	not-significant
A3galt2	6.62847943893473	-0.0353858582638107	0.439858426814557	-0.0804482899647374	0.935880721493876	0.976426568988508	0.0103604117537122	not-significant
A430005L14Rik	410.290938382249	-0.0960767635772306	0.133470537953583	-0.71983499167916	0.471626597632507	0.747237212862157	0.126541508113266	not-significant
A430033K04Rik	84.4579223369592	0.218202849012459	0.189170779538069	1.15347015826273	0.248717459322261	0.573168954701127	0.241717340897035	not-significant
A430057M04Rik	9.70478105724573	0.666057609580859	0.548555075727556	1.21420371272193	0.224669943110605	0.552898292105239	0.257354751588513	not-significant
A4galt	305.381638377621	-0.141518787855711	0.306983948317915	-0.460997353871914	0.644800503568511	0.848369075898875	0.0714151704374731	not-significant
A4gnt	73.0516481698707	-0.661378562883653	0.460815779404607	-1.43523419214981	0.151220373241908	0.471079018884947	0.326906238120937	not-significant
A530016L24Rik	247.659736227206	-0.915215676781746	0.479402053598687	-1.90907750584624	0.0562520940416565	0.313107160065934	0.504307000918472	not-significant
A530032D15Rik	15.4427448534547	0.173828851344842	0.919610669938427	0.189024395896234	0.850073696295452	0.941765943821027	0.0260570185843403	not-significant
A530064D06Rik	44.5172257066145	0.31332062477549	0.852361117549311	0.36759140970243	0.713177921103747	0.880623399108147	0.0552097790530323	not-significant
A630001G21Rik	80.2413393733365	0.165125458408832	0.525753689315409	0.314073798747555	0.753464988951911	0.896885938591551	0.0472627848154821	not-significant
A630023A22Rik	4.12585391852464	-1.44884463704481	0.785934018228336	-1.84346853990468	0.0652606309440217	0.329544667363414	0.482085711647481	not-significant
A630026N12Rik	146.294075783354	0.235791143517784	0.169400968050416	1.39191142902802	0.163949220492143	0.483348707948429	0.315739437993029	not-significant
A630095N17Rik	1.05547367936275	0.134604761288498	1.07496707352015	0.125217566755523	0.900351310440724	NA	NA	not-significant
A730046J19Rik	3.02729475552224	3.32407854705781	1.96826444183955	1.68883737184781	0.0912505998209247	NA	NA	not-significant
A830005F24Rik	3.24083379415873	-0.171593203022803	0.693216180888331	-0.247532022121746	0.804496512324504	0.919884988410821	0.0362664683293538	not-significant
A830010M20Rik	128.062901069901	-0.315601927222637	0.305775071455066	-1.03213753076995	0.302007694332955	0.620575925737249	0.207205076193466	not-significant
A830018L16Rik	3.15045222586275	0.866452563378829	0.70425584657925	1.23030936496645	0.218581278733921	0.54727493096538	0.261794445138614	not-significant
A930007A09Rik	30.1814219877916	0.515330357759558	0.32952195627378	1.56387259770757	0.117847490898553	0.42083291127763	0.375890303485134	not-significant
A930017K11Rik	0.643987551607052	1.22353585297374	1.39669081913982	0.876024841150805	0.381016529434407	NA	NA	not-significant
A930018O16Rik	1.23791974540291	0.400613451506167	1.02022604688591	0.392671264107576	0.694562297250594	NA	NA	not-significant
A930018P22Rik	1.15689164558974	-2.03834629069934	1.27593938717213	-1.59752595710438	0.110148516372804	NA	NA	not-significant
A930033H14Rik	30.0206032940471	-0.070426037337901	0.282877473737392	-0.248963045404176	0.803389367004572	0.91952260003599	0.0364375922004521	not-significant
AA414768	26.4551576418713	-0.00543202938308745	0.516160313278951	-0.0105239191067985	0.991603282419266	0.997657636192456	0.0010184689548487	not-significant
AA467197	39.8868576106865	0.983748720907825	0.998116792813819	0.985604818985674	0.324327072358192	0.641152447335651	0.193038695652821	not-significant
AA986860	665.218967381341	-0.400215809229455	0.312804153459051	-1.27944531683416	0.200740284386535	0.527251633220429	0.277982066311053	not-significant
Aaas	303.0440722525	0.276470430029609	0.281051084439755	0.983701701705663	0.325262202880516	0.641152447335651	0.193038695652821	not-significant
Aacs	1228.78443339672	-0.676523489868678	0.211084999680377	-3.20498136245144	0.00135071226394899	0.0642733247587925	1.19196923413269	not-significant
Aadac	248.727933217525	-1.0333628853279	0.449694197252775	-2.29792354813741	0.0215661407803845	0.218034910963735	0.661473963161314	not-significant
Aadacl2	111.061815577448	-1.34794696147004	0.531197633423426	-2.53756206100334	0.0111627574103701	0.167693152676086	0.775484670343847	not-significant
Aadacl2fm1	676.712444654451	-1.03760542722019	0.43362167932123	-2.3928818061966	0.0167166251932911	0.200445464941266	0.698003765171821	not-significant
Aadacl2fm2	442.182597820521	-0.819679921436386	0.449201818428184	-1.82474755846838	0.0680391328404448	0.334867846383747	0.475126550902953	not-significant
Aadacl2fm3	5.70161944479055	-2.39512264421687	1.08681110585505	-2.20380766382811	0.0275378733819498	0.238643984744002	0.622249507978696	not-significant
Aadacl3	61.5166761063376	-0.534460163508914	0.445666634779942	-1.19923755067017	0.230435589974176	0.557610217029867	0.253669277307749	not-significant
Aadacl4	761.726392465599	-0.893544705145909	0.513274552197616	-1.74087084839905	0.0817062196369322	0.364529008586343	0.438267905569082	not-significant
Aadacl4fm1	7.8619496100163	-0.6172031149099	0.648757467226457	-0.951361866474605	0.341420711252933	0.65442125199365	0.184142605617744	not-significant
Aadacl4fm2	100.803473611661	-0.55265476150631	0.528873144897279	-1.04496658005513	0.296038415776243	0.614370038661059	0.211569971950259	not-significant
AAdacl4fm3	277.721175306789	-0.746216855484678	0.403376296038518	-1.84992738247917	0.0643240166393135	0.32837913828259	0.483624441127932	not-significant
Aadacl4fm4	6.02530676317953	-0.911990878236339	0.716243796556212	-1.27329672190015	0.202912769527471	0.529811013394624	0.275879018090886	not-significant
Aadacl4fm5	69.8793014912449	-1.2828780843473	0.51591484755705	-2.4866081881961	0.0128967349484655	0.182264731579375	0.739297359662543	not-significant
Aadat	0.623712400266316	-1.93865878289372	1.439696067812	-1.34657503499334	0.17811713903969	NA	NA	not-significant
Aagab	706.299947457607	-0.169433168575398	0.087287476344674	-1.9410936788498	0.052246915653012	0.30286379137811	0.5187526452695	not-significant
Aak1	169.945571999712	-0.140409281880841	0.329416206277023	-0.426236715757584	0.66993536617918	0.859426779457467	0.0657911179672096	not-significant
Aamdc	333.335023796512	-0.662687310891925	0.361160774789312	-1.83488174007411	0.0665232137765659	0.332310938050095	0.478455363636669	not-significant
Aamp	1796.08378750994	0.0168464809128334	0.0613238534924699	0.274713344863463	0.783536477771269	0.911038558281513	0.0404632418035977	not-significant
Aanat	1.49824980029725	-1.07825630787619	0.984752065784685	-1.09495206493118	0.273537637475453	NA	NA	not-significant
Aar2	434.277240100407	-0.0527935165566992	0.0809160818517842	-0.65244776252763	0.514112361059479	0.773782672238673	0.111380999912509	not-significant
Aard	2.08131844210254	-0.767441250970721	1.03898662789972	-0.738644011734854	0.460123191636371	NA	NA	not-significant
Aars	1532.50293205783	0.0300211306735997	0.137834578673742	0.217805509781841	0.827580651439912	0.931745348295509	0.0307027667679889	not-significant
Aars2	173.718875203962	-0.102705440596985	0.171984754921163	-0.597177584978763	0.550388822833972	0.796611400261884	0.0987534827178017	not-significant
Aarsd1	355.490795488722	-0.0970939741945679	0.135283536735304	-0.71770724315511	0.472937816301266	0.747718897701229	0.126261642940788	not-significant
Aasdh	204.793730146279	0.146851145494311	0.112111124670634	1.30987130782729	0.190239374988673	0.515562253275509	0.287718886885456	not-significant
Aasdhppt	343.525349256966	-0.0368518127957777	0.133975234687134	-0.27506436455839	0.783266788881592	0.911038558281513	0.0404632418035977	not-significant
Aass	16.2276718979903	0.376922163333553	0.468011482738225	0.805369477535616	0.420606499685621	0.713855036744054	0.146389971884957	not-significant
Aatf	266.534800449984	0.171494802966729	0.150430559939115	1.14002635525746	0.254275321279668	0.579460612394385	0.236976078943054	not-significant
Aatk	409.414943747195	-0.268946954480501	0.289707069486884	-0.928341013413471	0.353230705771495	0.664534020940864	0.177482780366587	not-significant
AB010352	170.506800861818	-0.121509069621693	0.207029873809111	-0.586915633894116	0.557260369330322	0.800648107631784	0.0965583184885638	not-significant
AB124611	218.916622221586	0.630931286034932	0.620748595565746	1.01640388805053	0.30943709490721	0.627670371192493	0.202268371478818	not-significant
Abat	144.582168166563	-0.158504529582681	0.24670393277918	-0.6424888642718	0.520555817351368	0.777477498088607	0.109312171558189	not-significant
Abca1	3374.23794966342	0.514580439356891	0.267702996906347	1.92220649489744	0.0545797799109421	0.308051978141419	0.511375998059845	not-significant
Abca12	1777.09892069802	-0.785814340839169	0.393350416388146	-1.99774630482087	0.0457441713320781	0.289041002742035	0.539040544781519	not-significant
Abca13	5.12817782121952	4.04468191880199	1.3930481076658	2.90347612300287	0.0036904511029418	0.102766847438017	0.988146966049616	not-significant
Abca14	1.20834719374463	0.200238187113491	1.34477938631981	0.14890039894311	0.881632226413049	NA	NA	not-significant
Abca17	2.51930414982711	-0.33577361023903	0.744420866542819	-0.451053463611792	0.651951016664226	NA	NA	not-significant
Abca2	971.205035171392	-0.195689735635898	0.118698244694628	-1.64863209341759	0.0992230296800746	0.392181233038158	0.406513192368837	not-significant
Abca3	1146.86737182552	-0.278360569641975	0.116367596168345	-2.39207974391153	0.0167532019476387	0.200445464941266	0.698003765171821	not-significant
Abca4	43.7958560507059	0.478949617890095	0.397626448140324	1.20452153052221	0.22838806543203	0.555555446334739	0.255272590484511	not-significant
Abca5	719.458370852348	-1.12162576542715	0.381026095922455	-2.94369802339054	0.0032431627229768	0.097993151815266	1.00880427362139	not-significant
Abca6	356.866516605699	-0.479329227733095	0.450379636125176	-1.06427819840387	0.287202691319184	0.60658665671853	0.217107147235459	not-significant
Abca7	493.857107536131	-0.00340965565405621	0.144904870204697	-0.0235303040487157	0.981227266037415	0.993665113881989	0.00275995735158452	not-significant
Abca8a	942.616733025455	-0.706238383554349	0.410495768165556	-1.72045228799903	0.0853502593760728	0.371742431794849	0.429757864401684	not-significant
Abca8b	264.649782443808	-0.57595922797193	0.404465448098397	-1.42400106283445	0.154446164403287	0.473311669955839	0.32485278745057	not-significant
Abca9	890.417354906035	-0.142465547983524	0.342744865219589	-0.415660634017812	0.677658351053587	0.863799228107719	0.0635871883745449	not-significant
Abcb10	243.511410207737	-0.110212398269017	0.154490433281899	-0.713393029767169	0.475602585051126	0.749482571672619	0.125238461700844	not-significant
Abcb11	4.40490071102093	1.85078119274893	0.675426487929148	2.74016673290887	0.00614080236474924	0.129311623690923	0.888362435073698	not-significant
Abcb1a	152.633558244365	-0.281287893802617	0.324090408670978	-0.867930325232751	0.385432476515755	0.688882216670501	0.161855026311224	not-significant
Abcb1b	203.409128420778	-0.515525966506018	0.23284143919356	-2.21406450798246	0.0268243417134447	0.235971534368575	0.62714038352258	not-significant
Abcb4	478.277537633882	-1.43887549522915	0.540004681910514	-2.66456114813389	0.00770888499369282	0.14344567925019	0.843312528673199	not-significant
Abcb6	277.23426514343	-0.378075832719118	0.1277909971942	-2.95854826255537	0.00309091836784054	0.0960879001224942	1.01733129746029	not-significant
Abcb7	582.00655587658	-0.248226997846139	0.1227721563329	-2.02185092500179	0.0431917549310789	0.2823110778171	0.549272079910307	not-significant
Abcb8	474.770039928452	-0.204115795899734	0.168510468448952	-1.21129445415772	0.2257825734681	0.553252349059385	0.257076733421739	not-significant
Abcb9	112.628620978023	-0.319186205257457	0.173982267010295	-1.83459044845397	0.0665663949795454	0.332310938050095	0.478455363636669	not-significant
Abcc1	1643.12449771123	-0.210030235989996	0.105238175572899	-1.99576089994555	0.045959954662291	0.289041002742035	0.539040544781519	not-significant
Abcc10	507.645608671441	0.326003812679034	0.148471630424789	2.19573134440777	0.0281111782755228	0.239811705080569	0.620129623039342	not-significant
Abcc3	197.439940371615	-0.640164055749087	0.395766755737551	-1.61752862378771	0.10576422215101	0.400885778245613	0.396979350431965	not-significant
Abcc4	680.015810080813	-0.463210164335595	0.274135867255997	-1.68971017536729	0.0910834156153355	0.380025402034853	0.420187372870419	not-significant
Abcc5	1893.84046478202	0.0356735003998464	0.195565531992519	0.182412002955669	0.855259406836807	0.943904567526259	0.0250719123670118	not-significant
Abcc6	8.00921929496772	-0.691515372359915	0.431321921403574	-1.60324652665378	0.108880237089716	0.406214370054239	0.391244717255996	not-significant
Abcc8	8.98230713653429	-0.119155859159305	0.635343672450917	-0.187545519576273	0.851232937321326	0.942316453365473	0.0258032257942278	not-significant
Abcc9	1334.56350867088	-0.845680398459155	0.397890047869828	-2.12541229162843	0.0335522255378915	0.255502035730185	0.592605635244087	not-significant
Abcd1	699.364902199554	0.00588708171689501	0.180546389647402	0.0326070309597006	0.973987962918327	0.990471026802809	0.00415822389494293	not-significant
Abcd2	1213.17997105288	-0.676283426499575	0.430355950805722	-1.57145131892198	0.116077853602648	0.41825708115075	0.378556697637144	not-significant
Abcd3	1407.37000457313	-0.327705294937963	0.134640698304555	-2.43392450473407	0.0149361099742063	0.19322764899755	0.713930730156939	not-significant
Abcd4	270.648294726283	-0.297660587830708	0.174028496556947	-1.7104129135156	0.0871895447487871	0.374331905255066	0.42674315529087	not-significant
Abce1	1669.73086977764	0.189726139797285	0.216759481767352	0.875284154816899	0.381419313449956	0.685669541951046	0.163885141852082	not-significant
Abcf1	1806.74114089947	0.226449545018974	0.202068699841974	1.12065621838546	0.262434225060041	0.586268155605827	0.231903694797397	not-significant
Abcf2	1316.60590499628	-0.0158731336235572	0.126951583879668	-0.125032970353507	0.900497448576626	0.964517146787536	0.0156900472435117	not-significant
Abcf3	728.714036156075	0.00685858100125159	0.107399577344135	0.063860409611064	0.949081376454977	0.981055682613986	0.0083063422982356	not-significant
Abcg1	823.507410644529	0.557871793716402	0.491059642942639	1.13605709964964	0.255932667941659	0.580433108187866	0.236247823158485	not-significant
Abcg2	372.505338490847	0.314481379297233	0.194111889285522	1.62010364462868	0.105210014652014	0.399911852288981	0.398035724380046	not-significant
Abcg3	33.5869645387517	0.350452047115682	0.463214946578372	0.75656463528296	0.449310735278962	0.731789565182283	0.135613787546957	not-significant
Abcg4	156.328807144129	0.114963312150374	0.298729743663645	0.384840527563324	0.700355570603379	0.873886295122905	0.0585450714996419	not-significant
Abcg5	0.550414953047619	2.31994262242743	1.95820193418257	1.18473104429644	0.236123803995925	NA	NA	not-significant
Abhd10	137.136567127753	0.0921522503828049	0.154630864760748	0.595949912880505	0.551208687680794	0.797043573718999	0.09851793543145	not-significant
Abhd11	485.114682013465	-0.315336570263486	0.131338499984762	-2.4009454219446	0.0163527752985883	0.199986809772484	0.69899864749568	not-significant
Abhd12	1568.33189512782	-0.037422567294226	0.193990222384747	-0.192909554070229	0.84702980251213	0.940542573471101	0.0266215414159858	not-significant
Abhd12b	126.522419315477	-0.738888770166662	0.328384084290223	-2.25007485293848	0.0244441940977899	0.230239244819726	0.637820647882642	not-significant
Abhd13	710.634928154905	0.256439904175797	0.278880300595683	0.919533949253662	0.357816356790864	0.668771824946816	0.174722031812873	not-significant
Abhd14a	147.122054329528	-0.0945646693863522	0.150021916589928	-0.630339030028768	0.528472792117398	0.782212159385544	0.106675437280589	not-significant
Abhd14b	271.445426696281	-0.643475960255885	0.267615771721749	-2.40447697127856	0.0161956265910262	0.199501699261761	0.700053400845086	not-significant
Abhd15	121.3523647426	-0.249377429275972	0.396742097700568	-0.628563065833724	0.52963514667749	0.783227185099779	0.106112246978759	not-significant
Abhd16a	1043.36425768078	-0.339154421695511	0.102103119359239	-3.32168521220425	0.000894755765662126	0.0547960772350323	1.26125053086158	not-significant
Abhd16b	1.30505792336627	-0.889556564754321	1.06872365583572	-0.832354144962487	0.405209076810204	NA	NA	not-significant
Abhd17a	1099.54361049156	-0.101239317063714	0.0813627094191742	-1.24429628494961	0.213390537842373	0.540801388437052	0.266962202070533	not-significant
Abhd17b	410.722527333738	0.0435241965845273	0.101272275174234	0.429774057210092	0.667360006105049	0.858103317318245	0.06646041909784	not-significant
Abhd17c	684.462687372153	0.324412778204036	0.263640086511239	1.23051385127734	0.218504743338476	0.547254750473552	0.26181045982765	not-significant
Abhd18	135.462232224001	0.0801021809400779	0.192164634085039	0.416841430378028	0.676794396204193	0.863082944704629	0.0639474653548488	not-significant
Abhd2	493.398362486545	0.609011240347244	0.405579949146137	1.50158123356292	0.133205292934957	0.444193632118704	0.352427671711749	not-significant
Abhd3	230.429284383652	-0.533324488371552	0.377665733414533	-1.41216012252339	0.157902819249877	0.477382005464352	0.321133955406397	not-significant
Abhd4	1674.03633906486	-0.0582678105962673	0.129724751322952	-0.449164943482595	0.65331267443052	0.852383461602925	0.0693649852885119	not-significant
Abhd5	1538.05220753152	-0.0821732103503443	0.157182100701526	-0.52278987227931	0.601120488205187	0.82375770605896	0.0842005096565319	not-significant
Abhd6	263.962247545817	-0.23488062613145	0.215246377821295	-1.09121755501249	0.27517716508347	0.595801797630176	0.224898190782459	not-significant
Abhd8	573.487561674422	-0.483639022064772	0.183971790569805	-2.62887598455625	0.00856675960233711	0.149623542484571	0.825000067121815	not-significant
Abi1	1834.29611758046	-0.0620932035465149	0.116809008781129	-0.53157889271077	0.595017686870633	0.820671559836069	0.0858306166806584	not-significant
Abi2	271.053761284421	-0.00517851778900292	0.143992625991385	-0.0359637707372094	0.971311247018245	0.989443504273679	0.0046089983071625	not-significant
Abi3	561.637732519809	-0.628876832061764	0.33484148298632	-1.87813297938194	0.0603629757440635	0.318938235109691	0.496293413332231	not-significant
Abi3bp	1677.58026458621	0.261845997702662	0.378939965421242	0.690995993023816	0.489568059151731	0.757634964755403	0.120539990908249	not-significant
Abitram	306.483009654634	0.34854178743865	0.236717655732565	1.47239455527736	0.140914362610665	0.455209210179643	0.341788959509007	not-significant
Abl1	1327.61191633706	0.157289655248363	0.0982699377215291	1.60058771680593	0.109468264611318	0.406652436627298	0.390776621099922	not-significant
Abl2	361.433664772824	0.0953431728362824	0.186356166982668	0.511618018228234	0.608918372570868	0.828900635937042	0.0814975271706277	not-significant
Ablim1	2338.39409192838	-0.118135061403924	0.21987433161828	-0.537284459420285	0.591071138431079	0.818477092322825	0.0869934711903558	not-significant
Ablim2	454.990342449563	-0.344250339093576	0.324188528391633	-1.0618831603989	0.28828873073159	0.607195555674494	0.216671415889102	not-significant
Ablim3	473.361148332286	0.189181314791432	0.273099582252444	0.692719165775065	0.488485809005794	0.756909635596473	0.120955966080319	not-significant
Abr	1039.80183775411	0.189022732786527	0.269670096841271	0.700940649336388	0.483340054982104	0.754463617073628	0.122361698612236	not-significant
Abra	546.16285769254	-0.953098519513388	0.576493921360867	-1.65326724913857	0.0982764853003658	0.390857700451469	0.407981327404861	not-significant
Abracl	565.083541913313	0.060149981394551	0.188855585295289	0.318497233219247	0.750107793045185	0.895691241897074	0.0478416723126877	not-significant
Abraxas1	112.98200851008	-0.00125613383899089	0.118720478300442	-0.0105805995475527	0.9915580604885	0.997657636192456	0.0010184689548487	not-significant
Abraxas2	639.211605109461	-0.0302694787080464	0.106902685105393	-0.283149844909924	0.777061973583504	0.907364130669529	0.0422183929785274	not-significant
Abt1	211.823308001534	0.116450283673892	0.103569038229588	1.12437351610575	0.260854602443025	0.584744792292089	0.233033637306548	not-significant
Abtb1	462.437041229687	0.297008483439363	0.15600738954099	1.90381035355589	0.056934887627736	0.313826503651883	0.503310381642311	not-significant
Abtb2	629.56791279346	-0.12430532294151	0.238261526156626	-0.521717983371747	0.601866701692459	0.823932627599543	0.0841082988101432	not-significant
Acaa1a	798.509744217424	-0.202380319891247	0.0991295812231167	-2.04157343745594	0.0411938623933668	0.277005762093216	0.557511196931	not-significant
Acaa1b	142.222510015098	0.238535616877428	0.412442663134086	0.578348551686758	0.563028821318938	0.80395324995193	0.0947692048314173	not-significant
Acaa2	1624.16085315594	-0.222901094379369	0.183906396665067	-1.21203557038486	0.225498764866813	0.552898292105239	0.257354751588513	not-significant
Acaca	1988.07315110686	-0.369014081018294	0.189597356414571	-1.94630393585981	0.0516182410953767	0.301462643042721	0.520766497539059	not-significant
Acacb	2288.10830789733	-0.707210533259764	0.374094025707831	-1.89046198190852	0.0586962005813066	0.317281051772609	0.498555863469448	not-significant
Acad10	184.800373284635	-0.0960248607948925	0.160145675124906	-0.599609453830069	0.548766545175996	0.795659522757992	0.0992727350518835	not-significant
Acad11	788.374822928948	-0.0721115738294954	0.190325277597496	-0.378885951145168	0.704772557157333	0.876185077739643	0.057404147540537	not-significant
Acad12	116.4276009183	-0.384197074005028	0.35659363539751	-1.07740866876872	0.281297733048032	0.601118239477873	0.221040094216684	not-significant
Acad8	412.358912446691	-0.153301459131128	0.120313273200844	-1.27418575733715	0.202597591580146	0.529806721528784	0.275882536215565	not-significant
Acad9	1532.269917496	-0.107574415998804	0.200013791062727	-0.537834993413367	0.59069097086748	0.818305120328117	0.0870847313324091	not-significant
Acadl	2121.52212192569	-0.264112772378767	0.187738028656084	-1.40681551984651	0.159482099284459	0.479011691922878	0.319653886010033	not-significant
Acadm	2154.40338343356	-0.521746846014865	0.2485956020589	-2.0987774590286	0.0358365227634664	0.261729897441308	0.582146665009504	not-significant
Acads	627.394767799818	-0.198057927461183	0.202448536970091	-0.978312466098202	0.327919806204321	0.643283036618786	0.191597900799212	not-significant
Acadsb	1507.64045527334	-0.538219020951639	0.269855250685121	-1.99447303539651	0.0461003839024757	0.289158744495368	0.538863669593617	not-significant
Acadvl	2040.52052155622	-0.278225227576729	0.194086247798945	-1.43351335157421	0.151711186083101	0.471387846881091	0.326621618461075	not-significant
Acan	35.9542165787718	1.34565038107476	1.34994743332621	0.996816874386833	0.318853405997708	0.636218667566983	0.196393592219552	not-significant
Acap1	107.803628466829	0.835025726629525	0.518209847111083	1.61136599639051	0.107099974035954	0.403412454215962	0.394250698305263	not-significant
Acap2	1511.76761688789	-0.167405177068283	0.146274934660499	-1.14445566123018	0.252434715873733	0.577549113131334	0.238411078699889	not-significant
Acap3	744.145390570708	-0.0678449955250397	0.0762297026036049	-0.890007348944208	0.373461940036356	0.680507939984168	0.167166803199524	not-significant
Acat1	2423.3267309937	-0.416939257668312	0.160116352152022	-2.60397674606307	0.00921490087199935	0.154880100460607	0.810004378337121	not-significant
Acat2	639.287387993255	-0.498721578173526	0.260614272015136	-1.91363878239394	0.0556663260585533	0.311544312226861	0.506480173123831	not-significant
Acat3	42.8917464042195	-0.468114152345322	0.411281403094036	-1.13818458316797	0.255043414828159	0.580059945735279	0.236527122373676	not-significant
Acbd3	972.617728319806	0.0531963072654829	0.106593093063763	0.499059608239922	0.617737391715481	0.833241727356983	0.0792289894358667	not-significant
Acbd4	753.091363851841	-0.579026618572652	0.217314571587761	-2.66446292276732	0.00771113663845293	0.14344567925019	0.843312528673199	not-significant
Acbd5	881.322475410139	-0.193827823146677	0.101601384938289	-1.90772816004826	0.0564263601207302	0.313166298670053	0.504224980615186	not-significant
Acbd6	799.80806861385	-0.131313880695698	0.142080382026706	-0.924222463527835	0.355370502310709	0.665885560103634	0.176600402790751	not-significant
Acbd7	0.982547936996105	1.49529777146651	1.37357754839387	1.0886154722134	0.276323490914278	NA	NA	not-significant
Accs	97.7429294181814	0.191999827981847	0.210060519009462	0.914021487175313	0.360705555252131	0.671368629554119	0.173038955506586	not-significant
Accsl	2.31988353023849	-0.605989132918188	0.789711822175503	-0.767354769045758	0.442870613208605	NA	NA	not-significant
Acd	416.101665947185	-0.0318190422426744	0.115039048776942	-0.276593405291196	0.782092329034584	0.910609670849677	0.0406677417124901	not-significant
Ace	5299.90451730165	-0.264490271795327	0.305968079606356	-0.864437467253473	0.387347618102789	0.690110919193062	0.161081100969922	not-significant
Ace2	998.556765088766	0.731357714531142	0.548896177439623	1.33241539036148	0.182723727539404	0.506530707767922	0.295394220965287	not-significant
Acer1	1135.95853822892	-0.575432418576373	0.305354532018797	-1.88447315575114	0.059501002569698	0.317788674636067	0.497861584254832	not-significant
Acer2	597.93661802302	0.413745695224855	0.347806726966371	1.18958508604366	0.234209510503266	0.560432933242565	0.251476351785145	not-significant
Acer3	688.387344910627	-0.279240706423727	0.180162328453955	-1.5499394841308	0.121156041583323	0.425752464290927	0.370842829625246	not-significant
Ache	407.294789886255	-1.09910986285266	0.396660796272838	-2.77090620797486	0.00559005262316984	0.124708778610606	0.904102974204254	not-significant
Acin1	2134.3803649825	0.316998179564392	0.119163292270846	2.66019991159599	0.00780942837963279	0.143841784966951	0.842114936313799	not-significant
Ackr1	292.287833434878	-0.531915071176935	0.308946166550875	-1.7217079503375	0.0851224364106176	0.371038184779741	0.430581393388252	not-significant
Ackr2	294.567024077898	-0.466796301849288	0.400726718834802	-1.16487441418081	0.244069831577288	0.569450489010415	0.244544029766279	not-significant
Ackr3	1542.62849437488	-0.419380929527672	0.366474823469025	-1.14436491314149	0.252472332968925	0.577549113131334	0.238411078699889	not-significant
Ackr4	330.909432374522	-0.432482898735088	0.357551137337927	-1.20956935546353	0.22644418299857	0.553861334514023	0.256598952227075	not-significant
Acly	3320.60021258476	-0.33124899327473	0.123729904157105	-2.67719429293447	0.00742415688682295	0.140269176925506	0.85303775136528	not-significant
Acnat1	0.647068692033965	2.08002473317281	1.59645295816485	1.30290386731084	0.192607583472427	NA	NA	not-significant
Acnat2	1.90866629242938	0.0302568631144766	0.842826513136998	0.0358992777788404	0.971362671746706	NA	NA	not-significant
Aco1	1004.98630273998	-0.248976059575326	0.152976609176014	-1.62754332780938	0.103621754251364	0.397713714001578	0.400429433372776	not-significant
Aco2	8325.49566488199	-0.587121212163727	0.286283096567721	-2.05084134970868	0.040282399282824	0.274752322517011	0.561058627741382	not-significant
Acod1	249.748616380134	0.890758953397609	1.95601588159664	0.455394540391209	0.648825422340681	0.850555691847244	0.0702972448143839	not-significant
Acot1	1088.16695426745	-0.0309614076419135	0.375817541625827	-0.0823841471262123	0.934341241954555	0.975920434646906	0.010585588278351	not-significant
Acot11	68.9821883220733	0.304378181041882	0.394362961013302	0.771822435504066	0.440219601809903	0.725578899873198	0.139315355222876	not-significant
Acot12	8.39204263271737	0.00157177203892991	0.539137685058218	0.00291534441477632	0.997673894997046	0.999051995695364	0.000411908314615196	not-significant
Acot13	531.431021246661	-0.42879897753948	0.178408872961991	-2.40346217326777	0.0162406471327217	0.199584155830856	0.699873938541388	not-significant
Acot2	267.199174029535	-0.499503694796808	0.188324985938733	-2.6523495663996	0.00799337382790359	0.144801436929323	0.8392271284194	not-significant
Acot3	2.31673036386119	3.26166442885942	1.62538708795137	2.00670009811042	0.0447816055808609	NA	NA	not-significant
Acot4	16.4466081027648	-0.247607588132666	0.344058588706689	-0.71966692958725	0.471730092438721	0.747237212862157	0.126541508113266	not-significant
Acot5	21.2065834738857	-0.456303025221872	0.537384453778211	-0.849118395617372	0.39581541526416	0.69725568115542	0.156607938468297	not-significant
Acot6	36.9705562878322	-0.218321612905262	0.277496001996395	-0.786755885975245	0.431424781957297	0.720122568379849	0.142593578234428	not-significant
Acot7	395.001245249637	0.681704635203619	0.38609967125075	1.76561827414997	0.0774599120862475	0.356238332532333	0.44825935070218	not-significant
Acot8	180.415044604276	0.255006846208067	0.174182962419664	1.46401716141256	0.143189259383634	0.459529415882241	0.337686682871035	not-significant
Acot9	807.660649047692	-0.442883692311606	0.163578151770091	-2.70747460781975	0.00677972569228716	0.133695714838996	0.87388251234611	not-significant
Acox1	2178.66851705291	-0.208168969447926	0.15178784890106	-1.37144686452219	0.170235696791017	0.492140961748529	0.30791048637618	not-significant
Acox2	349.108998624147	-0.900809554438215	0.492067335206585	-1.83066318364747	0.0671508314731194	0.333853465090619	0.4764441118315	not-significant
Acox3	2278.31993630972	-0.288735380761378	0.317050047468219	-0.910693384426382	0.362456950791545	0.672647382033212	0.172212543755269	not-significant
Acoxl	114.291410757457	-1.1329888842698	0.503355995163806	-2.25086995119845	0.0243937754328491	0.230165310822913	0.637960130112883	not-significant
Acp1	939.123605731103	-0.0581095460397172	0.143661827727724	-0.404488422281871	0.685853589940744	0.867987631164913	0.0614864634814565	not-significant
Acp2	955.568224789077	0.0258154126768381	0.334745228208747	0.0771195837950514	0.938528413779661	0.97731194946665	0.00996679113485064	not-significant
Acp4	3.12716965196008	1.00953220511958	1.05944657999226	0.952886369341016	0.340647647038375	0.653916624851829	0.184477621209447	not-significant
Acp5	899.320272928357	0.0965787043844444	0.264148797558991	0.365622351026891	0.714646894525133	0.881592077552759	0.0547323212719859	not-significant
Acp6	479.225659042344	-0.22831607930591	0.223596594167629	-1.02110714233305	0.30720367957708	0.625282518064441	0.203923713354003	not-significant
Acp7	568.536735290871	0.595249517480571	0.553256423274632	1.07590168399201	0.28197122872351	0.601551906262074	0.220726892629045	not-significant
Acpp	2955.2932837255	0.159489731857378	0.357636984612946	0.445954246119109	0.655630296451732	0.853526197954429	0.0687831442007618	not-significant
Acr	2.64071782892017	-1.08064263036255	0.741710022231109	-1.45696107369819	0.145127125671896	NA	NA	not-significant
Acrbp	125.675869022717	0.334855917498204	0.174037914538321	1.92404004832219	0.0543495637744233	0.307713355451573	0.511853653986377	not-significant
Acsbg1	2212.59014931537	-0.573659741829052	0.318105112719803	-1.80336536223594	0.0713308537100223	0.343295028753422	0.464332485536059	not-significant
Acsbg3	4.13973288960353	0.00755427514519516	1.02260355885815	0.00738729596602455	0.994105844212127	0.998368297161955	0.000709218312919441	not-significant
Acsf2	463.465332118865	-0.109198419146848	0.204001806275286	-0.535281628827801	0.592455127906625	0.819045386997016	0.0866920313577775	not-significant
Acsf3	147.20666790432	-0.219896880426699	0.105327475957446	-2.0877447069513	0.0368208696945828	0.265110261800996	0.576573461413294	not-significant
Acsl1	3940.63544069614	-0.778829804391981	0.28780054535921	-2.706144296634	0.00680694614358294	0.133774455853801	0.873626806903304	not-significant
Acsl3	770.925927287292	0.649963527500446	0.396110800116011	1.64086292852931	0.100825871879637	0.394852871890231	0.403564698877855	not-significant
Acsl4	793.48376927826	-0.38698231005017	0.287166934023572	-1.34758659232822	0.17779138531151	0.499894047290249	0.301122034770493	not-significant
Acsl5	2688.72990718517	-0.249178713454085	0.207475162405575	-1.20100502905975	0.229749250530895	0.557001671543428	0.254143501521069	not-significant
Acsl6	108.029282681867	-0.981839109385926	0.49612975015849	-1.97899664164924	0.0478163843785327	0.291952661881848	0.534687560709567	not-significant
Acsm1	5.21004519581591	-3.51970266311391	0.869501332185428	-4.04795545771896	5.16669754930078e-05	0.0136493056118706	1.86488944214731	down-regulated
Acsm3	211.518555294571	-0.196086319302933	0.379795463719869	-0.516294527012999	0.605648718151675	0.82712654741425	0.0824280398558695	not-significant
Acsm5	18.2342801258774	-0.993731359566029	0.63682790475085	-1.56043940937986	0.118656077926955	0.421700707514044	0.374995670341107	not-significant
Acss1	320.366073995622	-0.122486439706222	0.309704813886825	-0.395494142209174	0.692478243852768	0.870616730074172	0.0601729915444792	not-significant
Acss2	633.729858135112	-0.62928257493883	0.170852858568937	-3.68318435061432	0.000230338455571742	0.0278324633312684	1.55544835443371	not-significant
Acss3	285.22348016643	-0.242034762740942	0.458601945208993	-0.527766541920449	0.5976613820354	0.822377136568323	0.0849289722790537	not-significant
Acta1	180367.634561072	-1.25333598696098	0.532634978874619	-2.35308614092357	0.0186183204272001	0.209078535176099	0.679690551271655	not-significant
Acta2	2978.42178070841	-0.126927078770285	0.23871836268334	-0.531702200633194	0.594932267536275	0.820624556808752	0.0858554911139737	not-significant
Actb	23827.4754849585	0.208171359550697	0.255343813174927	0.815259069574896	0.41492403233017	0.710730854858369	0.148294830183213	not-significant
Actbl2	87.2980279562654	1.31930041627017	2.48584613061704	0.530724890821258	0.595609434868991	0.821275121372148	0.0855113329189939	not-significant
Actc1	294.530041709814	-1.74481451333342	0.807992072973148	-2.15944508825819	0.0308156530986603	0.247082906015518	0.607157299437784	not-significant
Actg1	25457.7725565887	0.126851105080996	0.190042221088636	0.667489068241484	0.504459790079005	0.767201263998365	0.115090690317238	not-significant
Actg2	178.100622215201	-0.524407869355871	0.319303919527398	-1.64234710971305	0.100518089248346	0.394852871890231	0.403564698877855	not-significant
Actl10	1.93316065245546	-0.918300883673707	1.05423224038241	-0.871061279003004	0.383720694829604	NA	NA	not-significant
Actl6a	498.069717513626	0.124322763582257	0.212721323962217	0.584439591041372	0.558924596758381	0.801438756960065	0.0961296592493443	not-significant
Actl6b	2.17793068654852	-1.07549727684842	0.73224390660198	-1.46876917260989	0.141895408169719	NA	NA	not-significant
Actl9	1.14568604179749	1.89023743646115	1.34633675874162	1.40398561072335	0.160323134452858	NA	NA	not-significant
Actn1	2129.32829527267	0.866969548043754	0.337249648042938	2.57070556804072	0.010149157260968	0.161417044437126	0.792050608931401	not-significant
Actn2	6980.78105644338	-0.921708437462735	0.526226943427167	-1.75154170453514	0.0798526441127168	0.360554989688606	0.443028489898554	not-significant
Actn3	11675.1966644201	-0.914966868659771	0.672227518958987	-1.36109701381563	0.173483033235908	0.495435555340852	0.305012829130409	not-significant
Actn4	6791.54744432444	0.407441401332105	0.217229291832854	1.87562827229399	0.0607063414031075	0.319515930655549	0.495507483598479	not-significant
Actr10	969.999458746408	-0.170825012540541	0.0854254838078858	-1.99969616706779	0.0455330823335028	0.288868598989133	0.539299664894913	not-significant
Actr1a	2896.61946806661	0.0941539562501088	0.103758398176955	0.907434558593835	0.364177041238398	0.673649557592242	0.17156597109694	not-significant
Actr1b	2327.99030009005	0.117041941898641	0.183190369505497	0.638908814991654	0.522882253151108	0.778956687937728	0.10848668958364	not-significant
Actr2	2348.66649676935	0.104156115449168	0.214313569323896	0.485998697038892	0.626968089751152	0.838336102302464	0.0765818308791738	not-significant
Actr3	3913.11203489298	0.0760249423774028	0.225189310092569	0.33760457965856	0.735661190553542	0.890534473483551	0.0503492638999058	not-significant
Actr3b	37.1343345724009	0.403272747422047	0.306203027650353	1.31701097313295	0.187834946424609	0.513276144276242	0.289648920134227	not-significant
Actr5	115.675282970088	0.0935416682562731	0.159360911343754	0.586980003236154	0.557217136842702	0.800648107631784	0.0965583184885638	not-significant
Actr6	105.606796533015	-0.0863204718374255	0.137783722606613	-0.62649252178996	0.530991940412926	0.783980710840588	0.105694622619833	not-significant
Actr8	470.680767680901	-0.0731157516871814	0.0763566695879303	-0.957555536166796	0.338286929346814	0.651887974575486	0.185827030347571	not-significant
Acvr1	547.764559818251	0.100775972662034	0.106395429813322	0.947183284459236	0.34354539150696	0.655832947373112	0.183206769272464	not-significant
Acvr1b	1070.16325442061	0.203977552633973	0.175947523711797	1.15930902766264	0.246330243251068	0.571304809612587	0.243132119752834	not-significant
Acvr1c	165.006303171221	-0.926040306552838	0.579944871114313	-1.59677299115265	0.110316318500281	0.407597462267935	0.389768528606885	not-significant
Acvr2a	615.180060371578	0.0278998205579697	0.109397347760462	0.255031964934465	0.798698410878687	0.917567791581714	0.0373618394222111	not-significant
Acvr2b	297.912421775931	-0.073260957628892	0.195152819828719	-0.375403018481575	0.707360760360237	0.877256573134806	0.0568733690054257	not-significant
Acvrl1	955.474074165657	-0.106530419248402	0.266719805843305	-0.399409481090383	0.689591509089679	0.869378540916567	0.0607910838099382	not-significant
Acy1	167.299340023772	-0.0605830186078011	0.147861997542557	-0.409726769654686	0.682006390529764	0.86599858168317	0.0624828192617264	not-significant
Acy3	110.760592172372	-0.464977491402086	0.260258429187704	-1.78659916166149	0.074002297311355	0.34882120914913	0.457397116811713	not-significant
Acyp1	126.209920849111	-0.617740981104591	0.282957694403585	-2.183156681449	0.029024273606768	0.241879035104578	0.616401772535061	not-significant
Acyp2	314.436386486308	-1.1167877380352	0.476348803399296	-2.34447474217555	0.0190539010309915	0.211345920999476	0.675006129687407	not-significant
Ada	170.24794314942	0.621638005106968	0.290036629752318	2.14330860773629	0.032088326109262	0.251791754801396	0.59895849544692	not-significant
Adad2	2.06995023142817	0.420384873301548	0.932591626514059	0.450770585269898	0.652154903423012	NA	NA	not-significant
Adal	411.942689487041	0.0520814533643118	0.0807542305988087	0.644937769552349	0.518967514298004	0.776716145109121	0.109737667345882	not-significant
Adam10	1388.42176668165	0.280816593396666	0.171058251586516	1.64164307066261	0.100663996122259	0.394852871890231	0.403564698877855	not-significant
Adam11	44.076028891612	0.312548694947989	0.313666842552996	0.996435238114725	0.319038718738221	0.636218667566983	0.196393592219552	not-significant
Adam12	524.697560798512	2.80975142594841	0.684779481017991	4.10314780719108	4.07566685323122e-05	0.011390505369221	1.94345700689587	up-regulated
Adam15	2519.15501499128	0.100202094661491	0.2385081087412	0.420120285177465	0.674397584545499	0.861695078526106	0.0646463874711132	not-significant
Adam17	1144.57812192958	-0.0289471566939371	0.241960187271478	-0.119636031945448	0.904771475337204	0.965043539963516	0.0154530921076815	not-significant
Adam19	699.145811999289	0.420151913198358	0.347821954216806	1.20795110286934	0.227066071147919	0.55444914164808	0.256138284527598	not-significant
Adam1a	59.485005044969	-0.21234573955014	0.181018109432135	-1.17306351401129	0.240770336556024	0.566201715390831	0.24702881921033	not-significant
Adam1b	0.761148713353907	0.705466786574876	2.17793767874572	0.323915047459556	0.746002351435385	NA	NA	not-significant
Adam21	0.76262936652261	0.513164994620698	1.14572845843591	0.447894080698007	0.654229640563099	NA	NA	not-significant
Adam22	103.077496573129	0.0198776011029886	0.332671300101582	0.059751475696638	0.952353573262533	0.982408487578466	0.00770789407284924	not-significant
Adam23	424.859717723713	-0.432921853695755	0.319832206276617	-1.35359055529677	0.175867041787254	0.496858828615959	0.303766988856601	not-significant
Adam28	1.34165788467384	0.57069013256392	0.877006114000531	0.650725375175177	0.515223779831262	NA	NA	not-significant
Adam3	0.646480246946588	0.450070981066196	1.74190275585499	0.258378936225567	0.796114471276535	NA	NA	not-significant
Adam30	0.556711034725146	-0.046276434160323	1.51781372476217	-0.0304888758121977	0.975677165074133	NA	NA	not-significant
Adam32	0.951699556362365	-0.618686801233313	1.54428357044484	-0.400630307201349	0.688692328685818	NA	NA	not-significant
Adam33	177.350939427982	0.674201259253003	0.351037675232513	1.9205951577888	0.0547827661089029	0.308652708313255	0.510529907906846	not-significant
Adam4	17.8952405640268	0.427072482608032	0.466768944963401	0.914954791265127	0.360215364092027	0.671280307777623	0.173096092795647	not-significant
Adam5	8.93057358555592	0.324534573623013	0.45134933503636	0.719031908171238	0.472121259826594	0.747237212862157	0.126541508113266	not-significant
Adam8	1338.9901226445	1.25042826169572	0.856303199110682	1.46026344756665	0.144217683749576	0.460746401185899	0.336538048298166	not-significant
Adam9	1524.50179810272	0.135797164788578	0.251613776073532	0.539704808328507	0.589400623458981	0.817286815101536	0.0876255072904687	not-significant
Adamdec1	0.876415376175518	0.875687324260311	1.60702219985119	0.544913022571437	0.585813339312767	NA	NA	not-significant
Adamts1	892.905589812649	0.356693469065563	0.164626573496908	2.16668221593194	0.0302590935499306	0.24571016388532	0.609576878407945	not-significant
Adamts10	647.926989517754	0.314962042808356	0.151480983553982	2.0792183640405	0.0375972845064832	0.268044155018567	0.57179365857805	not-significant
Adamts12	754.626162423798	0.689868646442136	0.312324493514531	2.20882018787309	0.0271871502916993	0.237493542701181	0.624348194070143	not-significant
Adamts13	3.35820296491985	0.665896212409359	1.40024352609908	0.475557429831132	0.634389709563069	0.841626519975648	0.0748805881884087	not-significant
Adamts14	447.071240845331	-0.326003148326426	0.324146242715301	-1.00572860445819	0.314546139408325	0.632813781284162	0.198724071434379	not-significant
Adamts15	450.370457203021	2.03570120988121	0.466513559569011	4.36364853309279	1.27911022607734e-05	0.0047175516165149	2.326283339357	up-regulated
Adamts16	12.9731756713244	1.28637866964817	0.925660898552811	1.38968673264617	0.164624025334136	0.483882019297689	0.315260515657194	not-significant
Adamts17	34.5252270559432	0.93019171320935	0.451949032485463	2.05817834832796	0.0395730162370541	0.272853300342137	0.564070788768466	not-significant
Adamts18	48.5382150132799	1.41328043079486	0.994199450799894	1.42152606266056	0.155163882289933	0.473592035164295	0.324595610156089	not-significant
Adamts19	24.370094306107	1.09483371666743	0.578596786204423	1.89222225697018	0.0584613741069118	0.316761560584704	0.499267526068751	not-significant
Adamts2	5452.70519887856	0.166698639812876	0.272808157371276	0.611047123440699	0.541168383865828	0.79060738942614	0.102039130832917	not-significant
Adamts20	134.199158778411	0.685559654418909	0.653291928736606	1.04939250626394	0.29399750575412	0.612430325461191	0.212943312659636	not-significant
Adamts3	12.5823039488346	0.83358351636859	0.640596781007016	1.30126085719351	0.19316918061371	0.517708950860083	0.285914326276522	not-significant
Adamts4	200.012546766863	1.87196720670203	0.586358586953959	3.19252970511885	0.00141032437841225	0.0653409416363519	1.18481461114425	not-significant
Adamts5	1435.67284891507	0.105977827331936	0.237717322829638	0.445814491221936	0.655731253217692	0.853588105825522	0.0687516451420821	not-significant
Adamts6	54.3959214254524	0.66840367495478	0.450292353180466	1.48437713906037	0.137708896128711	0.450763324427758	0.346051426802073	not-significant
Adamts7	102.315140900739	1.44950262524487	0.443489414519964	3.26840411019466	0.00108155819266872	0.0594076500055561	1.22615762671446	not-significant
Adamts8	26.1985005457717	0.835022675284612	0.539302379540169	1.54833857027775	0.121540802766112	0.426301063940771	0.370283583461173	not-significant
Adamts9	313.744110384243	1.43279805733352	0.322769670999154	4.4390727694402	9.03472678860187e-06	0.00352222129241493	2.45318336186801	up-regulated
Adamtsl1	541.824778080574	-0.318977412170238	0.244596476046688	-1.30409651572148	0.192200676747321	0.516544420787461	0.286892324922004	not-significant
Adamtsl2	71.6443158684754	1.12484721043938	0.580953137868227	1.93620988874754	0.0528419998344407	0.303822491134425	0.517380079669997	not-significant
Adamtsl3	112.870522966416	-0.310632931646755	0.521233838816758	-0.595956955426984	0.551203982810429	0.797043573718999	0.09851793543145	not-significant
Adamtsl4	1107.78368677881	0.046931272625179	0.350189708848374	0.134016709912796	0.893389361032642	0.961352871061381	0.0171171723464141	not-significant
Adamtsl5	990.971882335024	-0.590567537409712	0.260592550908678	-2.26624872948372	0.0234361586134755	0.226768599385328	0.64441708230912	not-significant
Adap1	210.623083292388	-0.276081643041386	0.23355454249776	-1.18208637729251	0.237171429141735	0.562588732875653	0.249808969822666	not-significant
Adap2	114.517227525904	0.529383824917663	0.509286805922221	1.03946110278481	0.298590339240735	0.617192469038993	0.209579381822698	not-significant
Adar	927.857205993835	-0.0700367096564968	0.332528723223343	-0.210618526356463	0.833184954643504	0.93424260364937	0.029540331751785	not-significant
Adarb1	547.350717030821	0.581376994605521	0.188916684401908	3.07742535523586	0.00208797124676336	0.0776014179359304	1.11013034322475	not-significant
Adarb2	31.0620431755921	-0.125740173467289	0.291690654485938	-0.431073712967897	0.666414773598146	0.857693101359666	0.0666680830475424	not-significant
Adat1	146.584426023647	0.256018812143992	0.197457578188176	1.29657627979214	0.194777018359105	0.520012720953584	0.283986032187563	not-significant
Adat2	47.3248964070865	0.0870361093329585	0.185359172169345	0.469553830621566	0.638673816982057	0.844183752300929	0.073563010809844	not-significant
Adat3	41.2309479603083	-0.181153702284901	0.247913752761054	-0.730712597697239	0.464954719135039	0.742737980277281	0.129164367651513	not-significant
Adck1	230.44906316415	-0.0399524293970939	0.133710833527927	-0.298797250327135	0.76509474907677	0.901730900253878	0.0449230477921821	not-significant
Adck2	291.389416805271	0.203878081460446	0.105936262415742	1.92453534617199	0.0542875146498925	0.307713355451573	0.511853653986377	not-significant
Adck5	233.838918272147	0.130194513520383	0.159938342588555	0.814029402913793	0.415628106999375	0.711393189602347	0.14789029677222	not-significant
Adcy1	248.749425112724	-0.238217945465394	0.384471450333699	-0.619598530030343	0.535522134778578	0.786962011795604	0.104046231383931	not-significant
Adcy10	1.00466450677738	-1.64834644142636	1.18766543173757	-1.38788786587382	0.165171193323698	NA	NA	not-significant
Adcy2	319.457105244479	-0.1670941023884	0.366380605028389	-0.456066997256727	0.648341801441075	0.850302784055212	0.0704263989572776	not-significant
Adcy3	294.61284866729	0.228839135538402	0.18730517883307	1.22174483889924	0.221804134190486	0.550258774002906	0.259433023793848	not-significant
Adcy4	271.056801877509	-0.0258805613163359	0.23309179764162	-0.111031626072606	0.911591267797698	0.967597176276854	0.0143054077028513	not-significant
Adcy5	330.86209582265	0.00261764862235676	0.327748395889437	0.00798676257515477	0.993627553198564	0.998368297161955	0.000709218312919441	not-significant
Adcy6	1024.1364287864	0.0323237955318294	0.167250645852836	0.193265594682792	0.846750969789608	0.940542573471101	0.0266215414159858	not-significant
Adcy7	937.767413208656	0.524249867300009	0.30082461027875	1.74270937079991	0.0813843939590763	0.364019121454448	0.43887580282336	not-significant
Adcy8	7.97551137645223	1.37031162212197	0.889118308420379	1.54120279511114	0.123267437451417	0.429077178637123	0.367464583709081	not-significant
Adcy9	569.622190045805	-0.168187455457145	0.242524614488891	-0.693486126394189	0.488004529376232	0.756731063619929	0.121058437987206	not-significant
Adcyap1r1	227.949526216907	0.117792308831659	0.437617135941228	0.269167496328295	0.787800791671827	0.912013828448491	0.0399985766130943	not-significant
Add1	3148.49277934326	0.0409788840037707	0.0613012300150322	0.668483878606057	0.503824769255798	0.766997352292352	0.115206135251548	not-significant
Add2	26.9724409915543	-0.120844656348767	0.667362007600748	-0.181078117981602	0.856306259982028	0.944465861133917	0.0248137355601601	not-significant
Add3	2083.02073039019	-0.448514040724714	0.287965936939629	-1.55752463465407	0.119345976434321	0.422773405590481	0.373892339644091	not-significant
Adgb	13.241633986231	-0.68505780519762	0.436731497274099	-1.568601782728	0.116740756804244	0.41932230488967	0.377452035681663	not-significant
Adgra1	3.5341088455194	1.02054024422073	0.886785663212309	1.15083078872058	0.249801855663307	0.57450832531256	0.240703673483777	not-significant
Adgra2	749.501166063011	0.104489399377764	0.293776079818826	0.355677015780874	0.722082459658116	0.88440944528541	0.0533466279053668	not-significant
Adgra3	1422.43945986879	0.324000237790316	0.33130115397137	0.977962901446202	0.328092672858424	0.643306339912788	0.191582168519464	not-significant
Adgrb1	13.7215043899466	0.94943247598702	0.490793513195977	1.93448456521858	0.0530535779790482	0.304163698140999	0.516892620124656	not-significant
Adgrb2	55.5027563127909	0.0269918586663497	0.273113357548334	0.098830239973059	0.921273057998059	0.971099464458575	0.0127362853821923	not-significant
Adgrb3	1.95916114258212	0.502828909055768	1.28859119782669	0.390216004815046	0.696376827736846	NA	NA	not-significant
Adgrd1	1908.34425674858	-0.267245207012223	0.275261045640828	-0.970879139073444	0.331608467441117	0.646626016158575	0.18934682609809	not-significant
Adgre1	1371.86188250614	0.482422525188286	0.622027518985423	0.775564601989243	0.438006107725916	0.724150768089682	0.140171004337807	not-significant
Adgre4	114.564439005378	1.00483130523827	0.470557301272648	2.13540689416709	0.0327277880350611	0.252559028677101	0.597637101376317	not-significant
Adgre5	1190.88540598838	-0.0559088658838266	0.357945769744982	-0.156193676834507	0.875880360721091	0.95388794442335	0.020502639946743	not-significant
Adgrf1	4.04339557271339	0.914824658050384	0.818136795289753	1.11818055772249	0.263489886199546	0.587231224346563	0.231190860106828	not-significant
Adgrf2	388.738021917285	-0.632845925811294	0.31830365537947	-1.9881830293681	0.0467914511772709	0.289929435539716	0.537707689979579	not-significant
Adgrf3	1.76584662548663	0.713286585304691	1.57711552824239	0.452272882063125	0.651072409283525	NA	NA	not-significant
Adgrf4	835.855037598705	-0.326435747375742	0.327872597485088	-0.995617657223057	0.319435952192078	0.636344961585298	0.196307390171694	not-significant
Adgrf5	1305.67959375987	0.0715490348920899	0.276536568444907	0.258732634509943	0.795841538004341	0.916083187632248	0.0380650871517492	not-significant
Adgrg1	2625.28555958948	0.67132151198245	0.376719843181951	1.7820179216262	0.0747463092354081	0.349954600708484	0.455988292622995	not-significant
Adgrg2	170.382960560462	-0.146136822622348	0.341912911532606	-0.427409488478507	0.669081097556057	0.859072396444374	0.0659702354103907	not-significant
Adgrg3	46.9977923595503	0.439506839921663	0.362029676835732	1.21400776799048	0.224744757849587	0.552898292105239	0.257354751588513	not-significant
Adgrg5	157.750685936014	1.85029140511851	0.672421077295552	2.7516856142587	0.00592894095080382	0.127782433217116	0.89352884634392	not-significant
Adgrg6	314.94488201123	0.109596656395574	0.244517709789127	0.448215617961132	0.653997592269786	0.852511622479225	0.0692996914625193	not-significant
Adgrg7	1.54965923041647	-0.500330714113861	1.70011875865006	-0.294291626139775	0.768535070863866	NA	NA	not-significant
Adgrl1	507.594753874266	0.365008010827142	0.227695949990966	1.60305007990535	0.108923597976256	0.406214370054239	0.391244717255996	not-significant
Adgrl2	1365.89857349673	0.131752993955305	0.241147538472868	0.546358444252287	0.584819569316232	0.814903321066224	0.0888939122637072	not-significant
Adgrl3	123.45042869106	0.82089955434293	0.402880381353794	2.03757639323233	0.0415923148781781	0.278396801094137	0.555335759273925	not-significant
Adgrl4	456.567173251572	0.177863746357798	0.224445971517532	0.792456844536881	0.42809434550936	0.717952768637887	0.143904125388113	not-significant
Adgrv1	10.2722171996376	-0.57238827024084	0.459207110366819	-1.246470834878	0.212591590017666	0.53984806798591	0.267728448546404	not-significant
Adh1	800.795187344849	-0.613909508304993	0.292100145557365	-2.10170901193347	0.0355787736694388	0.261226972132434	0.58298198343248	not-significant
Adh4	1.11673542883786	0.180369889511324	1.15988488807843	0.155506715679468	0.876421859999614	NA	NA	not-significant
Adh5	783.954845020205	-0.15088134746982	0.0924752562505919	-1.63158615166157	0.102766697489933	0.397032432499068	0.401174015453331	not-significant
Adh6a	513.423203180513	-1.954906207826	0.435323461533741	-4.49069802242782	7.09901397888087e-06	0.00324201826966948	2.48918454211111	down-regulated
Adh6b	676.496345488876	0.652276337261398	1.03873275901521	0.627953948308899	0.530034108404992	0.783385688196667	0.106024366913746	not-significant
Adh7	272.264474766608	-0.407897041700088	0.289132536869379	-1.41076146640792	0.158314960066196	0.477995149546295	0.320576510366891	not-significant
Adhfe1	412.548619538259	-0.515043438906891	0.399439415161102	-1.28941566444855	0.197253618502875	0.523346957560753	0.281210296228065	not-significant
Adi1	569.842515709216	-0.320731964234696	0.158770585394655	-2.02009688027196	0.0433733394037135	0.282522425417868	0.548947074043853	not-significant
Adig	163.673458968164	-0.751445553100089	0.412865238183961	-1.82007464809926	0.0687476377626692	0.336828765377057	0.472590826581322	not-significant
Adipoq	3986.08968386429	-0.475833958348811	0.514956388864486	-0.924027682029653	0.355471903364166	0.665885560103634	0.176600402790751	not-significant
Adipor1	4578.0863606583	-0.297501827735985	0.140453349164488	-2.11815403125471	0.0341620248482026	0.257568776025316	0.58910678580683	not-significant
Adipor2	2858.06933509182	-0.18197047339542	0.167271439578247	-1.0878753351692	0.276650146050847	0.596902782203102	0.224096396828482	not-significant
Adk	938.790692527426	-0.462182589657973	0.180574798690382	-2.55950771098708	0.0104820530409197	0.163031532986909	0.787728387757109	not-significant
Adm	216.750178624054	0.898080409785623	0.384741221692542	2.33424535544909	0.0195828782345213	0.212721539617263	0.672188532366684	not-significant
Adm2	21.0190690226186	1.5627060902118	1.03764758867657	1.50600850160015	0.132064991238297	0.442635105882353	0.353954144664585	not-significant
Adnp	1287.43325570737	0.082449267833746	0.0999336331338495	0.825040231683709	0.40934875021477	0.707278177865408	0.150409741293827	not-significant
Adnp2	365.167991216098	0.0541008963905465	0.088990835792639	0.607937838864769	0.543228702219995	0.791519377965762	0.101538448280358	not-significant
Ado	547.639587680972	0.0533285249856896	0.125195246196392	0.42596285886154	0.670134909991565	0.859426779457467	0.0657911179672096	not-significant
Adora1	102.817942864939	-0.226744988161306	0.38990606281352	-0.581537477322458	0.560878267315715	0.802430407586111	0.095592622364708	not-significant
Adora2a	57.1227916085025	0.68120815993333	0.478147488541616	1.42468208295115	0.154249120600194	0.473311669955839	0.32485278745057	not-significant
Adora2b	182.583023536496	-0.13960464308152	0.32055221591101	-0.435512955930637	0.663190136934146	0.856048879468878	0.0675014368677648	not-significant
Adora3	115.89181326536	0.957770463178702	0.545538859442381	1.75564113646768	0.0791497035393016	0.359077431865397	0.444811889567114	not-significant
Adpgk	513.749362551534	0.17400303156071	0.14487444912494	1.2010608676113	0.229727591270504	0.557001671543428	0.254143501521069	not-significant
Adprh	643.118217712876	0.0618978744952875	0.162105569536247	0.381836815800749	0.702582409035674	0.875167215666927	0.0579089596596693	not-significant
Adprhl1	347.888187286091	-0.86998798813179	0.520036524768945	-1.67293631638341	0.0943398335458596	0.385363633886282	0.414129271381916	not-significant
Adprhl2	194.659442720406	0.0354057444226286	0.118810161280554	0.298002662743828	0.765701131333127	0.901980019399271	0.0448030828136595	not-significant
Adprm	130.450443407449	0.168543281591913	0.159123668529893	1.05919680679213	0.289510159009991	0.608229135178621	0.215932780271723	not-significant
Adra1a	106.420604890396	-0.821730535933329	0.451689319460942	-1.81923835815734	0.0688750731147432	0.336872450632208	0.472534504090496	not-significant
Adra1b	40.6705961244327	-0.39919724167356	0.67614142300012	-0.590404947980076	0.554919194127552	0.799227644524671	0.0973295026888792	not-significant
Adra1d	27.5785189146115	-0.769386016500753	0.430954150939268	-1.78530828586723	0.0742113256062234	0.349049526598745	0.457112946672607	not-significant
Adra2a	125.520783315815	0.652170756523529	0.50463689016324	1.29235648292095	0.196233719715356	0.521549680068216	0.282704316668214	not-significant
Adra2b	4.90083003388188	-0.423227586136039	0.530246959630519	-0.798170698481605	0.42477143887423	0.715833907115557	0.145187734104131	not-significant
Adra2c	24.8577930865208	-0.95957629909198	0.447479274466817	-2.14440389498562	0.0320005384487535	0.251226231122237	0.599935016858064	not-significant
Adrb1	18.8191161349857	0.135390409622127	0.407681165953668	0.332098759837029	0.73981468654705	0.892052850226785	0.0496094148145415	not-significant
Adrb2	307.292539771069	-0.650310256096335	0.306643428393968	-2.12073762513779	0.0339438883520904	0.256529130694947	0.590863310545459	not-significant
Adrb3	426.488442714318	-0.566442418530565	0.518148688808017	-1.09320438469823	0.274304072325334	0.595616875382276	0.225033006048172	not-significant
Adrm1	1628.72235885175	0.0300336971933774	0.13399521235926	0.224140076832393	0.82264830888563	0.929207163396785	0.0318874508178808	not-significant
Adsl	757.579641987599	-0.413150524282609	0.185263713349092	-2.23006716649423	0.0257429841725733	0.232794021219698	0.633028177736224	not-significant
Adss	789.087635705312	-0.11907240236729	0.18034587434121	-0.660244670427045	0.509096830253097	0.770222786063938	0.113383637471983	not-significant
Adssl1	3415.57968582399	-1.09105657153754	0.496416585455491	-2.19786486492274	0.0279587373519042	0.239598419556149	0.62051605097516	not-significant
Adtrp	709.968565528399	-0.547249125785559	0.341911814181173	-1.60055635133913	0.109475216412117	0.406652436627298	0.390776621099922	not-significant
Aebp1	12744.7552828065	-0.181990895841293	0.290395286674444	-0.626700584315335	0.530855520781098	0.783961515652017	0.105705256129582	not-significant
Aebp2	1087.42157493718	0.207178218339619	0.195572760148772	1.05934087232812	0.289444567142485	0.608229135178621	0.215932780271723	not-significant
Aen	813.604390415041	0.0704608963882331	0.25146861694814	0.280197573929331	0.77932592787719	0.90905244334737	0.0414110615531792	not-significant
AF366264	8.49622779227983	0.70896689762841	0.413639116247955	1.71397450042762	0.086533409126078	0.373504825328832	0.42770378313868	not-significant
Afap1	577.036520693037	0.0188408604842434	0.155749681205302	0.120968854243806	0.903715704704036	0.964979318923119	0.0154819941938391	not-significant
Afap1l1	532.595520989119	-0.22218303595044	0.258646282029865	-0.85902273253936	0.390327974347769	0.692837572679038	0.159368568501224	not-significant
Afap1l2	546.225202084983	0.271010407221123	0.231442510896254	1.17096209409258	0.241614014008852	0.567184373611028	0.246275742824969	not-significant
Afdn	2990.29603754469	0.544403564129035	0.249871588173109	2.17873335703888	0.0293514822246623	0.242631048803729	0.615053624486275	not-significant
Aff1	1491.59554234876	0.104188613785829	0.216350994109853	0.481572151838262	0.630109912953003	0.839936356320641	0.0757536200641901	not-significant
Aff2	74.5812500205944	-0.916289000331481	0.403479397462772	-2.27096849577313	0.0231488851662752	0.22586913841378	0.64614310476895	not-significant
Aff3	370.800060847118	-0.27971493215609	0.249790496257317	-1.11979813622672	0.26279979369372	0.586417787771138	0.231792864741952	not-significant
Aff4	1939.15409990408	0.111600072968869	0.119495216875788	0.933929205592174	0.350340412397785	0.662259029813425	0.178972111443102	not-significant
Afg1l	194.259947457704	0.0252634039473384	0.152938863135654	0.165186293590597	0.868797353194157	0.950403767835474	0.022091850617394	not-significant
Afg3l1	660.295948196889	0.129620238047758	0.125462946949074	1.03313560855837	0.301540441399154	0.620231941233314	0.207445871855265	not-significant
Afg3l2	960.113560238644	0.0416047672475122	0.0929547069259414	0.447581070646153	0.65445556700779	0.85276088555087	0.0691727280864971	not-significant
Afmid	120.779955764792	-0.57929021210475	0.214405272301409	-2.70184686172451	0.00689555138809528	0.13490635665522	0.869967586315905	not-significant
Afp	1.25857821212318	-0.282827577792482	1.01592125174264	-0.27839517807836	0.780709020603857	NA	NA	not-significant
Aftph	1107.46570179516	0.0654132371619488	0.115350353548322	0.567083109411937	0.570657717882493	0.807571427812322	0.0928190549623692	not-significant
Aga	361.759235526695	-0.0926030505816087	0.187329253265518	-0.494333100502751	0.621070952108145	0.834845750264359	0.0783937592437119	not-significant
Agap1	704.306313605756	0.413511569252228	0.202535598457455	2.04167352505733	0.041183926624672	0.277005762093216	0.557511196931	not-significant
Agap2	85.4839824246792	0.318883178880103	0.282510227875256	1.1287491475208	0.259003670106685	0.583236741428631	0.234155125127149	not-significant
Agap3	1264.97700664302	0.101300258286808	0.105534945980716	0.959874071526205	0.337118597140238	0.650942698319589	0.186457240155168	not-significant
Agbl1	101.059937359095	-1.04843253175904	0.595962609055042	-1.7592253537876	0.0785392395121866	0.35775753900336	0.446411205609947	not-significant
Agbl2	5.63582194072521	-0.36281556893579	0.457417968060931	-0.793181716218592	0.427671958455887	0.717880797052247	0.14394766366897	not-significant
Agbl3	54.8050788886868	0.21616185666431	0.212650497706933	1.01651234770311	0.309385470563794	0.627645305431105	0.202285715198903	not-significant
Agbl5	153.626656045157	0.289586112831872	0.273732219705549	1.05791752663744	0.290093043966989	0.608669889048091	0.215618182301065	not-significant
Ager	20.0485466532225	0.250981315362673	0.438574399943071	0.572266223006293	0.567141629086679	0.806009371480811	0.0936599086183057	not-significant
Agfg1	1242.44347251418	-0.0201354190864054	0.114874498359776	-0.175281889139076	0.860858141835544	0.947133572349899	0.0235887689969321	not-significant
Agfg2	419.177498799187	-0.513297714386338	0.243073229178463	-2.11169990262267	0.03471219738945	0.259270917323817	0.586246195741808	not-significant
Aggf1	711.372603194045	0.0226939676334158	0.051713238068008	0.438842518497314	0.66077564950294	0.855184058041269	0.0679404036473135	not-significant
Agk	226.32257746294	-0.182841999643966	0.105030691271449	-1.74084353278621	0.0817110088935576	0.364529008586343	0.438267905569082	not-significant
Agl	3124.78337051395	-0.728987222668702	0.448055550074835	-1.62700188078676	0.103736698340682	0.397918739207456	0.400205608119857	not-significant
Agmat	3.56312515757494	0.978329558847778	0.725012337850138	1.34939711750119	0.177209446183776	0.498770168656713	0.302099529482198	not-significant
Agmo	203.973128431675	-0.254568415793837	0.356240264965046	-0.71459753663392	0.474857767337713	0.749345713746325	0.125317772510411	not-significant
Ago1	954.539448470954	-0.0929160121949606	0.106512528066207	-0.872348200553507	0.383018449858719	0.686849227993184	0.163138585555937	not-significant
Ago2	586.349187846322	0.113547232570117	0.260892392219076	0.435226307690758	0.663398168765937	0.856048879468878	0.0675014368677648	not-significant
Ago3	511.57151987461	0.0916953387118301	0.131211433159095	0.698836500022438	0.484654215147127	0.755408383706648	0.12181819957557	not-significant
Ago4	329.517511476554	-0.225869421142601	0.175001000019789	-1.29067503109731	0.196816386302283	0.522663751230386	0.28177761887396	not-significant
Agpat1	1247.7285486064	-0.0608994583598754	0.146656070239602	-0.415253581119281	0.677956278350409	0.863799228107719	0.0635871883745449	not-significant
Agpat2	812.985680425571	-0.58795923851058	0.214254610579361	-2.74420810325012	0.00606570719245571	0.129100218061534	0.889073024171682	not-significant
Agpat3	2882.4668166711	-0.0920634651041824	0.129331505979248	-0.711840973373915	0.476563257146096	0.750185848160646	0.124831132832205	not-significant
Agpat4	592.983955419014	-0.696957404018493	0.251589528395115	-2.77021626640971	0.00560190834849946	0.124708778610606	0.904102974204254	not-significant
Agpat5	752.822581520911	-0.632521252822087	0.167490330721281	-3.77646428959925	0.000159070353582839	0.0237172216780806	1.62493618716904	not-significant
Agps	729.320882366719	0.0624147653670861	0.151023347848525	0.413278915189243	0.67940227598121	0.864696893806641	0.0631361011088674	not-significant
Agr2	1.08322272122754	2.90491325986458	1.53204351691458	1.89610362094339	0.0579463438952109	NA	NA	not-significant
Agr3	1.67252861234028	-1.55284666128823	1.04698065573335	-1.48316652536484	0.13803017258663	NA	NA	not-significant
Agrn	2081.6430143562	0.513257546104458	0.230534789882447	2.22637783375852	0.0259888839468406	0.233374337643989	0.631946901642625	not-significant
Agrp	6.0152857344519	-0.531885418663834	0.487955346272445	-1.09002887810734	0.275700423413712	0.595993693594871	0.224758335648083	not-significant
Agt	551.366277382379	-0.507777685615806	0.4311311599232	-1.17778006513438	0.238884297961627	0.563839942781387	0.248844161676371	not-significant
Agtpbp1	868.456608687532	-0.370882152732613	0.20833607789829	-1.78021088077543	0.0750414553640846	0.350156486138298	0.455737824569504	not-significant
Agtr1a	246.73790212823	-0.212111975032206	0.3190758345076	-0.664769788534876	0.50619774884185	0.768017543188242	0.114628859626259	not-significant
Agtr2	20.5621908950898	-0.298163519425996	0.748550619015026	-0.398321117973735	0.69039349573894	0.869378540916567	0.0607910838099382	not-significant
Agtrap	846.854103774293	-0.33777911155986	0.278096113344124	-1.21461284553043	0.224513787231256	0.552777014033332	0.257450024400203	not-significant
Agxt2	0.737232139528452	0.233163194788344	1.46130760903207	0.159557914669852	0.873229333371784	NA	NA	not-significant
Ahctf1	873.091350089023	0.179408027513621	0.130407863451462	1.37574547090404	0.168900448864925	0.490091966611346	0.309722416207952	not-significant
Ahcy	36.1055862634342	0.17383587477656	0.540177451189495	0.32181253473977	0.747594717707286	0.895035634627322	0.0481596734953392	not-significant
Ahcyl1	1954.85711210469	0.103209112140075	0.102713703713897	1.00482319698604	0.314981991923107	0.632966984486147	0.198618942161829	not-significant
Ahcyl2	1014.20946867488	-0.117209188599918	0.096067645578081	-1.22006933650366	0.222438591487619	0.550977598998621	0.258866057825262	not-significant
Ahdc1	687.686908380533	-0.055319228473744	0.158252895019662	-0.349562189474455	0.726667291160398	0.886453060388435	0.0523442562886777	not-significant
Ahi1	121.285358714114	0.159019185862729	0.16659157706664	0.954545173668161	0.339807754387118	0.653058452100961	0.185047945388317	not-significant
Ahnak	20653.5977001391	-0.236666013288828	0.181313177114161	-1.30528854579508	0.191794612875958	0.516188767841271	0.287191449845672	not-significant
Ahnak2	5124.45025404786	-0.41558726240764	0.226504035295564	-1.83478966220334	0.0665368609477861	0.332310938050095	0.478455363636669	not-significant
Ahr	671.103235822457	-0.351935529278706	0.194133583874669	-1.81285237852463	0.0698545928114275	0.33922500062294	0.469512148064859	not-significant
Ahrr	43.7068303851275	-1.00335060810387	0.401091151061375	-2.50155259084821	0.0123650076105584	0.178563199187562	0.748208041733004	not-significant
Ahsa1	1485.40037172915	0.362545877552568	0.142592634009876	2.5425287923881	0.0110053533550865	0.167055620159261	0.777138909052508	not-significant
Ahsa2	650.898511982127	0.39215780756938	0.182133050339516	2.15313918499886	0.031307741463581	0.248997617974467	0.603804807544798	not-significant
Ahsg	2.35458514160852	0.493241014147805	1.06338936039177	0.463838583043643	0.642763398003576	NA	NA	not-significant
AI182371	6.70732490326894	0.206668694409184	0.427184461467362	0.483792630704041	0.628533045550567	0.838822363742511	0.0763299993792083	not-significant
AI413582	313.597145736499	0.000104185879334211	0.178103784803701	0.000584972854165002	0.999533259217792	0.99973334064971	0.000115824127858623	not-significant
AI429214	143.52798673595	0.150593649372547	0.191602456732734	0.785969303006431	0.431885471227113	0.720643783284086	0.14227935550649	not-significant
AI467606	186.033476981392	-0.0945778356561316	0.350899299738542	-0.269529850092611	0.787521974777809	0.911997949014191	0.0400061383523085	not-significant
AI593442	7.02402083785951	1.72917494663109	0.620111434540535	2.78849066525004	0.00529542734866853	0.121702971151582	0.91469881914885	not-significant
AI597479	385.13045759336	0.0148412446981274	0.140972568640397	0.105277536199156	0.916155587423644	0.969236138939554	0.0135704011281904	not-significant
AI661453	2305.36935227259	0.811241662903847	0.588483168151805	1.37852993391746	0.168039732408583	0.48879837721907	0.310870244594416	not-significant
AI837181	761.849589992962	0.125396004469803	0.114968814784401	1.09069580916317	0.275406755287704	0.595817627669249	0.22488665203364	not-significant
AI987944	189.930190643654	-0.19290201206959	0.170510350694985	-1.1313214199803	0.257919831954085	0.582005866148502	0.235072637990858	not-significant
Aicda	0.737667155841581	1.43302749974498	1.93479044897275	0.740662897372597	0.458897861080985	NA	NA	not-significant
Aida	1361.67403101569	-0.149933749451516	0.260454136665685	-0.57566276877364	0.564843145332646	0.80475578181105	0.0943358944191564	not-significant
Aif1	188.945235986847	-0.514113336233279	0.630879743600008	-0.814914952411657	0.41512099366078	0.7108735764596	0.148207628423419	not-significant
Aif1l	993.443773301365	-0.55421734418815	0.331282677255879	-1.67294393047928	0.0943383344748818	0.385363633886282	0.414129271381916	not-significant
Aifm1	440.515829579164	-0.140630574705403	0.110060565691945	-1.27775624104116	0.20133538800386	0.528170825841736	0.277225591250769	not-significant
Aifm2	586.315145765395	-0.387916200658249	0.357083445682772	-1.08634607778169	0.277325908325799	0.597307667419186	0.223801910338362	not-significant
Aifm3	12.1037862727661	0.231069853937145	0.532595660455592	0.433856058345432	0.664392970614521	0.856678537982005	0.0671821131653846	not-significant
Aig1	391.073139553632	0.203074256581015	0.195262774675129	1.0400049723706	0.29833759053434	0.617138352154898	0.209617463451629	not-significant
Aim2	153.179834892204	0.018010660459812	0.478727602198706	0.037621938607869	0.969989115823175	0.98910001112869	0.0047597932507943	not-significant
Aimp1	857.916895977747	-0.00538044837759099	0.154578480002965	-0.0348072278721319	0.972233457116952	0.98980082127504	0.00445219017421595	not-significant
Aimp2	593.827983726092	-0.339555374947054	0.249640418683839	-1.36017787799455	0.173773641285721	0.49583596173823	0.304661978136788	not-significant
Aip	830.216304285536	-0.191147502284809	0.144685227557082	-1.32112659676605	0.186459156146553	0.512177891707596	0.290579171897691	not-significant
Aipl1	2.93503178045858	0.18475591941643	0.92975887041154	0.198713801283392	0.84248662745869	NA	NA	not-significant
Aire	0.757625059161577	0.142418298805164	1.44320988606376	0.0986816264081993	0.921391057652002	NA	NA	not-significant
Ajap1	8.58353291573573	0.660744954601376	0.443109337996649	1.49115556352002	0.135920657182227	0.448016945697133	0.348705559029591	not-significant
Ajm1	16.7793715306055	-0.14213972820974	0.445120828483055	-0.319328414026689	0.749477488393693	0.895467797160901	0.047950027644981	not-significant
Ajuba	730.080419339772	0.299202478113992	0.281562488405234	1.06265035448675	0.287940542532382	0.607009860245335	0.216804254204217	not-significant
Ak1	3677.89203953579	-0.814639143784306	0.457894999647406	-1.77909595957939	0.0752240310157531	0.350548370774285	0.455252046995629	not-significant
Ak2	1355.19471191295	0.0496632565851825	0.125794911834634	0.394795432190994	0.692993866261988	0.870955650128291	0.0600039591082261	not-significant
Ak3	2002.68560438778	-0.185718306743368	0.147349672521007	-1.26039171696761	0.207528088222714	0.534090429518358	0.272385204177663	not-significant
Ak4	421.859015932979	0.120096723494447	0.33818348221609	0.355122972616707	0.722497467184368	0.884528149163216	0.0532883415764982	not-significant
Ak5	33.1789620748477	-0.0632334997621278	0.25505634419669	-0.247919729114303	0.804196514726712	0.919739345405821	0.0363352344924978	not-significant
Ak6	267.191846670083	-0.121703703321499	0.120827008896288	-1.00725578190852	0.313811873021144	0.632141426758883	0.199185747683235	not-significant
Ak7	2.70043634050148	1.40319313032115	1.1414828948181	1.2292721482653	0.218969786116917	NA	NA	not-significant
Ak8	25.8438134799165	0.449333792995378	0.497330914546816	0.903490573082161	0.3662655891905	0.674713061107738	0.170880882682834	not-significant
Ak9	1.28393573058996	-2.7474455085177	1.19744160837075	-2.29442963173452	0.0217658327283418	NA	NA	not-significant
Akap1	593.859014240478	-0.477415238331096	0.215195420275276	-2.21851950994306	0.0265194308362845	0.234580289146194	0.629708482734881	not-significant
Akap10	536.954915467868	0.0692385964637671	0.0835633351834441	0.828576268668186	0.407344221164796	0.705721876338402	0.151366419868125	not-significant
Akap11	662.857760950294	-0.0234744072362771	0.114475340453205	-0.205060820464412	0.837524606661871	0.935686472600355	0.0288696491568234	not-significant
Akap12	976.434618622202	-0.311707120421812	0.365117802460452	-0.853716576735738	0.393262047056416	0.695112303455685	0.157945024430049	not-significant
Akap13	3104.39241837056	0.209262798850018	0.110267524607548	1.89777361553008	0.0577259102871066	0.315342088184932	0.501218060820115	not-significant
Akap14	0.649338447941789	0.363853165609054	1.46809029407603	0.247841135574057	0.804257326037455	NA	NA	not-significant
Akap17b	110.599430913616	-0.0728863385812987	0.132037116873159	-0.552014011721542	0.580938753424718	0.812749517224363	0.0900432798039765	not-significant
Akap2	656.937798101798	0.424576178521171	0.14617027352119	2.90466842739826	0.00367642339688302	0.102554889312004	0.989043629780196	not-significant
Akap4	1.64466088995549	-1.97750590385261	1.07803918412358	-1.83435438430773	0.0666014061688154	NA	NA	not-significant
Akap5	10.4145496681093	-0.210268945600296	0.377590342832627	-0.556870559831825	0.577615870480693	0.811616200649952	0.0906492926112696	not-significant
Akap6	311.630076379079	-0.73804695525295	0.430173769468233	-1.71569492990077	0.0862178932286175	0.373043600220476	0.428240406184431	not-significant
Akap7	260.688989030163	-0.235533133758584	0.296178622943444	-0.79524015412672	0.426473818310653	0.716852473797704	0.144570211707143	not-significant
Akap8	1233.54215695542	0.0369555970698347	0.112322136965401	0.329014369457896	0.742144826899411	0.892992708848506	0.0491520870462661	not-significant
Akap8l	530.634649734978	-0.002369191507336	0.0933773972344785	-0.0253722161626198	0.979758072261771	0.993219392769091	0.00295480936477257	not-significant
Akap9	1048.13419806012	-0.018586765760515	0.111047385931251	-0.167376886944659	0.867073510170787	0.949749255098447	0.0223910383963122	not-significant
Akip1	193.417709268898	-0.0841871149531048	0.130452518260755	-0.645346798019089	0.518702472083167	0.776716145109121	0.109737667345882	not-significant
Akirin1	1071.96465085942	0.308828771660096	0.254418968250711	1.21385906791261	0.224801545725649	0.552898292105239	0.257354751588513	not-significant
Akirin2	878.346056363115	0.219729411621295	0.156308614776929	1.4057408923678	0.159801079425476	0.479493233252638	0.319217517339566	not-significant
Akna	525.077566169301	0.592066098500421	0.390236082777769	1.51719977887742	0.129216252139907	0.438428950723264	0.358100775864401	not-significant
Aknad1	78.6223326456472	-0.439576971713203	0.294432240151622	-1.49296480401344	0.135446400149476	0.44742539905308	0.349279365890926	not-significant
Akr1a1	6293.54328072938	-0.0380947445093566	0.178483608493579	-0.21343553523419	0.830987265891084	0.933153046087051	0.0300471219339232	not-significant
Akr1b10	362.362654116261	-0.252880652818776	0.262697014208485	-0.962632383092414	0.335732040438377	0.649729231207855	0.187267593960051	not-significant
Akr1b3	1898.04953559004	-0.308442058607781	0.15555849174506	-1.98280437890384	0.0473892847136407	0.291559017268219	0.535273522278369	not-significant
Akr1b7	0.723547205672975	-0.0757386934481735	1.58111279301517	-0.0479021444787254	0.961794230307736	NA	NA	not-significant
Akr1b8	324.16635205693	0.10516137703622	0.412791041859626	0.254756926319107	0.798910845560731	0.917567791581714	0.0373618394222111	not-significant
Akr1c12	3.03351030550244	-0.850452936318435	0.943220932837979	-0.901647648721682	0.367244070843422	NA	NA	not-significant
Akr1c13	82.7022047602086	-0.172057537703078	0.456778225351447	-0.376676312822697	0.706414168077723	0.876687807984615	0.0571550330964244	not-significant
Akr1c14	151.610981441771	0.0890415758201661	0.36457427470298	0.244234390626461	0.807049293515952	0.921116136368682	0.035685609537891	not-significant
Akr1c18	212.145131222184	0.00660372476623046	0.375527429479921	0.0175851995029395	0.985969763938286	0.995687434090824	0.00187697377908681	not-significant
Akr1c19	0.919898649427342	-0.101957586762551	1.43257432877069	-0.0711708877612248	0.943261750845854	NA	NA	not-significant
Akr1cl	15.4782353791902	-0.471266797532418	0.462477886216151	-1.01900396014213	0.308201086462829	0.62603712873578	0.20339990907887	not-significant
Akr1d1	18.0124329081556	5.59974735238521	1.9591222552201	2.85829398214667	NA	NA	NA	not-significant
Akr1e1	208.112616333775	-0.167974737584721	0.167793274583774	-1.00108146766548	0.316787423835998	0.634527591803833	0.197549488293291	not-significant
Akr7a5	440.854152048635	-0.114188079003343	0.142377064349142	-0.802011753264747	0.42254615953542	0.714857939671269	0.145780254907643	not-significant
Akt1	2772.47258194228	0.146317562029223	0.134747026518897	1.08586857765432	0.277537140633469	0.597307667419186	0.223801910338362	not-significant
Akt1s1	1839.94318067666	-0.0790210845291929	0.150178284166509	-0.526181830933551	0.598761876644353	0.822817840801423	0.0846963002568346	not-significant
Akt2	3054.75306188397	-0.244932265685729	0.139029328839791	-1.76173090764161	0.0781147731928674	0.35717065974453	0.447124224011937	not-significant
Akt3	475.241060210398	0.137575561066586	0.278344669095869	0.494263322927883	0.621120224108093	0.834845750264359	0.0783937592437119	not-significant
Aktip	1353.59840897871	0.155547322436406	0.237381838276355	0.655262102466832	0.51229901629469	0.772872815144344	0.111891968210482	not-significant
Alad	962.601756683358	-0.639202726128077	0.27589081920898	-2.31686841903897	0.0205109005714829	0.215710317388525	0.666129082167994	not-significant
Alas1	1412.45136291771	-0.315195330022807	0.218042223522064	-1.44557015119098	0.148297803705219	0.466704487974843	0.330958022784573	not-significant
Alas2	115.799226813501	-1.11645185576799	0.408317710885806	-2.73427242072344	0.00625182961495223	0.12977823969532	0.886798120883026	not-significant
Alb	86.330314449789	-0.875818991591437	0.572157976094587	-1.53072932334102	0.125836303445596	0.434411870056449	0.362098316408194	not-significant
Albfm1	1.40196480288259	0.612934415727525	1.28151469372209	0.478289026829095	0.63244450539282	NA	NA	not-significant
Alcam	877.402521280183	0.709349008357625	0.419620730585675	1.69045272707945	0.0909413749278172	0.379858926090918	0.420377663898412	not-significant
Aldh16a1	434.557623529312	0.31246024241407	0.21589457163087	1.44728160626616	0.147818068604459	0.465836752479037	0.331766250517561	not-significant
Aldh18a1	595.550414524269	0.371857001316747	0.175226106936143	2.1221552416973	0.0338247037324204	0.255991507793091	0.591774441640391	not-significant
Aldh1a1	1792.89618357545	-0.925133987073737	0.426904308344391	-2.16707578019432	0.0302290763442683	0.24571016388532	0.609576878407945	not-significant
Aldh1a2	60.2916082462265	2.2603013887468	0.630635007642247	3.58416732556186	0.000338155261546966	0.0333646524726339	1.47671339441589	up-regulated
Aldh1a3	645.499497700989	0.15742651881808	0.467566951987031	0.336692997974003	0.736348342312924	0.890841046285935	0.0501997806761679	not-significant
Aldh1a7	138.65487370492	-0.500427086656371	0.345678852089496	-1.44766474324791	0.1477108347572	0.465749349429982	0.33184774306439	not-significant
Aldh1b1	47.7972825737189	0.529946574561652	0.572264187917266	0.926052312464934	0.354418794821533	0.665221937109838	0.17703343743108	not-significant
Aldh1l1	474.117987343098	-0.565803325500893	0.339698538939697	-1.66560423623528	0.0957922668380448	0.387337109319329	0.411910892891112	not-significant
Aldh1l2	366.313971608682	-0.281903935726649	0.421677537276643	-0.668529648383203	0.503795563027438	0.766997352292352	0.115206135251548	not-significant
Aldh2	5487.07163171063	-0.447843082709805	0.225674873241356	-1.98446143461812	0.0472044232186078	0.29114957453709	0.535883840199023	not-significant
Aldh3a1	471.740902877805	-1.05947646897492	0.40151117937663	-2.63872221595379	0.00832191399426964	0.147696119618266	0.830630914644126	not-significant
Aldh3a2	1132.47613021097	0.261831238068655	0.178515378111411	1.46671530956424	0.142453516407711	0.458626097029356	0.338541236406394	not-significant
Aldh3b1	239.399151576003	-0.356512204323816	0.457263025244372	-0.779665498064898	0.435587792059567	0.723053016104661	0.140829857950871	not-significant
Aldh3b2	1454.92051499578	0.0915319641887132	0.327428769986067	0.279547714126062	0.779824526263701	0.909446913430953	0.0412226466575406	not-significant
Aldh3b3	98.9606941941672	0.856835903165426	0.533935838371268	1.60475443225377	0.108547857727301	0.406212140764812	0.391247100654577	not-significant
Aldh4a1	574.272214425455	-0.323244904108004	0.192704602736371	-1.67741143448566	0.0934620549264076	0.383837997416161	0.41585203519893	not-significant
Aldh5a1	210.530767270038	-0.260064672612354	0.189435874717302	-1.3728374997632	0.169802870027311	0.491868262869977	0.308151198796847	not-significant
Aldh6a1	1968.41887960302	-0.58724259855617	0.36505320179052	-1.60864935761651	0.107693035134832	0.404551227636935	0.393026476594659	not-significant
Aldh7a1	698.939093850505	0.0174290268118029	0.160646804762223	0.108492832070953	0.913604766132598	0.968377062306945	0.0139555061277652	not-significant
Aldh9a1	878.573391892562	-0.0445478408246117	0.133602988868454	-0.333434462820841	0.738806352505343	0.89174059018739	0.0497614647216001	not-significant
Aldoa	79797.2679599767	-0.840655228723281	0.399052474800444	-2.10662828026232	0.0351498133828925	0.260954304278752	0.5834355353324	not-significant
Aldoc	164.307818725957	-0.311356202288929	0.260860128743959	-1.19357528414982	0.232644146890439	0.559094901405105	0.2525144682166	not-significant
Alg1	324.7459401664	0.176875640368638	0.123489268157904	1.43231588466837	0.152053439090659	0.471387846881091	0.326621618461075	not-significant
Alg10b	311.06998526645	0.219610885173126	0.172479214664052	1.27326000179718	0.202925795094544	0.529811013394624	0.275879018090886	not-significant
Alg11	312.544451578694	0.263558941257267	0.160591991276569	1.64117113912219	0.100761894889229	0.394852871890231	0.403564698877855	not-significant
Alg12	248.411158237503	0.4306438873866	0.145022488314762	2.96949729928724	0.00298287434377938	0.0945962800128216	1.02412594183996	not-significant
Alg13	52.0906550591429	-0.236278067113199	0.183797020825788	-1.28553806830827	0.198604322760527	0.525314198830088	0.279580860399598	not-significant
Alg14	317.906634854068	0.075321016213187	0.137738289201234	0.546841525693296	0.584487611426368	0.814695470320315	0.0890046983455016	not-significant
Alg2	362.661685923916	0.185263884782488	0.118202358236803	1.56734508131669	0.117034053303797	0.41971557280859	0.37704491675618	not-significant
Alg3	273.072553632929	0.121140088206399	0.192414632520273	0.629578357007935	0.52897048752082	0.782731371276873	0.106387259639418	not-significant
Alg5	393.201030198955	-0.119324082887388	0.126008890961114	-0.946949711066111	0.343664405076541	0.655832947373112	0.183206769272464	not-significant
Alg6	122.091712815561	-0.346644709421528	0.173204810034632	-2.0013572911296	0.0453538997700844	0.288474625517321	0.539892381754208	not-significant
Alg8	124.627631063486	0.373287021959945	0.222392798761266	1.67850318912826	0.0932489084073342	0.383506344136184	0.416227447358943	not-significant
Alg9	327.26515148055	0.144706253596336	0.126784109273065	1.14135954754922	0.253720331316262	0.578690892659694	0.237553352436459	not-significant
Alk	1.38719552081135	3.2742448573539	1.67265735648429	1.95751081036462	0.0502874420599653	NA	NA	not-significant
Alkal2	25.5375474084469	1.05817076584996	0.635866938624366	1.66413867677915	0.0960847194527217	0.387832867609168	0.411355388613604	not-significant
Alkbh1	136.601293873546	0.00241556018688548	0.217204435901385	0.0111211365314021	0.991126799769148	0.997616296668039	0.00103646500746653	not-significant
Alkbh2	58.860454333204	-0.038224890953866	0.200212512574099	-0.190921588578131	0.848587026039614	0.941408594129455	0.0262218413322001	not-significant
Alkbh3	392.915655146496	-0.419526675678737	0.130078069782478	-3.22519142834981	0.00125888462372332	0.0634443155222581	1.19760728370181	not-significant
Alkbh4	138.118724943735	0.215073002039893	0.12074196542634	1.78126139723227	0.0748697576705508	0.350122354185513	0.455780160044772	not-significant
Alkbh5	1513.33051122329	-0.120945962991802	0.127283808971648	-0.950206974233005	0.342007095599629	0.654940150969112	0.183798384422594	not-significant
Alkbh6	250.140227254548	-0.474066220068831	0.131987927683624	-3.59173924758611	0.000328478427052759	0.0330213784780585	1.48120480106358	not-significant
Alkbh7	123.890410915309	-0.27711832695569	0.14718486789293	-1.88279088008749	0.0597287134774241	0.317788674636067	0.497861584254832	not-significant
Alkbh8	405.783170499614	-0.0690228098270099	0.105454061756493	-0.654529647102567	0.51277063306763	0.773219414995566	0.111697249677653	not-significant
Alms1	160.891412387867	0.274345708808636	0.179770056539989	1.52609235424927	0.126986865928135	0.436507110751681	0.360008677193088	not-significant
Alox12	279.124780496423	-0.294392547194739	0.416438626397993	-0.706929013144392	0.479610592967855	0.751946612849258	0.123812992610525	not-significant
Alox12b	852.348705289383	-1.14379817810546	0.51109258729697	-2.23794710886866	0.0252245044615793	0.232263054854091	0.634019866174996	not-significant
Alox12e	2125.03225197759	0.168371753035703	0.247041527164376	0.68155242953818	0.495522003596647	0.762532367910735	0.117741716693742	not-significant
Alox15	558.843062060358	3.3770621038081	0.850070352542671	3.97268542974927	7.10668742199872e-05	0.0155607248977024	1.80797017522942	up-regulated
Alox5	406.896400462242	-0.243172134390354	0.408292479210727	-0.595583183066296	0.551453713877402	0.797253632653437	0.098403493235523	not-significant
Alox5ap	932.12518375207	0.0273817694312626	0.478000846400197	0.057283935033742	0.954319017323834	0.98342048693857	0.00726074858633422	not-significant
Alox8	451.46263003105	0.905570978613973	1.3592552754331	0.666225833352332	0.505266763121248	0.767529603469739	0.114904864872781	not-significant
Aloxe3	832.70319814442	-1.05844084189444	0.413006767454323	-2.56276876143804	0.0103841183120405	0.162092175372755	0.790237949213509	not-significant
Alpk1	451.376162287474	-0.128971924986519	0.429170008592463	-0.300514766652742	0.763784534498132	0.901050409581382	0.0452509115840634	not-significant
Alpk2	357.459104279519	-0.997756534893797	0.585319202037121	-1.70463660071504	0.0882622207561838	0.376555420514028	0.424171096350016	not-significant
Alpk3	911.963684571255	-0.982453905044251	0.527850767079788	-1.86123420920547	0.0627111093906813	0.324393000809272	0.488928524814468	not-significant
Alpl	151.32108278829	0.521750439785847	0.218044304126111	2.3928643395522	0.016717420983968	0.200445464941266	0.698003765171821	not-significant
Als2	430.963464823528	0.137862679396174	0.11053740861322	1.24720383014014	0.212322768883114	0.539613726695272	0.267917011275546	not-significant
Als2cl	579.876217171211	-0.750663554448542	0.299070380064632	-2.50998963617299	0.012073470497849	0.176077500065635	0.754296136489506	not-significant
Alx1	2.85431051645397	0.375005696244502	1.45449991873075	0.25782448758866	0.796542364874373	NA	NA	not-significant
Alx3	1.34013134913326	-0.83870375137113	1.33859577599931	-0.626554906573651	0.5309510349321	NA	NA	not-significant
Alx4	54.3654857545733	1.09410524849114	0.592010512950162	1.84811793803946	0.0645852833370502	0.328872624676461	0.482972275640961	not-significant
Alyref	468.223836756185	0.179202174529091	0.208571247239893	0.859189254993412	0.390236110528758	0.692811683763959	0.159384796869133	not-significant
Alyref2	59.4976943186939	0.308977162768818	0.225434570628652	1.37058465304233	0.170504469788019	0.492174107417447	0.307881237649697	not-significant
Amacr	344.300556505179	-0.325923144661962	0.235819679082505	-1.38208628698851	0.166945208495597	0.486588660210363	0.312838016378177	not-significant
Ambn	0.547034194073584	-0.467453509729355	2.43722296719975	-0.19179759751995	0.847900752929591	NA	NA	not-significant
Ambp	1.11099596973783	-0.632205301803857	1.99071506408196	-0.317576991911399	0.750805829088869	NA	NA	not-significant
Ambra1	701.996101092184	0.00255640171427997	0.103566556839146	0.0246836603658691	0.98030728824965	0.99324183679074	0.00294499561697902	not-significant
Amd1	1408.96570583681	-0.11797584796892	0.168378881618287	-0.700657035104731	0.483517075228521	0.754666236739838	0.122245079617169	not-significant
Amd2	144.873586608149	-0.0576546539193939	0.193905730696923	-0.2973334192454	0.766211969819533	0.902382266843163	0.0446094478109021	not-significant
Amdhd1	11.0338834288519	0.508305980358246	0.396631884624036	1.2815560222549	0.199998435714019	0.526391403993559	0.278691211393807	not-significant
Amdhd2	273.20086773733	-0.0605068247942568	0.277694344624011	-0.217890014563246	0.827514807464083	0.931741101895316	0.0307047460559752	not-significant
Amer1	221.815514797992	-0.13458669804171	0.181117961088009	-0.743088632586312	0.457428021345834	0.737959704323923	0.131967351818622	not-significant
Amer2	11.6359963139779	1.84135343746898	0.572940279881358	3.21386626517214	0.00130960653831307	0.0640145287718537	1.19372144711991	not-significant
Amfr	2118.79350730576	-0.194131794091569	0.141209770251412	-1.37477593615465	0.169200920692442	0.49065811254499	0.309221016131685	not-significant
Amh	5.1118784980474	0.455158631498611	0.560613727761394	0.81189348201679	0.41685275482895	0.711846289794766	0.147613774201264	not-significant
Amhr2	68.7452412179468	-0.917913532747996	0.328981120252211	-2.79017085249234	0.00526802340524378	0.121702971151582	0.91469881914885	not-significant
Amigo1	377.215562633531	0.156554332229469	0.169458772815733	0.923849085108766	0.355564894949322	0.665885560103634	0.176600402790751	not-significant
Amigo2	171.215845333313	-0.458717978138526	0.343845262234703	-1.33408259039909	0.182176790783211	0.506110184133332	0.295754923571653	not-significant
Amigo3	95.368758766635	-0.0630684591813059	0.182078303047906	-0.346380969756249	0.729056424902088	0.887329414027851	0.0519151218415279	not-significant
Ammecr1	602.728036209995	0.51705096711323	0.493216879865964	1.04832374604402	0.294489472709524	0.612826419969929	0.212662519811784	not-significant
Ammecr1l	655.981975444625	0.297390064884549	0.168343103667882	1.76657111818052	0.0773000814520495	0.355660478390777	0.448964391689153	not-significant
Amn	6.65345100922482	-0.151320476282232	0.593978771577426	-0.254757381110391	0.798910494276159	0.917567791581714	0.0373618394222111	not-significant
Amn1	116.682203279297	0.24775495646145	0.160847165908257	1.5403128495454	0.123484113128073	0.429547348038982	0.366988957889291	not-significant
Amot	918.99963702668	-1.16972128438211	0.496621864352707	-2.35535599284723	0.0185049680801354	0.208953646428887	0.679950045625278	not-significant
Amotl1	4170.62996352023	-0.332279919972548	0.250480717977381	-1.3265688578973	0.184651343201268	0.509576496845488	0.292790611139157	not-significant
Amotl2	1912.23949592187	-0.06471646663989	0.114386691597726	-0.565769196887728	0.571550688725473	0.80822551747507	0.0924674420353283	not-significant
Ampd1	2096.36787143461	-1.01495112678919	0.676042743367146	-1.5013120645805	0.133274865965565	0.444193632118704	0.352427671711749	not-significant
Ampd2	503.623736664691	0.169086480298568	0.173424742141411	0.974984758291842	0.329567820474834	0.644144294750519	0.191016835443848	not-significant
Ampd3	836.12077247322	0.239063488530605	0.158515406515081	1.50814039963908	0.131518597336092	0.441822879323264	0.354751798408978	not-significant
Amph	10.9192217359533	-0.998193895798689	0.408205514832922	-2.44532192615587	0.0144722896941467	0.191210117444799	0.71848913175554	not-significant
Amt	74.2991352838678	0.386015584430846	0.194593148543527	1.98370593887842	0.0472886311254087	0.291163898269851	0.535862474668634	not-significant
Amtn	2.60361402175178	2.13133348281984	1.69875600908774	1.25464367538244	0.209608141011247	NA	NA	not-significant
Amy1	362.573928507792	-0.409319885583926	0.454984217300787	-0.899635350017706	0.368314338499156	0.676416902443557	0.169785548699589	not-significant
Amz1	80.4703178503233	-0.101384812934433	0.576688723872033	-0.175805089882303	0.860447070774024	0.947080480494051	0.0236131141864319	not-significant
Amz2	862.998729617821	-0.26458934205411	0.17635926783359	-1.50028600880659	0.133540332082526	0.444319039968172	0.352305075964757	not-significant
Anapc1	1364.07087641767	0.143347451593949	0.11340717747489	1.26400687139655	0.206227560640168	0.533570670310925	0.272808051040913	not-significant
Anapc10	219.062384588876	-0.0674792399241176	0.163014513665219	-0.413946208879897	0.678913501489448	0.864337188993017	0.0633168006329296	not-significant
Anapc11	807.867584433811	-0.00887764678308604	0.0841078212545916	-0.105550787675426	0.91593877228362	0.969236138939554	0.0135704011281904	not-significant
Anapc13	482.060197310454	-0.483238322873957	0.171440911022923	-2.81868732492528	0.00482204650880699	0.117295436464401	0.930718884362584	not-significant
Anapc15	240.549387218722	-0.112704886538375	0.153521696066947	-0.734130024783128	0.462869495961739	0.741163694312539	0.130085862620678	not-significant
Anapc16	797.802956895376	-0.0895115941746955	0.108864485146282	-0.822229527420424	0.410946276583733	0.708192823052603	0.14984847877029	not-significant
Anapc2	1502.14112833516	0.179620829361654	0.0610483145786291	2.94227335515226	0.00325812184319669	0.097993151815266	1.00880427362139	not-significant
Anapc4	694.636369156451	0.10155420987411	0.069436990636129	1.46253760342646	0.143593947653461	0.460075073410113	0.337171295910805	not-significant
Anapc5	4685.25414178663	-0.294620854329114	0.168716350042149	-1.74624957365135	0.0807675940301729	0.362771285653678	0.44036709585583	not-significant
Anapc7	452.526207438061	0.0729977594929712	0.133402074526326	0.54720108178352	0.584240593063348	0.814695470320315	0.0890046983455016	not-significant
Ang	137.07381610728	0.233575360144081	0.25886114598794	0.902319114955022	0.366887374314022	0.675104809045176	0.170628798344546	not-significant
Angel1	188.100722690933	-0.145192914242511	0.151501225161486	-0.958361320759942	0.337880592323303	0.651391073175211	0.186158197409634	not-significant
Angel2	657.382292334207	-0.0244353520551426	0.0851968345785688	-0.286810562575635	0.774257374813378	0.906190608245426	0.0427804431591758	not-significant
Angpt1	313.172294216742	-0.536968862472681	0.383607169710691	-1.39978838997627	0.161576695519572	0.481509906575399	0.317394773281354	not-significant
Angpt2	177.486673798432	0.475041093624357	0.286046879636799	1.66071062976645	0.0967715774979749	0.389229213570113	0.409794571239855	not-significant
Angpt4	76.1603326804851	-0.0556542689407843	0.550087067075951	-0.101173563735321	0.919412682099287	0.970346141345328	0.0130733168051841	not-significant
Angptl1	237.913587428204	-0.184947488139947	0.453382605217187	-0.407928063431879	0.683326488888717	0.866710887033587	0.0621257480895213	not-significant
Angptl2	2515.12585425205	-0.109608951434184	0.229419662493099	-0.477766161117429	0.632816648364871	0.841023229654544	0.0751920085166445	not-significant
Angptl3	4.25806791016078	-1.42227597072334	0.774024863898637	-1.83750682576212	0.0661351097460606	0.331553523585264	0.479446352262589	not-significant
Angptl4	2472.75939968093	0.699976055557799	0.281463318464484	2.48691751158375	0.0128855272464285	0.182264731579375	0.739297359662543	not-significant
Angptl6	49.9399619321401	-0.796511254133378	0.248577498496931	-3.2042773740569	0.00135401960981922	0.0642733247587925	1.19196923413269	not-significant
Angptl7	167.883678772642	0.551391662034943	0.481041734287258	1.14624495700341	0.251693810866061	0.576784784642742	0.238986204656266	not-significant
Angptl8	12.0551878578637	-0.024144963656139	0.628547736976124	-0.0384138900448482	0.969357686502033	0.988908173413868	0.00484403361125425	not-significant
Ank	2671.56547434545	-0.166302753695868	0.189506792691122	-0.877555634467021	0.380184914552314	0.684785728952917	0.16444529900494	not-significant
Ank1	1791.46098287084	-1.40502660153422	0.528655425639076	-2.65773608553384	0.00786674699832587	0.14403446050543	0.841533589731925	not-significant
Ank2	247.742180345604	-0.0533495481351372	0.379389373006733	-0.140619511064139	0.888170533796758	0.958455379915098	0.0184281005300159	not-significant
Ank3	890.401988699684	-0.174490760556679	0.220454376819695	-0.791505086330819	0.428649309220228	0.718230492478606	0.14373616084447	not-significant
Ankdd1a	66.0133697959422	-1.55513734536552	0.45309620016775	-3.43224539245696	0.000598605653872188	0.0451326074127031	1.3455095755816	down-regulated
Ankdd1b	2.74504448916039	-1.21269307957114	0.90811524355092	-1.33539557691957	0.181746911642606	NA	NA	not-significant
Ankef1	17.2786384821064	-0.450124631834817	0.618520550106965	-0.727744020399926	0.46677029795445	0.74360276622457	0.128659003308649	not-significant
Ankfn1	4.56317167542083	-0.535255700925953	0.933364523261538	-0.573469086928183	0.566327124120089	0.805816300855348	0.0937639515171085	not-significant
Ankfy1	1602.71251076324	0.119621262885877	0.167184271969204	0.71550548073034	0.474296755442199	0.748904409659994	0.125573612215789	not-significant
Ankhd1	1490.30344146462	0.0929828020394091	0.131336976594109	0.707971238950997	0.478963118288117	0.751447436466163	0.12410139278976	not-significant
Ankib1	687.229721123745	0.171890999135235	0.126891391012872	1.35463089941065	0.175535183653335	0.496482210639255	0.304096308013751	not-significant
Ankk1	10.2345485906661	-0.336924179228368	0.847166180734617	-0.397707305709731	0.690845951548604	0.869692186308017	0.0606344317978887	not-significant
Ankle1	22.3050508092411	-0.0120374421078695	0.729437577985434	-0.0165023608203935	0.986833618682846	0.995867703833992	0.00179835164763292	not-significant
Ankle2	521.273910346477	0.0849211690585474	0.095547082050377	0.88878872317391	0.374116637529356	0.681140261468863	0.166763448278571	not-significant
Ankmy1	9.05877441825734	0.597035777425626	0.441824197824474	1.35129714570956	0.176600265998396	0.498108108649791	0.302676388375634	not-significant
Ankmy2	267.367501098912	0.00492869357459779	0.106760564849158	0.046165862662506	0.963178051099194	0.986485442696596	0.00590931913270913	not-significant
Ankra2	371.838270343713	-0.00144444511027976	0.0954733761096124	-0.0151292974977799	0.987929027611315	0.996229134675984	0.00164076149543281	not-significant
Ankrd1	443.561277806678	-0.575803847205856	1.30797876524856	-0.44022415539478	0.65977476635333	0.855063825496394	0.0680014665275814	not-significant
Ankrd10	520.78853331758	0.219753801005983	0.0901222562985558	2.43839657407139	0.0147525795979026	0.192605394116233	0.715331554168335	not-significant
Ankrd11	2600.67529274657	0.0768931327191284	0.111658376513347	0.688646343608061	0.491045849607426	0.758877197534546	0.119828496499828	not-significant
Ankrd12	818.234486099829	0.0960360601254632	0.103976578928451	0.923631659313853	0.355678124607437	0.665885560103634	0.176600402790751	not-significant
Ankrd13a	2609.93147711739	0.626755392856722	0.304089845248254	2.06108623043643	0.0392948142273822	0.272019556781406	0.565399871344752	not-significant
Ankrd13b	484.441331971578	0.370330939344877	0.24118014049888	1.53549516381759	0.124662244115712	0.432140817598254	0.364374710730033	not-significant
Ankrd13c	730.8589342723	-0.0526394373614163	0.119484225784003	-0.440555537904853	0.659534797205859	0.855063825496394	0.0680014665275814	not-significant
Ankrd13d	88.3462523624737	0.217892515531089	0.2254648927528	0.966414384389264	0.333836869119736	0.648208031585259	0.188285592169052	not-significant
Ankrd16	229.984858378946	0.0910257116321473	0.10336487041118	0.880625218897401	0.378520704185531	0.68395601805353	0.164971824786891	not-significant
Ankrd17	1738.52271540683	0.0273516919564292	0.113897086806787	0.240143911694846	0.810218693403368	0.92267538211834	0.0349510666357815	not-significant
Ankrd2	957.495606330751	-1.78094222298886	0.87162745928022	-2.04323785813212	0.0410288977780971	0.276850409728109	0.557754829412206	not-significant
Ankrd22	260.07587027966	0.381244063821334	0.403517799572206	0.944801107226283	0.344760426501507	0.656968366380554	0.182455541607828	not-significant
Ankrd23	3980.56012015825	-1.37959246880998	0.614405784226228	-2.2454093112867	0.0247418682100539	0.231173547035049	0.636061863305077	not-significant
Ankrd24	187.510287878925	-0.330448929072234	0.182133213981792	-1.81432547006648	0.0696276325318732	0.338687790136781	0.470200459605153	not-significant
Ankrd26	145.379559249533	0.059413954985454	0.204651902837116	0.290317139307237	0.77157362795104	0.905207959199182	0.0432516360903884	not-significant
Ankrd27	814.085631561021	-0.182916018856464	0.088734048298313	-2.06139607472345	0.0392652690364514	0.272019556781406	0.565399871344752	not-significant
Ankrd28	662.933570550852	-0.108190897371481	0.122531556995203	-0.882963540369578	0.377255970866332	0.683288641385821	0.165395798689667	not-significant
Ankrd29	83.1816200837554	-0.252806454020296	0.240547386368325	-1.05096321284988	0.293275485824824	0.611973285303392	0.21326753585861	not-significant
Ankrd31	7.41475568153042	-0.634569639822454	0.455876845102794	-1.39197602738382	0.163929657415699	0.483348707948429	0.315739437993029	not-significant
Ankrd33b	298.986918643871	-0.521204304475232	0.387368666513494	-1.34549938993859	0.178464018176149	0.501066022576421	0.300105045886279	not-significant
Ankrd34a	13.2653839595419	-0.596749081937939	0.499998307302606	-1.19350220435202	0.232672749365225	0.559094901405105	0.2525144682166	not-significant
Ankrd34b	1.66260087851912	1.29890342931565	1.28175369671751	1.01337989712225	0.310878737770224	NA	NA	not-significant
Ankrd35	1129.20643109052	-1.15724757780142	0.36626765535828	-3.15956803957862	0.00158003203053463	0.0681051178393857	1.16682025129	not-significant
Ankrd37	80.0119456136936	0.128528100721242	0.69525920410102	0.184863573129436	0.853336042919437	0.943022718861503	0.0254778443174614	not-significant
Ankrd39	99.8602237458204	-0.302093682363933	0.15114569504413	-1.99869193942792	0.045641695685825	0.289041002742035	0.539040544781519	not-significant
Ankrd40	2097.90259000537	-0.571979817966058	0.189150505523391	-3.02394020245072	0.00249505749523487	0.0850163131366932	1.07049773280936	not-significant
Ankrd42	33.0151166938522	0.215480326853448	0.23799835935291	0.905385765848611	0.36526105396133	0.674138031302411	0.171251171572271	not-significant
Ankrd44	628.125869561903	-0.142171499752316	0.164208214720932	-0.865800167147135	0.386599757522454	0.689743333434413	0.16131248840824	not-significant
Ankrd45	3.26002885735454	0.745987548595111	1.62332351638874	0.45954336339231	0.645844019805747	0.849014788434498	0.0710847449980224	not-significant
Ankrd46	633.081734884075	-0.040929895233298	0.1237042158797	-0.330869040656638	0.740743408054228	0.892134918746694	0.0495694617266665	not-significant
Ankrd49	344.316172929428	0.0364178506469663	0.123610690393379	0.29461732258812	0.768286227725358	0.903493751027231	0.0440748468703724	not-significant
Ankrd50	818.566956823699	0.444406157396021	0.231752228253674	1.91759173469339	0.0551627989895581	0.310028895586884	0.508597826781513	not-significant
Ankrd52	966.728191577253	0.023831259076801	0.145186204969715	0.16414272335152	0.869618789531077	0.950621442474677	0.0219923938668401	not-significant
Ankrd53	0.686055694636858	0.487395788199725	1.33332103522333	0.36555021283234	0.714700731776413	NA	NA	not-significant
Ankrd54	320.479357264944	0.251849956848578	0.173544972296605	1.45120860325554	0.146721781976192	0.464061009997863	0.333424919092523	not-significant
Ankrd55	44.056646706221	-0.224341771560088	0.441640405539257	-0.5079738374168	0.611471691084294	0.830607929828448	0.0806039269893263	not-significant
Ankrd6	40.2427766611599	-0.463385367004365	0.19410984490758	-2.38723268891896	0.0169757429630676	0.200909618163762	0.696999271736268	not-significant
Ankrd61	6.17225721920493	-0.625302379853344	0.522630700060244	-1.19645168142871	0.231520343575857	0.558366885717836	0.253080345715223	not-significant
Ankrd63	4.40201496388904	0.50693981214297	0.798575779224026	0.634804893075473	0.525555671637244	0.780373129666142	0.107697692940548	not-significant
Ankrd65	3.18405105419444	1.00427654665767	1.29181010836572	0.777418089666592	0.436912143196411	0.723078564314966	0.140814512947817	not-significant
Ankrd66	13.5001737134784	1.08051020778731	0.905855186042811	1.19280678019571	0.232945054100903	0.559290349450622	0.252362674354036	not-significant
Ankrd7	7.80253871100136	0.661984128118235	0.442677862156153	1.49540825216311	0.134807928188625	0.446158261109592	0.350511061164829	not-significant
Ankrd9	351.397177493837	-0.0460354996899711	0.407447658082305	-0.112985063913834	0.910042396653541	0.966969199502107	0.0145873591117352	not-significant
Anks1	971.331849424132	0.268669426525147	0.0933230119672839	2.87891936684742	0.00399040345501173	0.107378129334861	0.969084166275407	not-significant
Anks1b	103.847806347946	0.165163582555801	0.19495709150434	0.84717914737728	0.396895274641997	0.698007977294916	0.156139613945084	not-significant
Anks3	370.510173734152	0.0497008622581439	0.0765512904918405	0.649249175798564	0.516177330859918	0.775430023819041	0.110457387586611	not-significant
Anks4b	7.21267022983362	0.901908194560682	1.81363077491424	0.497294271268267	0.618981550975973	0.833723865408271	0.0789777666128672	not-significant
Anks6	71.9678213760883	-0.325396057439929	0.290210524859654	-1.12124140775835	0.262185118429615	0.58595734521518	0.232133997312818	not-significant
Ankzf1	346.167690172956	0.0684534630047084	0.113465679037022	0.603296640761062	0.546311367283941	0.793623638522813	0.100385404957802	not-significant
Anln	345.749075893004	-0.508908604481105	0.270052730916676	-1.88447864516551	0.059500260709513	0.317788674636067	0.497861584254832	not-significant
Ano1	371.085498915454	-0.625959657116525	0.305412140382529	-2.04955721908274	0.0404076587755416	0.274999613065018	0.560667917238267	not-significant
Ano10	1015.39133609908	-0.424778789127173	0.143328382308046	-2.96367531878106	0.00303988842496973	0.095087234020971	1.0218777855484	not-significant
Ano2	3.02814821107696	1.07383140740197	0.709205900373642	1.51413208327261	0.129992342913883	NA	NA	not-significant
Ano3	19.8433967053221	-0.00536847702743112	0.49661662652569	-0.0108101032883026	0.991374953470666	0.997616296668039	0.00103646500746653	not-significant
Ano4	5.75915718678509	0.316773626532306	0.529615259003165	0.598120279103238	0.549759679965815	0.796461408916305	0.0988352622994196	not-significant
Ano5	521.023357183192	-1.05793318606106	0.533252471596471	-1.98392551823301	0.0472641436954658	0.291163898269851	0.535862474668634	not-significant
Ano6	2185.23665663361	0.02900930611697	0.180714345241209	0.160525751722973	0.872466937715658	0.952075614912761	0.021328558091086	not-significant
Ano7	215.734382234564	-1.17243868292302	0.399584217093509	-2.93414662733951	0.00334466163371825	0.0983015519910656	1.00743962544523	not-significant
Ano8	746.230166171941	-0.622529819452294	0.210495369511275	-2.95745137243481	0.0031019367156661	0.0960879001224942	1.01733129746029	not-significant
Ano9	1902.54843206046	-0.562218819680572	0.311508863344055	-1.80482447159012	0.0711021537079871	0.342731249960334	0.465046295142394	not-significant
Anp32a	1500.69697799814	0.0178069439829611	0.101396828378614	0.175616380390817	0.860595332668194	0.947080480494051	0.0236131141864319	not-significant
Anp32b	1882.17345841849	0.32862731877287	0.262332032339938	1.25271517870538	0.21030937998824	0.537681562657075	0.269474855420924	not-significant
Anp32e	1265.7035520372	0.228866480621628	0.289645041899825	0.790161913770245	0.429433215509292	0.718524077954624	0.143558673949213	not-significant
Anpep	4251.11899154079	0.77848982731291	0.445105356583242	1.74900125509345	0.0802908024587287	0.361427440054727	0.441978878305358	not-significant
Antxr1	3375.36990558983	0.132428150399534	0.276417125507223	0.479088081668348	0.631875968140101	0.840468126383572	0.0754787519427843	not-significant
Antxr2	1466.00476157939	0.153273464554628	0.324161309495097	0.472830840896347	0.63633386900816	0.842401901791157	0.074480661366168	not-significant
Antxrl	4.03178855846171	1.12097044744768	1.22843477510657	0.912519305186907	0.361495411696152	0.671886568810346	0.172704040484687	not-significant
Anxa1	8937.95142461226	0.0647174885657886	0.143321359531299	0.451555084164934	0.651589533731238	0.85145104195066	0.0698403187195189	not-significant
Anxa11	1790.2150936036	-0.105429282980043	0.143229797118222	-0.736084844782829	0.461679065205958	0.740550818117121	0.130445133941444	not-significant
Anxa2	9797.80425203864	-0.13834956271373	0.15703189660947	-0.881028413340749	0.378302441429231	0.683805400646612	0.165067473498827	not-significant
Anxa3	1122.23670084001	-0.184369351851306	0.364747444872553	-0.505471263590966	0.613227876912648	0.831862376692843	0.0799485174432929	not-significant
Anxa4	2250.22206803973	-0.180042169129784	0.375757709577127	-0.479144311722575	0.631835967963506	0.840468126383572	0.0754787519427843	not-significant
Anxa5	5439.80560174399	-0.123818868552064	0.229846668677828	-0.538702036728747	0.59009246815115	0.817759494618344	0.0873744047860848	not-significant
Anxa6	3484.5862089003	-0.253981349026349	0.238495099122828	-1.06493319971974	0.286906159880023	0.606444307400563	0.217209076247014	not-significant
Anxa7	2635.78007655446	-0.247634962196192	0.150522779215276	-1.64516602395461	0.0999355780240567	0.393828964284152	0.404692346689004	not-significant
Anxa8	10771.4287911084	-0.474087345380165	0.307997142843591	-1.53925890676498	0.123741101766412	0.430160454683413	0.366369517477578	not-significant
Anxa9	1450.38560001381	-0.096252607616661	0.355752798320451	-0.270560366836411	0.786729181840483	0.911957871681473	0.040025223644018	not-significant
Aoah	115.775657117746	0.201163125336846	0.513294857651104	0.39190559254264	0.695127970623853	0.871907172531644	0.0595297497041716	not-significant
Aoc1	1.89585383248932	0.276694334648523	1.21038328746785	0.22860059083216	0.819179365309157	NA	NA	not-significant
Aoc2	83.524094676117	0.0951498607236873	0.319230665569273	0.298059901463444	0.765657445323263	0.901980019399271	0.0448030828136595	not-significant
Aoc3	1729.53251481468	-0.322602366748928	0.363616651115392	-0.887204603417767	0.374968754461212	0.681699337045953	0.166407128353641	not-significant
Aopep	1116.43850525746	0.179078432606789	0.202556076812292	0.884093113497356	0.3766459503678	0.682652100088323	0.165800569386703	not-significant
Aox1	779.951809506961	-0.526639320122036	0.455733392843588	-1.155586420464	0.247850365120905	0.572342121947877	0.242344290687177	not-significant
Aox2	2.9675281290309	-0.24327587467966	0.630302995416525	-0.38596655330647	0.699521439716462	NA	NA	not-significant
Aox3	79.1292962522052	0.418822380869272	0.525517325756878	0.796971594164022	0.425467528840524	0.716177004917226	0.14497962747084	not-significant
Aox4	595.977204107124	-0.8897162203995	0.592602838839779	-1.50137016242011	0.133259846838036	0.444193632118704	0.352427671711749	not-significant
Ap1ar	635.965987173738	-0.0176176651019417	0.102146134802107	-0.172475102812977	0.863064033115942	0.947994468480293	0.0231941967500076	not-significant
Ap1b1	2340.82225963596	-0.113001351033499	0.109317408947817	-1.03369950057488	0.301276666654153	0.619998950762669	0.207609045466857	not-significant
Ap1g1	1388.71326289737	0.180840293244151	0.11270547554572	1.60453866476782	0.108595368893037	0.406214370054239	0.391244717255996	not-significant
Ap1g2	460.588929163361	0.0245317235890173	0.102731880386834	0.238793678229618	0.811265572488848	0.923200121789958	0.0347041468955543	not-significant
Ap1m1	770.671545883892	0.0416630822706558	0.112371177291498	0.370763066427427	0.710814012478164	0.879316707333099	0.0558546750124475	not-significant
Ap1m2	607.755594156136	0.319268195862049	0.463386210697787	0.688989418526893	0.490829926479803	0.758877197534546	0.119828496499828	not-significant
Ap1s1	845.875947788984	0.283636606772815	0.169963946147718	1.66880455062101	0.0951561205868855	0.387000860165619	0.412288069697454	not-significant
Ap1s2	788.496515153822	-0.0073714847372888	0.245265157803669	-0.0300551647991908	0.976023057868986	0.991405220956906	0.00374879833503965	not-significant
Ap1s3	157.941929428427	-0.274498815146081	0.205724255904788	-1.33430457161611	0.182104059967955	0.506110184133332	0.295754923571653	not-significant
Ap2a1	1306.08282969239	0.164970383596634	0.157532504040882	1.04721488813395	0.29500048019369	0.61322046200764	0.212383361989969	not-significant
Ap2a2	2622.76930857299	0.0140882020935386	0.180279202706743	0.0781465742138633	0.937711459577825	0.97718236199586	0.0100243805821469	not-significant
Ap2b1	2149.11726321208	0.0452604508700407	0.125072948346457	0.361872423001233	0.717447368570658	0.882740261660641	0.0541670648499688	not-significant
Ap2m1	5409.03710795614	0.107015356057146	0.123701762508512	0.865107771199159	0.386979639768969	0.689959014173697	0.16117670701184	not-significant
Ap2s1	1430.43670673017	0.138022413426463	0.141955763991842	0.972291716413821	0.330905443647711	0.646047711159767	0.189735407812543	not-significant
Ap3b1	1139.76795244623	0.173066626452598	0.0907485550394837	1.90710062961662	0.0565075577475436	0.313262855708941	0.504091097352515	not-significant
Ap3b2	6.54935264555386	-0.00599649671923595	0.605395484554241	-0.00990508993249468	0.992097010897816	0.997855944836765	0.000932150975317615	not-significant
Ap3d1	2148.42139727848	0.138636505314045	0.0849585377852383	1.63181369322169	0.10271873979647	0.397032432499068	0.401174015453331	not-significant
Ap3m1	1351.82624713034	-0.0104869257323425	0.07817240865773	-0.134151242265777	0.893282980339712	0.961352871061381	0.0171171723464141	not-significant
Ap3m2	252.484592511901	0.0456648516447256	0.180173536764403	0.253449271545563	0.799921057017282	0.918073761265838	0.0371224246551511	not-significant
Ap3s1	911.705142074667	0.0321134678366446	0.165776652873808	0.193715262553226	0.846398840428646	0.940417007188341	0.0266795253773187	not-significant
Ap3s2	618.27110126627	0.0335718467927312	0.0894161345381885	0.375456252566958	0.707321176010341	0.877256573134806	0.0568733690054257	not-significant
Ap4b1	333.577872357543	0.178854798315142	0.128434724317559	1.39257353698924	0.163748789957755	0.483260166933536	0.315819000420598	not-significant
Ap4e1	294.616879664052	0.0938652128790924	0.132171022621892	0.710179969989469	0.477592540218129	0.750627660275725	0.124575436080968	not-significant
Ap4m1	430.667522128079	0.304119898990297	0.138138237110043	2.20156203924935	0.0276962598662537	0.239166406105996	0.621299822457004	not-significant
Ap4s1	394.367421765278	-0.417470948281997	0.149891043019569	-2.78516274136204	0.00535008636390338	0.121817351055031	0.914290848560512	not-significant
Ap5b1	114.508994063771	0.526507653926579	0.277096385859238	1.90008849193017	0.0574215076680352	0.314773973946895	0.502001183042677	not-significant
Ap5m1	462.235427120218	-0.113324830673309	0.0781143901404404	-1.45075485412565	0.146848134920495	0.464061009997863	0.333424919092523	not-significant
Ap5s1	293.040467831718	-0.27649164366282	0.174558060260664	-1.58395231506319	0.11320457093012	0.413032152472851	0.384016139389543	not-significant
Ap5z1	316.004392622875	0.386176183211884	0.145069809767294	2.66200240995247	0.00776773223231584	0.143841784966951	0.842114936313799	not-significant
Apaf1	325.381442660408	0.281248941212014	0.269090879162808	1.04518199237013	0.295938864539728	0.61432296244195	0.211603251121182	not-significant
Apba1	228.374905210756	0.394565436598897	0.243538325468593	1.6201369367212	0.105202864499579	0.399911852288981	0.398035724380046	not-significant
Apba2	17.4257852994018	0.98927834385107	0.414858241947309	2.38461778945859	0.0170968738037443	0.200938552116948	0.696936731418011	not-significant
Apba3	873.14714002042	-0.0212683378572406	0.156854565378515	-0.135592724419061	0.892143257404283	0.960866701013805	0.0173368568991035	not-significant
Apbb1	230.2493634397	-0.0359479988036728	0.129970536931067	-0.276585752836727	0.782098205668835	0.910609670849677	0.0406677417124901	not-significant
Apbb1ip	577.94591342675	0.0200613892194107	0.419576833386868	0.0478133863051329	0.961864968030039	0.986305151100891	0.0059886987137071	not-significant
Apbb2	604.291980692455	0.305167687968522	0.136319628069329	2.23861884227942	0.025180727182732	0.232263054854091	0.634019866174996	not-significant
Apbb3	177.85897178108	0.137190719784779	0.160257088890472	0.856066466292439	0.391961015885357	0.693579638869871	0.1589036647479	not-significant
Apc	1118.96941500832	0.133963939831687	0.142758959350752	0.938392521498731	0.348042727775008	0.660859463145133	0.179890886762209	not-significant
Apc2	19.0007849244332	0.0509884240633847	0.290243308689296	0.175674761611705	0.860549464230807	0.947080480494051	0.0236131141864319	not-significant
Apcdd1	1861.36644946736	-0.0679919738734328	0.264187769779442	-0.257362306855446	0.796899097827681	0.91677236070805	0.0377384884972358	not-significant
Apeh	511.513979945847	0.0971910325577457	0.0739642158509245	1.31402775571413	0.188836863968771	0.514170087758699	0.288893192374612	not-significant
Apex1	570.232020594053	0.125236202979095	0.195028654266032	0.642142578742628	0.520780612056697	0.777724930914411	0.109173978986224	not-significant
Apex2	211.603954213001	0.168605710052451	0.143352512072214	1.17616153086676	0.239530333687414	0.564448305124521	0.248375826683579	not-significant
Aph1a	1505.42196121866	0.0313405087201369	0.109416199312884	0.286433900253803	0.774545813222959	0.906254320954233	0.0427499097317292	not-significant
Aph1b	255.305457476283	0.0300622966650679	0.0989863501676719	0.303701435744885	0.761355364073619	0.900151061008465	0.0456846022748172	not-significant
Aph1c	128.180207372801	0.262207966450078	0.396532845432345	0.661251569625181	0.508450994401985	0.769574270768496	0.113749460525929	not-significant
Api5	1509.4215930119	0.128947475593655	0.13750804205832	0.937744975955413	0.348375484372702	0.661255639735575	0.179630610918051	not-significant
Apip	195.177123345137	-0.196181893348057	0.154343971167146	-1.27106936451442	0.203703972913898	0.530466650872555	0.275341913925284	not-significant
Aplf	255.493811012742	0.310099959567317	0.126941494310942	2.44285732770507	0.0145714965404262	0.191696132265162	0.717386649525918	not-significant
Apln	83.2061204351771	0.130766885045196	0.541586497880188	0.241451523546151	0.809205183691807	0.92241513749717	0.0350735785694422	not-significant
Aplnr	190.000206453964	0.599586456231515	0.259376919873794	2.31164151584211	0.0207974467879924	0.216282621639083	0.664978374825621	not-significant
Aplp1	112.816330763977	1.29818235081175	0.444674805574615	2.91939712917672	0.00350709124589884	0.100822565601523	0.996442255396109	not-significant
Aplp2	9002.82690734615	0.434699659134173	0.198516379566927	2.18974202573355	0.0285429513652126	0.24023663943639	0.619360755919131	not-significant
Apmap	873.475507860331	-0.330911892483747	0.189471862492426	-1.74649622445641	0.0807247625610236	0.362750802579534	0.440391618020544	not-significant
Apoa1	0.63309649478803	1.14677532910869	2.05070468170364	0.559210372580803	0.576018154953164	NA	NA	not-significant
Apob	0.638115668728239	1.44693738680845	1.61685218519553	0.894910122308716	0.370835135285654	NA	NA	not-significant
Apobec1	1074.00810611352	0.370627360661674	0.555027981792965	0.667763379180266	0.504284646071707	0.767153876730767	0.11511751595661	not-significant
Apobec2	6570.39526853923	-1.2174423022605	0.466580638802268	-2.60928594333817	0.0090731391123257	0.153141558153552	0.814906938448512	not-significant
Apobec3	221.435675714834	0.212256175823455	0.328274960250179	0.646580463102315	0.517903505705317	0.776345271986663	0.109945087544283	not-significant
Apobr	428.07300817018	0.708832345824843	0.505171357976938	1.40315228611437	0.160571432302424	0.48009236324765	0.318675202228675	not-significant
Apoc1	1564.57200038494	-0.377969522533179	0.297827713933004	-1.26908781436708	0.204409745913909	0.531597400461332	0.274417151446498	not-significant
Apoc2	19.4624389962499	-0.660895802520094	0.736301849076725	-0.897588133655803	0.36940516763332	0.677448688290866	0.169123593790902	not-significant
Apoc3	1.24884119052558	-2.74366818269159	1.32137158368127	-2.0763789811855	0.0378589136720905	NA	NA	not-significant
Apoc4	12.7477132114266	-0.0396820239977231	0.456816604713335	-0.0868664220789974	0.930777689897221	0.974477423105143	0.0112282182543499	not-significant
Apod	3370.37855992641	0.00345707867368657	0.26668307504575	0.0129632473792853	0.989657114738719	0.997023409059717	0.00129464479154166	not-significant
Apoe	59923.5238374473	0.667390698033928	0.2793136055038	2.38939559292197	0.0168761198307329	0.200909618163762	0.696999271736268	not-significant
Apof	4.79016693428381	-1.49862223026683	0.777511272032871	-1.92746045513727	0.0539222717290717	0.30650554456525	0.513561664857433	not-significant
Apoh	3.43772845964159	-0.857810443276046	0.777523771109401	-1.10325944382651	0.269914513395092	0.592756150470238	0.227123931063098	not-significant
Apol10a	0.665843260838772	-0.630650122268749	1.44484325642205	-0.436483417468041	0.662486027932355	NA	NA	not-significant
Apol10b	6.43110694485922	-0.346991756567484	0.888837519809282	-0.390388286761273	0.696249447943729	0.872149035375049	0.0594092952159902	not-significant
Apol6	376.60032910288	-0.348412661661395	0.337045139542736	-1.03372700206887	0.301263806066239	0.619998950762669	0.207609045466857	not-significant
Apol7a	53.6299615874823	-2.13307267362069	0.581225604278482	-3.6699564814744	0.000242591765184543	0.0289372147366398	1.53854327289633	down-regulated
Apol7b	1.0150184191625	-2.44174702358646	1.62313671021883	-1.50433848745696	0.132494233960286	NA	NA	not-significant
Apol7c	3.44242966788471	-0.990037066101325	1.14456066783878	-0.864993087671595	0.387042582729323	0.689962201005225	0.161174701066382	not-significant
Apol7e	1.7197022899299	-1.20003211887596	1.88334746520256	-0.637180414686194	0.524007333450221	NA	NA	not-significant
Apol8	9.48494449149677	-1.05109737213926	0.517735746038221	-2.03018118834249	0.0423381252751617	0.28103513056403	0.551239388079014	not-significant
Apol9a	110.133215809865	-1.47053526070389	0.784030322552213	-1.87561018803065	0.0607088264139703	0.319515930655549	0.495507483598479	not-significant
Apol9b	83.4691054302712	-1.32212854535236	0.877537103551951	-1.50663549153747	0.13190411486842	0.442413728420113	0.354171405020279	not-significant
Apold1	56.3763305904889	-0.463198287324183	0.300022777868744	-1.5438770703164	0.122618115927935	0.428305936405618	0.368245906153663	not-significant
Apom	2.23539806978168	0.0533766041518745	0.788193135453871	0.0677202093635823	0.946008361494729	NA	NA	not-significant
Apon	1.79925291233681	-0.668446956798697	0.87160156627338	-0.766918030742772	0.443130252592378	NA	NA	not-significant
Apoo	497.598341520685	-0.712629443528087	0.280504308977362	-2.54052939908884	0.0110684787755013	0.167310935552362	0.776475672338042	not-significant
Apool	383.322780153794	-0.199421723597091	0.154068722964638	-1.29436864121255	0.19553811705692	0.520992072859503	0.2831688846459	not-significant
Apopt1	362.432731444649	-0.398850150404737	0.138229186036878	-2.88542645616339	0.00390883776416683	0.10661921983352	0.972164499669213	not-significant
App	8046.67149925937	0.344598031646825	0.18948885301079	1.81856624372096	0.0689776317328291	0.337064648614351	0.472286793954242	not-significant
Appbp2	348.604425826212	0.0926595219341036	0.164796797309831	0.562265307619399	0.573935271422394	0.809332278642748	0.0918731382718787	not-significant
Appl1	806.910352278148	-0.0732532305944015	0.125893110493647	-0.58186846211968	0.560655285122699	0.802430407586111	0.095592622364708	not-significant
Appl2	1348.24323716	-0.105138588018518	0.143225574298863	-0.734076917011548	0.46290186097395	0.741163694312539	0.130085862620678	not-significant
Aprt	502.190060562074	-0.00208107907926728	0.242556603971694	-0.0085797667232764	0.993154420582896	0.998273681784739	0.000750378357326138	not-significant
Aptx	389.55410305644	-0.0399726137134289	0.154231955181729	-0.259172061109709	0.795502486788444	0.9159567604687	0.0381250275691355	not-significant
Aqp1	3028.88297635543	0.0717234454104946	0.285766890641053	0.250985848114172	0.801825050632733	0.918930316179663	0.036717420546507	not-significant
Aqp11	37.7150943825493	0.144174295232962	0.436248077745429	0.330486946734684	0.741032054082445	0.89232005065947	0.0494793481964181	not-significant
Aqp12	0.668984056287915	0.941620753922587	1.79740882897291	0.523876782368235	0.600364244341871	NA	NA	not-significant
Aqp2	1.02528797261059	2.84083181406841	2.63436814243025	1.07837312800469	0.280867274157792	NA	NA	not-significant
Aqp3	846.289935243687	1.5087030108047	0.562523505080645	2.68202661253846	0.00731776381588372	0.138915839469222	0.857248232290563	not-significant
Aqp4	569.216600551266	-1.31771230138162	0.548277894893189	-2.40336572686069	0.0162449316025991	0.199584155830856	0.699873938541388	not-significant
Aqp5	46.1885857801826	3.74978772576594	0.814642077883974	4.60298802083239	4.16472192330739e-06	0.00221896384073817	2.65384977478279	up-regulated
Aqp7	138.902586887936	0.0868783365728348	0.440912773320522	0.19704200429158	0.843794667407099	0.938763413644816	0.0274438444694726	not-significant
Aqp8	0.566696718043099	-1.76035532526556	2.09222243125539	-0.84138058122687	0.40013476063122	NA	NA	not-significant
Aqp9	294.230004267892	-0.199253931838316	0.29459901220692	-0.676356415269865	0.498814382360226	0.764355948123856	0.1167043504475	not-significant
Aqr	777.979160810171	0.239413909333493	0.141635533279252	1.69035201683082	0.0909606290682887	0.379858926090918	0.420377663898412	not-significant
Ar	606.322538994818	-0.526089356387773	0.314987952077727	-1.67018882124722	0.0948820110341152	0.386506629472264	0.412843052538593	not-significant
Araf	1242.6725657288	-0.228344599596395	0.0917492175850583	-2.48879070150874	0.0128178399527155	0.181898484928485	0.740170918253388	not-significant
Arap1	1861.67783706191	0.0920517677384215	0.196866373968981	0.467585021670211	0.64008137828481	0.844757542307528	0.0732679219941228	not-significant
Arap2	830.554375822875	0.30652019708394	0.294723724628959	1.04002552719443	0.298328041037778	0.617138352154898	0.209617463451629	not-significant
Arap3	528.132467243794	0.415442856447893	0.298636443737291	1.39113247950861	0.164185257413307	0.483481421240661	0.315620209911252	not-significant
Arc	98.7814912158649	-0.00164229484815593	0.416700009381565	-0.0039411922514552	0.996855391692275	0.998941786459531	0.000459819637916653	not-significant
Arcn1	3090.09429257174	0.0692856516426071	0.0787587427367643	0.87972013309279	0.379010939946787	0.683999793891075	0.164944029145355	not-significant
Areg	62.7947793885469	1.43691301093375	0.718998009134035	1.99849372693587	0.045663159353781	0.289041002742035	0.539040544781519	not-significant
Arel1	655.709285130121	0.0126771045221742	0.138747846010606	0.0913679374972436	0.927200237330538	0.973167548328277	0.0118123816739571	not-significant
Arf1	5924.97561237542	0.103737464152121	0.0904442278483172	1.14697716615037	0.251391058140776	0.576586981392188	0.239135167659506	not-significant
Arf2	488.598451690029	0.0231662657760104	0.179394579436206	0.129135818087795	0.897250180543597	0.962849740571255	0.0164414822756586	not-significant
Arf3	1807.47620408035	0.0217537698265173	0.14736578008363	0.147617512112867	0.882644633850428	0.956228265383303	0.0194384230345315	not-significant
Arf4	3185.32181343934	0.0928574906078044	0.137560923718528	0.675028111891761	0.499657904661986	0.765140060176009	0.116259059233363	not-significant
Arf5	1803.99939333778	0.0848301849218665	0.098558208361299	0.860711515888076	0.389396948986882	0.692184256295187	0.159778282941173	not-significant
Arf6	2632.05543441414	0.123956080810429	0.170257718829684	0.728049698201512	0.466583164253847	0.743496275985564	0.128721202425108	not-significant
Arfgap1	599.926797740802	0.0699502388679385	0.115984221947874	0.603101333036281	0.546441279703531	0.793668097662993	0.100361076274151	not-significant
Arfgap2	1518.04202724832	-0.0948765613772863	0.138731847684504	-0.68388450785323	0.494048097443885	0.76092356808085	0.118658964290895	not-significant
Arfgap3	719.903273733025	0.0175704036649922	0.226897150638596	0.0774377448793024	0.938275314845614	0.97718236199586	0.0100243805821469	not-significant
Arfgef1	1475.83240331788	0.0908316247689847	0.0959063911729448	0.947086254191245	0.34359482852431	0.655832947373112	0.183206769272464	not-significant
Arfgef2	1033.49001278464	0.170314951494499	0.137105152402745	1.24222137906386	0.21415489377336	0.541879344953836	0.266097402860158	not-significant
Arfgef3	12.938509003894	0.292877692287924	0.475167368162239	0.616367435795644	0.537652040565212	0.788122663918369	0.1034061833772	not-significant
Arfip1	845.960360415343	-0.0845682973773626	0.0915261180462139	-0.923979943459002	0.3554967583111	0.665885560103634	0.176600402790751	not-significant
Arfip2	732.659762100008	0.0991953889361454	0.101379010677595	0.978460810311176	0.327846464912465	0.643218104229881	0.191641740291191	not-significant
Arfrp1	463.145908673588	0.199544328368597	0.0984475751954444	2.02690952999553	0.0426716657342455	0.281104098065083	0.551132823001315	not-significant
Arg1	2654.02687048243	0.921933642805834	1.24860476455573	0.738371075441052	0.460288986350618	0.739936264567647	0.130805687213164	not-significant
Arg2	135.994902735328	0.536914946108517	0.578365389912725	0.928331735392288	0.353235517001284	0.664534020940864	0.177482780366587	not-significant
Arglu1	792.164097802865	-0.0679340882865716	0.0982102964904058	-0.691720631280327	0.489112788058038	0.757594472376316	0.120563202728677	not-significant
Arhgap1	1442.84386557515	0.12898847897896	0.0907767054457871	1.42094250221489	0.155333475596564	0.473779074098549	0.324424125133359	not-significant
Arhgap10	1231.14306809644	-0.240172908294662	0.167745160673344	-1.43177250139788	0.152208939487659	0.471534112931591	0.326486882943526	not-significant
Arhgap11a	212.746705130918	-0.14929316392761	0.244182359704869	-0.611400283411354	0.54093461507226	0.790390997867168	0.102158014775284	not-significant
Arhgap12	686.55509375521	-0.333271819948949	0.115962040873132	-2.87397339197888	0.00405343110643526	0.108427790606397	0.964859391596878	not-significant
Arhgap15	190.424906720496	-0.271535379129488	0.286518028409522	-0.947707830592011	0.343278213405248	0.655832947373112	0.183206769272464	not-significant
Arhgap17	733.053559791989	0.0823491875274785	0.148623664502059	0.55407857021543	0.579525075418398	0.812120059717226	0.0903797621155374	not-significant
Arhgap18	654.565274428923	-0.398821325762371	0.197425371358547	-2.02011181753366	0.0433717903306429	0.282522425417868	0.548947074043853	not-significant
Arhgap19	166.627011213153	-0.43013407884981	0.430868365111055	-0.998295799086907	0.318135944077665	0.635635616267175	0.196791776167399	not-significant
Arhgap20	203.937275245438	-0.821903888156932	0.410521063890405	-2.00209918674564	0.0452740649860922	0.288311017823784	0.540138760703566	not-significant
Arhgap21	1116.00139254105	0.288653625150852	0.110907380839441	2.6026547824507	0.00925050480392734	0.155315198304595	0.808786044484817	not-significant
Arhgap22	124.029168307239	0.297220111847688	0.302090842209243	0.983876603719812	0.325176188543075	0.641152447335651	0.193038695652821	not-significant
Arhgap23	1374.68540747715	-0.202863930824262	0.141783430887619	-1.43080139586308	0.152487142935554	0.471534112931591	0.326486882943526	not-significant
Arhgap24	748.866295828468	-0.368766282087933	0.190893326254867	-1.93179242733495	0.0533851311395337	0.304997876744361	0.515703184002124	not-significant
Arhgap25	310.782932168469	0.326209817854587	0.53453116848697	0.610272771890828	0.541681130491004	0.790666207670326	0.102006822143334	not-significant
Arhgap26	167.960503281128	0.0538179054488258	0.267365227326243	0.2012898460545	0.840471941754105	0.937415638615422	0.0280678055547359	not-significant
Arhgap27	548.169028835367	0.185550648420852	0.1685769998907	1.10068780759627	0.271032554490828	0.592975072672236	0.226963563007473	not-significant
Arhgap28	112.220872024508	0.0434226715051957	0.203194911597255	0.213699600860391	0.83078132261998	0.933153046087051	0.0300471219339232	not-significant
Arhgap29	1481.21373006835	0.0338084782193604	0.132413097497326	0.255325786182467	0.798471485304395	0.917567791581714	0.0373618394222111	not-significant
Arhgap30	682.387090689875	0.238424828319801	0.456484310146928	0.522306732170181	0.601456782605859	0.823830304813866	0.0841622364493211	not-significant
Arhgap31	901.794752639641	0.136439693250792	0.17374688390494	0.785278505054747	0.432290295695425	0.721040184325961	0.142040530918975	not-significant
Arhgap32	753.708581655261	0.175211466156327	0.319142951225512	0.549006222708393	0.583001179408205	0.813646280595543	0.0895643565017073	not-significant
Arhgap33	156.64150618224	-0.0851394220287009	0.258034439682802	-0.329953715222517	0.741434935226262	0.892670684291697	0.0493087274188165	not-significant
Arhgap35	1080.99683243394	0.204274746381193	0.139190161491564	1.46759472215695	0.142214342498595	0.458394019018514	0.338761057541978	not-significant
Arhgap36	7.32329525882378	-1.45746709395934	0.732102439217958	-1.99079666435236	0.0465032462415077	0.289337441776668	0.5385953627404	not-significant
Arhgap39	454.678566536973	0.603464584098768	0.377850706702445	1.59709793681554	0.110243878025048	0.407597462267935	0.389768528606885	not-significant
Arhgap4	317.986046052152	1.0380729501991	0.476134411327757	2.18020988507071	0.0292419072077287	0.242631048803729	0.615053624486275	not-significant
Arhgap40	156.224318787171	-0.511300905747685	0.381257369783356	-1.3410912057601	0.179890842216974	0.503480164944162	0.298017634196718	not-significant
Arhgap42	496.447369264316	0.254727575114882	0.151461546617139	1.68179700263312	0.0926082101609749	0.382197167883559	0.41771253543145	not-significant
Arhgap44	215.288139892804	-0.307085984955061	0.272855331853677	-1.12545348800345	0.260396916257036	0.584507202700525	0.233210132793297	not-significant
Arhgap45	1026.08578375464	0.416468771489472	0.399510704952267	1.04244708921938	0.297204444269577	0.615830417060528	0.210538864254995	not-significant
Arhgap5	1055.03559283151	0.0183423262577806	0.109611551800589	0.16733935389538	0.867103040744863	0.949749255098447	0.0223910383963122	not-significant
Arhgap6	221.480478158926	0.0400996978575209	0.284899079580606	0.140750534949256	0.888067021320963	0.958455379915098	0.0184281005300159	not-significant
Arhgap8	38.737413633027	0.157248777507022	0.218760095348453	0.718818380731399	0.472252830916478	0.747237212862157	0.126541508113266	not-significant
Arhgap9	264.859377419232	0.0667282594006824	0.397973206058091	0.167670231022895	0.866842716797811	0.949749255098447	0.0223910383963122	not-significant
Arhgdia	6623.26431325795	0.0750072440269606	0.172973272202783	0.4336348793762	0.664553602170322	0.856700119129803	0.0671711727076365	not-significant
Arhgdib	1705.6551641521	-0.116142921071053	0.340825439561814	-0.340769518907899	0.7332770988572	0.889356843223636	0.0509239488746916	not-significant
Arhgdig	25.1094771055289	0.387433237894563	0.414720783122536	0.934202609711242	0.35019938980962	0.662259029813425	0.178972111443102	not-significant
Arhgef1	2091.97187188647	0.353614840713618	0.177932866662596	1.98734976480854	0.0468836504551383	0.290123216753748	0.537417515924694	not-significant
Arhgef10	880.121104302067	0.0277519982433689	0.195505673163755	0.141949836003602	0.88711962940032	0.958099329887791	0.0185894635875158	not-significant
Arhgef10l	753.209331854521	-0.245536001817255	0.147485806262312	-1.66481106243238	0.095950456199419	0.387574848669815	0.411644413866696	not-significant
Arhgef11	942.967250406474	0.0668983710715215	0.0979492317161045	0.682990258314831	0.494612998256732	0.761426771081152	0.118371857849433	not-significant
Arhgef12	2322.10510957231	0.0530167639504062	0.092177927050381	0.575156826009216	0.565185238791714	0.804947060219794	0.094232681384245	not-significant
Arhgef15	249.572641255663	-0.311980046686228	0.256551128822975	-1.21605407903506	0.2239643219427	0.552411601837722	0.25773720887474	not-significant
Arhgef16	168.642954241912	0.241790224245605	0.230511774966362	1.04892786618336	0.294211319050139	0.612578448851799	0.212838286193141	not-significant
Arhgef17	850.025445507942	0.463166571008263	0.218147442012131	2.12318130680857	0.0337386617809701	0.255824843409405	0.592057283032827	not-significant
Arhgef18	666.32409653959	-0.0489114388081058	0.120317194004102	-0.406520773800942	0.684359996352434	0.867263935923868	0.0618487128220696	not-significant
Arhgef19	381.109658134583	0.77075791821164	0.430532475399169	1.79024338987908	0.0734147925098322	0.347153236695179	0.459478781228967	not-significant
Arhgef2	1084.96630127341	0.389290078708601	0.283745070622264	1.37197124818723	0.170072388561887	0.491923013607666	0.308102859390203	not-significant
Arhgef25	538.119083105369	0.473004589190043	0.108478916605014	4.36033658883518	1.29862531986146e-05	0.0047175516165149	2.326283339357	not-significant
Arhgef26	178.940623598258	-0.204696114778499	0.311999599936465	-0.656078132216143	0.511773853766631	0.772512472873652	0.112094499791192	not-significant
Arhgef28	530.400456383849	0.293564944390628	0.163430962357161	1.7962627164189	0.0724527444595898	0.34626035872739	0.460597225376297	not-significant
Arhgef3	793.222950534372	-0.21620376662555	0.198007886015856	-1.09189472690112	0.274879375725299	0.595787196053767	0.22490883435855	not-significant
Arhgef33	8.37817916683639	-0.116886388363906	0.503036971444624	-0.232361426692419	0.816257306096387	0.925944699459593	0.0334149500747725	not-significant
Arhgef37	916.215578859891	-0.527525168228162	0.244218393799734	-2.16005502296746	0.0307684102887923	0.247082906015518	0.607157299437784	not-significant
Arhgef39	36.0854232435852	-0.0885490170193866	0.356148145155457	-0.248629729577099	0.803647209597027	0.919615396121833	0.0363937664210464	not-significant
Arhgef4	559.866065340273	0.42358518428428	0.387109211541198	1.09422656877076	0.273855621627563	0.59514728159007	0.225375545756089	not-significant
Arhgef40	608.18852277229	0.323485053210234	0.192054805078702	1.68433720300657	0.0921165194178933	0.381282449061199	0.418753185419491	not-significant
Arhgef5	1574.66508770827	-0.45097621997468	0.246973535510782	-1.82601030123323	0.0678487101828647	0.334867846383747	0.475126550902953	not-significant
Arhgef6	803.007552186831	-0.314204787724227	0.33388738165483	-0.941050201319227	0.346679133601183	0.659366881423288	0.180872870320448	not-significant
Arhgef7	1335.90350042511	-0.0265054690343879	0.0832590339694535	-0.318349466366765	0.750219865731109	0.895758148490778	0.047809232474177	not-significant
Arhgef9	116.67693175541	-0.674242269270994	0.337438345796736	-1.99811988669817	0.045703664221275	0.289041002742035	0.539040544781519	not-significant
Arid1a	1976.19741760649	0.21576214205733	0.18780232838671	1.14887895113338	0.250605898178825	0.57572877981711	0.239782060273275	not-significant
Arid1b	1132.83152846505	0.0929122388225637	0.107295389095466	0.865948104628196	0.386518621308439	0.689709524306529	0.161333776729328	not-significant
Arid2	875.13591534125	0.189302882812929	0.21927246955923	0.863322619540225	0.387960111011076	0.690551716525729	0.160803790856985	not-significant
Arid3a	361.50684338489	1.06986378518551	0.61126263972399	1.75025220855735	0.0800748035745041	0.361026356264944	0.44246109182674	not-significant
Arid3b	116.130929597806	0.574527896729994	0.199106303135745	2.88553344460571	0.00390750942131175	0.10661921983352	0.972164499669213	not-significant
Arid3c	0.765068747278386	2.51938506203526	1.8511022229231	1.36101887342389	0.173507725163882	NA	NA	not-significant
Arid4a	736.037323460346	0.289817506778043	0.202239636035551	1.43304009272988	0.151846379984484	0.471387846881091	0.326621618461075	not-significant
Arid4b	649.161295195458	0.115198509905016	0.100152358579711	1.15023262096549	0.250048073901993	0.574803587954236	0.240480529640347	not-significant
Arid5a	327.102809172295	0.555048154008211	0.226858137395364	2.44667509123062	0.0144180747657363	0.191080555105075	0.718783505724874	not-significant
Arid5b	1137.74105245776	0.134251902543486	0.113288044645571	1.18504916351502	0.235998009123512	0.561968197460356	0.250288261047097	not-significant
Arih1	2365.05552629982	-0.0628941964094276	0.0775956979317608	-0.81053715715964	0.417631518389951	0.712367404918786	0.147295960331424	not-significant
Arih2	921.355293700728	-0.0150715216214365	0.0905231267946267	-0.166493603956366	0.867768516228714	0.94983119777863	0.0223535698555047	not-significant
Arl1	2442.50253313458	-0.166117469966053	0.0978958304194531	-1.69687993098676	0.0897193629788175	0.378130674823976	0.422358090248097	not-significant
Arl10	413.442567205604	0.198724722439216	0.157004366324335	1.26572736218493	0.205610708605519	0.533000578389656	0.273272319695192	not-significant
Arl11	168.099518565453	-0.171408552827831	0.628921909300364	-0.272543459359703	0.785204179749012	0.91168020708435	0.0401574737924289	not-significant
Arl13a	0.596478200058148	-0.449334868710842	1.64733392183485	-0.2727648977266	0.78503394424563	NA	NA	not-significant
Arl13b	372.796344858871	-0.131604271647159	0.136918149441279	-0.961189383468847	0.336456953451017	0.650507200447817	0.186747891881108	not-significant
Arl14ep	286.137058495152	0.132511040855998	0.194855554005044	0.680047543589995	0.496474357466973	0.76267622582913	0.117659791243572	not-significant
Arl14epl	6.77573359249392	-0.626014008820736	0.428206658604432	-1.46194365790802	0.143756649998672	0.460205546480829	0.337048151439861	not-significant
Arl15	515.279572344683	0.594620617082986	0.291778109660382	2.03792058895406	0.0415578751887927	0.278396801094137	0.555335759273925	not-significant
Arl16	162.954869087027	-0.0322199532062475	0.110263169690099	-0.292209568224854	0.770126396357376	0.904659389974006	0.043514904660696	not-significant
Arl2	477.247597171457	-0.459168391238359	0.158858924683605	-2.89041608554806	0.00384732230310337	0.105833347174878	0.975377468291926	not-significant
Arl2bp	437.038122389925	-0.729076473563181	0.485866685730216	-1.50056897288078	0.133467081421863	0.444193632118704	0.352427671711749	not-significant
Arl3	490.203134640421	-0.225228291962124	0.140963741593181	-1.59777464344079	0.110093139734165	0.407597462267935	0.389768528606885	not-significant
Arl4a	1515.73945382971	-0.180374656801276	0.225857715986957	-0.798620742324747	0.424510356546803	0.715605730757657	0.14532619014706	not-significant
Arl4c	1019.7127654715	0.199808953920061	0.315164721651895	0.633982613513303	0.526092168841303	0.780640292123968	0.107549036714127	not-significant
Arl4d	345.612686244329	-0.345159406472111	0.31562736618693	-1.09356615885991	0.274145298115899	0.595560948135374	0.225073787355977	not-significant
Arl5a	1549.15560324104	-0.00715897363423138	0.12163621846088	-0.0588556083444326	0.953067116130665	0.982764001305241	0.00755076012930284	not-significant
Arl5b	688.795961423591	0.0577871485588028	0.167049282112561	0.34592874526611	0.729396265189147	0.887470081717113	0.0518462789085623	not-significant
Arl5c	42.3060566627766	0.0393605500827156	0.612299552529549	0.0642831599665689	0.948744762118846	0.980943266426058	0.00835610963391236	not-significant
Arl6	162.344662574006	-0.131174362652398	0.183608099117887	-0.714425797568857	0.474963924583623	0.749345713746325	0.125317772510411	not-significant
Arl6ip1	2105.70430538927	-0.00895764420430659	0.118393814619291	-0.0756597313222057	0.939689813872395	0.977420650410635	0.0099184896738713	not-significant
Arl6ip4	507.016794946034	-0.0801056145205651	0.0927744122472039	-0.863445130831097	0.387892774945529	0.690551716525729	0.160803790856985	not-significant
Arl6ip5	2130.45898211847	-0.321605096160128	0.261315393872269	-1.23071622913011	0.218429016058282	0.547150821607205	0.261892944300412	not-significant
Arl6ip6	240.366400604555	0.133716100109305	0.147905589252856	0.90406387469717	0.365961532560611	0.674713061107738	0.170880882682834	not-significant
Arl8a	1011.96041993035	0.0893164112022293	0.252446338730568	0.353803551484877	0.723486111735534	0.884925161461645	0.0530934562383958	not-significant
Arl8b	2148.73799369219	-0.00015924878011773	0.0784297908993185	-0.00203046289288416	0.998379926119686	0.999317724284367	0.000296409706510453	not-significant
Arl9	3.28009702004566	0.262530471250104	0.578105305874007	0.454122230989037	0.649740853305507	0.851057756226766	0.0700409659325253	not-significant
Armc1	554.861174207829	-0.0004605104752116	0.093111621381529	-0.00494578945548201	0.996053847040194	0.998700331159371	0.000564806115796353	not-significant
Armc10	486.618082504063	0.194245656112338	0.154105958715142	1.26046817223591	0.20750052251113	0.534090429518358	0.272385204177663	not-significant
Armc2	16.5889369717773	0.519765921197611	0.292377302840208	1.77772322320682	0.0754493235835354	0.351156274655544	0.454499566963109	not-significant
Armc3	5.50931764622635	-0.323265259107874	0.85555456985614	-0.377842945964546	0.705547268270439	0.876438799100566	0.0572784048878028	not-significant
Armc5	420.226587255446	0.210433358810268	0.168493306083226	1.24891227848735	0.211697160180496	0.538881803065945	0.268506481390943	not-significant
Armc6	236.022895872938	0.259099504918209	0.177787287979169	1.45735675403613	0.145017928052529	0.461563151532504	0.335768869966881	not-significant
Armc7	142.480760724709	0.040775767495679	0.26903782163605	0.151561469118791	0.879532825434436	0.954906240771887	0.0200392683265911	not-significant
Armc8	608.559985016207	-0.0212080310318254	0.121827227217847	-0.174082850904108	0.861800350410905	0.947620075737764	0.023365747136931	not-significant
Armc9	102.557238995607	0.127076889031569	0.137561653254823	0.923781344763052	0.355600169907867	0.665885560103634	0.176600402790751	not-significant
Armcx1	191.584196750206	0.000403507213566029	0.180067433731354	0.00224086724181358	0.998212048121311	0.999317724284367	0.000296409706510453	not-significant
Armcx2	297.652381331096	0.488251086454405	0.163836829346854	2.9801058064957	0.00288148836149151	0.0928582862300005	1.03217933582946	not-significant
Armcx3	816.5769798268	0.139523183859455	0.190034088238129	0.73420082235257	0.462826352370533	0.741163694312539	0.130085862620678	not-significant
Armcx4	202.409586526434	-0.237034042143414	0.351953171956859	-0.673481761296553	0.500640848231769	0.765435705726061	0.116091282850848	not-significant
Armcx5	130.623215179427	-0.282665242839738	0.167820876901559	-1.68432705190514	0.0921184801217219	0.381282449061199	0.418753185419491	not-significant
Armcx6	42.3632321395784	0.530651463659376	0.208056129579706	2.55052069233117	0.0107562138720036	0.165722481025322	0.780618573517956	not-significant
Armh1	0.951547963124829	0.762855535558439	1.31436092323639	0.58040034671758	0.561644671378994	NA	NA	not-significant
Armh3	367.017689620856	-0.291771357947029	0.0765156989281231	-3.81322214962855	0.000137166715538521	0.0214948311879188	1.66766596131428	not-significant
Armh4	270.555964670559	-0.287400917033137	0.212953234511277	-1.34959639233804	0.17714548202774	0.498764913521213	0.302104105313946	not-significant
Armt1	274.565549273827	0.105871540668775	0.0884108840624245	1.19749442380897	0.231113899701776	0.55802485994459	0.253346452861238	not-significant
Arnt	1086.89381544537	0.0579791852770296	0.0731364746556044	0.792753349816905	0.427921540775317	0.717910201538487	0.14392987527758	not-significant
Arnt2	52.0998009500511	-0.251203697770942	0.2803978146767	-0.895883222415913	0.370315135707111	0.678211043839857	0.168635142544282	not-significant
Arntl	595.135391553188	-0.311238808541203	0.137236550218258	-2.26790026451564	0.0233352862300838	0.226742380001008	0.644467299104123	not-significant
Arntl2	81.1138677900141	-0.292376605567538	0.208667421926933	-1.40116076993522	0.161166002548545	0.480970385499615	0.317881663355997	not-significant
Arpc1a	1477.45105108066	0.01676935534129	0.0825974929325342	0.203024991993246	0.839115498200562	0.936687067758767	0.0284054757556109	not-significant
Arpc1b	3562.93106403833	0.140001745472622	0.271819426178467	0.515054230821243	0.606515124534013	0.82753203163053	0.0822151868076521	not-significant
Arpc2	4485.65336065238	0.105107332748192	0.195857315624445	0.536652574927224	0.591507620656863	0.818801148245304	0.0868215569764961	not-significant
Arpc3	2543.1208096751	0.090676822563977	0.148457325719552	0.610793856918002	0.541336060798238	0.790666207670326	0.102006822143334	not-significant
Arpc4	1625.91859865348	0.135913509721198	0.188596771919703	0.720656606885428	0.471120816619654	0.747237212862157	0.126541508113266	not-significant
Arpc5	3402.44003644423	0.0921985651362234	0.194549394148192	0.473908261395016	0.635565327725545	0.842151720000424	0.0746096600167082	not-significant
Arpc5l	912.640601422118	-0.251681627556937	0.145461000230148	-1.73023440756441	0.0835884032328314	0.368349542146969	0.433739865630377	not-significant
Arpin	311.530873103254	-0.0889104101763445	0.168954508689772	-0.52623875424123	0.598722330630809	0.822817840801423	0.0846963002568346	not-significant
Arpp19	1221.18913997214	-0.0155980976635239	0.125303710418932	-0.124482328666679	0.900933391227865	0.964535788706376	0.0156816534018129	not-significant
Arpp21	128.456112596409	-0.7551073365005	0.522227854373215	-1.44593462446922	0.148195539275392	0.466566377738403	0.331086561060483	not-significant
Arrb1	1458.8229880513	-0.00967530734369306	0.202625570867485	-0.0477496857986429	0.961915735694386	0.986305151100891	0.0059886987137071	not-significant
Arrb2	864.920202641575	0.336684700841456	0.335458678969173	1.00365476271489	0.315545048764848	0.633369062825833	0.198343153739858	not-significant
Arrdc1	560.57230983542	-0.00936784396286026	0.167586430527182	-0.0558985827992848	0.955422599828827	0.983923383523225	0.00703871804076474	not-significant
Arrdc2	336.333380675364	-0.138319590599915	0.289852851820748	-0.477206243550971	0.633215265609845	0.841023229654544	0.0751920085166445	not-significant
Arrdc3	2171.76530188251	-0.202230610483256	0.214222720189472	-0.94402036490056	0.34515924163788	0.657336508797793	0.18221224611747	not-significant
Arrdc4	812.236829796471	0.230831133661363	0.165525906765378	1.39453175742786	0.163157086432261	0.482473645382216	0.31652640455371	not-significant
Arsa	863.753474827658	-0.409652862837957	0.220910309012714	-1.85438545022533	0.0636840348798679	0.326886552467284	0.485602945156491	not-significant
Arsb	1130.44515780664	-0.41373420996943	0.302076228386685	-1.36963511554379	0.170800832225189	0.492432419993541	0.307653362400337	not-significant
Arsg	105.727549024673	-0.00686193170261754	0.2164086906992	-0.0317082076530622	0.974704749418704	0.990821719327687	0.00400448202081831	not-significant
Arsi	488.049523527461	0.123345581880586	0.372253603918456	0.331348254475479	0.740381446119255	0.892134918746694	0.0495694617266665	not-significant
Arsj	31.688801378096	0.782794884439761	0.413192892675842	1.89450229739038	0.0581583697147847	0.316299211133419	0.499901891235811	not-significant
Arsk	171.064380655774	-0.0568966076535609	0.176493614484462	-0.32237204626216	0.747170858629832	0.894828255405035	0.048260310926828	not-significant
Art1	1330.02456688408	-0.957268856518489	0.515490993429411	-1.85700403832482	0.0633105795451257	0.326016850338044	0.486759952632337	not-significant
Art2b	2.52616712791347	2.06822863555781	1.56121906791045	1.32475235414973	0.185253302386884	NA	NA	not-significant
Art3	970.040622165241	-0.57062366514331	0.404930608233946	-1.40918876849546	0.158779357940447	0.478328574354732	0.320273674503507	not-significant
Art4	79.3784580616269	-0.24500395564513	0.296257763530555	-0.826995899534837	0.408239385612205	0.706731587283784	0.150745497511548	not-significant
Art5	60.6796694454078	-0.401907933941722	0.522997551767964	-0.768470010200037	0.442208001043468	0.727048430156011	0.138436658949801	not-significant
Artn	17.1765023168464	0.76555506913692	0.386637569836659	1.9800327977965	0.0476998434361682	0.291952661881848	0.534687560709567	not-significant
Arv1	168.565904309033	0.0608468260674114	0.190581298647529	0.319269658141772	0.749522038922633	0.895467797160901	0.047950027644981	not-significant
Arvcf	579.376381069341	-0.430839572602277	0.222840662739439	-1.93339746573113	0.0531872532174586	0.30422270375425	0.516808378227609	not-significant
Arx	3.60947220599261	-0.826781925595103	0.811039249708917	-1.01941049818715	0.308008124231734	0.625841864401123	0.203535388984207	not-significant
Arxes1	28.09739857889	0.149299601601377	0.4843733311229	0.308232497555682	0.757905425979988	0.898824775846871	0.0463249648852175	not-significant
Arxes2	103.249022199632	0.127406135583593	0.369970501918444	0.344368361593536	0.730569279219873	0.888219316882213	0.0514797860777581	not-significant
As3mt	288.604679089021	-0.384595615785285	0.328416370805688	-1.17106103706638	0.241574243793822	0.567184373611028	0.246275742824969	not-significant
Asah1	1522.64274190601	-0.222884266315947	0.267856132505567	-0.832104399593369	0.405350018709119	0.704864523394969	0.151894347399962	not-significant
Asah2	521.480741675662	-0.992940486173004	0.29442866500428	-3.37243143821805	0.0007450763429209	0.0502502120896526	1.29886210088914	not-significant
Asap1	1104.97124663217	0.285744744285951	0.131295876364316	2.17634210760035	0.0295296891785002	0.243425761644738	0.613633462473598	not-significant
Asap2	315.332272036362	0.0810131179332823	0.106795850282118	0.758579268007822	0.448104278414787	0.730864569510082	0.136163091118113	not-significant
Asap3	389.924607961714	-0.35296390436786	0.160235054741117	-2.20278830333427	0.0276096729568075	0.238807892588858	0.621951323894655	not-significant
Asb1	159.981060941455	-0.186645579812028	0.21344333513379	-0.874450259573742	0.381873096904638	0.686058174769442	0.163639056435896	not-significant
Asb10	302.175134815015	-0.956269565407811	0.470264861132099	-2.03347016637756	0.0420050446981765	0.279520663803353	0.553586081000988	not-significant
Asb11	480.610827288939	-1.25381897595252	0.502263903962314	-2.49633502639003	0.0125484022829279	0.180696992874161	0.743049074827143	not-significant
Asb12	229.69927872696	-1.28264648528442	0.551693692358855	-2.32492504998608	0.0200759682499413	0.214912296324568	0.667738735401378	not-significant
Asb13	391.32585664664	-0.724341837908696	0.213496476477811	-3.39275780967738	0.000691927857432283	0.0482959601449677	1.31608919554509	not-significant
Asb14	158.550787457704	-1.33304118130924	0.537155072534005	-2.48166916682119	0.0130768622635565	0.183512349798672	0.736334703788239	not-significant
Asb15	47.0316437413603	-0.563868788254126	0.56583246511004	-0.996529579023834	0.318992902665314	0.636218667566983	0.196393592219552	not-significant
Asb16	276.186089805798	-1.20562987829628	0.512178165982734	-2.35392673559795	0.018576271995461	0.208953646428887	0.679950045625278	not-significant
Asb18	20.3117260629999	-1.18984558319435	0.731292258212252	-1.62704523373884	0.103727491188261	0.397918739207456	0.400205608119857	not-significant
Asb2	1444.41439053616	-1.17115004575534	0.526207907687499	-2.22564128863464	0.0260382182653906	0.233554927471382	0.631610965665616	not-significant
Asb3	143.358396853199	-0.000888793560283171	0.139114546140659	-0.00638893332825532	0.994902403416758	0.998425085797512	0.000684515715971401	not-significant
Asb4	20.4268908123012	-1.16619362456781	0.523469632105961	-2.22781524092642	0.0258928380963544	0.233271214328878	0.632138849845058	not-significant
Asb5	928.463883537025	-1.42432092191493	0.596792792138395	-2.38662554353476	0.0170038006234368	0.200909618163762	0.696999271736268	not-significant
Asb6	368.817424497741	0.140643998486376	0.167092107384654	0.841715390916738	0.399947281147359	0.700652930935925	0.154497056934012	not-significant
Asb7	211.434613441423	-0.106007053588435	0.117373371904413	-0.903161014022544	0.36644044566293	0.674713061107738	0.170880882682834	not-significant
Asb8	711.564426393856	-0.477014050041929	0.211671292839933	-2.25356043156334	0.0242238349504053	0.229470055515823	0.639273979288918	not-significant
Ascc1	368.91404222486	0.00239991422237704	0.111081637398149	0.0216049590066362	0.982763077740844	0.994207412069621	0.00252300340891204	not-significant
Ascc2	712.985164595274	0.256020424454716	0.271318466919082	0.943615918820123	0.34536595450862	0.657651824739788	0.182003970541487	not-significant
Ascc3	753.275768506031	0.153928795705347	0.193700494960559	0.794674250763736	0.426803014368055	0.71712597305361	0.144404547823776	not-significant
Ascl1	2.86776343064914	-1.47526389953213	0.854942131502891	-1.72557164417524	0.0844245043556324	NA	NA	not-significant
Ascl2	75.3990014294757	-0.809944126763109	0.340991892831971	-2.37525918882248	0.0175366311616691	0.20363319006751	0.691151435134772	not-significant
Ascl3	1.09885955177629	-0.913285274081943	1.02730143711918	-0.889013916541415	0.373995600646887	NA	NA	not-significant
Ascl4	22.2245510750267	0.685850345700038	1.04301419529477	0.657565686827693	0.510817249362756	0.772119672037244	0.112315382465398	not-significant
Asdurf	23.237792772174	-1.8357735187302	1.65765606128983	-1.10745139573874	0.268098815364981	0.591400974992251	0.22811796382511	not-significant
Asf1a	238.474892630921	-0.324124712569773	0.144258894105134	-2.24682654459804	0.0246511146237807	0.230828011802291	0.636711489134254	not-significant
Asf1b	114.04197432488	0.0301469634689805	0.401011886923668	0.0751772315285979	0.940073699689493	0.977420650410635	0.0099184896738713	not-significant
Asgr2	26.9653558648902	0.270892701568687	0.356814053424759	0.759198520822303	0.447733810783161	0.730710356499698	0.136254737271183	not-significant
Ash1l	1312.59851024216	-0.0739979649355021	0.13383409276892	-0.552908182097281	0.580326284426297	0.812395807520576	0.0902323264973853	not-significant
Ash2l	640.211915958491	0.0480621969633708	0.132277043650511	0.363344958709208	0.716347212641331	0.882320372317547	0.0543736930242595	not-significant
Asic1	33.19047218851	0.395720713473918	0.228646129677524	1.73071249459604	0.0835030556375224	0.36822108311266	0.433891348864716	not-significant
Asic2	5.95332022957763	-1.16250194187082	0.628554765064046	-1.84948393757283	0.0643879650529976	0.328390948757854	0.48360882158515	not-significant
Asic3	6.02129813528649	0.316777716465318	0.551773206678449	0.574108551541039	0.565894346890094	0.805733526638771	0.093808564950614	not-significant
Asic4	1.14912156705404	-0.0840530554442743	1.07228142980889	-0.0783871221748703	0.937520117025969	NA	NA	not-significant
Asl	275.796795362533	0.387656056301086	0.381829452782175	1.01525970161929	0.309982048507761	0.628243755008881	0.201871819772653	not-significant
Asna1	1106.24886598687	-0.00393095396259068	0.109145477694072	-0.0360157291501246	0.97126981704281	0.989443504273679	0.0046089983071625	not-significant
Asns	461.871298222966	0.237124627965803	0.322711237564	0.734788877374548	0.462468082039237	0.741163694312539	0.130085862620678	not-significant
Asnsd1	956.956454211439	-0.35036401828362	0.180804686030553	-1.93780385882484	0.0526471568139497	0.303333469314021	0.518079667709616	not-significant
Aspa	109.807802493229	-0.656198416656557	0.382044207723606	-1.71759812972035	0.0858699417115773	0.372542423002294	0.428824265125761	not-significant
Aspg	163.808974432386	0.074232393965489	0.272762378376243	0.272150413144933	0.785506367771403	0.91168020708435	0.0401574737924289	not-significant
Asph	1882.68732713324	-0.403110700951723	0.311613797795884	-1.29362275933549	0.195795757111301	0.520992072859503	0.2831688846459	not-significant
Asphd1	0.750851754834582	2.25928108538583	1.36516770888198	1.65494764539669	0.0979351183359728	NA	NA	not-significant
Asphd2	41.3936201078655	0.194854727264055	0.352192997805302	0.553261218929098	0.580084552422135	0.812384733272117	0.0902382466630647	not-significant
Aspm	147.164333467305	-0.420860197188221	0.379059626229943	-1.11027439501806	0.266880803199646	0.59009859708717	0.229075417860619	not-significant
Aspn	3736.36617015513	-0.234572262280687	0.369726311402404	-0.634448388027712	0.525788239381729	0.780373129666142	0.107697692940548	not-significant
Asprv1	10606.5735619762	-0.255957024067906	0.333777004826222	-0.766850383240652	0.443170476574348	0.727433689967505	0.138206589137558	not-significant
Aspscr1	782.803705603305	0.0410204699105536	0.172327427793088	0.238037963172098	0.811851649951825	0.923406872043689	0.0346068977299198	not-significant
Asrgl1	147.839261826516	-0.59733605896311	0.19200937781386	-3.11097335851057	0.00186471762028147	0.0733696847718364	1.13448334683972	not-significant
Ass1	1162.09043725487	0.882025818977544	0.89046537930246	0.990522303818788	0.321918892998083	0.638881498098007	0.194579688781758	not-significant
Aste1	100.591374256478	-0.125686695872694	0.115550256490588	-1.08772320970947	0.276717318326138	0.596902782203102	0.224096396828482	not-significant
Astn1	11.4888871258619	0.248927593789634	0.355046336537223	0.701112976456628	0.483232512722496	0.754369419216366	0.122415925433475	not-significant
Astn2	18.1665162401809	0.318564707995035	0.377266151969946	0.84440309932817	0.398444191050305	0.69947632616673	0.155226979655557	not-significant
Asxl1	865.619971210198	0.178656126532559	0.136955208052773	1.30448581746316	0.192067992044717	0.516402823354544	0.287011391959554	not-significant
Asxl2	593.685662551977	0.0690479253471722	0.140849699150189	0.490224159254652	0.623975286912565	0.83684669874154	0.0773540927694881	not-significant
Asxl3	7.55550467732839	0.0539326026015274	0.509748295974585	0.105802418619986	0.915739117781987	0.969236138939554	0.0135704011281904	not-significant
Atad1	1185.65343506867	-0.114080629226832	0.0801922617268333	-1.4225889976197	0.154855335322492	0.473340041310343	0.324826755653316	not-significant
Atad2	304.181111188985	0.299202454298053	0.284481237037427	1.05174758593548	0.292915372294482	0.611612257275603	0.213523819509201	not-significant
Atad2b	715.906802332903	0.313151228990922	0.322571300681047	0.970796931809382	0.331649410777467	0.646626016158575	0.18934682609809	not-significant
Atad3a	529.838671231288	-0.0525865328807362	0.184663247556635	-0.284769891012602	0.775820441024954	0.90694901845556	0.0424171248756425	not-significant
Atad5	90.2068705395051	0.071207205850252	0.345534487730126	0.20607843320655	0.836729645003875	0.935607037861164	0.0289065199830513	not-significant
Atat1	315.007070128123	0.0838266955184923	0.168327902326723	0.497996436477807	0.618486553877765	0.833689414503474	0.0789957127789824	not-significant
Atcay	11.7977651325899	-0.630229431602457	0.602571969035905	-1.04589901951596	0.295607657103463	0.613874599342829	0.211920336310969	not-significant
Ate1	523.404027131476	-0.250552114063514	0.15039292162168	-1.66598342104018	0.0957167166017516	0.387227536867223	0.412033766332006	not-significant
Atf1	590.929382611922	-0.0611639534400319	0.105242219706504	-0.581173160454084	0.561123754721772	0.802460546213419	0.0955763109268467	not-significant
Atf2	689.423438884164	0.0299129445936747	0.0992701122921432	0.301328807865589	0.763163775663812	0.900983070404784	0.0452833693970295	not-significant
Atf3	629.224168623782	-1.01458726736721	0.670371501509403	-1.51347016554668	0.130160273886206	0.440147236131213	0.356402020916033	not-significant
Atf4	3278.20815306913	-0.0303536296470321	0.119062831969762	-0.254937910890116	0.798771054787577	0.917567791581714	0.0373618394222111	not-significant
Atf5	1732.1558102408	-0.192652642886222	0.171544441913464	-1.12304800282253	0.261417107867806	0.585173470732759	0.232715371158374	not-significant
Atf6	1097.16966191689	0.109150858419546	0.116656434520132	0.935660847758119	0.349447835002971	0.66211168737405	0.179068746030086	not-significant
Atf6b	967.296014160834	0.412781630412085	0.262064375604785	1.57511538704748	0.115229812981439	0.416987396580329	0.379877071353185	not-significant
Atf7	1352.38718773099	-0.167436766802546	0.114300751105908	-1.46487897220731	0.142953940778251	0.459107050311346	0.338086037907464	not-significant
Atf7ip	1196.91043419497	0.21229822075997	0.101157236253259	2.09869534423081	0.0358437653590479	0.261729897441308	0.582146665009504	not-significant
Atf7ip2	2.20436440592393	0.399378965883312	0.808834379683096	0.493771006667385	0.621467911395377	NA	NA	not-significant
Atg10	73.9317048673064	-0.334925600689372	0.21097388222215	-1.58752162666611	0.112394552817388	0.411572630523052	0.385553513423755	not-significant
Atg101	348.612900353795	0.246224493989409	0.138718572459092	1.77499299210291	0.0758990443141778	0.352256191729913	0.453141364405969	not-significant
Atg12	646.788756445306	0.00134299958868877	0.067695173786308	0.0198389266704329	0.984171864994412	0.994625890874474	0.00234023993833437	not-significant
Atg13	1126.61604404745	-0.0965811550410843	0.0898871976103531	-1.07447064330283	0.282611795409002	0.601900991048301	0.220474941595539	not-significant
Atg14	250.68602576342	0.162717038588277	0.104356327239387	1.55924458911835	0.118938501011259	0.422188096860752	0.374494015321508	not-significant
Atg16l1	611.381352064959	0.0331415159031586	0.0920977669417492	0.359851460069821	0.718958217844094	0.883443123771525	0.0538214052147039	not-significant
Atg16l2	150.259228087164	0.150787164748212	0.190281887030462	0.792440978494567	0.428103593461443	0.717952768637887	0.143904125388113	not-significant
Atg2a	1088.48710674927	0.362800137579149	0.236035063703505	1.53706034979142	0.124278531436158	0.431184728994042	0.365336628691128	not-significant
Atg2b	688.079105105032	0.248637515867991	0.170708866186416	1.45650030617904	0.145254365043058	0.461652376253985	0.33568492466236	not-significant
Atg3	915.586981171805	-0.0619080581927461	0.0754700271529477	-0.820299932677685	0.412045144762231	0.708610190797889	0.149592606200605	not-significant
Atg4a	349.828114852262	-0.398475909386016	0.12141170716381	-3.2820221269798	0.00103065517135246	0.0584675137716472	1.23308537338029	not-significant
Atg4b	666.392299803895	0.199842934626533	0.200744847351034	0.995507168744792	0.319489659422367	0.636351740337334	0.196302763814764	not-significant
Atg4c	228.343501436291	0.0781590709438731	0.137011429831554	0.57045657460815	0.568368067294648	0.806390483546747	0.0934546061062905	not-significant
Atg4d	522.129056406073	-0.187530613217239	0.13183214543711	-1.42249534508789	0.154882501887687	0.473340041310343	0.324826755653316	not-significant
Atg5	549.277578952421	0.0617193916618474	0.128531377114428	0.480189297333215	0.631092796429214	0.840307907654627	0.0755615495418457	not-significant
Atg7	607.870371526049	0.156272955613191	0.17240852490402	0.906410838444261	0.364718438178791	0.674011504311817	0.171332690680554	not-significant
Atg9a	1248.31634036501	-0.216980516828454	0.176688201396594	-1.22804191289162	0.21943123460113	0.54794389218317	0.261263909695865	not-significant
Atg9b	1787.10334185277	0.370394102601583	0.44542986562999	0.831543035574678	0.405666927138078	0.705050230308559	0.151779941208981	not-significant
Atic	724.424247726086	0.155076716634852	0.122932201251423	1.26148165457223	0.207135365530939	0.533924244978528	0.272520357806038	not-significant
Atl1	42.2739634186145	-0.0514925364699207	0.23537094980475	-0.218771842968029	0.82682778162434	0.931496278069291	0.030818876051902	not-significant
Atl2	1517.21665103746	-0.233183522714457	0.167152331493082	-1.39503601673727	0.16300497881934	0.482405402971364	0.316587836714694	not-significant
Atl3	1585.64934057532	-0.190933832846567	0.128282086313722	-1.48839045523181	0.136647952277361	0.449419931934431	0.347347670374436	not-significant
Atm	386.158041552886	0.0600509160587509	0.145840387483022	0.411757792852419	0.680516960378436	0.865482423192944	0.062741747647428	not-significant
Atmin	667.180535070199	-0.0790316654121594	0.0980662644237836	-0.805900641535931	0.420300141320664	0.713687721687112	0.146491774798912	not-significant
Atn1	2099.39589425557	0.121168436390198	0.141360718820508	0.857157755005836	0.391357705944482	0.693111163290271	0.159197106323413	not-significant
Atoh1	0.896465485012777	-1.08701847324419	1.22055262883297	-0.890595331627396	0.37314630458799	NA	NA	not-significant
Atoh7	14.4158176056672	1.53925442482494	1.69808632412593	0.906464178502384	0.364690216744306	0.674011504311817	0.171332690680554	not-significant
Atoh8	193.694026784968	-0.130330506986586	0.276467233334424	-0.471413937249243	0.637345165100383	0.843251810194894	0.0740427178448862	not-significant
Atox1	919.56435107802	0.117214158056554	0.178816406131971	0.655500021458024	0.512145872590997	0.772714709032895	0.111980820651283	not-significant
Atp10a	213.962039940826	-0.00115713884592824	0.28836728022507	-0.00401272587176011	0.996798316572425	0.998941786459531	0.000459819637916653	not-significant
Atp10b	227.246242890485	-0.573278560646026	0.258015728253124	-2.22187447458093	0.0262917898748647	0.234192789011218	0.630426481342436	not-significant
Atp11a	1863.69166983962	0.298828747911186	0.131328188013612	2.27543494227006	0.0228798512409684	0.224914847623394	0.647981873919342	not-significant
Atp11b	934.198509373214	0.137328953041742	0.147252107176977	0.932611123022441	0.351020788270243	0.662780220575591	0.178630460758211	not-significant
Atp11c	400.373962376991	0.0229978059423168	0.176328698229619	0.130425768313497	0.89622958054839	0.962365553283381	0.016659930438247	not-significant
Atp12a	900.149422436393	0.863556424106284	0.679202996775115	1.27142611002379	0.20357709873037	0.530368674884451	0.275422134540266	not-significant
Atp13a1	892.535108080129	0.13667044332862	0.134783839800734	1.01399725316236	0.310584062994798	0.62897004533869	0.201370037311312	not-significant
Atp13a2	1786.648802562	0.429811619778863	0.312432553378401	1.37569409823406	0.168916359893714	0.490091966611346	0.309722416207952	not-significant
Atp13a3	1145.44216692434	0.344357664577623	0.149700720114541	2.30030733528966	0.0214308143994252	0.217579715611287	0.662381595227133	not-significant
Atp13a4	120.450200985656	0.701364583696596	1.15447987838251	0.607515641311349	0.543508765642909	0.791707093535317	0.101435463852199	not-significant
Atp13a5	21.1885613244838	-0.515571990805817	0.477082439825717	-1.08067693917672	0.27984084461406	0.599666308047335	0.222090351095807	not-significant
Atp1a1	5068.78724414537	0.805409992861526	0.318172558145523	2.53136221915516	0.0113620446553586	0.169255285900514	0.771457759265696	not-significant
Atp1a2	7134.62924441644	-0.886290665538221	0.473788048156293	-1.87064800175342	0.0613938865487099	0.321533382239377	0.4927739310765	not-significant
Atp1a3	351.648470434609	0.303740582032303	0.938074877240098	0.323791404504868	0.746095964149169	0.894569698966199	0.0483858164189453	not-significant
Atp1a4	26.586579217427	-0.0673139528744391	0.423012943109794	-0.159129771253755	0.873566632997885	0.952591694763146	0.0210932092345271	not-significant
Atp1b1	2751.3735459727	-0.372741299718167	0.25422159795989	-1.46620626535821	0.142592102245454	0.458774589833199	0.338400644390718	not-significant
Atp1b2	1684.13571247842	-0.778662516095335	0.528629705689296	-1.47298289845444	0.14075564715163	0.454880360709999	0.342102813267641	not-significant
Atp1b3	3413.9239932235	0.321577790497637	0.158828393845606	2.02468703933528	0.0428995103088353	0.281604013460543	0.550361159858952	not-significant
Atp1b4	73.6239483963537	-0.942389045918731	0.482343639561718	-1.95377106408003	0.0507282977574915	0.299524845903997	0.523567146592025	not-significant
Atp23	62.9915172474099	-0.130545378098679	0.164054181500423	-0.795745508616264	0.426179969800316	0.716609278419149	0.144717573032662	not-significant
Atp2a1	89244.3476642586	-1.110811394068	0.556450758445672	-1.99624383147722	0.0459073885929713	0.289041002742035	0.539040544781519	not-significant
Atp2a2	4106.12062064241	0.583050079495671	0.207620284917873	2.80825199583126	0.00498112323126726	0.119054389197236	0.924254588759723	not-significant
Atp2a3	451.271082510051	0.413524725170258	0.395485223411249	1.04561359234464	0.295739471181085	0.614068551228691	0.21178314391009	not-significant
Atp2b1	1955.13909286178	-0.0528163163120156	0.172584328046981	-0.30603193760234	0.759580328919949	0.899476365199027	0.0460102437675657	not-significant
Atp2b2	6.37401593607841	-0.514004031241721	0.493707809003771	-1.04110978572307	0.29782459840127	0.616635800627708	0.209971264618089	not-significant
Atp2b3	33.2260623680855	-1.23135520799432	0.566096828126674	-2.17516712126637	0.0296175950488519	0.24347129579992	0.613552232849845	not-significant
Atp2b4	2043.83664492369	-0.236178645534999	0.17460509934912	-1.35264460439821	0.176169195463389	0.497243231553383	0.303431119755106	not-significant
Atp2c1	1063.82054755648	0.366673748729949	0.153252828692184	2.39260672614685	0.0167291618670045	0.200445464941266	0.698003765171821	not-significant
Atp2c2	584.583065640112	0.819205517525471	0.622648794106807	1.31567831702079	0.188282034850478	0.513597611751457	0.289377004420463	not-significant
Atp4a	8.84791139438148	-0.268830391639059	0.504628660517493	-0.532729138617247	0.594221092431587	0.820139015752222	0.0861125273028192	not-significant
Atp5a1	13105.3731498125	-0.268767366941778	0.149677149009098	-1.79564728965703	0.0725506298633341	0.34626035872739	0.460597225376297	not-significant
Atp5b	20700.1077438209	-0.294992082643418	0.163695689609278	-1.80207605556095	0.0715334403643586	0.343773454835811	0.463727661283091	not-significant
Atp5c1	5449.89049490663	-0.541515037390566	0.200728634405702	-2.69774683115756	0.0069810509501923	0.135418832994992	0.868320933161687	not-significant
Atp5d	4842.59819509001	-0.214228196185038	0.144774254848527	-1.47973958774078	0.138942756437827	0.452475176084086	0.344405242282929	not-significant
Atp5e	1640.97141259452	-0.469830868573161	0.268044943519648	-1.75280631077721	0.0796352595441609	0.360321571834408	0.443309736633459	not-significant
Atp5g1	2991.90245275053	-0.622499544085898	0.224538038697394	-2.77235673606658	0.00556520103414668	0.124585676932494	0.904531883734119	not-significant
Atp5g2	2693.57047382577	-0.379430050567177	0.120253942759883	-3.15524000177527	0.0016036612752554	0.0687209700366818	1.16291071881295	not-significant
Atp5g3	2035.74931648811	-0.273759306005956	0.162122954696729	-1.68859065342139	0.0912979030639563	0.380259273487413	0.419920185886924	not-significant
Atp5h	3372.01236285164	-0.221910109116253	0.13574952324993	-1.63470267742813	0.102111390962701	0.396918409490769	0.401298757593614	not-significant
Atp5j	3131.08403065866	-0.615131231960403	0.222328262803041	-2.76677028914378	0.00566146316952513	0.125510162693051	0.901321107467234	not-significant
Atp5j2	3578.89812406334	-0.52857741723658	0.196072565571186	-2.69582547510797	0.00702144442777202	0.135872600161632	0.866868113527653	not-significant
Atp5k	514.692314059649	-0.489679655850005	0.171937286282527	-2.84801317060085	0.00439931038878799	0.112870910520686	0.947417971522059	not-significant
Atp5l	3185.72873388251	-0.383902015437018	0.130435377808176	-2.94323535445729	0.00324801390500625	0.097993151815266	1.00880427362139	not-significant
Atp5md	1986.5111763833	-0.437754024939652	0.177517251882664	-2.46598018106433	0.0136638894289998	0.185427215547935	0.731826523185823	not-significant
Atp5mpl	1178.96391046217	-0.318560601641391	0.17148005019985	-1.85771231854742	0.0632098782352761	0.3257081540015	0.487171368872862	not-significant
Atp5o	3484.90640928821	-0.417435635544603	0.200354613383817	-2.08348402112871	0.0372071266983923	0.266212494694317	0.57477156475372	not-significant
Atp5pb	3936.23684020596	-0.296352336745836	0.144663750467177	-2.04855975176086	0.0405051836852761	0.275206332652929	0.56034157696058	not-significant
Atp6ap1	3506.24298403051	0.113923266295925	0.133974833303407	0.850333331170692	0.395139790445066	0.696922382518133	0.156815587355522	not-significant
Atp6ap1l	1.30130934443091	-1.87438964244652	1.13255654624744	-1.65500755671496	0.0979229650612541	NA	NA	not-significant
Atp6ap2	1177.8562817783	0.193511472670222	0.185552746135282	1.04289199001742	0.296998319823155	0.615722586777343	0.210614914732633	not-significant
Atp6v0a1	2122.81706322162	0.00136344492540673	0.218217709585411	0.0062480947490335	0.995014774101447	0.998425085797512	0.000684515715971401	not-significant
Atp6v0a2	1461.39602003526	0.10732759653796	0.189720203447365	0.56571516679686	0.571587423273257	0.80822551747507	0.0924674420353283	not-significant
Atp6v0a4	271.251488214964	0.0227133477612888	0.268258293871056	0.0846696943961271	0.932523989792585	0.974999092090701	0.0109957887119065	not-significant
Atp6v0b	2266.20401497788	0.151631140211887	0.112550810342286	1.34722388715595	0.177908136901877	0.500076412977827	0.300963629265874	not-significant
Atp6v0c	5266.68334744482	0.0826514996877486	0.294305758827696	0.280835482176676	0.778836587492495	0.908721467085081	0.041569212316722	not-significant
Atp6v0d1	1953.95647554036	0.244343800092272	0.140420466637029	1.74008679748852	0.0818437781516169	0.364601714039979	0.438181294001517	not-significant
Atp6v0d2	487.722343182529	1.75827744455637	1.08231902716196	1.62454636796591	0.104259252804386	0.399252490854172	0.398752365707081	not-significant
Atp6v0e	1893.74178524641	0.0400955391167211	0.144732026200334	0.277032942668971	0.781754811105228	0.910556649472124	0.0406930297835946	not-significant
Atp6v0e2	411.512893063877	-0.618850550469672	0.23292980477619	-2.65681135595461	0.00788835704645818	0.144264873032709	0.840839402137134	not-significant
Atp6v1a	2023.88646703065	0.318710450245372	0.280364833666038	1.1367704218747	0.255634271249625	0.580323560808694	0.236329796966938	not-significant
Atp6v1b1	14.1330601777936	-0.132064794478361	0.632794366332892	-0.208700964333312	0.834681687289126	0.934937077058821	0.0292176169410645	not-significant
Atp6v1b2	1979.243817636	0.402322088805674	0.222453429464398	1.80856770684248	0.0705181892350042	0.341047726696613	0.467184840976425	not-significant
Atp6v1c1	813.093384754575	0.22457880521631	0.220068991850449	1.02049272515832	0.307494837709729	0.625323707626882	0.203895105788617	not-significant
Atp6v1c2	665.654375285193	-0.320639151706418	0.298971753312563	-1.07247306193239	0.283507607056879	0.602764776695552	0.219852134150547	not-significant
Atp6v1d	1172.94218550605	0.167789493855153	0.160292093704724	1.04677336216121	0.295204118853089	0.613378236245835	0.212271637623214	not-significant
Atp6v1e1	1852.38008402773	0.101966730095262	0.0718709323758986	1.41874784039194	0.155972544285264	0.474948576963506	0.323353409217112	not-significant
Atp6v1f	1135.39995156666	-0.0870301703385394	0.128127010630311	-0.679249206786307	0.496979973849412	0.763232888355977	0.117342923781193	not-significant
Atp6v1g1	1644.40208796033	0.162809398987493	0.153500136599515	1.06064660653864	0.288850533433263	0.607738176437708	0.216283481613067	not-significant
Atp6v1g2	44.1498129378909	0.000541070689120226	0.214181464311296	0.00252622555765994	0.997984365774339	0.999172070312373	0.000359714224339205	not-significant
Atp6v1h	859.815415057122	0.0317551678030837	0.121848913597138	0.260611004773288	0.794392502301058	0.915140162650818	0.0385123843991027	not-significant
Atp7a	930.878292298839	0.264847443838917	0.284569606117562	0.930694769031317	0.352011476336347	0.663430189572005	0.178204769677835	not-significant
Atp7b	3.31393876183657	0.863470812606857	0.872972251426479	0.989115989879293	0.322606395182559	0.639494692502142	0.194163055605339	not-significant
Atp8a1	663.626410314642	-0.156327759005404	0.134049569459954	-1.16619366727698	0.243536152386293	0.569026114225804	0.244867802139339	not-significant
Atp8a2	44.5121269662675	0.896001655714649	0.453040506905157	1.97775175079924	0.0479567190021995	0.292237970465557	0.534263356874261	not-significant
Atp8b1	332.268959477682	-0.00685926280124913	0.172247041003702	-0.0398222388104868	0.968234846285108	0.988177715866566	0.00516494399578758	not-significant
Atp8b2	888.861506010978	0.0792392699075699	0.205810279940006	0.38501123428173	0.700229092187719	0.873864913298603	0.0585556977355308	not-significant
Atp8b4	138.162607706555	0.778088961760266	0.659699240365057	1.17946014509536	0.238214997764846	0.563385935829178	0.249193998791528	not-significant
Atp8b5	4.59766166972112	-1.36227720790443	0.7260904589182	-1.87618111651555	0.060630414146425	0.319313522147103	0.495782689761452	not-significant
Atp9a	1347.29743067893	-0.135986654303971	0.184058512253586	-0.738822957107332	0.460014509695409	0.739842339097874	0.130860818856757	not-significant
Atp9b	874.085165678228	0.0746703701760878	0.122925326587718	0.607444960683542	0.543555658436973	0.791707093535317	0.101435463852199	not-significant
Atpaf1	391.0105439401	-0.319677812461557	0.169938610610393	-1.88113702538419	0.0599532815328416	0.317947329801241	0.497644817975402	not-significant
Atpaf2	435.446446647435	-0.0694044723409495	0.0891233044669865	-0.778746622513965	0.436128986317633	0.723078564314966	0.140814512947817	not-significant
Atpif1	1791.85374986703	-0.0878647750621086	0.181580162151511	-0.483889726834773	0.628464131572638	0.838822363742511	0.0763299993792083	not-significant
Atpsckmt	169.144986365375	0.413877321951904	0.127520016151669	3.24558711990477	0.00117208694995636	0.0620352245301407	1.20736164154884	not-significant
Atr	292.252562283423	0.243681130217324	0.152112395109872	1.60198075930177	0.109159864300872	0.406273466714345	0.391181540055632	not-significant
Atraid	1093.0037809682	-0.273461520425343	0.170982170255148	-1.59935693889761	0.109741314553026	0.407144208056871	0.390251739004098	not-significant
Atrip	141.311170113997	-0.0588864493627487	0.118760048435709	-0.495843931847392	0.620004526700924	0.833907131840085	0.0788823119223431	not-significant
Atrn	1065.30983715049	0.27405802036835	0.1610169254478	1.70204479812401	0.0887469707610152	0.377036884881692	0.423616161420181	not-significant
Atrnl1	1002.96269424252	-0.347297942753745	0.21404021736722	-1.62258264837164	0.104678652234674	0.399586964862238	0.398388687565016	not-significant
Atrx	1679.82848548727	0.126430673712399	0.136842772948884	0.923911953754588	0.355532158844131	0.665885560103634	0.176600402790751	not-significant
Atxn1	483.332341973937	0.0687545466553055	0.147105979956766	0.46738104511803	0.640227281501088	0.844757542307528	0.0732679219941228	not-significant
Atxn10	1271.93649765316	-0.128159748690824	0.097583621576167	-1.31333257180655	0.189070907540367	0.514170087758699	0.288893192374612	not-significant
Atxn1l	528.55888510377	0.0120551889755764	0.126233684978167	0.0954989864841663	0.923918495250705	0.971908879319015	0.0123744501601053	not-significant
Atxn2	842.330993906799	-0.00585350976177723	0.124500928739733	-0.0470157919384996	0.96250064130009	0.986485442696596	0.00590931913270913	not-significant
Atxn2l	2689.56127230229	0.186559983583472	0.147889829124068	1.26147947217495	0.207136151345837	0.533924244978528	0.272520357806038	not-significant
Atxn3	496.814439488488	-0.0133873208054122	0.0976351418365235	-0.137115802298187	0.890939262014404	0.960203166613056	0.0176368661232487	not-significant
Atxn7	644.592752682471	-0.146261973310195	0.107023266850391	-1.36663715857839	0.171739064037555	0.493186704918483	0.306988639412812	not-significant
Atxn7l1	681.775381612937	-0.152493273819044	0.17893304713019	-0.85223649999148	0.394082842033312	0.695811871568223	0.157508165826159	not-significant
Atxn7l2	127.373758071988	0.252395906377998	0.200163589515054	1.26094814241436	0.207327531419832	0.534090429518358	0.272385204177663	not-significant
Atxn7l3	872.583193285547	0.192409957206864	0.151853287345905	1.26707798408457	0.205127406826539	0.532179268092094	0.273942048102139	not-significant
Atxn7l3b	1307.09661075158	0.334493131842799	0.145081913316249	2.30554673699176	0.0211359723773259	0.216601955288092	0.66433762727212	not-significant
AU018091	206.291440686884	1.60142821342655	1.60712747482502	0.996453758965762	0.319029723862881	0.636218667566983	0.196393592219552	not-significant
AU021092	65.1513004720586	-0.666528690988117	0.330039020965645	-2.01954511026591	0.0434305936358631	0.282585299954665	0.548850433834315	not-significant
AU022252	218.195074928026	0.0254197925507003	0.172613035680764	0.147264616779653	0.882923159656225	0.956400364864807	0.0193602668737638	not-significant
AU040320	678.486412783342	0.136494569975393	0.12362974425126	1.10405930872094	0.269567411120768	0.592746368220749	0.227131098280217	not-significant
AU041133	36.4402367209489	-0.135482232176617	0.208450041617428	-0.64995061226838	0.515724123868217	0.77504084203738	0.110675411036782	not-significant
Auh	521.845917127715	-0.205114677417577	0.147236422107873	-1.39309740403295	0.163590338029922	0.483243016645772	0.315834413252063	not-significant
Aunip	8.85082171150507	0.109230199307444	0.672170811680237	0.162503633614198	0.870909267099071	0.951030044953062	0.0218057626091584	not-significant
Aup1	1693.81235842509	0.0231228658080403	0.120343225626128	0.192140984153744	0.847631772247595	0.940901836464316	0.0264556838051229	not-significant
Aurka	134.755982157746	-0.0337882891453342	0.366598290811971	-0.0921670667653609	0.926565303554464	0.972948351860107	0.0119102132748112	not-significant
Aurkaip1	886.270620524901	-0.293841060047285	0.0865280462536599	-3.39590540604464	0.000684019944927082	0.0479533982443617	1.31918061088164	not-significant
Aurkb	134.05557917565	0.18331339187975	0.537648941077953	0.340953692779936	0.733138442919385	0.889356843223636	0.0509239488746916	not-significant
Aurkc	1.04208962372172	1.34911848427868	1.3465961499236	1.00187311864453	0.316404877083426	NA	NA	not-significant
Auts2	302.984808808196	-0.241489088287557	0.210469267060401	-1.14738408918512	0.251222914096736	0.576394394864618	0.239280251125229	not-significant
Aven	249.856687717168	0.21232367086089	0.155447428337001	1.36588731722589	0.171974334103351	0.493773622473139	0.306472113918744	not-significant
Avil	59.2765712914282	-0.985671885831945	0.36393597930878	-2.70836614644153	0.00676153807067927	0.133695714838996	0.87388251234611	not-significant
Avl9	401.32871610304	0.118129940799464	0.122057303000038	0.967823619693021	0.333132465469652	0.647733392809597	0.18860371304474	not-significant
Avp	12.5029983591212	0.81136618804169	1.06521938473087	0.761689281731093	0.446245473879549	0.729846275912279	0.136768603651287	not-significant
Avpi1	453.897461241082	0.259027506512215	0.324233758071889	0.79889123221643	0.424353483350644	0.715567684130889	0.145349280905863	not-significant
Avpr1a	200.339928170305	-0.174914993063391	0.405854524948605	-0.430979531608132	0.666483253407998	0.857693101359666	0.0666680830475424	not-significant
Avpr2	1.35918375355305	-0.627163319550528	1.411798025069	-0.444230200364444	0.656876159767797	NA	NA	not-significant
AW146154	118.31909397589	0.182494282679574	0.162283824694052	1.12453772286686	0.260784976670075	0.584744792292089	0.233033637306548	not-significant
AW209491	182.297980494626	-0.0468097112882873	0.107179485152389	-0.436741333677176	0.662298949449496	0.855820862179867	0.0676171310103416	not-significant
AW549877	1511.7636182286	0.0334282221443505	0.109795998401748	0.304457563398944	0.760779318561767	0.899762976536536	0.0458718811601053	not-significant
AW551984	219.89158648274	0.546222813419714	0.52663395637211	1.03719634256505	0.299644362255979	0.618236854643046	0.208845109122235	not-significant
AW554918	188.335871507581	-0.283946568088443	0.120849381179558	-2.34959058389018	0.0187940704970004	0.210081368498716	0.677612462191834	not-significant
Awat1	828.541815300591	-0.702895022530501	0.470224165240587	-1.49480837968178	0.13496445875907	0.446295067951305	0.350377912562043	not-significant
Awat2	778.849562079797	-0.465382145776131	0.47119133319755	-0.98767127701183	0.323313665920149	0.640377402238868	0.19356400194968	not-significant
Axdnd1	2.40015224572211	0.546136162910511	0.767979747099143	0.711133548734074	0.477001482236523	NA	NA	not-significant
Axin1	697.894759327476	0.0533791983643033	0.10126912733871	0.527102383194914	0.598122491858835	0.822611418849735	0.0848052662479354	not-significant
Axin2	540.432396296557	-0.373278844937585	0.186060218811988	-2.00622598060459	0.0448321431450509	0.286734839032575	0.542519535932576	not-significant
Axl	4480.46201113925	-0.129063164053379	0.217876880373481	-0.592367413339779	0.55360458253505	0.798341361172883	0.097811369834773	not-significant
AY074887	0.800103529418245	-0.840230117054773	1.4023404378789	-0.599162724228117	0.549064377392003	NA	NA	not-significant
Azi2	1029.68220904939	0.019033952596771	0.0856847041083266	0.222139444780102	0.824205332359744	0.930374154833202	0.0313423625199628	not-significant
Azin1	1161.93543407486	0.159869387898705	0.110790215071241	1.44299194469389	0.149022740415889	0.467612576751511	0.330113816713943	not-significant
Azin2	144.998030532558	0.365778243250607	0.371413520263286	0.984827485524265	0.324708817278184	0.641152447335651	0.193038695652821	not-significant
B020011L13Rik	0.646788052478969	-0.772270902863754	1.82596815361366	-0.422937772126748	0.672340663247695	NA	NA	not-significant
B230118H07Rik	329.450844083564	-0.531319619664218	0.27221098585219	-1.95186692410983	0.050954006131825	0.300202297829373	0.522585987872902	not-significant
B230219D22Rik	1169.24632471626	0.0109923753149462	0.105403219013063	0.104288800834288	0.916940165089863	0.969713243009461	0.0133566733527621	not-significant
B230307C23Rik	133.003859501692	-0.00207119651526174	0.168160396033222	-0.0123167913737106	0.990172870792984	0.997204799996791	0.00121563970787269	not-significant
B230311B06Rik	6.56903795907337	-0.29368167594601	0.719153028520687	-0.408371604232996	0.683000877278106	0.866481557749563	0.0622406764039984	not-significant
B2m	21757.5476578196	-0.434123222712565	0.383630608700512	-1.13161779291566	0.257795156313273	0.582005866148502	0.235072637990858	not-significant
B3galnt1	336.417566967851	-0.190887051116902	0.323779547751655	-0.589558705738005	0.555486543338606	0.799684491463954	0.0970813263122812	not-significant
B3galnt2	656.185340155292	-0.196595456273366	0.149627075112211	-1.31390295590508	0.188878863862816	0.514170087758699	0.288893192374612	not-significant
B3galt1	37.9567759510835	-1.27185347178794	0.464513777708634	-2.73803175023521	0.00618081084208364	0.129311623690923	0.888362435073698	not-significant
B3galt2	379.953519332617	-0.989524448742878	0.522673766464505	-1.89319708053508	0.0583316655193546	0.316735983944401	0.499302594219689	not-significant
B3galt4	89.5219716363548	0.0515486511185257	0.225689137257687	0.228405548201766	0.819330976603525	0.927821202078446	0.032535707436503	not-significant
B3galt5	16.7988095000319	-0.0953900090668529	1.04998389595685	-0.0908490210508651	0.927612557904651	0.973344654733011	0.0117333517717793	not-significant
B3galt6	64.8364531290235	0.366689745053498	0.156878989238731	2.33740507146874	0.0194181316861472	0.212416283580769	0.672812193813704	not-significant
B3gat1	10.2421924272789	0.600109216168634	0.925962812277285	0.648092135247574	0.516925360483081	0.775752038490429	0.110277074520488	not-significant
B3gat2	31.5187317138927	-0.1190058051199	0.213121455187375	-0.558394296882363	0.576575166361783	0.811125653885269	0.0909118627285206	not-significant
B3gat3	650.823859379205	0.0323887505373398	0.116355360303767	0.278360622602886	0.780735544008491	0.910115689266298	0.0409033988695624	not-significant
B3glct	246.632664675279	0.163231160237949	0.12004925344105	1.35970158546719	0.173924376211707	0.49583596173823	0.304661978136788	not-significant
B3gnt2	464.474982660927	0.272050255636988	0.248007950057636	1.09694167293333	0.272666890160853	0.593820348202683	0.226344924690915	not-significant
B3gnt3	61.1657691146296	0.142935750061776	0.347552450363669	0.411263824818993	0.68087909240929	0.865563667617825	0.0627009815400154	not-significant
B3gnt4	2.2653661249403	-0.0631056694230872	0.78551555582469	-0.0803366259969664	0.935969529006394	NA	NA	not-significant
B3gnt5	56.9066136929605	1.14371280764587	0.838603958148265	1.36382948891789	0.172621236906126	0.494742307819172	0.305620949415972	not-significant
B3gnt6	4.61517132608968	-0.567986272441509	0.670900144107011	-0.846603294738468	0.397216276870623	0.698170877351802	0.156038270774196	not-significant
B3gnt7	28.6759404465257	0.273642359350896	0.85445510024246	0.320253643840674	0.74877606084164	0.895343300633574	0.0480104116296323	not-significant
B3gnt8	202.723713088646	0.961813257526341	0.370792161860827	2.59394171845344	0.00948825694988902	0.156512176560398	0.805451868933673	not-significant
B3gnt9	369.641974644796	-0.0255517444751322	0.274923273326847	-0.0929413656615187	0.925950142905876	0.972813664007331	0.011970337987758	not-significant
B3gntl1	152.745423374609	0.0721776888684243	0.132293698951809	0.545586747065837	0.585350036352955	0.815003047131153	0.0888407675179725	not-significant
B430306N03Rik	133.888119839948	0.985630476379822	0.927847132728713	1.06227679281734	0.288110046668531	0.607139220296612	0.216711711438982	not-significant
B4galnt1	690.295372049024	1.01094744484408	0.367379078341549	2.75178284350807	0.0059271810462051	0.127782433217116	0.89352884634392	not-significant
B4galnt2	13.9661372853754	-1.72125700653905	0.602466794765924	-2.85701555918582	0.00427644874620149	0.111619834167299	0.952258627046741	not-significant
B4galnt3	171.062188279144	0.612630812409123	0.476893268157064	1.28462876982225	0.198922040183443	0.525588352708169	0.279354267517185	not-significant
B4galnt4	44.1696851886825	0.644052091425942	0.634187981405307	1.01555392140793	0.309841856885175	0.628092864990822	0.201976140066257	not-significant
B4galt1	2102.4963728005	0.272497307836297	0.170455472650714	1.59864217674419	0.109900132525997	0.407456524227607	0.389918723845063	not-significant
B4galt2	258.297023772507	0.077506641877399	0.181875733925939	0.426151637738327	0.669997355158608	0.859426779457467	0.0657911179672096	not-significant
B4galt3	325.704238352825	0.210049649545357	0.146380112917698	1.43496029179494	0.151298413199752	0.47123028772113	0.326766803604177	not-significant
B4galt4	153.813023811967	0.618235863608072	0.174941790658253	3.53395184353514	0.00040939566260024	0.0363543348389013	1.43944379706433	not-significant
B4galt5	588.486672485325	-0.12571575024527	0.573082736033652	-0.219367540392786	0.826363753237011	0.931429252643705	0.0308501266542604	not-significant
B4galt6	441.719085855082	0.18195846984467	0.374067660512417	0.48643197221437	0.626660926613053	0.83820487455925	0.0766498178662543	not-significant
B4galt7	210.176961432524	0.220909450290905	0.191840196250972	1.15152848364429	0.249514884047357	0.574261469634694	0.240890321950416	not-significant
B4gat1	421.897542830251	-0.033810002080135	0.139437923495242	-0.242473505289174	0.808413284117365	0.921974147280151	0.0352812566589377	not-significant
B9d1	88.3027935513116	0.0496207278767839	0.193590827182623	0.256317556977916	0.797705641473498	0.917235211701074	0.0375192815108467	not-significant
B9d2	101.127624811004	-0.202534311883112	0.228735067692415	-0.885453699454008	0.375911980939727	0.682233186029439	0.1660671589261	not-significant
Baalc	22.2594243244731	1.04517723933545	0.407762647614739	2.56320005142539	0.0103712271128525	0.162092175372755	0.790237949213509	not-significant
Baat	1.11173180033479	0.240249767997227	1.18507245015153	0.202730025465116	0.839346053533105	NA	NA	not-significant
Babam1	1026.05341214595	-0.162443275895443	0.105864554460394	-1.53444442970963	0.124920354391866	0.432410471606659	0.364103797359981	not-significant
Babam2	659.410780835826	-0.128526331457737	0.10804952248107	-1.1895131834595	0.234237786330564	0.560432933242565	0.251476351785145	not-significant
Bace1	315.912291232275	0.157900497319152	0.22617570799422	0.698131990917375	0.48509465318468	0.755713209937807	0.121642986207587	not-significant
Bace2	315.642984725656	0.514571154897059	0.303290237015962	1.69662947267893	0.0897667341037303	0.378130674823976	0.422358090248097	not-significant
Bach1	906.46557128601	0.156245143383487	0.181375167918993	0.861447270738133	0.388991750612769	0.691694753787351	0.160085518249098	not-significant
Bach2	131.467960314174	0.163172492822814	0.370682577443339	0.440194664524679	0.659796123730445	0.855063825496394	0.0680014665275814	not-significant
Bad	412.775976615499	-0.0617262131867028	0.0755511983432722	-0.817011702531116	0.413921740383583	0.710037035661214	0.148718997810771	not-significant
Bag1	2718.1249653531	-0.339298081520923	0.148553302522084	-2.28401574223154	0.0223706057863237	0.222721202193275	0.652238437850349	not-significant
Bag2	153.605653285818	0.35593941359898	0.378684974601955	0.93993540137978	0.347250697066773	0.659845843925338	0.180557514386076	not-significant
Bag3	1886.44566567957	0.143820219335029	0.213858273649096	0.67250247970772	0.501263862025014	0.76559609136417	0.116000292450787	not-significant
Bag4	434.708989485465	-0.386665123557047	0.165894684620144	-2.33078669423562	0.0197646100789415	0.213746635657511	0.670100712281086	not-significant
Bag5	424.266684110926	-0.0591416350186676	0.0802500165053794	-0.736967262987455	0.461142257781231	0.740273628540448	0.130607721620582	not-significant
Bag6	2809.62436271967	0.0263531990410713	0.0942753584482095	0.279534328745603	0.779834797014805	0.909446913430953	0.0412226466575406	not-significant
Bahcc1	326.064856037815	-0.292653048759372	0.133046685909668	-2.19962674574299	0.027833387987956	0.239187566451338	0.621261399775265	not-significant
Bahd1	500.756070820533	0.370148779253077	0.236590490332856	1.56451249892724	0.117697260015946	0.42083291127763	0.375890303485134	not-significant
Baiap2	1178.31853628939	-0.125843024387304	0.118535301333561	-1.06165018329163	0.288394522700848	0.6073383466206	0.216569297174873	not-significant
Baiap2l1	4130.47469271691	-0.163581434375505	0.281408456851626	-0.581295374721997	0.561041397363303	0.802460546213419	0.0955763109268467	not-significant
Baiap2l2	28.5751508094923	-0.320679857327175	0.333132660938623	-0.962619085212596	0.335738716238767	0.649729231207855	0.187267593960051	not-significant
Baiap3	6.21213804424291	0.775656013446483	0.572169829861924	1.35563948492996	0.175213902328521	0.496482210639255	0.304096308013751	not-significant
Bak1	983.591852653608	0.210243797822274	0.309010068877543	0.68037846982129	0.496264850024844	0.76267622582913	0.117659791243572	not-significant
Bambi	522.922078485505	1.19313523797569	0.908271303643719	1.31363308869187	0.188969708019679	0.514170087758699	0.288893192374612	not-significant
Banf1	939.490074484498	-0.0813026620728607	0.145920698628736	-0.557170181042774	0.577411160992164	0.811593101781949	0.0906616529530907	not-significant
Bank1	67.9341664633383	-0.0459344210490449	0.538647982740543	-0.0852772543866941	0.932040974020927	0.974855577067825	0.0110597194074641	not-significant
Banp	485.166896527077	0.777728297046937	0.270353040137325	2.8767137097918	0.00401839988039666	0.107949754097916	0.966778342621458	not-significant
Bap1	758.352368051902	0.0418942089338827	0.0721331337274236	0.580790085901333	0.56138193767251	0.802749050971319	0.0954201991942384	not-significant
Bard1	33.5413494617893	0.0415611235147844	0.560579586435227	0.0741395593426352	0.940899338056608	0.977604076826584	0.00983699599309491	not-significant
Barhl1	0.859958764191566	-1.28793404929964	1.47581132379252	-0.872695600403664	0.382829016397406	NA	NA	not-significant
Barx2	649.946615549452	0.116916668619692	0.302011757129447	0.387126215651199	0.698662770553598	0.873000760203933	0.0589853781131823	not-significant
Basp1	1128.33811426848	1.0421362870236	0.470238790575722	2.21618528268944	0.0266788153943844	0.235568884254273	0.627882075044133	not-significant
Batf	64.5082639739485	0.329268543006123	0.44764255008295	0.735561315485108	0.46199771218248	0.740753478937182	0.130326300185848	not-significant
Batf2	78.5046899429498	-0.397148198981283	0.664745430035179	-0.597444045550287	0.550210954278723	0.796609772933978	0.0987543699010022	not-significant
Batf3	24.3219963476698	0.392021573707823	0.469019000219148	0.835833033469118	0.403248840006331	0.703110000891939	0.152976724705389	not-significant
Bax	545.47540383857	0.206727141247771	0.201416211425201	1.02636793624997	0.304718185712138	0.622630414532464	0.205769668521802	not-significant
Baz1a	965.488047180445	0.519615113170329	0.423027421661228	1.2283248947073	0.219325029296989	0.547907999927584	0.261292358446398	not-significant
Baz1b	1733.23850665445	0.15568818063458	0.0908469673797544	1.71374108707206	0.0865762874026102	0.373504825328832	0.42770378313868	not-significant
Baz2a	2094.4283546362	0.115614299112338	0.194790369989237	0.593531903649683	0.552825238387113	0.797849173743026	0.0980792003812496	not-significant
Baz2b	835.904743839674	0.217087010151962	0.171497939819263	1.2658286763138	0.205574426033087	0.53299296443031	0.273278523673728	not-significant
Bbc3	113.726261236206	0.396734596720149	0.243258423760995	1.63091822509689	0.102907575601783	0.397032432499068	0.401174015453331	not-significant
Bbip1	253.395517570605	-0.279289557962169	0.144823755769172	-1.92847890512738	0.0537955856315237	0.306003074994404	0.514274209314526	not-significant
Bbof1	25.4552475623836	-0.3367000771657	0.311585713998703	-1.08060177998758	0.279874290417487	0.599666308047335	0.222090351095807	not-significant
Bbox1	797.146481251648	-0.620939626927816	0.370715071246003	-1.67497810337408	0.093938527930799	0.384663122256669	0.414919447610857	not-significant
Bbs1	125.981136912426	0.206368520333511	0.200794394810067	1.0277603641711	0.304062564975934	0.62221687857833	0.206058212169765	not-significant
Bbs10	40.3467819303248	0.189014244253875	0.187339189802881	1.00894129227716	0.313002790427491	0.631834882725695	0.199396400974258	not-significant
Bbs12	76.2552258134073	0.444943545441643	0.224867685403788	1.97869046698583	0.047850866931571	0.291952661881848	0.534687560709567	not-significant
Bbs2	202.796566574118	-0.160186318670029	0.117838885355838	-1.35936722573635	0.17403025121702	0.49583596173823	0.304661978136788	not-significant
Bbs4	141.31337579078	-0.281394890633656	0.134149694132349	-2.09761857791519	0.0359388526357077	0.261796951532508	0.582035414852941	not-significant
Bbs5	83.0761772419435	-0.0803131402188729	0.186071148917452	-0.431625970421146	0.666013279982338	0.857544406898477	0.0667433812891385	not-significant
Bbs7	106.608030294742	-0.356457018718488	0.153457767349547	-2.32283464613784	0.0201880370792075	0.214912296324568	0.667738735401378	not-significant
Bbs9	139.050105599528	-0.0342475825553646	0.0982861290298773	-0.34844777074244	0.727503931766781	0.886632755554397	0.0522562282659306	not-significant
Bbx	286.05551244622	0.115063553872734	0.164327019045505	0.700210802466215	0.483795666361253	0.754879922990851	0.12212212509909	not-significant
BC003965	287.094204688071	-0.0202840092934326	0.154374753823858	-0.131394601714324	0.895463158849669	0.962159393052777	0.0167529759984537	not-significant
BC004004	1166.29695855338	-0.332791774560326	0.108631400520899	-3.06349520455921	0.00218767711211968	0.0792921336964194	1.10076989542756	not-significant
BC005537	2139.32263136775	0.193429250378641	0.217048989854575	0.891177841962041	0.372833769696306	0.680138664097894	0.167402535950652	not-significant
BC005561	119.086589772826	-0.00902765305381708	0.133173132556663	-0.067788846597687	0.945953722464441	0.979472311546099	0.00900783645608	not-significant
BC005624	743.046022192504	0.138908435729343	0.084202108265845	1.64970258572122	0.0990037810920927	0.392086086156156	0.406618569107139	not-significant
BC016579	97.2787272681714	-0.00833614749013456	0.391226091001584	-0.0213077493599496	0.98300016214822	0.994207412069621	0.00252300340891204	not-significant
BC017158	365.742609747096	0.00792737092122978	0.0884109119170968	0.089665073567653	0.928553371362	0.973692651567946	0.0115781075900142	not-significant
BC024063	32.540130138927	0.299314191089594	0.329763749287114	0.907662506071861	0.364056559074976	0.673602300618323	0.171596438218418	not-significant
BC024139	5.14051944866655	0.228625178472082	0.688860209465895	0.331889076086055	0.739973019341651	0.892052850226785	0.0496094148145415	not-significant
BC024978	339.246126123316	0.130990428200024	0.133302260721043	0.982657214449977	0.325776175041261	0.64128157412063	0.192951238443431	not-significant
BC028528	105.293810970809	-0.26978455862287	0.392511729431252	-0.687328653881978	0.491875646103025	0.759236233938496	0.119623073731394	not-significant
BC030867	37.0136446977496	0.425108716118212	0.66311362838504	0.641079745493287	0.521470872980154	0.778057135629156	0.108988509980286	not-significant
BC031181	839.869247812222	-0.0942539352442793	0.0796050302020781	-1.18401984152276	0.236405208639196	0.562557816717121	0.249832836432861	not-significant
BC034090	161.451463628304	0.660868930846452	0.198423314084344	3.33060121435899	0.000866586526353385	0.0544679512248501	1.26385896011288	not-significant
BC035044	16.5975282881586	-0.481634736827175	0.573047806980259	-0.84047915542196	0.400639784075825	0.700944210668562	0.154316546887807	not-significant
BC048403	129.633069305203	0.0500300341354407	0.11414161039685	0.43831547462398	0.661157609798958	0.855357607043833	0.0678522779080224	not-significant
BC048671	1.48419093100748	-2.73193860031548	1.08357059345866	-2.52123730268037	0.011694295765282	NA	NA	not-significant
BC048679	7.41769905639975	-2.18225078480955	0.842959369237519	-2.58879711697547	0.00963118200569487	0.157568897829096	0.802529502799628	not-significant
BC049352	5.51204009357903	-0.337956927970331	0.794934717355001	-0.425137964907132	0.670736103515288	0.85954695758013	0.0657303925535764	not-significant
BC049715	5.96351829650336	-0.424486554895928	0.769335374937812	-0.551757489287739	0.581114516306956	0.812749517224363	0.0900432798039765	not-significant
BC049762	2.50351612516734	-0.899929344879722	0.649292576028124	-1.3860151464919	0.165742278523738	NA	NA	not-significant
BC051019	3.42920645021091	-0.376234849846809	0.632422829023253	-0.594910291944847	0.551903437324378	0.797733662244049	0.0981420814872108	not-significant
BC051142	2.08757772246992	0.500313282418719	0.808673560549132	0.618683863089304	0.536124642641256	NA	NA	not-significant
BC052040	103.035826143703	-0.00573805727576415	0.171627285243587	-0.0334332461625798	0.973329097870722	0.990089007461538	0.00432576124910691	not-significant
BC055324	76.9981460760816	0.116790325640541	0.332978169188896	0.35074469273776	0.725779893005159	0.886171095393358	0.0524824196349067	not-significant
BC067074	147.041240720883	-0.715365182824146	0.333560817053177	-2.14463194191691	0.0319822863230409	0.251206321664612	0.59996943567723	not-significant
BC107364	0.953618914121352	0.340008777771054	1.01164128128443	0.336096187513584	0.736798333298013	NA	NA	not-significant
BC147527	65.4745056933419	-1.58927809059879	0.707747612121801	-2.24554355730597	0.024733259275865	0.231173547035049	0.636061863305077	not-significant
Bcam	1968.43309640895	-0.0733835421790513	0.168810109865346	-0.434710588350348	0.663772511794811	0.856048879468878	0.0675014368677648	not-significant
Bcan	2.43987474678776	-0.920296007416568	1.20015266440586	-0.766815784950292	0.443191049921843	NA	NA	not-significant
Bcap29	315.865377230086	-0.389633204699629	0.136776668745673	-2.84868178376331	0.00439007656939606	0.112870910520686	0.947417971522059	not-significant
Bcap31	2251.21859463464	-0.0295802642894073	0.105050655246884	-0.281580959394203	0.778264841874852	0.908345033408371	0.0417491540754766	not-significant
Bcar1	516.640230526748	-0.39735298221649	0.164385175894767	-2.41720690478112	0.0156401240507801	0.197180220608734	0.705136651825379	not-significant
Bcar3	272.561520723963	0.207932040461273	0.355747332480048	0.584493603962399	0.558888267212668	0.801438756960065	0.0961296592493443	not-significant
Bcas1	95.8722849888304	0.225217594366827	0.422411378775935	0.533171229949968	0.593915055071003	0.820070684196174	0.0861487129414599	not-significant
Bcas2	606.617894711529	-0.0147821792802319	0.0843919114231592	-0.175161091044743	0.860953056467011	0.947172802984975	0.0235707807258062	not-significant
Bcas3	638.160557094855	0.166971280281128	0.194797461599321	0.857153265295475	0.39136018688829	0.693111163290271	0.159197106323413	not-significant
Bcat1	253.810868306335	0.045340333421824	0.376362271763022	0.120469921731083	0.904110905070585	0.965043539963516	0.0154530921076815	not-significant
Bcat2	1212.10054352767	-0.629512500203322	0.27924102628608	-2.25436966972895	0.0241729217208367	0.229316868838334	0.639563996844673	not-significant
Bccip	596.786257059087	-0.114601409434792	0.132548953579622	-0.864596862818311	0.387260095014507	0.690074175999094	0.161104224486394	not-significant
Bcdin3d	61.6663139286055	0.226234073284867	0.164740651802245	1.37327411789313	0.16966714560875	0.491564193476574	0.308419759516043	not-significant
Bche	367.507804469919	-0.729668398665126	0.412341252063272	-1.76957409673181	0.0767981171533014	0.354764628928271	0.450059687112681	not-significant
Bckdha	1021.19980919424	-0.299581730735415	0.173086819673193	-1.73081769773723	0.0834842843602241	0.36822108311266	0.433891348864716	not-significant
Bckdhb	612.447422857229	-0.402067838198728	0.176298391715163	-2.28060979052112	0.0225715474395196	0.223048820205942	0.651600069572798	not-significant
Bckdk	1428.57179032428	-0.578955174404443	0.222500949691181	-2.60203462146116	0.00926724962248919	0.155394241168773	0.808565079968611	not-significant
Bcl10	548.765719689945	-0.0130626735261252	0.148035531611245	-0.0882401230565984	0.929685828086271	0.974038691688064	0.0114237913217199	not-significant
Bcl11a	280.663864420898	0.18948413868005	0.417056363529306	0.454337003940079	0.649586286283512	0.851057756226766	0.0700409659325253	not-significant
Bcl11b	523.10848116813	-0.174741270719614	0.318202600266719	-0.54915098296854	0.582901839837671	0.813646280595543	0.0895643565017073	not-significant
Bcl2	256.310905936889	0.0785864781407448	0.186700075807182	0.420923654160197	0.673810831881251	0.861392155197723	0.0647990877276493	not-significant
Bcl2a1a	59.4835654016987	2.20517390068957	0.92129640869011	2.39355529869574	0.01668596583095	0.200445464941266	0.698003765171821	not-significant
Bcl2a1b	141.82849206005	2.05179018197659	1.02207000037352	2.00748498755149	0.044698047551256	0.286575665374324	0.542760690569331	not-significant
Bcl2a1c	2.84274584639536	-0.689324456807186	1.66550785387096	-0.413882441445751	0.678960203570993	NA	NA	not-significant
Bcl2a1d	95.4744963298436	0.811374762550713	0.779670519451773	1.0406636422796	0.298031682833399	0.616984641679711	0.209725646528783	not-significant
Bcl2l1	1131.26910833921	0.361088123406682	0.188365683091285	1.91695279883699	0.0552439284607643	0.31015769319173	0.508417442068644	not-significant
Bcl2l10	6.74565484444716	-0.437761794475404	0.71739072885749	-0.610213899993633	0.541720123174743	0.790666207670326	0.102006822143334	not-significant
Bcl2l11	245.617097099832	0.841608048732221	0.413690941769625	2.03438838939068	0.0419124515728251	0.279253283009602	0.554001712448439	not-significant
Bcl2l12	124.755825885306	0.00384276263848584	0.140357719653	0.0273783490354939	0.978157966741748	0.992501551475916	0.00326880567628058	not-significant
Bcl2l13	1178.45104220751	-0.180139317355767	0.115787439245859	-1.5557759851072	0.119761370579348	0.423510121092988	0.373136206390387	not-significant
Bcl2l14	41.2298723546863	-0.939217103452514	0.379605440632747	-2.47419294593612	0.0133537555465967	0.183847053106633	0.735543327066727	not-significant
Bcl2l15	28.5869415907359	-0.890765669805807	0.551096676988251	-1.61635100881727	0.106018444180346	0.401410705234851	0.396411049480752	not-significant
Bcl2l2	821.294073915233	-0.0663357705832851	0.0809113974996359	-0.819856937751985	0.412297667839661	0.708696195585454	0.149539898606734	not-significant
Bcl3	323.729132369679	0.0570914971630663	0.498087373014776	0.114621450484698	0.908745176739255	0.966497767425301	0.0147991448387309	not-significant
Bcl6	1820.64477406484	-0.176416117146946	0.229569556029795	-0.768464774676175	0.442211110364825	0.727048430156011	0.138436658949801	not-significant
Bcl6b	122.25052975671	0.176418440782098	0.255314020839912	0.69098610488265	0.489574273187142	0.757634964755403	0.120539990908249	not-significant
Bcl7a	360.492703295647	0.233303347123053	0.279537412575447	0.834605089077603	0.40394009585382	0.703529899280741	0.152717440778335	not-significant
Bcl7b	532.164201700071	-0.112250249775525	0.124949629854305	-0.898364004010353	0.368991520378246	0.677198023144462	0.16928431834028	not-significant
Bcl7c	693.705809318835	-0.149957047374321	0.0883905354607836	-1.69652832843005	0.0897858700078997	0.378130674823976	0.422358090248097	not-significant
Bcl9	384.219746923818	-0.0642579522034599	0.2842807074416	-0.226036978667152	0.821172659691828	0.928524603318773	0.0322065841762031	not-significant
Bcl9l	1867.44384079413	-0.0371735103021223	0.115259025674159	-0.322521469227175	0.747057675891425	0.894828255405035	0.048260310926828	not-significant
Bclaf1	1538.41692598848	0.0552937387435551	0.088447998109008	0.62515534467392	0.531869106929827	0.784333961174126	0.105498979901037	not-significant
Bclaf3	185.465182202974	-0.00272344813900034	0.150940632167493	-0.0180431743255072	0.985604410877445	0.99550716609574	0.00195560938379901	not-significant
Bco1	44.756822967925	0.266590725566644	0.380112440420883	0.701347015297524	0.483086479524272	0.754215109270949	0.122504771576022	not-significant
Bco2	25.8721761629679	-0.426060270392205	0.3946520773039	-1.07958451226932	0.280327241283892	0.5999933884148	0.221853535267672	not-significant
Bcor	560.814949288756	0.0429503841657241	0.15587789200047	0.275538651533692	0.782902434944392	0.91099649856385	0.0404832922446977	not-significant
Bcorl1	270.658393534361	0.0110341998577325	0.131141236570899	0.0841398186127905	0.932945266197627	0.975173031724347	0.010918317577585	not-significant
Bcr	770.278056289278	0.605271199514404	0.304443303903875	1.98812452681013	0.0467979194001793	0.289929435539716	0.537707689979579	not-significant
Bcs1l	268.681993134819	-0.358551750456729	0.198364318023293	-1.80754156810917	0.0706778795159394	0.341406837770558	0.46672778498964	not-significant
Bdh1	325.317694517978	0.417111194237798	0.588424010447449	0.708861614808373	0.478410357465463	0.751028896234398	0.124343352964247	not-significant
Bdh2	89.9227705710615	-0.450713381210157	0.374068967478948	-1.20489380406976	0.228244300824079	0.555458784158234	0.255348160803627	not-significant
Bdkrb1	7.42088433448272	1.75057450454224	0.999934369442058	1.75068940326456	0.0799994257375095	0.361013783452386	0.44247621647928	not-significant
Bdkrb2	61.6482628586424	0.299218233362275	0.384893825502407	0.777404607547813	0.436920094920068	0.723078564314966	0.140814512947817	not-significant
Bdnf	16.7555440720114	-0.146477455994386	0.480509002116283	-0.304838109898591	0.76048945455633	0.89963192445033	0.0459351415349686	not-significant
Bdp1	607.527297925196	0.155044275435795	0.14242647981862	1.08859164133835	0.276334004431738	0.596409916760918	0.224455143960258	not-significant
Bean1	60.0835889390697	1.01596308271555	0.894060079123933	1.13634766436621	0.255811089817917	0.580395239126983	0.236276158655667	not-significant
Becn1	1419.03226516226	0.0807946893606704	0.0920864803059466	0.877378406604742	0.380281137774475	0.684785728952917	0.16444529900494	not-significant
Begain	62.3856147460627	1.03563300251595	0.56087445400732	1.84646135176346	0.0648252460889364	0.329259662477837	0.482461471341935	not-significant
Bend3	154.973833481515	0.290652120970875	0.288176715840743	1.00858988597642	0.313171359863245	0.631834882725695	0.199396400974258	not-significant
Bend4	72.5158413701516	0.40990070900089	0.371739183824681	1.10265671964838	0.270176268685604	0.592780232663703	0.227106287127603	not-significant
Bend5	32.8431736506107	0.568401567565723	0.436366073983354	1.30257964918557	0.19271830929973	0.517323752645583	0.28623758073245	not-significant
Bend6	33.0210219077966	0.0575583165394274	0.403398777529599	0.142683418358163	0.886540212947269	0.958032137398072	0.0186199221734954	not-significant
Bend7	41.0859342483685	0.103112667063641	0.235931557467431	0.437044828468424	0.662078837713089	0.855820862179867	0.0676171310103416	not-significant
Best1	0.693410231887813	1.44692109178207	1.61759908793496	0.894486837050101	0.37106146939853	NA	NA	not-significant
Best2	32.3758697530473	1.12712667626877	0.514872068159777	2.18913929492675	0.0285867172302311	0.24023663943639	0.619360755919131	not-significant
Best3	38.8107080737359	-0.850153163230814	0.689917922149681	-1.23225261431369	0.217854734721206	0.546054583626119	0.262763943041065	not-significant
Bet1	482.845532302736	-0.198326664500193	0.118969952015031	-1.66703155831429	0.0955081298635738	0.387036771737425	0.412247771404864	not-significant
Bet1l	380.704121820848	-0.014357735909375	0.113283410472117	-0.126741734288702	0.899144812985265	0.964002452565143	0.0159218611862219	not-significant
Bex1	60.9813983918101	0.0724978636282789	0.433378080554526	0.167285487848196	0.867145422259059	0.949749255098447	0.0223910383963122	not-significant
Bex2	2.82086761283457	-0.248459158254175	0.687094349351318	-0.361608501785444	0.71764461053044	NA	NA	not-significant
Bex3	245.52468354163	0.674548430151117	0.303311518778368	2.22394597102003	0.0261520795787368	0.23418198318573	0.630446520467774	not-significant
Bex4	1.7271011778092	-0.258151677516518	1.05839591513131	-0.243908422005286	0.807301746325954	NA	NA	not-significant
Bex6	2.39289250360979	0.224587339395899	0.938282664416685	0.239360000896447	0.810826443249047	NA	NA	not-significant
Bfar	540.31084312458	-0.0223110779700888	0.131924500928408	-0.169120048308513	0.865702215798098	0.949522007638564	0.0224949649077706	not-significant
Bfsp1	58.5278637513625	0.232354504681615	0.280201538954741	0.829240644246234	0.406968250302623	0.70546963998387	0.151521671450647	not-significant
Bfsp2	2.1219268384541	-0.213075081718312	0.795317230916206	-0.267912065067231	0.78876700650721	NA	NA	not-significant
Bglap2	0.695439642469137	-0.0454739098245468	1.9818529586964	-0.0229451481882178	0.981694026816974	NA	NA	not-significant
Bglap3	66.1517223737907	0.231826599301637	0.511845823090318	0.452922713917957	0.650604394495134	0.85110267376757	0.0700180451316741	not-significant
Bgn	12642.6290094029	0.610693377087266	0.448123685621238	1.36277861823049	0.172952291746071	0.495165097689467	0.305249974680726	not-significant
Bhlha15	9.49681846920371	0.230919011252885	0.892901657189757	0.258616399010458	NA	NA	NA	not-significant
Bhlha9	54.0113306580136	1.16017478059078	1.34967309438069	0.859596879734155	0.390011295623237	0.692804022552762	0.159389599386501	not-significant
Bhlhb9	143.252197543712	0.213471709231346	0.251054480815847	0.850300335360003	0.395158130177793	0.696922382518133	0.156815587355522	not-significant
Bhlhe22	41.4539371628791	0.600282030939853	0.306942700038215	1.95568107944941	0.0505027349521378	0.299524845903997	0.523567146592025	not-significant
Bhlhe40	1491.39679057623	0.326449141363611	0.425717481196028	0.766821086243561	0.443187897552967	0.727433689967505	0.138206589137558	not-significant
Bhlhe41	529.08012137707	0.0347613219879818	0.35176228582825	0.0988204915320404	0.921280798238854	0.971099464458575	0.0127362853821923	not-significant
Bhmt	1.97278855105168	-1.06557612580603	0.97753794098742	-1.09006114353953	0.27568621113867	NA	NA	not-significant
Bicc1	833.961504180866	0.0650647619306214	0.262561307679258	0.247807883445279	0.804283055042128	0.919772508534977	0.0363195753773192	not-significant
Bicd1	27.0898492154199	-0.183304136230423	0.251227973205663	-0.729632667459227	0.465614748490225	0.743088266701335	0.128959596112203	not-significant
Bicd2	2128.22408122535	0.2822343134564	0.136219335752672	2.07191080397603	0.0382737602241688	0.270502349275955	0.567828958752779	not-significant
Bicdl1	798.669326594652	-0.342629969919737	0.260161355392888	-1.31699025553702	0.18784189090199	0.513276144276242	0.289648920134227	not-significant
Bicdl2	559.568904243044	0.0995260182629734	0.485328584901619	0.205069351691181	0.837517941355152	0.935686472600355	0.0288696491568234	not-significant
Bicra	491.32761173302	0.196775430470152	0.143881210276543	1.36762423732707	0.171429725789487	0.493025660908514	0.307130476055544	not-significant
Bicral	506.832923291143	0.0658619922493608	0.105410426664604	0.624814777184437	0.53209263093057	0.784374122733029	0.105476742566253	not-significant
Bid	146.352580723429	0.0543331771662664	0.280610213251904	0.193625087756487	0.846469452742845	0.940430091933108	0.0266734827463657	not-significant
Bik	19.123251980736	-0.0582869107017374	0.285409742188822	-0.204221868022907	0.838180123243798	0.936100551280664	0.0286774989959651	not-significant
Bin1	4257.84652782843	-0.899985247710691	0.414609097099265	-2.17068379349915	0.0299550830972074	0.244911533619316	0.610990762162835	not-significant
Bin2	180.956585002893	0.706924342197428	0.569045361127672	1.24229875241672	0.214126355501606	0.541879344953836	0.266097402860158	not-significant
Bin3	545.457711969934	-0.0293528968883577	0.161431465040979	-0.181828845330162	0.855717046552996	0.944141732042734	0.0249628056768066	not-significant
Birc2	535.969468748679	0.0832685429763394	0.0983011421505896	0.847076047690052	0.39695273483551	0.698007977294916	0.156139613945084	not-significant
Birc3	680.718049880092	-0.0206391661344208	0.280148140903722	-0.0736723294605542	0.941271116830451	0.977604076826584	0.00983699599309491	not-significant
Birc5	172.261649536348	0.180927292703512	0.525722763107834	0.344149626761361	0.730733762956902	0.888240444912648	0.0514694556585398	not-significant
Birc6	1882.53789419906	0.0987549528726961	0.127636022797788	0.773723206881432	0.43909449332504	0.724900473177798	0.13972161676254	not-significant
Birc7	5.92615825228588	-1.02012614215046	0.701094581381389	-1.45504781985402	0.145656023355588	0.462212800737686	0.335158031135664	not-significant
Bivm	228.614317525111	0.123521242867478	0.098915913995149	1.24874995214153	0.211756544360436	0.538881803065945	0.268506481390943	not-significant
Blcap	603.25182052267	-0.15975848894546	0.119144168754547	-1.34088382684162	0.179958174010048	0.503527219679401	0.297977047380397	not-significant
Blk	14.1180003995633	-0.553914340862525	0.562994135730927	-0.983872310043489	0.325178299935173	0.641152447335651	0.193038695652821	not-significant
Blm	89.005090858427	0.30653855005338	0.450005598860308	0.681188302611622	0.495752348637569	0.762622633291807	0.117690309778482	not-significant
Blmh	2187.28715216761	0.0212881621860358	0.310571525491099	0.068545119042621	0.945351704706558	0.97914307751387	0.00915384217583205	not-significant
Blnk	653.435714845362	0.278115718522032	0.26493740563999	1.04974123170795	0.293837101332565	0.612430325461191	0.212943312659636	not-significant
Bloc1s1	711.778149164364	-0.280551470076011	0.164829805303352	-1.70206759365933	0.0887426979338927	0.377036884881692	0.423616161420181	not-significant
Bloc1s2	287.546674431823	0.247101986861197	0.188262047536297	1.31254275673144	0.189337069460783	0.514250419415658	0.288825345428413	not-significant
Bloc1s3	244.908223677701	0.264978862889175	0.107537623655574	2.4640572655563	0.0137374161273669	0.185768916565002	0.731026951771942	not-significant
Bloc1s4	238.93775496885	-0.0956471710028752	0.077585709552046	-1.23279366206883	0.217652756564281	0.545976406296842	0.262826124395049	not-significant
Bloc1s5	223.871112665152	-0.253937796635137	0.106465410936617	-2.38516711109411	0.01707136466338	0.200938552116948	0.696936731418011	not-significant
Bloc1s6	626.219207252587	0.0995568052026494	0.138084656040235	0.720983837434049	0.470919458963033	0.747237212862157	0.126541508113266	not-significant
Blvra	328.444530639628	-0.0952202308258414	0.234695818091924	-0.405717628886536	0.684950087720468	0.867421581098751	0.061769776981461	not-significant
Blvrb	809.149916879856	-0.467479742063464	0.244045033563269	-1.91554704161709	0.0554227759401447	0.310616287036211	0.507775775959343	not-significant
Blzf1	736.137767192904	-0.136922204264753	0.156800216074491	-0.87322714019543	0.382539284521509	0.686375375749372	0.163438305532308	not-significant
Bmerb1	0.658530590717244	0.878193780561731	1.95231446540119	0.449821888904186	0.652838873426748	NA	NA	not-significant
Bmf	270.606649803394	0.514008449480886	0.169440046889397	3.0335712183579	0.00241677659423626	0.0834336006096595	1.07865901386356	not-significant
Bmi1	683.630255570119	0.100008863138777	0.103424842550111	0.966971383981764	0.333558339171214	0.647982072595125	0.188437009377422	not-significant
Bmp1	3313.78206110559	0.559713911503516	0.237777990506857	2.35393490503644	0.0185758637498621	0.208953646428887	0.679950045625278	not-significant
Bmp15	1.8752653165377	0.291775088479869	0.909528333750012	0.32079823976112	0.748363293421952	NA	NA	not-significant
Bmp2	335.724110520178	0.770032386311553	0.41240152838447	1.86719091301154	0.0618749321301105	0.322678275748021	0.49123027240318	not-significant
Bmp2k	721.684107955355	0.509029593195577	0.310952510977748	1.63700107001871	0.101630245989728	0.396112619336702	0.402181321642677	not-significant
Bmp3	250.221629020704	-0.283363933912797	0.268152510117144	-1.05672676265088	0.290636307201824	0.609197867647897	0.215241625477775	not-significant
Bmp4	402.163450854761	0.38232647373874	0.316693479869952	1.207244537828	0.227337982925964	0.554799511096789	0.255863930309748	not-significant
Bmp5	26.3401661870978	-0.823778496838196	0.520495437878475	-1.58268149322479	0.113494078552548	0.413232198538481	0.383805846148595	not-significant
Bmp6	127.128271339759	0.37423589937256	0.357179929468052	1.04775175898016	0.294752993814313	0.61318516352794	0.212408361769224	not-significant
Bmp7	979.29970748131	0.554414622115843	0.369351336503373	1.50104945433379	0.133342770838341	0.444193632118704	0.352427671711749	not-significant
Bmp8a	52.1477146035083	1.23338745985296	0.97511279448272	1.26486645117528	0.20591920546922	0.533540700311234	0.272832445505915	not-significant
Bmp8b	0.608008702849442	-0.858238124161651	1.83649159959246	-0.467324829774394	0.640267494447799	NA	NA	not-significant
Bmper	142.175755428329	0.780222740750761	0.375170630627188	2.079647704423	0.0375578580199417	0.267956502974339	0.571935698700231	not-significant
Bmpr1a	2136.27378974085	0.344304381098091	0.199163170698166	1.72875527082207	0.0838529046327143	0.368847596839687	0.43315304176413	not-significant
Bmpr1b	39.6357074173306	0.598530378966628	0.310733461677086	1.92618579195253	0.0540811792510362	0.306972148135143	0.512901026672449	not-significant
Bmpr2	2096.80352983087	0.177181618361889	0.105588631313661	1.67803688860739	0.093339897880741	0.383506344136184	0.416227447358943	not-significant
Bms1	769.653117795598	0.250971788927078	0.104904731981299	2.39237815289226	0.0167395852887932	0.200445464941266	0.698003765171821	not-significant
Bmt2	258.689036512064	0.0533142573787529	0.18503899798601	0.288124438410458	0.773251486322976	0.90586717658945	0.0429354763883922	not-significant
Bmx	26.1093404378726	-0.513786574706177	0.392627541391705	-1.30858516161401	0.190674909921307	0.516042627866945	0.287314421855869	not-significant
Bmyc	145.965559066151	-0.208532277128399	0.199376862173224	-1.04592014768103	0.29559790139881	0.613874599342829	0.211920336310969	not-significant
Bnc1	349.373920892317	1.34029257299318	0.680635789259134	1.96917733998689	0.0489327300620422	0.295147455589314	0.52996095639767	not-significant
Bnc2	382.636864048309	0.885946047440816	0.534770600329191	1.65668428087754	0.097583322673406	0.389650719363408	0.409324517640453	not-significant
Bnip1	226.79616951333	-0.227016705302414	0.107867277426814	-2.10459289154156	0.0353267609340514	0.261071357101815	0.583240773274669	not-significant
Bnip2	1754.52905734384	0.0643761699294397	0.0656477051585196	0.980630926457985	0.326774777662903	0.641982306558978	0.192476941198578	not-significant
Bnip3	2317.76049673498	-0.427926863389027	0.348311924201327	-1.22857368254118	0.219231687753017	0.547907999927584	0.261292358446398	not-significant
Bnip3l	3690.6143829414	0.324181266714551	0.201946196027447	1.60528533387423	0.108431025262338	0.406212140764812	0.391247100654577	not-significant
Bnipl	801.524551542516	0.00035426451322353	0.303140232058217	0.0011686489477764	0.999067553259817	0.99973334064971	0.000115824127858623	not-significant
Boc	548.284714586618	0.020266750031707	0.150302490424821	0.134839748659016	0.892738577921532	0.961170243129312	0.0171996829833912	not-significant
Bod1	862.697354242349	-0.339910150508932	0.204635610291069	-1.66105083091575	0.0967032383134568	0.389229213570113	0.409794571239855	not-significant
Bod1l	679.239203721329	0.0544064938778762	0.0880335277666892	0.618020148210656	0.536562057331127	0.78752957637153	0.10373312691773	not-significant
Bok	458.356331425629	0.352842097780938	0.230568242019148	1.53031525370105	0.125938714390559	0.434492642093394	0.362017573703909	not-significant
Bola1	175.48420390136	-0.172908865251401	0.159209820651948	-1.08604396728391	0.277459540582147	0.597307667419186	0.223801910338362	not-significant
Bola2	328.071303483572	-0.0102949249368866	0.181094247288611	-0.0568484371592411	0.954665929023717	0.983507462363843	0.00722234052233241	not-significant
Bola3	650.131439192918	-0.797975006405484	0.27909333306025	-2.85916900147959	0.00424752429792265	0.111299062914747	0.953508492203187	not-significant
Bop1	726.166388228027	0.305698405431082	0.277599613472518	1.10122057306591	0.270800669877141	0.592975072672236	0.226963563007473	not-significant
Bora	115.32220730314	0.20658971102178	0.391881331125122	0.527174158637882	0.598072652068561	0.822611418849735	0.0848052662479354	not-significant
Borcs5	150.039847795804	-0.214543154418458	0.170881943465134	-1.25550511697119	0.20929545171085	0.536557953684835	0.270383362968805	not-significant
Borcs6	370.345974383693	-0.0688110586389088	0.133550650843411	-0.515243154596008	0.606383116447252	0.82753203163053	0.0822151868076521	not-significant
Borcs7	177.938447014094	-0.445110616153005	0.129124995210696	-3.44712977860489	0.000566576347120193	0.0431724512789599	1.36479329193436	not-significant
Borcs8	398.467649073266	0.0819442776186681	0.154745053580755	0.529543760672806	0.596428295922748	0.821738753936702	0.0852662308260818	not-significant
Bpgm	595.589475225638	0.2678862897497	0.252843953312556	1.05949256938943	0.289375511522428	0.608229135178621	0.215932780271723	not-significant
Bphl	205.574008750215	-0.27452826470004	0.187758391168447	-1.4621357958577	0.14370400126589	0.460205546480829	0.337048151439861	not-significant
Bpifa2	1.55192179143414	-0.874146332950532	1.16874634835812	-0.747935028142378	0.454499348073639	NA	NA	not-significant
Bpifb4	5.10881493385503	2.35423884693129	1.39569313379723	1.68678829889072	0.0916440662068758	0.380714473274773	0.419400612694723	not-significant
Bpifb5	0.808431665549579	-1.30896498870956	1.59760065242653	-0.819331781519631	0.412597144651056	NA	NA	not-significant
Bpifc	1154.35356471597	-0.273306750916874	0.383619848423804	-0.712441632099648	0.476191343031965	0.749821931536097	0.125041861052624	not-significant
Bpnt1	301.909822466722	0.217780039669128	0.126161247763546	1.7262039138777	0.0843107341794727	0.369494039742745	0.432392562756879	not-significant
Bptf	1290.7739994063	0.173540915430133	0.122172452233681	1.42045864069421	0.155474201260864	0.473866100028623	0.324344359241331	not-significant
Braf	887.527335960885	0.563092458922753	0.41409049580178	1.3598294687553	0.173883894693076	0.49583596173823	0.304661978136788	not-significant
Brap	997.528489616694	0.162377797254118	0.133439663060318	1.21686306402556	0.223656320860671	0.552108185971629	0.257975813635171	not-significant
Brat1	342.3838453573	0.305959603664	0.0970639248774108	3.15214539336235	0.00162075548946984	0.0692677961061119	1.1594686300935	not-significant
Brca1	88.3714818089496	0.346602313227064	0.584771166684034	0.592714437670526	0.55337227753473	0.798159717170823	0.0979101946826556	not-significant
Brca2	76.3428449026391	0.0948846887734459	0.256328346020788	0.370168536747593	0.711256918150668	0.879448806436977	0.0557894361712975	not-significant
Brcc3	341.530753266715	-0.124587028919811	0.0876304085205056	-1.42173283250936	0.155103824945928	0.473592035164295	0.324595610156089	not-significant
Brd1	1430.10414464953	0.331045159991039	0.208787288048148	1.58556185621175	0.112838734721162	0.412348956511899	0.384735100122792	not-significant
Brd2	2921.87771761869	0.0681707160548385	0.0765033802167566	0.89108109813829	0.37288566453166	0.680146807242012	0.167397336273628	not-significant
Brd3	1045.84125532085	0.0717341957726605	0.0767256283920105	0.934944389196169	0.349816959346726	0.662259029813425	0.178972111443102	not-significant
Brd3os	45.1673871599568	0.219624628704025	0.222467001198732	0.987223397270644	0.323533134106883	0.64064631764487	0.193381665780836	not-significant
Brd4	1488.25448470208	0.129479613562792	0.137664299702201	0.940546051829598	0.346937539324095	0.659686606350817	0.180662333331979	not-significant
Brd7	1089.7903457185	0.0283954089278995	0.0761754462861607	0.372763276256096	0.709324637334543	0.878357995286283	0.0563284411676256	not-significant
Brd8	606.342020054283	0.148553371196036	0.0989271782370084	1.50164367207699	0.13318915825539	0.444193632118704	0.352427671711749	not-significant
Brd9	684.982583159915	-0.0662785230928144	0.0778422540470512	-0.851446607041375	0.394521311007178	0.696183333532649	0.157276377836336	not-significant
Brdt	46.6569175890541	0.171193257410955	0.245787204492541	0.696510047235394	0.486109467365821	0.756054658594462	0.121446806260854	not-significant
Brf1	975.760142507654	0.0944417134031463	0.108820717138002	0.867865199632709	0.385468132004537	0.688882216670501	0.161855026311224	not-significant
Brf2	113.04714038	0.0709662409062133	0.11626092667648	0.61040491362753	0.541593614020952	0.790666207670326	0.102006822143334	not-significant
Bri3	1094.53944098318	-0.203458123022508	0.190143637962518	-1.07002330029372	0.284608820917424	0.603901154061343	0.219034140449649	not-significant
Bri3bp	312.088536580081	0.198211838525914	0.23833658141599	0.8316467297983	0.405608377199928	0.705050230308559	0.151779941208981	not-significant
Bricd5	1.55746906723367	-0.602253134251708	0.979177562110298	-0.615060186789562	0.538514973578393	NA	NA	not-significant
Brinp1	4.19293178140903	1.80108587357386	0.921978189938482	1.95350160473323	0.0507601873188007	0.299524845903997	0.523567146592025	not-significant
Brinp2	13.7075125155643	0.95340716578934	0.477446345848323	1.99688860136804	0.0458372857138012	0.289041002742035	0.539040544781519	not-significant
Brinp3	15.4684205143664	4.33200852338075	1.52446351176984	2.84166101053574	0.00448791835258314	0.11297614542823	0.947013246804568	not-significant
Brip1	39.5290033699886	0.225823233847827	0.370744759727317	0.609107014793467	0.542453508247833	0.791111028816913	0.101762560979331	not-significant
Brix1	620.533282668167	0.13019935740459	0.18823880573021	0.691671182780429	0.489143847993979	0.757594472376316	0.120563202728677	not-significant
Brk1	2036.89296191976	-0.102535353975719	0.0787959433334947	-1.30127706627928	0.193163634318765	0.517708950860083	0.285914326276522	not-significant
Brms1	490.131474598314	0.117228739371232	0.136438298222275	0.859206988790284	0.390226328272215	0.692811683763959	0.159384796869133	not-significant
Brms1l	334.675688430194	0.031706111051545	0.0778448284429466	0.40729887502781	0.683788488941267	0.866884137629855	0.0620389437584917	not-significant
Brox	838.568353795838	0.120624224856541	0.111845550317007	1.07848926054413	0.280815471894183	0.600797015494127	0.221272233390125	not-significant
Brpf1	725.700184099512	0.0566565090359635	0.139567371769899	0.405943798450053	0.684783895618425	0.867421581098751	0.061769776981461	not-significant
Brpf3	724.863467813778	-0.0171114062153886	0.10742016143673	-0.159294177056949	0.873437108219575	0.952580426977462	0.0210983463421827	not-significant
Brsk1	73.194901292001	0.415795382884111	0.240168708797917	1.73126376439809	0.0834047311536994	0.368216558255607	0.433896685692545	not-significant
Brsk2	4.44004397702821	-0.695083909391969	0.575987243030039	-1.20676962520109	0.227520876870721	0.554838028406669	0.255833780184956	not-significant
Brwd1	981.989255073775	0.0760872183461526	0.132701439553575	0.573371461546462	0.566393209051866	0.805816300855348	0.0937639515171085	not-significant
Brwd3	383.376875697108	0.335553162992987	0.282142519394069	1.18930377354545	0.234320150954709	0.560432933242565	0.251476351785145	not-significant
Bscl2	1871.64919248138	-0.23352097293625	0.134523273329785	-1.73591503652881	0.0825788586663084	0.366752008036197	0.43562749963423	not-significant
Bsdc1	863.838664365052	0.0537000700781754	0.087008732261819	0.617180237916648	0.537115849086484	0.787927655267838	0.103513656064145	not-significant
Bsg	8408.07649408696	-0.201503903059584	0.129558788866891	-1.55530863495961	0.119872581821874	0.423802900140998	0.372836075678734	not-significant
Bsn	70.5864127906264	-0.380546444830523	0.252930491786633	-1.50454949951841	0.132439938094905	0.443241199855312	0.353359878157315	not-significant
Bsnd	1.71816899100279	-0.537192678206016	2.46652390408027	-0.217793420658669	0.827590071076233	NA	NA	not-significant
Bspry	275.224076700029	0.403823184400315	0.495838402085198	0.814424987459781	0.415401528781813	0.71120158912259	0.148007281640766	not-significant
Bst1	303.954106221771	-0.516055731630657	0.533799884664889	-0.966758791929354	0.3336646290089	0.648109786131761	0.18835142086912	not-significant
Bst2	808.346163756143	-1.06020189633911	0.594776718431144	-1.78252084098993	0.0746643357010792	0.349867096059263	0.456096899677252	not-significant
Btaf1	906.46066709457	0.129847449341124	0.233643653811624	0.555749951786895	0.578381803539322	0.811730910517666	0.0905879158886842	not-significant
Btbd1	2186.6706652059	-0.280402947969758	0.162150913946683	-1.72927146165798	0.0837605217607357	0.368785105191438	0.433226627921548	not-significant
Btbd10	275.819932504771	0.0367865509777685	0.096699630746536	0.380420800925202	0.703633076342072	0.875400088026032	0.0577934140523336	not-significant
Btbd11	270.716054130329	0.505475469708863	0.281337529727384	1.79668695534033	0.0723853310106918	0.34626035872739	0.460597225376297	not-significant
Btbd16	2.99172508472038	1.2398623852923	0.732597504782552	1.69241961267711	0.0905659954538795	NA	NA	not-significant
Btbd17	9.05152209620987	1.03372209914057	0.838794693152125	1.23238988942088	0.217803475895718	0.546011725018375	0.262798031185178	not-significant
Btbd18	1.73362411717115	0.0633782126984503	0.845250254634753	0.0749815955108314	0.940229355319498	NA	NA	not-significant
Btbd2	810.630252700523	-0.174536208010722	0.133672656839429	-1.30569865324349	0.19165505616096	0.516065177081091	0.287295445157448	not-significant
Btbd3	1067.97951727314	-0.0175617024075324	0.149083374289577	-0.117797859695749	0.906227825456352	0.965345620572004	0.0153171693154184	not-significant
Btbd6	366.452493576575	-0.186213170858397	0.149324152268482	-1.24703986615366	0.212382880252913	0.539613726695272	0.267917011275546	not-significant
Btbd7	999.980223576208	0.175288713700858	0.129371692677981	1.35492324535916	0.175442012696743	0.496482210639255	0.304096308013751	not-significant
Btbd8	3.76573206142263	0.901976745187166	0.700321970420544	1.28794580676303	0.19776482854658	0.523963702882236	0.280698797336783	not-significant
Btbd9	567.615997166048	0.201862284588825	0.161415108921631	1.25057862264202	0.211088253973964	0.538295253911908	0.268979449292534	not-significant
Btc	529.841895180541	-1.01162977276909	0.452729167896561	-2.23451424053206	0.0254492566110215	0.232263054854091	0.634019866174996	not-significant
Btd	447.51625331373	-0.0839197468539801	0.134630555014117	-0.623333587573642	0.533065330370375	0.785156306730563	0.105043876511913	not-significant
Btf3	5510.48076974118	0.0346235430523416	0.150703901467714	0.229745499055704	0.818289537285678	0.92716536642045	0.0328427994920549	not-significant
Btf3l4	863.357412512129	-0.158322183524712	0.0949004740406526	-1.66829707780903	0.0952567677427214	0.387032073106166	0.41225304377732	not-significant
Btg1	3897.41894570573	0.138551065081751	0.141184777243166	0.981345636457117	0.326422324935299	0.641842101336673	0.192571798959887	not-significant
Btg2	1109.34152944858	0.124631974368896	0.19827307802945	0.628587479488183	0.529619159327316	0.783227185099779	0.106112246978759	not-significant
Btg3	746.07107686787	0.453406362112792	0.441770813957864	1.02633842659429	0.304732090395863	0.622630414532464	0.205769668521802	not-significant
Btk	207.810810168547	0.298345843788723	0.525007554250849	0.568269620833252	0.569851903773643	0.807189413055834	0.0930245428583407	not-significant
Btla	35.6904651014136	1.0839070956042	0.542549354896092	1.99780367596564	0.0457379486708578	0.289041002742035	0.539040544781519	not-significant
Btn1a1	1.86577664654269	1.25954383398616	1.57654529215871	0.798926513720081	0.424333024004456	NA	NA	not-significant
Btn2a2	0.541666992489689	0.869348973744994	1.64400162949087	0.52880055478669	0.596943812856428	NA	NA	not-significant
Btnl2	7.95003249653656	-0.320104843089775	0.617912878718732	-0.518042031675284	0.604428943777229	0.825954709526821	0.083043766168542	not-significant
Btnl6	1.12584009338651	-0.0763277625660409	1.37938069262768	-0.0553348056660403	0.955871733721573	NA	NA	not-significant
Btnl9	80.2544335346889	0.507824544746541	0.445223015086247	1.14060712842567	0.254033449492622	0.579239751310995	0.237141641592294	not-significant
Btrc	299.144516457688	-0.209953370309987	0.234501613552417	-0.895317380249314	0.370617452024125	0.678573809066851	0.168402906844235	not-significant
Bub1	94.4293516513017	0.170131220607995	0.638087168846828	0.266626926404838	0.78975642163819	0.91322192313281	0.0394236712276619	not-significant
Bub1b	178.738870220665	0.268432475697879	0.573543882541501	0.468024302706176	0.639767210427219	0.844757542307528	0.0732679219941228	not-significant
Bub3	992.809331247701	0.0684271304133338	0.114733638511185	0.59639989894213	0.550908107966553	0.796969426892694	0.0985583385618206	not-significant
Bud13	179.484283925122	0.120245624758144	0.159927847916496	0.751874212807073	0.452126707126365	0.734239856381224	0.134162044598272	not-significant
Bud23	402.299470364548	0.0377176588254609	0.153949492064494	0.24500021610763	0.806456264028151	0.920755465449458	0.0358556945664559	not-significant
Bud31	820.456280124518	0.136679085923165	0.132539653765576	1.03123165060406	0.302432201603235	0.621106785461567	0.206833726152262	not-significant
Bves	303.886496204568	-0.96570194996843	0.443889231595731	-2.17554714381523	0.0295891393078516	0.24347129579992	0.613552232849845	not-significant
Bysl	434.311578086878	0.119552716251197	0.179522449404584	0.665948557674617	0.505443981864519	0.767529603469739	0.114904864872781	not-significant
Bzw1	3232.34011502309	0.158829549624863	0.15783504475769	1.00630091288471	0.314270841489225	0.632498757285793	0.198940323439817	not-significant
Bzw2	1541.35734196757	0.131395082672132	0.153236794864278	0.857464310634455	0.391188330675785	0.693111163290271	0.159197106323413	not-significant
C030002A05Rik	2786.17960327348	0.0318812936459459	0.12540980875775	0.254216906649862	0.799327989943733	0.917914978896518	0.03719754309731	not-significant
C030006K11Rik	238.530562823845	-0.507325871639164	0.227343685086616	-2.23153711723234	0.0256455717177878	0.232451048967874	0.633668489661873	not-significant
C130026I21Rik	49.8010754624677	-0.514368189189664	0.905867013823598	-0.567818654769814	0.57015811148277	0.807335699283556	0.092945843182298	not-significant
C130050O18Rik	29.566017383785	0.855119134765161	0.578296200102855	1.47868710638782	0.139223959904393	0.45295252902744	0.343947311147718	not-significant
C130073F10Rik	0.617941446763566	-0.114202992551591	1.79672149367413	-0.0635618780950052	0.949319087204741	NA	NA	not-significant
C130074G19Rik	845.324711002149	-0.488612497063242	0.323203574439144	-1.51177937283377	0.130589998561428	0.440370685765672	0.356181598496685	not-significant
C1d	495.938477522923	-0.331749941184016	0.146232492422711	-2.26864724581889	0.0232897860635863	0.226618623408699	0.64470440289589	not-significant
C1galt1	259.044925006399	0.0432801151315857	0.287327759491569	0.150629772800827	0.88026777405382	0.955109751930536	0.0199467206475359	not-significant
C1galt1c1	298.89949342015	-0.056054388818247	0.122985652424615	-0.455779903697352	0.64854825669518	0.850331829629707	0.0704115641037157	not-significant
C1qa	5402.18973395453	-0.20655945779772	0.433007702436049	-0.477034141969396	0.633337809799924	0.841023229654544	0.0751920085166445	not-significant
C1qb	5323.46505515812	-0.1580592153553	0.420095122729418	-0.376246251868784	0.706733833228502	0.876848062588247	0.057075653265742	not-significant
C1qbp	987.444758095207	0.0116700454631163	0.159651582823165	0.0730969606235752	0.941728960261169	0.977604076826584	0.00983699599309491	not-significant
C1qc	4958.96770778178	-0.263707788736742	0.42945788337322	-0.614048080024571	0.539183555926684	0.789005763794938	0.102919824198446	not-significant
C1ql1	2.25250629551015	1.85017881755749	1.03021459701079	1.79591594113097	0.072507886764457	NA	NA	not-significant
C1ql3	25.4335766593723	-0.594514081850915	0.498201817718485	-1.19331977665897	0.232744160059927	0.5591737042534	0.252453259948646	not-significant
C1ql4	0.562004570459132	-1.83792509242786	1.87303704489821	-0.98125399998575	0.326467500816026	NA	NA	not-significant
C1qtnf1	2212.65918409598	0.0531496895703325	0.318001039476369	0.167136842250109	0.867262377791273	0.949783355414366	0.0223754455299888	not-significant
C1qtnf12	392.844641036198	0.442408119251712	0.260573215264866	1.69782653524851	0.0895405061157601	0.378130674823976	0.422358090248097	not-significant
C1qtnf2	210.503805599546	-0.188877876946358	0.334373700292858	-0.564870612673577	0.572161773536475	0.808586949897701	0.0922732721949641	not-significant
C1qtnf3	1462.62179529674	0.0940656945106623	0.508872988489912	0.184851026952332	0.853345883734533	0.943022718861503	0.0254778443174614	not-significant
C1qtnf4	72.8069025504767	-0.0628856115532628	0.349210418005955	-0.180079425786748	0.85709021440025	0.945004482787721	0.0245661313369242	not-significant
C1qtnf5	215.448003843103	0.951675610564509	0.324623350222005	2.93163017975655	0.00337188013553621	0.0987046967000963	1.0056621816525	not-significant
C1qtnf6	1380.40023766262	0.240818793109225	0.303010855828356	0.794753021144694	0.42675718336358	0.717124350176983	0.144405530645746	not-significant
C1qtnf7	109.412185804257	-0.101108342121642	0.325576373583669	-0.310551840751611	0.756141343475227	0.898206502792445	0.0466238050775205	not-significant
C1qtnf9	247.350175065649	-0.161976190501672	0.29053506444102	-0.557509954308988	0.577179059858046	0.81157682440933	0.0906703632834073	not-significant
C1ra	4125.87033233897	-0.1129576641692	0.307400632583927	-0.367460740791938	0.713275370931836	0.880650082870069	0.0551966196991005	not-significant
C1rb	18.218851976551	0.41507249370522	0.64784419956811	0.640698016563135	0.521718903081364	0.778196616914196	0.108910661554237	not-significant
C1rl	124.47036269363	-0.409575101785509	0.320781912612587	-1.27680235599867	0.201672033565748	0.528798882931304	0.276709470952982	not-significant
C1s1	3018.15871740125	0.088656618239306	0.325528224705799	0.272346947240691	0.785355261268491	0.91168020708435	0.0401574737924289	not-significant
C1s2	631.247787073242	0.0253815369900429	0.303877132096626	0.0835256566195713	0.933433577635059	0.97529103836572	0.0108657663575706	not-significant
C2	1049.40571155792	-0.347257230134504	0.339864913142089	-1.02175075068524	0.306898884249553	0.624951544979541	0.204153653957986	not-significant
C2cd2	2166.97952230907	-0.298405717516867	0.245505382402699	-1.21547525596566	0.224184880591819	0.552689501476575	0.257518784909984	not-significant
C2cd2l	460.638939346343	-0.0954570568096472	0.182212371600601	-0.523878021953874	0.600363382115953	0.823517613726965	0.0843271075292963	not-significant
C2cd3	389.076308558629	0.480909329389949	0.108970804541028	4.41319426258697	1.018565232328e-05	0.00387636825560254	2.41157497161634	not-significant
C2cd4a	16.7234321070527	0.595701612389356	0.463973852273114	1.28391203398829	0.199172736113058	0.525746850885402	0.279223319967725	not-significant
C2cd4b	6.53416808391975	-0.390285177099629	0.665868783995082	-0.586129259218302	0.557788655278659	0.800978696071699	0.0963790348540204	not-significant
C2cd4c	10.3037405833222	-0.313935386332445	0.45587975829022	-0.688636379710873	0.491052121407859	0.758877197534546	0.119828496499828	not-significant
C2cd4d	3.29656262077886	0.871216964252646	0.560984813774091	1.55301345573231	0.120419920022873	0.424956921381549	0.371655092901503	not-significant
C2cd5	270.489180552115	-0.109741479532207	0.159791267687191	-0.686780204704541	0.492221245870597	0.759536075661577	0.119451593639681	not-significant
C3	20884.8413800705	0.151552842566401	0.56971808506859	0.266013747041496	0.79022862175136	0.913425995098523	0.0393266330101658	not-significant
C330007P06Rik	509.4529418964	0.070964367582725	0.117033151774828	0.606361244711761	0.544274897687859	0.792377246202085	0.101068004096083	not-significant
C330018D20Rik	186.305844101334	-0.0851355199793972	0.133118491282865	-0.639546911619451	0.522467205957703	0.778586222266263	0.108693285753584	not-significant
C330021F23Rik	4.86341701588094	1.44074850464312	1.10287752043206	1.30635404018271	0.191432187628082	0.516065177081091	0.287295445157448	not-significant
C3ar1	1127.45601839865	0.145707381525425	0.754914887936195	0.193011667744112	0.846949830366787	0.940542573471101	0.0266215414159858	not-significant
C4a	353.887600417278	0.113181316192435	0.387554304311034	0.292039889464369	0.770256125300767	0.904674290242192	0.0435077516359963	not-significant
C4b	10052.2365577235	0.053885149952086	0.338985309321903	0.158960133286827	0.873700283414217	0.952672442192021	0.0210563973698318	not-significant
C4bp	0.552572692055795	-1.64556408465672	2.50982392385013	-0.655649214679725	0.512049852076369	NA	NA	not-significant
C530008M17Rik	21.2991269612788	-0.49408652615386	0.392683793997731	-1.25822998989542	0.208308592016221	0.535213549378598	0.271472900573056	not-significant
C5ar1	224.460944740706	0.221325584372377	0.397237884702545	0.557161320446833	0.577417214305826	0.811593101781949	0.0906616529530907	not-significant
C5ar2	4.52117650140951	1.18115461917029	0.945820597018751	1.24881465141837	0.211732873848456	0.538881803065945	0.268506481390943	not-significant
C6	421.692694650312	-0.12639076756058	0.285616058653107	-0.442519822437879	0.658113089398638	0.854564071069962	0.0682553704283355	not-significant
C7	4546.84088842345	-1.08621376597917	0.480571843664287	-2.26025261425422	0.0238055770949937	0.228054350340693	0.641961638788371	not-significant
C77080	1064.86065919362	-0.566131524470681	0.194471343805043	-2.91113082983695	0.00360123191749971	0.101554175818793	0.99330221408317	not-significant
C87436	273.502296129293	0.0504887815166681	0.0919450285994376	0.549119210529855	0.582923642523732	0.813646280595543	0.0895643565017073	not-significant
C8g	8.83257688699758	-0.604779598830884	0.615341958142715	-0.98283497627285	0.325688664585217	0.641188276232309	0.193014427076101	not-significant
C9	6.30020910799186	0.432470583170925	0.641476343705506	0.674180096295908	0.500196822060339	0.765388347809098	0.116118153714251	not-significant
C9orf72	502.274336537332	0.0727008412033306	0.196020001678259	0.370884810636107	0.710723328958079	0.87927257663049	0.0558764717114316	not-significant
Caap1	128.682074481014	0.0988385971193544	0.15796776135429	0.625688408014336	0.531519338035977	0.784183382290165	0.105582365116851	not-significant
Cab39	2645.03332053955	0.153280914503068	0.11038971107972	1.38854348837251	0.164971611869474	0.484369258655709	0.314823427915131	not-significant
Cab39l	955.205793552472	-0.294137958487452	0.11850523903932	-2.48206712945286	0.0130622664894853	0.183468600674809	0.736438251414607	not-significant
Cabcoco1	2.70992813493035	0.814148164705553	0.620002940593466	1.31313597307499	0.189137134079587	NA	NA	not-significant
Cabin1	1014.36584263018	0.215949373367125	0.121405783531443	1.77874041158175	0.0752823305414545	0.350717799876016	0.455042191940682	not-significant
Cables1	320.434230308333	0.570677780342572	0.164706259996339	3.46482143638777	0.000530583646423454	0.0415727892374142	1.38119083645649	not-significant
Cables2	341.973013305979	0.100238546919515	0.101819817836602	0.984469910173828	0.324884519076182	0.641152447335651	0.193038695652821	not-significant
Cabp1	10.3727862767148	0.221291933082238	0.431128519158333	0.513285304146089	0.607751762328597	0.82807922890429	0.0819281088312884	not-significant
Cabp4	4.30646493114381	-0.470253884613077	0.748536331863469	-0.62823120882107	0.529852488504721	0.78337005333384	0.106033034677931	not-significant
Cabp7	5.89673031668087	-0.352300803669692	0.633975990490627	-0.555700545374045	0.578415583697767	0.811730910517666	0.0905879158886842	not-significant
Cabyr	9.40399666497046	0.023587483399524	0.384059971015936	0.0614161463823713	0.951027793679783	0.982054929528888	0.0078642200296321	not-significant
Cacfd1	453.917507742499	0.0579866018057087	0.103221869244107	0.561766631725859	0.574275029571374	0.80952571414312	0.0917693515639773	not-significant
Cachd1	354.88520293282	-0.158090040539216	0.213856285670547	-0.739234949506039	0.45976434195696	0.739695343919481	0.130947114996133	not-significant
Cacna1a	297.990318937179	-0.247372967394123	0.307655398588168	-0.804058594548701	0.421363135848158	0.714292964619467	0.146123627408694	not-significant
Cacna1b	6.12581493811864	0.345772739819842	1.12569101173186	0.307164875810703	0.758717879047023	0.899129304204458	0.0461778476834878	not-significant
Cacna1c	120.823971212023	0.629780792659666	0.287084272652228	2.19371401589309	0.0282559755809411	0.2399151167065	0.619942386899263	not-significant
Cacna1d	126.094154186215	0.00713177860441438	0.506022653835563	0.0140937931342733	0.988755152326309	0.996799896233599	0.00139201589475483	not-significant
Cacna1e	131.005152527701	0.0282210861608106	0.304884234944004	0.0925632844413677	0.926250513247443	0.972904473705711	0.0119297995868725	not-significant
Cacna1f	2.40533004051769	-0.50289779440467	0.921100730180953	-0.545974808103642	0.585083254056816	NA	NA	not-significant
Cacna1g	222.277768378442	0.593272919320684	0.419610937414987	1.4138642881321	0.157401753207942	0.476678594785097	0.321774349594743	not-significant
[truncated: 15,384 more rows]
