# Supplementary material for: Deciphering Immunotoxicity in Animal-Derived Biomaterials: A Genomic and Bioinformatics Approach
Source: Int J Mol Sci. 2024 Oct 11;25(20):10963. doi: 10.3390/ijms252010963 (PMC11507131; doi:10.3390/ijms252010963)
Supplement: Supplementary file 1 [file ijms-25-10963-s001.zip › Table S5_GSEA_report_for_pos_vs_neg.csv]

NAME	GS<br> follow link to MSigDB	GS DETAILS	SIZE	ES	NES	NOM p-val	FDR q-val	FWER p-val	RANK AT MAX	LEADING EDGE
GOBP_INTERLEUKIN_12_PRODUCTION	GOBP_INTERLEUKIN_12_PRODUCTION	Details ...	66	-0.7081207	-2.513982	0	0	0	3043	tags=61%, list=16%, signal=72%
GOBP_MYELOID_LEUKOCYTE_ACTIVATION	GOBP_MYELOID_LEUKOCYTE_ACTIVATION	Details ...	265	-0.5967692	-2.5078628	0	0	0	3130	tags=50%, list=16%, signal=59%
GOBP_REGULATION_OF_CELL_KILLING	GOBP_REGULATION_OF_CELL_KILLING	Details ...	139	-0.63696194	-2.50135	0	0	0	4134	tags=63%, list=21%, signal=80%
GOBP_REGULATION_OF_LEUKOCYTE_MEDIATED_IMMUNITY	GOBP_REGULATION_OF_LEUKOCYTE_MEDIATED_IMMUNITY	Details ...	285	-0.587443	-2.4936924	0	0	0	4134	tags=55%, list=21%, signal=70%
GOBP_LEUKOCYTE_MEDIATED_IMMUNITY	GOBP_LEUKOCYTE_MEDIATED_IMMUNITY	Details ...	449	-0.57078695	-2.4914567	0	0	0	4165	tags=54%, list=22%, signal=67%
GOBP_ADAPTIVE_IMMUNE_RESPONSE	GOBP_ADAPTIVE_IMMUNE_RESPONSE	Details ...	459	-0.5686585	-2.4903705	0	0	0	4134	tags=53%, list=21%, signal=66%
GOBP_REGULATION_OF_NATURAL_KILLER_CELL_MEDIATED_IMMUNITY	GOBP_REGULATION_OF_NATURAL_KILLER_CELL_MEDIATED_IMMUNITY	Details ...	83	-0.66707665	-2.4801257	0	0	0	4706	tags=66%, list=24%, signal=87%
GOBP_MAST_CELL_ACTIVATION	GOBP_MAST_CELL_ACTIVATION	Details ...	89	-0.6674531	-2.4799154	0	0	0	3018	tags=58%, list=16%, signal=69%
GOBP_POSITIVE_REGULATION_OF_CELL_KILLING	GOBP_POSITIVE_REGULATION_OF_CELL_KILLING	Details ...	97	-0.6611902	-2.477392	0	0	0	4134	tags=70%, list=21%, signal=89%
GOBP_LEUKOCYTE_CHEMOTAXIS	GOBP_LEUKOCYTE_CHEMOTAXIS	Details ...	229	-0.5945656	-2.4616308	0	0	0	3265	tags=53%, list=17%, signal=63%
GOBP_POSITIVE_REGULATION_OF_LEUKOCYTE_MEDIATED_IMMUNITY	GOBP_POSITIVE_REGULATION_OF_LEUKOCYTE_MEDIATED_IMMUNITY	Details ...	175	-0.60497147	-2.4515991	0	0	0	4134	tags=58%, list=21%, signal=73%
GOBP_CELL_ACTIVATION_INVOLVED_IN_IMMUNE_RESPONSE	GOBP_CELL_ACTIVATION_INVOLVED_IN_IMMUNE_RESPONSE	Details ...	305	-0.57146096	-2.446007	0	0	0	3500	tags=49%, list=18%, signal=59%
GOBP_LEUKOCYTE_MEDIATED_CYTOTOXICITY	GOBP_LEUKOCYTE_MEDIATED_CYTOTOXICITY	Details ...	163	-0.604464	-2.4441953	0	0	0	4134	tags=59%, list=21%, signal=74%
GOBP_MYELOID_LEUKOCYTE_MIGRATION	GOBP_MYELOID_LEUKOCYTE_MIGRATION	Details ...	239	-0.5789708	-2.4202397	0	0	0	4263	tags=56%, list=22%, signal=72%
GOBP_CELLULAR_RESPONSE_TO_BIOTIC_STIMULUS	GOBP_CELLULAR_RESPONSE_TO_BIOTIC_STIMULUS	Details ...	231	-0.5804742	-2.41188	0	0	0	4104	tags=53%, list=21%, signal=66%
GOBP_POSITIVE_REGULATION_OF_IMMUNE_EFFECTOR_PROCESS	GOBP_POSITIVE_REGULATION_OF_IMMUNE_EFFECTOR_PROCESS	Details ...	300	-0.56758785	-2.4101427	0	0	0	4134	tags=55%, list=21%, signal=69%
GOBP_MYELOID_CELL_ACTIVATION_INVOLVED_IN_IMMUNE_RESPONSE	GOBP_MYELOID_CELL_ACTIVATION_INVOLVED_IN_IMMUNE_RESPONSE	Details ...	111	-0.62259537	-2.4092917	0	0	0	3050	tags=53%, list=16%, signal=63%
GOBP_NATURAL_KILLER_CELL_MEDIATED_IMMUNITY	GOBP_NATURAL_KILLER_CELL_MEDIATED_IMMUNITY	Details ...	109	-0.6277151	-2.4061503	0	0	0	4706	tags=62%, list=24%, signal=82%
GOBP_RESPONSE_TO_PROTOZOAN	GOBP_RESPONSE_TO_PROTOZOAN	Details ...	45	-0.72685117	-2.4011312	0	0	0	3622	tags=80%, list=19%, signal=98%
GOBP_ADAPTIVE_IMMUNE_RESPONSE_BASED_ON_SOMATIC_RECOMBINATION_OF_IMMUNE_RECEPTORS_BUILT_FROM_IMMUNOGLOBULIN_SUPERFAMILY_DOMAINS	GOBP_ADAPTIVE_IMMUNE_RESPONSE_BASED_ON_SOMATIC_RECOMBINATION_OF_IMMUNE_RECEPTORS_BUILT_FROM_IMMUNOGLOBULIN_SUPERFAMILY_DOMAINS	Details ...	341	-0.55790913	-2.397452	0	0	0	4134	tags=53%, list=21%, signal=66%
GOBP_POSITIVE_REGULATION_OF_NATURAL_KILLER_CELL_MEDIATED_IMMUNITY	GOBP_POSITIVE_REGULATION_OF_NATURAL_KILLER_CELL_MEDIATED_IMMUNITY		58	-0.69185764	-2.3955755	0	0	0	4134	tags=69%, list=21%, signal=88%
GOBP_PHAGOCYTOSIS	GOBP_PHAGOCYTOSIS		227	-0.57278126	-2.393003	0	0	0	4555	tags=59%, list=24%, signal=76%
GOBP_LEUKOCYTE_MIGRATION	GOBP_LEUKOCYTE_MIGRATION		382	-0.54995304	-2.3904078	0	0	0	3381	tags=48%, list=18%, signal=57%
GOBP_REGULATION_OF_B_CELL_ACTIVATION	GOBP_REGULATION_OF_B_CELL_ACTIVATION		142	-0.6048368	-2.3885767	0	0	0	3650	tags=52%, list=19%, signal=64%
GOBP_ALPHA_BETA_T_CELL_ACTIVATION	GOBP_ALPHA_BETA_T_CELL_ACTIVATION		209	-0.57548404	-2.382554	0	0	0	4134	tags=55%, list=21%, signal=69%
GOBP_RESPONSE_TO_TYPE_II_INTERFERON	GOBP_RESPONSE_TO_TYPE_II_INTERFERON		143	-0.60120165	-2.3819492	0	0	0	3622	tags=57%, list=19%, signal=70%
GOBP_LYMPHOCYTE_MEDIATED_IMMUNITY	GOBP_LYMPHOCYTE_MEDIATED_IMMUNITY		336	-0.55919594	-2.3819096	0	0	0	4134	tags=52%, list=21%, signal=65%
GOBP_POSITIVE_REGULATION_OF_INTERLEUKIN_12_PRODUCTION	GOBP_POSITIVE_REGULATION_OF_INTERLEUKIN_12_PRODUCTION		45	-0.7152383	-2.377009	0	0	0	3043	tags=60%, list=16%, signal=71%
GOBP_REGULATION_OF_LYMPHOCYTE_MEDIATED_IMMUNITY	GOBP_REGULATION_OF_LYMPHOCYTE_MEDIATED_IMMUNITY		215	-0.57205135	-2.3764088	0	0	0	4134	tags=53%, list=21%, signal=67%
GOBP_POSITIVE_REGULATION_OF_TYPE_II_INTERFERON_PRODUCTION	GOBP_POSITIVE_REGULATION_OF_TYPE_II_INTERFERON_PRODUCTION		83	-0.6415558	-2.373609	0	0	0	4132	tags=64%, list=21%, signal=81%
GOBP_B_CELL_ACTIVATION	GOBP_B_CELL_ACTIVATION		283	-0.5571941	-2.3688056	0	0	0	3500	tags=44%, list=18%, signal=53%
GOBP_MONONUCLEAR_CELL_MIGRATION	GOBP_MONONUCLEAR_CELL_MIGRATION		187	-0.57851416	-2.3500855	0	0	0	3431	tags=52%, list=18%, signal=63%
GOBP_NEGATIVE_REGULATION_OF_B_CELL_ACTIVATION	GOBP_NEGATIVE_REGULATION_OF_B_CELL_ACTIVATION		37	-0.7372289	-2.3476818	0	0	0	2313	tags=59%, list=12%, signal=67%
GOBP_CELLULAR_RESPONSE_TO_TYPE_II_INTERFERON	GOBP_CELLULAR_RESPONSE_TO_TYPE_II_INTERFERON		115	-0.6034028	-2.3454118	0	0	0	3622	tags=58%, list=19%, signal=71%
GOBP_TYPE_II_INTERFERON_PRODUCTION	GOBP_TYPE_II_INTERFERON_PRODUCTION		135	-0.5988362	-2.3420744	0	0	0	3527	tags=58%, list=18%, signal=70%
GOBP_REGULATION_OF_MAST_CELL_ACTIVATION	GOBP_REGULATION_OF_MAST_CELL_ACTIVATION		57	-0.6748209	-2.3400202	0	0	0	3018	tags=60%, list=16%, signal=71%
GOBP_REGULATION_OF_LEUKOCYTE_CHEMOTAXIS	GOBP_REGULATION_OF_LEUKOCYTE_CHEMOTAXIS		131	-0.5946516	-2.3390963	0	0	0	4067	tags=54%, list=21%, signal=68%
GOBP_GRANULOCYTE_CHEMOTAXIS	GOBP_GRANULOCYTE_CHEMOTAXIS		128	-0.59373057	-2.3390107	0	0	0	4263	tags=59%, list=22%, signal=75%
GOBP_PRODUCTION_OF_MOLECULAR_MEDIATOR_INVOLVED_IN_INFLAMMATORY_RESPONSE	GOBP_PRODUCTION_OF_MOLECULAR_MEDIATOR_INVOLVED_IN_INFLAMMATORY_RESPONSE		101	-0.6110652	-2.338949	0	0	0	2719	tags=50%, list=14%, signal=58%
GOBP_POSITIVE_REGULATION_OF_LEUKOCYTE_CHEMOTAXIS	GOBP_POSITIVE_REGULATION_OF_LEUKOCYTE_CHEMOTAXIS		104	-0.609872	-2.335342	0	0	0	4067	tags=56%, list=21%, signal=70%
GOBP_NEUTROPHIL_CHEMOTAXIS	GOBP_NEUTROPHIL_CHEMOTAXIS		103	-0.61455494	-2.3345869	0	0	0	4263	tags=61%, list=22%, signal=78%
GOBP_REGULATION_OF_IMMUNE_EFFECTOR_PROCESS	GOBP_REGULATION_OF_IMMUNE_EFFECTOR_PROCESS		437	-0.5328449	-2.334096	0	0	0	4134	tags=51%, list=21%, signal=63%
GOBP_NEUROINFLAMMATORY_RESPONSE	GOBP_NEUROINFLAMMATORY_RESPONSE		81	-0.6349753	-2.328256	0	0	0	3211	tags=59%, list=17%, signal=71%
GOBP_ALPHA_BETA_T_CELL_PROLIFERATION	GOBP_ALPHA_BETA_T_CELL_PROLIFERATION		75	-0.63360465	-2.328055	0	0	0	4767	tags=63%, list=25%, signal=83%
GOBP_REGULATION_OF_ADAPTIVE_IMMUNE_RESPONSE	GOBP_REGULATION_OF_ADAPTIVE_IMMUNE_RESPONSE		230	-0.55680203	-2.3259535	0	0	0	4134	tags=52%, list=21%, signal=66%
GOBP_POSITIVE_REGULATION_OF_ALPHA_BETA_T_CELL_ACTIVATION	GOBP_POSITIVE_REGULATION_OF_ALPHA_BETA_T_CELL_ACTIVATION		94	-0.6222431	-2.325443	0	0	0	4866	tags=67%, list=25%, signal=89%
GOBP_RESPONSE_TO_MOLECULE_OF_BACTERIAL_ORIGIN	GOBP_RESPONSE_TO_MOLECULE_OF_BACTERIAL_ORIGIN		298	-0.5430794	-2.3187385	0	0	0	3926	tags=50%, list=20%, signal=62%
GOBP_POSITIVE_REGULATION_OF_ADAPTIVE_IMMUNE_RESPONSE	GOBP_POSITIVE_REGULATION_OF_ADAPTIVE_IMMUNE_RESPONSE		154	-0.5732896	-2.316476	0	0	0	4134	tags=55%, list=21%, signal=69%
GOBP_LEUKOCYTE_DEGRANULATION	GOBP_LEUKOCYTE_DEGRANULATION		89	-0.6217726	-2.3162782	0	0	0	3381	tags=57%, list=18%, signal=69%
GOBP_GRANULOCYTE_MIGRATION	GOBP_GRANULOCYTE_MIGRATION		157	-0.5777995	-2.311286	0	0	0	4263	tags=56%, list=22%, signal=71%
GOBP_B_CELL_RECEPTOR_SIGNALING_PATHWAY	GOBP_B_CELL_RECEPTOR_SIGNALING_PATHWAY		53	-0.68757707	-2.3107972	0	0	0	4105	tags=60%, list=21%, signal=77%
GOBP_MYELOID_LEUKOCYTE_MEDIATED_IMMUNITY	GOBP_MYELOID_LEUKOCYTE_MEDIATED_IMMUNITY		140	-0.5907029	-2.3048902	0	0	0	4165	tags=58%, list=22%, signal=73%
GOBP_NEUTROPHIL_MIGRATION	GOBP_NEUTROPHIL_MIGRATION		128	-0.5875975	-2.2983556	0	0	0	4263	tags=58%, list=22%, signal=74%
GOBP_LIPOPOLYSACCHARIDE_MEDIATED_SIGNALING_PATHWAY	GOBP_LIPOPOLYSACCHARIDE_MEDIATED_SIGNALING_PATHWAY		58	-0.6646971	-2.2978842	0	0	0	3890	tags=60%, list=20%, signal=75%
GOBP_B_CELL_MEDIATED_IMMUNITY	GOBP_B_CELL_MEDIATED_IMMUNITY		166	-0.56834304	-2.2967212	0	0	0	4134	tags=49%, list=21%, signal=62%
GOBP_LYMPHOCYTE_ACTIVATION_INVOLVED_IN_IMMUNE_RESPONSE	GOBP_LYMPHOCYTE_ACTIVATION_INVOLVED_IN_IMMUNE_RESPONSE		202	-0.5602157	-2.291158	0	0	0	3500	tags=48%, list=18%, signal=58%
GOBP_CELL_CHEMOTAXIS	GOBP_CELL_CHEMOTAXIS		315	-0.53203535	-2.2846026	0	0	0	3265	tags=45%, list=17%, signal=53%
GOBP_REGULATION_OF_LEUKOCYTE_MIGRATION	GOBP_REGULATION_OF_LEUKOCYTE_MIGRATION		240	-0.5523414	-2.2830408	0	0	0	2938	tags=45%, list=15%, signal=52%
GOBP_REGULATION_OF_MYELOID_LEUKOCYTE_MEDIATED_IMMUNITY	GOBP_REGULATION_OF_MYELOID_LEUKOCYTE_MEDIATED_IMMUNITY		89	-0.6134205	-2.2823482	0	0	0	4134	tags=60%, list=21%, signal=75%
GOBP_POSITIVE_REGULATION_OF_LEUKOCYTE_MIGRATION	GOBP_POSITIVE_REGULATION_OF_LEUKOCYTE_MIGRATION		168	-0.56786233	-2.2818043	0	0	0	2938	tags=46%, list=15%, signal=54%
GOBP_GLIAL_CELL_ACTIVATION	GOBP_GLIAL_CELL_ACTIVATION		57	-0.6539697	-2.2782876	0	0	0	3200	tags=61%, list=17%, signal=73%
GOBP_B_CELL_PROLIFERATION	GOBP_B_CELL_PROLIFERATION		100	-0.59916764	-2.2780128	0	0	0	3191	tags=45%, list=17%, signal=54%
GOBP_B_CELL_DIFFERENTIATION	GOBP_B_CELL_DIFFERENTIATION		154	-0.57485074	-2.2760582	0	0	0	3845	tags=47%, list=20%, signal=59%
GOBP_REGULATION_OF_B_CELL_PROLIFERATION	GOBP_REGULATION_OF_B_CELL_PROLIFERATION		70	-0.6316032	-2.272975	0	0	0	3043	tags=53%, list=16%, signal=63%
GOBP_REGULATION_OF_PHAGOCYTOSIS	GOBP_REGULATION_OF_PHAGOCYTOSIS		116	-0.5913068	-2.2716787	0	0	0	4555	tags=62%, list=24%, signal=81%
GOBP_POSITIVE_REGULATION_OF_PHAGOCYTOSIS	GOBP_POSITIVE_REGULATION_OF_PHAGOCYTOSIS		82	-0.6153921	-2.268252	0	0	0	4555	tags=67%, list=24%, signal=87%
GOBP_CELL_KILLING	GOBP_CELL_KILLING		249	-0.542082	-2.2670465	0	0	0	4134	tags=54%, list=21%, signal=68%
GOBP_REGULATION_OF_ALPHA_BETA_T_CELL_ACTIVATION	GOBP_REGULATION_OF_ALPHA_BETA_T_CELL_ACTIVATION		138	-0.5745671	-2.2642765	0	0	0	4134	tags=56%, list=21%, signal=71%
GOBP_CELLULAR_EXTRAVASATION	GOBP_CELLULAR_EXTRAVASATION		78	-0.61765414	-2.2598033	0	0	0	3381	tags=51%, list=18%, signal=62%
GOBP_MUCOPOLYSACCHARIDE_METABOLIC_PROCESS	GOBP_MUCOPOLYSACCHARIDE_METABOLIC_PROCESS		79	-0.6130843	-2.2569826	0	0	0	5354	tags=65%, list=28%, signal=89%
GOBP_POSITIVE_REGULATION_OF_LEUKOCYTE_CELL_CELL_ADHESION	GOBP_POSITIVE_REGULATION_OF_LEUKOCYTE_CELL_CELL_ADHESION		287	-0.53315216	-2.2563305	0	0	0	4340	tags=52%, list=23%, signal=66%
GOBP_IMMUNE_RESPONSE_REGULATING_CELL_SURFACE_RECEPTOR_SIGNALING_PATHWAY	GOBP_IMMUNE_RESPONSE_REGULATING_CELL_SURFACE_RECEPTOR_SIGNALING_PATHWAY		277	-0.5317201	-2.2538686	0	0	0	4331	tags=53%, list=22%, signal=67%
GOBP_REGULATION_OF_INNATE_IMMUNE_RESPONSE	GOBP_REGULATION_OF_INNATE_IMMUNE_RESPONSE		447	-0.51578325	-2.2499554	0	0	0	4808	tags=54%, list=25%, signal=70%
GOBP_CD4_POSITIVE_ALPHA_BETA_T_CELL_ACTIVATION	GOBP_CD4_POSITIVE_ALPHA_BETA_T_CELL_ACTIVATION		129	-0.56901336	-2.2473032	0	0	0	4028	tags=53%, list=21%, signal=66%
GOBP_REGULATION_OF_OSTEOCLAST_DIFFERENTIATION	GOBP_REGULATION_OF_OSTEOCLAST_DIFFERENTIATION		85	-0.61057866	-2.243798	0	0	0	3050	tags=49%, list=16%, signal=58%
GOBP_MAST_CELL_ACTIVATION_INVOLVED_IN_IMMUNE_RESPONSE	GOBP_MAST_CELL_ACTIVATION_INVOLVED_IN_IMMUNE_RESPONSE		64	-0.6323115	-2.235064	0	1.51E-05	0.001	3018	tags=56%, list=16%, signal=66%
GOBP_LEUKOCYTE_HOMEOSTASIS	GOBP_LEUKOCYTE_HOMEOSTASIS		136	-0.5708097	-2.2322824	0	1.49E-05	0.001	3317	tags=52%, list=17%, signal=63%
GOBP_ANTIGEN_PROCESSING_AND_PRESENTATION_OF_EXOGENOUS_ANTIGEN	GOBP_ANTIGEN_PROCESSING_AND_PRESENTATION_OF_EXOGENOUS_ANTIGEN		52	-0.65205	-2.2274022	0	1.47E-05	0.001	4442	tags=67%, list=23%, signal=87%
GOBP_NEGATIVE_REGULATION_OF_B_CELL_PROLIFERATION	GOBP_NEGATIVE_REGULATION_OF_B_CELL_PROLIFERATION		20	-0.8016526	-2.2224162	0	1.45E-05	0.001	2230	tags=70%, list=12%, signal=79%
GOBP_TOLERANCE_INDUCTION	GOBP_TOLERANCE_INDUCTION		48	-0.65707874	-2.2206736	0	1.44E-05	0.001	4442	tags=69%, list=23%, signal=89%
GOBP_LEUKOCYTE_PROLIFERATION	GOBP_LEUKOCYTE_PROLIFERATION		392	-0.5088287	-2.2200992	0	1.42E-05	0.001	4442	tags=50%, list=23%, signal=63%
GOBP_POSITIVE_REGULATION_OF_CELL_ACTIVATION	GOBP_POSITIVE_REGULATION_OF_CELL_ACTIVATION		429	-0.506724	-2.219791	0	1.40E-05	0.001	4134	tags=47%, list=21%, signal=58%
GOBP_TOLL_LIKE_RECEPTOR_SIGNALING_PATHWAY	GOBP_TOLL_LIKE_RECEPTOR_SIGNALING_PATHWAY		66	-0.61883444	-2.2189152	0	1.38E-05	0.001	4223	tags=62%, list=22%, signal=79%
GOBP_ALPHA_BETA_T_CELL_DIFFERENTIATION	GOBP_ALPHA_BETA_T_CELL_DIFFERENTIATION		134	-0.5611122	-2.2168636	0	1.37E-05	0.001	3500	tags=50%, list=18%, signal=61%
GOBP_POSITIVE_REGULATION_OF_HEMOPOIESIS	GOBP_POSITIVE_REGULATION_OF_HEMOPOIESIS		205	-0.5410882	-2.2147505	0	1.35E-05	0.001	3050	tags=45%, list=16%, signal=53%
GOBP_IMMUNE_RESPONSE_REGULATING_SIGNALING_PATHWAY	GOBP_IMMUNE_RESPONSE_REGULATING_SIGNALING_PATHWAY		427	-0.51078576	-2.2129185	0	1.34E-05	0.001	4390	tags=52%, list=23%, signal=65%
GOBP_REGULATION_OF_MYELOID_LEUKOCYTE_DIFFERENTIATION	GOBP_REGULATION_OF_MYELOID_LEUKOCYTE_DIFFERENTIATION		141	-0.5534707	-2.211561	0	1.32E-05	0.001	3050	tags=45%, list=16%, signal=54%
GOBP_NEGATIVE_REGULATION_OF_INTERLEUKIN_6_PRODUCTION	GOBP_NEGATIVE_REGULATION_OF_INTERLEUKIN_6_PRODUCTION		52	-0.6508966	-2.211001	0	1.31E-05	0.001	1988	tags=44%, list=10%, signal=49%
GOBP_NEGATIVE_REGULATION_OF_OSTEOCLAST_DIFFERENTIATION	GOBP_NEGATIVE_REGULATION_OF_OSTEOCLAST_DIFFERENTIATION		38	-0.6841066	-2.2084866	0	1.29E-05	0.001	2532	tags=53%, list=13%, signal=60%
GOBP_REGULATION_OF_LEUKOCYTE_PROLIFERATION	GOBP_REGULATION_OF_LEUKOCYTE_PROLIFERATION		300	-0.51745117	-2.2037163	0	1.28E-05	0.001	4340	tags=51%, list=23%, signal=64%
GOBP_POSITIVE_REGULATION_OF_CHEMOTAXIS	GOBP_POSITIVE_REGULATION_OF_CHEMOTAXIS		157	-0.55531543	-2.2034113	0	1.26E-05	0.001	4252	tags=50%, list=22%, signal=63%
GOBP_T_HELPER_1_TYPE_IMMUNE_RESPONSE	GOBP_T_HELPER_1_TYPE_IMMUNE_RESPONSE		53	-0.6413177	-2.2010586	0	1.25E-05	0.001	3527	tags=62%, list=18%, signal=76%
GOBP_REGULATION_OF_LEUKOCYTE_DEGRANULATION	GOBP_REGULATION_OF_LEUKOCYTE_DEGRANULATION		54	-0.6375096	-2.200369	0	1.24E-05	0.001	3381	tags=59%, list=18%, signal=72%
GOBP_POSITIVE_REGULATION_OF_CELL_CELL_ADHESION	GOBP_POSITIVE_REGULATION_OF_CELL_CELL_ADHESION		338	-0.5123308	-2.1968386	0	1.22E-05	0.001	4134	tags=47%, list=21%, signal=59%
GOBP_POSITIVE_REGULATION_OF_LYMPHOCYTE_ACTIVATION	GOBP_POSITIVE_REGULATION_OF_LYMPHOCYTE_ACTIVATION		346	-0.5076938	-2.193518	0	1.21E-05	0.001	4340	tags=48%, list=23%, signal=61%
GOBP_NEGATIVE_REGULATION_OF_CELL_ACTIVATION	GOBP_NEGATIVE_REGULATION_OF_CELL_ACTIVATION		219	-0.52747023	-2.1899033	0	1.20E-05	0.001	3218	tags=47%, list=17%, signal=56%
GOBP_ANTIGEN_PROCESSING_AND_PRESENTATION	GOBP_ANTIGEN_PROCESSING_AND_PRESENTATION		117	-0.56466514	-2.1893928	0	1.18E-05	0.001	4555	tags=62%, list=24%, signal=80%
GOBP_MACROPHAGE_MIGRATION	GOBP_MACROPHAGE_MIGRATION		67	-0.62033796	-2.1893635	0	1.17E-05	0.001	3431	tags=55%, list=18%, signal=67%
GOBP_T_CELL_ACTIVATION_INVOLVED_IN_IMMUNE_RESPONSE	GOBP_T_CELL_ACTIVATION_INVOLVED_IN_IMMUNE_RESPONSE		112	-0.56662095	-2.186081	0	1.16E-05	0.001	3652	tags=51%, list=19%, signal=62%
GOBP_ANTIGEN_PROCESSING_AND_PRESENTATION_OF_PEPTIDE_ANTIGEN	GOBP_ANTIGEN_PROCESSING_AND_PRESENTATION_OF_PEPTIDE_ANTIGEN		69	-0.6050468	-2.1844459	0	1.15E-05	0.001	4533	tags=70%, list=24%, signal=91%
GOBP_POSITIVE_REGULATION_OF_RESPONSE_TO_BIOTIC_STIMULUS	GOBP_POSITIVE_REGULATION_OF_RESPONSE_TO_BIOTIC_STIMULUS		394	-0.50383997	-2.1843622	0	1.14E-05	0.001	4366	tags=51%, list=23%, signal=65%
GOBP_POSITIVE_REGULATION_OF_RESPONSE_TO_CYTOKINE_STIMULUS	GOBP_POSITIVE_REGULATION_OF_RESPONSE_TO_CYTOKINE_STIMULUS		63	-0.6107962	-2.1805308	0	2.26E-05	0.002	3117	tags=52%, list=16%, signal=62%
GOBP_DENDRITIC_CELL_DIFFERENTIATION	GOBP_DENDRITIC_CELL_DIFFERENTIATION		43	-0.6646089	-2.1753833	0	2.24E-05	0.002	4773	tags=72%, list=25%, signal=96%
GOBP_REGULATION_OF_SYNCYTIUM_FORMATION_BY_PLASMA_MEMBRANE_FUSION	GOBP_REGULATION_OF_SYNCYTIUM_FORMATION_BY_PLASMA_MEMBRANE_FUSION		34	-0.696294	-2.1742575	0	2.21E-05	0.002	3926	tags=62%, list=20%, signal=77%
GOBP_LEUKOCYTE_CELL_CELL_ADHESION	GOBP_LEUKOCYTE_CELL_CELL_ADHESION		424	-0.49664474	-2.1739855	0	2.19E-05	0.002	4340	tags=49%, list=23%, signal=62%
GOBP_INTEGRIN_MEDIATED_SIGNALING_PATHWAY	GOBP_INTEGRIN_MEDIATED_SIGNALING_PATHWAY		100	-0.5747315	-2.1736095	0	2.17E-05	0.002	2183	tags=44%, list=11%, signal=49%
GOBP_REGULATION_OF_MONONUCLEAR_CELL_MIGRATION	GOBP_REGULATION_OF_MONONUCLEAR_CELL_MIGRATION		124	-0.5508979	-2.1735756	0	2.15E-05	0.002	3431	tags=49%, list=18%, signal=59%
GOBP_POSITIVE_REGULATION_OF_DEFENSE_RESPONSE	GOBP_POSITIVE_REGULATION_OF_DEFENSE_RESPONSE		495	-0.4951241	-2.1732543	0	2.13E-05	0.002	4366	tags=50%, list=23%, signal=63%
GOBP_BONE_RESORPTION	GOBP_BONE_RESORPTION		77	-0.59392893	-2.171697	0	2.11E-05	0.002	4131	tags=52%, list=21%, signal=66%
GOBP_MYELOID_DENDRITIC_CELL_ACTIVATION	GOBP_MYELOID_DENDRITIC_CELL_ACTIVATION		38	-0.6755938	-2.169864	0	2.09E-05	0.002	3347	tags=63%, list=17%, signal=76%
GOBP_REGULATION_OF_BONE_RESORPTION	GOBP_REGULATION_OF_BONE_RESORPTION		51	-0.63803804	-2.169842	0	2.07E-05	0.002	3843	tags=53%, list=20%, signal=66%
GOBP_POSITIVE_REGULATION_OF_MYELOID_LEUKOCYTE_DIFFERENTIATION	GOBP_POSITIVE_REGULATION_OF_MYELOID_LEUKOCYTE_DIFFERENTIATION		72	-0.60202986	-2.167561	0	2.06E-05	0.002	3050	tags=54%, list=16%, signal=64%
GOBP_MATURE_B_CELL_DIFFERENTIATION	GOBP_MATURE_B_CELL_DIFFERENTIATION		42	-0.6626197	-2.1660316	0	2.04E-05	0.002	3500	tags=60%, list=18%, signal=73%
GOBP_LYMPHOCYTE_MIGRATION	GOBP_LYMPHOCYTE_MIGRATION		108	-0.56879264	-2.1656713	0	2.02E-05	0.002	3344	tags=54%, list=17%, signal=65%
GOBP_POSITIVE_REGULATION_OF_CYTOKINE_PRODUCTION_INVOLVED_IN_IMMUNE_RESPONSE	GOBP_POSITIVE_REGULATION_OF_CYTOKINE_PRODUCTION_INVOLVED_IN_IMMUNE_RESPONSE		106	-0.5729839	-2.1602197	0	2.00E-05	0.002	4134	tags=56%, list=21%, signal=70%
GOBP_MACROPHAGE_ACTIVATION_INVOLVED_IN_IMMUNE_RESPONSE	GOBP_MACROPHAGE_ACTIVATION_INVOLVED_IN_IMMUNE_RESPONSE		21	-0.7547042	-2.1593525	0	1.99E-05	0.002	3050	tags=57%, list=16%, signal=68%
GOBP_TAXIS	GOBP_TAXIS		441	-0.4925589	-2.1546657	0	1.97E-05	0.002	3327	tags=40%, list=17%, signal=47%
GOBP_REGULATION_OF_GRANULOCYTE_CHEMOTAXIS	GOBP_REGULATION_OF_GRANULOCYTE_CHEMOTAXIS		62	-0.60935557	-2.1512816	0	2.93E-05	0.003	3991	tags=55%, list=21%, signal=69%
GOBP_POSITIVE_REGULATION_OF_LEUKOCYTE_PROLIFERATION	GOBP_POSITIVE_REGULATION_OF_LEUKOCYTE_PROLIFERATION		192	-0.52325356	-2.1482813	0	2.91E-05	0.003	4134	tags=48%, list=21%, signal=61%
GOBP_POSITIVE_REGULATION_OF_LEUKOCYTE_APOPTOTIC_PROCESS	GOBP_POSITIVE_REGULATION_OF_LEUKOCYTE_APOPTOTIC_PROCESS		33	-0.69806135	-2.1457472	0	2.88E-05	0.003	3316	tags=58%, list=17%, signal=69%
GOBP_POSITIVE_REGULATION_OF_VASCULATURE_DEVELOPMENT	GOBP_POSITIVE_REGULATION_OF_VASCULATURE_DEVELOPMENT		175	-0.5269682	-2.143602	0	3.81E-05	0.004	3527	tags=45%, list=18%, signal=54%
GOBP_REGULATION_OF_MACROPHAGE_MIGRATION	GOBP_REGULATION_OF_MACROPHAGE_MIGRATION		49	-0.6339995	-2.1432726	0	3.78E-05	0.004	3431	tags=55%, list=18%, signal=67%
GOBP_NATURAL_KILLER_CELL_ACTIVATION	GOBP_NATURAL_KILLER_CELL_ACTIVATION		114	-0.554255	-2.1409898	0	5.62E-05	0.006	4677	tags=55%, list=24%, signal=73%
GOBP_LEUKOCYTE_ADHESION_TO_VASCULAR_ENDOTHELIAL_CELL	GOBP_LEUKOCYTE_ADHESION_TO_VASCULAR_ENDOTHELIAL_CELL		53	-0.6267439	-2.1404612	0	5.58E-05	0.006	3050	tags=51%, list=16%, signal=60%
GOBP_ANTIGEN_RECEPTOR_MEDIATED_SIGNALING_PATHWAY	GOBP_ANTIGEN_RECEPTOR_MEDIATED_SIGNALING_PATHWAY		174	-0.5257821	-2.1396158	0	5.53E-05	0.006	4390	tags=51%, list=23%, signal=65%
GOBP_CYTOKINE_PRODUCTION_INVOLVED_IN_IMMUNE_RESPONSE	GOBP_CYTOKINE_PRODUCTION_INVOLVED_IN_IMMUNE_RESPONSE		170	-0.52799875	-2.1379974	0	6.40E-05	0.007	4267	tags=52%, list=22%, signal=67%
GOBP_TUMOR_NECROSIS_FACTOR_SUPERFAMILY_CYTOKINE_PRODUCTION	GOBP_TUMOR_NECROSIS_FACTOR_SUPERFAMILY_CYTOKINE_PRODUCTION		217	-0.5140302	-2.1366963	0	7.26E-05	0.008	4010	tags=48%, list=21%, signal=60%
GOBP_POSITIVE_REGULATION_OF_ALPHA_BETA_T_CELL_PROLIFERATION	GOBP_POSITIVE_REGULATION_OF_ALPHA_BETA_T_CELL_PROLIFERATION		48	-0.63695246	-2.1362562	0	7.20E-05	0.008	4442	tags=63%, list=23%, signal=81%
GOBP_MYELOID_LEUKOCYTE_CYTOKINE_PRODUCTION	GOBP_MYELOID_LEUKOCYTE_CYTOKINE_PRODUCTION		66	-0.60753715	-2.1360638	0	7.15E-05	0.008	3916	tags=52%, list=20%, signal=64%
GOBP_B_CELL_HOMEOSTASIS	GOBP_B_CELL_HOMEOSTASIS		42	-0.6550995	-2.1330595	0	7.09E-05	0.008	3490	tags=64%, list=18%, signal=78%
GOBP_REGULATION_OF_TISSUE_REMODELING	GOBP_REGULATION_OF_TISSUE_REMODELING		84	-0.5838439	-2.1311283	0	7.04E-05	0.008	3843	tags=45%, list=20%, signal=56%
GOBP_RESPONSE_TO_CHEMOKINE	GOBP_RESPONSE_TO_CHEMOKINE		76	-0.5852634	-2.1305716	0	6.98E-05	0.008	3265	tags=51%, list=17%, signal=62%
GOBP_NEGATIVE_REGULATION_OF_LEUKOCYTE_MEDIATED_IMMUNITY	GOBP_NEGATIVE_REGULATION_OF_LEUKOCYTE_MEDIATED_IMMUNITY		94	-0.56450635	-2.1287618	0	6.93E-05	0.008	4706	tags=54%, list=24%, signal=71%
GOBP_MACROPHAGE_ACTIVATION	GOBP_MACROPHAGE_ACTIVATION		107	-0.5575071	-2.1277237	0	6.88E-05	0.008	3089	tags=45%, list=16%, signal=53%
GOBP_OSTEOCLAST_DIFFERENTIATION	GOBP_OSTEOCLAST_DIFFERENTIATION		127	-0.5477398	-2.1274948	0	6.83E-05	0.008	3110	tags=45%, list=16%, signal=53%
GOBP_POSITIVE_REGULATION_OF_T_CELL_PROLIFERATION	GOBP_POSITIVE_REGULATION_OF_T_CELL_PROLIFERATION		133	-0.54528856	-2.1260607	0	6.78E-05	0.008	4442	tags=53%, list=23%, signal=69%
GOBP_SUPEROXIDE_ANION_GENERATION	GOBP_SUPEROXIDE_ANION_GENERATION		46	-0.6430164	-2.1251514	0	6.73E-05	0.008	3327	tags=54%, list=17%, signal=66%
GOBP_CELLULAR_RESPONSE_TO_VIRUS	GOBP_CELLULAR_RESPONSE_TO_VIRUS		51	-0.6258101	-2.124733	0	6.68E-05	0.008	3735	tags=51%, list=19%, signal=63%
GOBP_REGULATION_OF_BONE_REMODELING	GOBP_REGULATION_OF_BONE_REMODELING		61	-0.6073806	-2.1243489	0	6.63E-05	0.008	3843	tags=48%, list=20%, signal=59%
GOBP_TISSUE_REMODELING	GOBP_TISSUE_REMODELING		203	-0.514499	-2.1240084	0	6.58E-05	0.008	4268	tags=44%, list=22%, signal=56%
GOBP_REGULATION_OF_B_CELL_DIFFERENTIATION	GOBP_REGULATION_OF_B_CELL_DIFFERENTIATION		38	-0.66170615	-2.1239433	0	6.54E-05	0.008	4058	tags=63%, list=21%, signal=80%
GOBP_LEUKOCYTE_ACTIVATION_INVOLVED_IN_INFLAMMATORY_RESPONSE	GOBP_LEUKOCYTE_ACTIVATION_INVOLVED_IN_INFLAMMATORY_RESPONSE		52	-0.62236446	-2.1221566	0	6.49E-05	0.008	3089	tags=60%, list=16%, signal=71%
GOBP_REGULATION_OF_MAST_CELL_ACTIVATION_INVOLVED_IN_IMMUNE_RESPONSE	GOBP_REGULATION_OF_MAST_CELL_ACTIVATION_INVOLVED_IN_IMMUNE_RESPONSE		39	-0.66112405	-2.12156	0	6.45E-05	0.008	3018	tags=62%, list=16%, signal=73%
GOBP_POSITIVE_REGULATION_OF_MACROPHAGE_MIGRATION	GOBP_POSITIVE_REGULATION_OF_MACROPHAGE_MIGRATION		31	-0.6814439	-2.1174943	0	7.19E-05	0.009	2810	tags=58%, list=15%, signal=68%
GOBP_NEGATIVE_REGULATION_OF_INTERLEUKIN_10_PRODUCTION	GOBP_NEGATIVE_REGULATION_OF_INTERLEUKIN_10_PRODUCTION		20	-0.75700486	-2.1173682	0	7.14E-05	0.009	3490	tags=80%, list=18%, signal=98%
GOBP_POSITIVE_REGULATION_OF_NATURAL_KILLER_CELL_ACTIVATION	GOBP_POSITIVE_REGULATION_OF_NATURAL_KILLER_CELL_ACTIVATION		52	-0.6177188	-2.1162622	0	7.09E-05	0.009	4442	tags=62%, list=23%, signal=80%
GOBP_CD4_POSITIVE_ALPHA_BETA_T_CELL_DIFFERENTIATION	GOBP_CD4_POSITIVE_ALPHA_BETA_T_CELL_DIFFERENTIATION		97	-0.5607091	-2.1144607	0	7.05E-05	0.009	3500	tags=49%, list=18%, signal=60%
GOBP_POSITIVE_REGULATION_OF_NEUTROPHIL_MIGRATION	GOBP_POSITIVE_REGULATION_OF_NEUTROPHIL_MIGRATION		45	-0.6303063	-2.1142917	0	7.00E-05	0.009	3991	tags=56%, list=21%, signal=70%
GOBP_NEGATIVE_REGULATION_OF_LYMPHOCYTE_ACTIVATION	GOBP_NEGATIVE_REGULATION_OF_LYMPHOCYTE_ACTIVATION		170	-0.5229695	-2.1142075	0	6.95E-05	0.009	3218	tags=48%, list=17%, signal=57%
GOBP_NEGATIVE_REGULATION_OF_INTERLEUKIN_12_PRODUCTION	GOBP_NEGATIVE_REGULATION_OF_INTERLEUKIN_12_PRODUCTION		19	-0.7606288	-2.1113863	0	6.90E-05	0.009	2285	tags=68%, list=12%, signal=78%
GOBP_INFLAMMATORY_RESPONSE_TO_WOUNDING	GOBP_INFLAMMATORY_RESPONSE_TO_WOUNDING		32	-0.6810815	-2.1103349	0	6.86E-05	0.009	3682	tags=69%, list=19%, signal=85%
GOBP_BONE_REMODELING	GOBP_BONE_REMODELING		104	-0.5501689	-2.1082094	0	6.81E-05	0.009	3956	tags=45%, list=21%, signal=57%
GOBP_INTERLEUKIN_6_PRODUCTION	GOBP_INTERLEUKIN_6_PRODUCTION		176	-0.5238655	-2.1080139	0	6.77E-05	0.009	3538	tags=47%, list=18%, signal=57%
GOBP_B_CELL_ACTIVATION_INVOLVED_IN_IMMUNE_RESPONSE	GOBP_B_CELL_ACTIVATION_INVOLVED_IN_IMMUNE_RESPONSE		94	-0.56556666	-2.1069436	0	6.73E-05	0.009	3500	tags=44%, list=18%, signal=53%
GOBP_NEGATIVE_REGULATION_OF_TUMOR_NECROSIS_FACTOR_SUPERFAMILY_CYTOKINE_PRODUCTION	GOBP_NEGATIVE_REGULATION_OF_TUMOR_NECROSIS_FACTOR_SUPERFAMILY_CYTOKINE_PRODUCTION		67	-0.58954084	-2.104946	0	7.43E-05	0.01	2310	tags=40%, list=12%, signal=46%
GOBP_POSITIVE_REGULATION_OF_MAST_CELL_ACTIVATION	GOBP_POSITIVE_REGULATION_OF_MAST_CELL_ACTIVATION		34	-0.6747268	-2.104388	0	7.38E-05	0.01	2488	tags=53%, list=13%, signal=61%
GOBP_REGULATION_OF_NITRIC_OXIDE_METABOLIC_PROCESS	GOBP_REGULATION_OF_NITRIC_OXIDE_METABOLIC_PROCESS		76	-0.58013123	-2.1043441	0	7.33E-05	0.01	4101	tags=55%, list=21%, signal=70%
GOBP_NEGATIVE_REGULATION_OF_CELL_KILLING	GOBP_NEGATIVE_REGULATION_OF_CELL_KILLING		56	-0.5997803	-2.1030157	0	7.29E-05	0.01	4706	tags=55%, list=24%, signal=73%
GOBP_INTERLEUKIN_10_PRODUCTION	GOBP_INTERLEUKIN_10_PRODUCTION		66	-0.5952112	-2.1009622	0	7.24E-05	0.01	3500	tags=58%, list=18%, signal=70%
GOBP_MACROPHAGE_CYTOKINE_PRODUCTION	GOBP_MACROPHAGE_CYTOKINE_PRODUCTION		51	-0.60998696	-2.09871	0	7.92E-05	0.011	3916	tags=51%, list=20%, signal=64%
GOBP_REGULATION_OF_NEUTROPHIL_MIGRATION	GOBP_REGULATION_OF_NEUTROPHIL_MIGRATION		56	-0.6046024	-2.0984268	0	7.87E-05	0.011	4252	tags=55%, list=22%, signal=71%
GOBP_REGULATION_OF_LEUKOCYTE_DIFFERENTIATION	GOBP_REGULATION_OF_LEUKOCYTE_DIFFERENTIATION		345	-0.4870422	-2.0966666	0	8.54E-05	0.012	3050	tags=40%, list=16%, signal=46%
GOBP_POSITIVE_REGULATION_OF_PRODUCTION_OF_MOLECULAR_MEDIATOR_OF_IMMUNE_RESPONSE	GOBP_POSITIVE_REGULATION_OF_PRODUCTION_OF_MOLECULAR_MEDIATOR_OF_IMMUNE_RESPONSE		163	-0.5199401	-2.0956218	0	8.49E-05	0.012	4134	tags=48%, list=21%, signal=61%
GOBP_REGULATION_OF_CD4_POSITIVE_ALPHA_BETA_T_CELL_ACTIVATION	GOBP_REGULATION_OF_CD4_POSITIVE_ALPHA_BETA_T_CELL_ACTIVATION		79	-0.57522064	-2.095397	0	8.44E-05	0.012	3991	tags=56%, list=21%, signal=70%
GOBP_CYTOKINE_MEDIATED_SIGNALING_PATHWAY	GOBP_CYTOKINE_MEDIATED_SIGNALING_PATHWAY		416	-0.47990194	-2.0952215	0	8.38E-05	0.012	4371	tags=47%, list=23%, signal=60%
GOBP_POSITIVE_REGULATION_OF_RECEPTOR_SIGNALING_PATHWAY_VIA_STAT	GOBP_POSITIVE_REGULATION_OF_RECEPTOR_SIGNALING_PATHWAY_VIA_STAT		52	-0.61687064	-2.0948665	0	8.33E-05	0.012	3327	tags=50%, list=17%, signal=60%
GOBP_NEGATIVE_REGULATION_OF_ADAPTIVE_IMMUNE_RESPONSE	GOBP_NEGATIVE_REGULATION_OF_ADAPTIVE_IMMUNE_RESPONSE		57	-0.6094778	-2.0943353	0	8.99E-05	0.013	3490	tags=53%, list=18%, signal=64%
GOBP_ACTIVATION_OF_INNATE_IMMUNE_RESPONSE	GOBP_ACTIVATION_OF_INNATE_IMMUNE_RESPONSE		273	-0.4931244	-2.094331	0	8.93E-05	0.013	4366	tags=51%, list=23%, signal=64%
GOBP_T_CELL_PROLIFERATION	GOBP_T_CELL_PROLIFERATION		261	-0.4979754	-2.0925846	0	8.88E-05	0.013	4442	tags=51%, list=23%, signal=65%
GOBP_MONONUCLEAR_CELL_DIFFERENTIATION	GOBP_MONONUCLEAR_CELL_DIFFERENTIATION		489	-0.47699782	-2.0911229	0	1.02E-04	0.015	4773	tags=48%, list=25%, signal=63%
GOBP_PLATELET_AGGREGATION	GOBP_PLATELET_AGGREGATION		58	-0.59728914	-2.0883615	0	1.01E-04	0.015	3109	tags=52%, list=16%, signal=61%
GOBP_POSITIVE_REGULATION_OF_ALPHA_BETA_T_CELL_DIFFERENTIATION	GOBP_POSITIVE_REGULATION_OF_ALPHA_BETA_T_CELL_DIFFERENTIATION		50	-0.6248198	-2.088219	0	1.01E-04	0.015	2915	tags=58%, list=15%, signal=68%
GOBP_ALPHA_BETA_T_CELL_LINEAGE_COMMITMENT	GOBP_ALPHA_BETA_T_CELL_LINEAGE_COMMITMENT		22	-0.7252111	-2.0870996	0	1.00E-04	0.015	4514	tags=86%, list=23%, signal=113%
GOBP_CHONDROITIN_SULFATE_PROTEOGLYCAN_METABOLIC_PROCESS	GOBP_CHONDROITIN_SULFATE_PROTEOGLYCAN_METABOLIC_PROCESS		32	-0.67056584	-2.0862932	0	9.97E-05	0.015	3442	tags=53%, list=18%, signal=65%
GOBP_POSITIVE_REGULATION_OF_NITRIC_OXIDE_METABOLIC_PROCESS	GOBP_POSITIVE_REGULATION_OF_NITRIC_OXIDE_METABOLIC_PROCESS		52	-0.616838	-2.085693	0	1.06E-04	0.016	4101	tags=58%, list=21%, signal=73%
GOBP_MACROPHAGE_DIFFERENTIATION	GOBP_MACROPHAGE_DIFFERENTIATION		59	-0.59287876	-2.0849686	0	1.12E-04	0.017	3211	tags=49%, list=17%, signal=59%
GOBP_CD4_POSITIVE_OR_CD8_POSITIVE_ALPHA_BETA_T_CELL_LINEAGE_COMMITMENT	GOBP_CD4_POSITIVE_OR_CD8_POSITIVE_ALPHA_BETA_T_CELL_LINEAGE_COMMITMENT		24	-0.71640354	-2.0815396	0	1.24E-04	0.019	3637	tags=75%, list=19%, signal=92%
GOBP_ANTIGEN_PROCESSING_AND_PRESENTATION_OF_EXOGENOUS_PEPTIDE_ANTIGEN_VIA_MHC_CLASS_II	GOBP_ANTIGEN_PROCESSING_AND_PRESENTATION_OF_EXOGENOUS_PEPTIDE_ANTIGEN_VIA_MHC_CLASS_II		19	-0.7703311	-2.0808823	0	1.30E-04	0.02	2933	tags=79%, list=15%, signal=93%
GOBP_PLATELET_ACTIVATION	GOBP_PLATELET_ACTIVATION		97	-0.5541217	-2.0795743	0	1.42E-04	0.022	3109	tags=44%, list=16%, signal=53%
GOBP_POSITIVE_REGULATION_OF_SYNCYTIUM_FORMATION_BY_PLASMA_MEMBRANE_FUSION	GOBP_POSITIVE_REGULATION_OF_SYNCYTIUM_FORMATION_BY_PLASMA_MEMBRANE_FUSION		27	-0.69553953	-2.0777197	0	1.48E-04	0.023	3650	tags=59%, list=19%, signal=73%
GOBP_REGULATION_OF_T_CELL_PROLIFERATION	GOBP_REGULATION_OF_T_CELL_PROLIFERATION		217	-0.49887913	-2.0771787	0	1.47E-04	0.023	4340	tags=50%, list=23%, signal=64%
GOBP_POSITIVE_REGULATION_OF_MAP_KINASE_ACTIVITY	GOBP_POSITIVE_REGULATION_OF_MAP_KINASE_ACTIVITY		130	-0.5361488	-2.0766428	0	1.46E-04	0.023	4101	tags=47%, list=21%, signal=59%
GOBP_MYELOID_LEUKOCYTE_DIFFERENTIATION	GOBP_MYELOID_LEUKOCYTE_DIFFERENTIATION		258	-0.49377048	-2.0743308	0	1.52E-04	0.024	3863	tags=45%, list=20%, signal=56%
GOBP_LEUKOCYTE_TETHERING_OR_ROLLING	GOBP_LEUKOCYTE_TETHERING_OR_ROLLING		37	-0.6571505	-2.0738733	0	1.51E-04	0.024	3050	tags=51%, list=16%, signal=61%
GOBP_T_HELPER_1_CELL_DIFFERENTIATION	GOBP_T_HELPER_1_CELL_DIFFERENTIATION		28	-0.6948635	-2.0736964	0	1.50E-04	0.024	2315	tags=50%, list=12%, signal=57%
GOBP_CHONDROITIN_SULFATE_METABOLIC_PROCESS	GOBP_CHONDROITIN_SULFATE_METABOLIC_PROCESS		25	-0.6990914	-2.073512	0	1.49E-04	0.024	3442	tags=64%, list=18%, signal=78%
GOBP_POSITIVE_REGULATION_OF_MYELOID_LEUKOCYTE_MEDIATED_IMMUNITY	GOBP_POSITIVE_REGULATION_OF_MYELOID_LEUKOCYTE_MEDIATED_IMMUNITY		46	-0.629742	-2.0721998	0	1.54E-04	0.025	4510	tags=61%, list=23%, signal=79%
GOBP_POSITIVE_REGULATION_OF_MYELOID_LEUKOCYTE_CYTOKINE_PRODUCTION_INVOLVED_IN_IMMUNE_RESPONSE	GOBP_POSITIVE_REGULATION_OF_MYELOID_LEUKOCYTE_CYTOKINE_PRODUCTION_INVOLVED_IN_IMMUNE_RESPONSE		40	-0.6332752	-2.069112	0	1.54E-04	0.025	2791	tags=50%, list=14%, signal=58%
GOBP_REGULATION_OF_B_CELL_MEDIATED_IMMUNITY	GOBP_REGULATION_OF_B_CELL_MEDIATED_IMMUNITY		89	-0.55918914	-2.0688016	0	1.59E-04	0.026	4767	tags=52%, list=25%, signal=68%
GOBP_REGULATION_OF_IMMUNOGLOBULIN_PRODUCTION	GOBP_REGULATION_OF_IMMUNOGLOBULIN_PRODUCTION		105	-0.5409042	-2.068784	0	1.58E-04	0.026	4767	tags=51%, list=25%, signal=68%
GOBP_POSITIVE_REGULATION_OF_INFLAMMATORY_RESPONSE_TO_ANTIGENIC_STIMULUS	GOBP_POSITIVE_REGULATION_OF_INFLAMMATORY_RESPONSE_TO_ANTIGENIC_STIMULUS		37	-0.64614576	-2.0674	0	1.63E-04	0.026	4442	tags=57%, list=23%, signal=74%
GOBP_POSITIVE_REGULATION_OF_LYMPHOCYTE_APOPTOTIC_PROCESS	GOBP_POSITIVE_REGULATION_OF_LYMPHOCYTE_APOPTOTIC_PROCESS		21	-0.73237854	-2.0664694	0	1.62E-04	0.026	2281	tags=52%, list=12%, signal=59%
GOBP_ASTROCYTE_ACTIVATION	GOBP_ASTROCYTE_ACTIVATION		21	-0.74109143	-2.0656705	0	1.68E-04	0.027	3527	tags=67%, list=18%, signal=82%
GOBP_T_CELL_DIFFERENTIATION_INVOLVED_IN_IMMUNE_RESPONSE	GOBP_T_CELL_DIFFERENTIATION_INVOLVED_IN_IMMUNE_RESPONSE		81	-0.5681487	-2.0654466	0	1.67E-04	0.027	3500	tags=52%, list=18%, signal=63%
GOBP_REGULATION_OF_CHEMOTAXIS	GOBP_REGULATION_OF_CHEMOTAXIS		234	-0.49625194	-2.0648715	0	1.72E-04	0.028	4152	tags=43%, list=22%, signal=54%
GOBP_ANTIGEN_PROCESSING_AND_PRESENTATION_OF_PEPTIDE_OR_POLYSACCHARIDE_ANTIGEN_VIA_MHC_CLASS_II	GOBP_ANTIGEN_PROCESSING_AND_PRESENTATION_OF_PEPTIDE_OR_POLYSACCHARIDE_ANTIGEN_VIA_MHC_CLASS_II		23	-0.719437	-2.0621195	0	1.89E-04	0.031	2933	tags=70%, list=15%, signal=82%
GOBP_REGULATION_OF_NATURAL_KILLER_CELL_ACTIVATION	GOBP_REGULATION_OF_NATURAL_KILLER_CELL_ACTIVATION		73	-0.5712966	-2.0618896	0	1.88E-04	0.031	4677	tags=62%, list=24%, signal=81%
GOBP_POSITIVE_REGULATION_OF_CD4_POSITIVE_ALPHA_BETA_T_CELL_ACTIVATION	GOBP_POSITIVE_REGULATION_OF_CD4_POSITIVE_ALPHA_BETA_T_CELL_ACTIVATION		43	-0.6314306	-2.0614212	0	1.87E-04	0.031	3991	tags=65%, list=21%, signal=82%
GOBP_REGULATION_OF_NEUTROPHIL_CHEMOTAXIS	GOBP_REGULATION_OF_NEUTROPHIL_CHEMOTAXIS		40	-0.63582325	-2.0602083	0	1.86E-04	0.031	4546	tags=63%, list=24%, signal=82%
GOBP_INTERFERON_ALPHA_PRODUCTION	GOBP_INTERFERON_ALPHA_PRODUCTION		35	-0.65588677	-2.059709	0	1.91E-04	0.032	4371	tags=69%, list=23%, signal=89%
GOBP_AMINOGLYCAN_BIOSYNTHETIC_PROCESS	GOBP_AMINOGLYCAN_BIOSYNTHETIC_PROCESS		59	-0.5959288	-2.0580268	0	1.90E-04	0.032	3527	tags=46%, list=18%, signal=56%
GOBP_LEUKOCYTE_APOPTOTIC_PROCESS	GOBP_LEUKOCYTE_APOPTOTIC_PROCESS		137	-0.5287339	-2.0573502	0	2.00E-04	0.034	3547	tags=47%, list=18%, signal=58%
GOBP_INNATE_IMMUNE_RESPONSE_ACTIVATING_SIGNALING_PATHWAY	GOBP_INNATE_IMMUNE_RESPONSE_ACTIVATING_SIGNALING_PATHWAY		236	-0.4923631	-2.0556333	0	1.99E-04	0.034	4366	tags=50%, list=23%, signal=64%
GOBP_MYELOID_DENDRITIC_CELL_DIFFERENTIATION	GOBP_MYELOID_DENDRITIC_CELL_DIFFERENTIATION		24	-0.69226587	-2.0554783	0	1.98E-04	0.034	4773	tags=79%, list=25%, signal=105%
GOBP_NEGATIVE_REGULATION_OF_NATURAL_KILLER_CELL_MEDIATED_IMMUNITY	GOBP_NEGATIVE_REGULATION_OF_NATURAL_KILLER_CELL_MEDIATED_IMMUNITY		46	-0.6138321	-2.0540996	0	1.97E-04	0.034	4706	tags=54%, list=24%, signal=72%
GOBP_POSITIVE_REGULATION_OF_T_CELL_MEDIATED_IMMUNITY	GOBP_POSITIVE_REGULATION_OF_T_CELL_MEDIATED_IMMUNITY		80	-0.56080925	-2.052551	0	2.02E-04	0.035	4134	tags=55%, list=21%, signal=70%
GOBP_COLLAGEN_FIBRIL_ORGANIZATION	GOBP_COLLAGEN_FIBRIL_ORGANIZATION		61	-0.58046585	-2.050821	0	2.12E-04	0.037	3147	tags=48%, list=16%, signal=57%
GOBP_NEUTROPHIL_MEDIATED_IMMUNITY	GOBP_NEUTROPHIL_MEDIATED_IMMUNITY		40	-0.6391635	-2.048554	0	2.11E-04	0.037	3892	tags=65%, list=20%, signal=81%
GOBP_REGULATION_OF_TOLERANCE_INDUCTION	GOBP_REGULATION_OF_TOLERANCE_INDUCTION		18	-0.7478568	-2.0470293	0	2.21E-04	0.039	3862	tags=83%, list=20%, signal=104%
GOBP_POSITIVE_REGULATION_OF_LYMPHOCYTE_DIFFERENTIATION	GOBP_POSITIVE_REGULATION_OF_LYMPHOCYTE_DIFFERENTIATION		136	-0.5186513	-2.0430074	0	2.31E-04	0.041	2997	tags=42%, list=16%, signal=49%
GOBP_CD8_POSITIVE_ALPHA_BETA_T_CELL_ACTIVATION	GOBP_CD8_POSITIVE_ALPHA_BETA_T_CELL_ACTIVATION		52	-0.5968702	-2.042393	0	2.30E-04	0.041	4442	tags=60%, list=23%, signal=77%
GOBP_REGULATION_OF_ANTIGEN_RECEPTOR_MEDIATED_SIGNALING_PATHWAY	GOBP_REGULATION_OF_ANTIGEN_RECEPTOR_MEDIATED_SIGNALING_PATHWAY		64	-0.5739933	-2.0423095	0	2.29E-04	0.041	2387	tags=47%, list=12%, signal=53%
GOBP_EOSINOPHIL_MIGRATION	GOBP_EOSINOPHIL_MIGRATION		25	-0.69728434	-2.0413456	0	2.28E-04	0.041	3265	tags=60%, list=17%, signal=72%
GOBP_AMINOGLYCAN_METABOLIC_PROCESS	GOBP_AMINOGLYCAN_METABOLIC_PROCESS		114	-0.52889335	-2.0397174	0	2.27E-04	0.041	4720	tags=52%, list=24%, signal=68%
GOBP_PHAGOCYTOSIS_ENGULFMENT	GOBP_PHAGOCYTOSIS_ENGULFMENT		59	-0.58402187	-2.0360143	0	2.36E-04	0.043	4984	tags=61%, list=26%, signal=82%
GOBP_SEROTONIN_SECRETION	GOBP_SEROTONIN_SECRETION		18	-0.7447152	-2.0355127	0	2.35E-04	0.043	3227	tags=50%, list=17%, signal=60%
GOBP_REGULATION_OF_PRODUCTION_OF_MOLECULAR_MEDIATOR_OF_IMMUNE_RESPONSE	GOBP_REGULATION_OF_PRODUCTION_OF_MOLECULAR_MEDIATOR_OF_IMMUNE_RESPONSE		225	-0.49592766	-2.0349262	0	2.34E-04	0.043	4182	tags=48%, list=22%, signal=60%
GOBP_SMOOTH_MUSCLE_CELL_MIGRATION	GOBP_SMOOTH_MUSCLE_CELL_MIGRATION		114	-0.52608895	-2.0333228	0	2.33E-04	0.043	5267	tags=56%, list=27%, signal=77%
GOBP_POSITIVE_REGULATION_OF_MYELOID_CELL_DIFFERENTIATION	GOBP_POSITIVE_REGULATION_OF_MYELOID_CELL_DIFFERENTIATION		112	-0.5303763	-2.0316691	0	2.43E-04	0.045	3594	tags=46%, list=19%, signal=57%
GOBP_RESPONSE_TO_VIRUS	GOBP_RESPONSE_TO_VIRUS		363	-0.4681408	-2.0288627	0	2.78E-04	0.049	4789	tags=48%, list=25%, signal=63%
GOBP_POSITIVE_REGULATION_OF_INFLAMMATORY_RESPONSE	GOBP_POSITIVE_REGULATION_OF_INFLAMMATORY_RESPONSE		156	-0.51061314	-2.0287173	0	2.77E-04	0.049	4134	tags=51%, list=21%, signal=65%
GOBP_T_HELPER_CELL_LINEAGE_COMMITMENT	GOBP_T_HELPER_CELL_LINEAGE_COMMITMENT		17	-0.7713794	-2.0239453	0	3.17E-04	0.057	3433	tags=82%, list=18%, signal=100%
GOBP_POSITIVE_REGULATION_OF_TUMOR_NECROSIS_FACTOR_SUPERFAMILY_CYTOKINE_PRODUCTION	GOBP_POSITIVE_REGULATION_OF_TUMOR_NECROSIS_FACTOR_SUPERFAMILY_CYTOKINE_PRODUCTION		137	-0.51271176	-2.0237045	0	3.16E-04	0.057	4190	tags=52%, list=22%, signal=66%
GOBP_REGULATION_OF_T_CELL_MEDIATED_IMMUNITY	GOBP_REGULATION_OF_T_CELL_MEDIATED_IMMUNITY		108	-0.5313203	-2.022907	0	3.30E-04	0.06	4134	tags=54%, list=21%, signal=68%
GOBP_REGULATION_OF_PLATELET_ACTIVATION	GOBP_REGULATION_OF_PLATELET_ACTIVATION		44	-0.60426605	-2.0225728	0	3.28E-04	0.06	3084	tags=48%, list=16%, signal=57%
GOBP_PRODUCTION_OF_MOLECULAR_MEDIATOR_OF_IMMUNE_RESPONSE	GOBP_PRODUCTION_OF_MOLECULAR_MEDIATOR_OF_IMMUNE_RESPONSE		297	-0.47791925	-2.0208921	0	3.47E-04	0.064	4182	tags=44%, list=22%, signal=56%
GOBP_CD4_POSITIVE_ALPHA_BETA_T_CELL_PROLIFERATION	GOBP_CD4_POSITIVE_ALPHA_BETA_T_CELL_PROLIFERATION		28	-0.6693012	-2.0181835	0	3.56E-04	0.066	3991	tags=61%, list=21%, signal=76%
GOBP_REGULATION_OF_HEMOPOIESIS	GOBP_REGULATION_OF_HEMOPOIESIS		431	-0.4610756	-2.0171552	0	3.54E-04	0.066	3863	tags=41%, list=20%, signal=50%
GOBP_HUMORAL_IMMUNE_RESPONSE_MEDIATED_BY_CIRCULATING_IMMUNOGLOBULIN	GOBP_HUMORAL_IMMUNE_RESPONSE_MEDIATED_BY_CIRCULATING_IMMUNOGLOBULIN		45	-0.6098174	-2.016122	0	3.53E-04	0.066	4111	tags=53%, list=21%, signal=68%
GOBP_POSITIVE_REGULATION_OF_LEUKOCYTE_DEGRANULATION	GOBP_POSITIVE_REGULATION_OF_LEUKOCYTE_DEGRANULATION		34	-0.632986	-2.0145693	0	3.71E-04	0.069	3285	tags=56%, list=17%, signal=67%
GOBP_DEFENSE_RESPONSE_TO_SYMBIONT	GOBP_DEFENSE_RESPONSE_TO_SYMBIONT		308	-0.47311944	-2.0131972	0	3.80E-04	0.071	4477	tags=47%, list=23%, signal=61%
GOBP_LYMPHOCYTE_CHEMOTAXIS	GOBP_LYMPHOCYTE_CHEMOTAXIS		52	-0.5849261	-2.0112953	0	3.93E-04	0.074	3265	tags=54%, list=17%, signal=65%
GOBP_NEUTROPHIL_HOMEOSTASIS	GOBP_NEUTROPHIL_HOMEOSTASIS		32	-0.6601753	-2.0105615	0	3.91E-04	0.074	3594	tags=66%, list=19%, signal=81%
GOBP_REGULATION_OF_MYELOID_CELL_DIFFERENTIATION	GOBP_REGULATION_OF_MYELOID_CELL_DIFFERENTIATION		221	-0.48982593	-2.0079331	0	3.94E-04	0.075	3594	tags=40%, list=19%, signal=49%
GOBP_REGULATION_OF_LEUKOCYTE_APOPTOTIC_PROCESS	GOBP_REGULATION_OF_LEUKOCYTE_APOPTOTIC_PROCESS		108	-0.5235983	-2.007751	0	3.98E-04	0.076	3316	tags=44%, list=17%, signal=52%
GOBP_MEMBRANE_INVAGINATION	GOBP_MEMBRANE_INVAGINATION		76	-0.5485956	-2.0055797	0	4.40E-04	0.085	4984	tags=57%, list=26%, signal=76%
GOBP_CALCIUM_ION_TRANSMEMBRANE_IMPORT_INTO_CYTOSOL	GOBP_CALCIUM_ION_TRANSMEMBRANE_IMPORT_INTO_CYTOSOL		191	-0.49178603	-2.0049107	0	4.57E-04	0.089	3991	tags=39%, list=21%, signal=49%
GOBP_RESPONSE_TO_TUMOR_CELL	GOBP_RESPONSE_TO_TUMOR_CELL		44	-0.61166906	-2.004663	0	4.56E-04	0.089	4331	tags=61%, list=22%, signal=79%
GOBP_POSITIVE_REGULATION_OF_OSTEOCLAST_DIFFERENTIATION	GOBP_POSITIVE_REGULATION_OF_OSTEOCLAST_DIFFERENTIATION		37	-0.62632775	-2.0035334	0	4.54E-04	0.089	3050	tags=54%, list=16%, signal=64%
GOBP_RETINA_VASCULATURE_DEVELOPMENT_IN_CAMERA_TYPE_EYE	GOBP_RETINA_VASCULATURE_DEVELOPMENT_IN_CAMERA_TYPE_EYE		22	-0.70140314	-2.0032728	0	4.56E-04	0.09	4748	tags=77%, list=25%, signal=102%
GOBP_POSITIVE_REGULATION_OF_ACUTE_INFLAMMATORY_RESPONSE_TO_ANTIGENIC_STIMULUS	GOBP_POSITIVE_REGULATION_OF_ACUTE_INFLAMMATORY_RESPONSE_TO_ANTIGENIC_STIMULUS		31	-0.6506036	-2.0029197	0	4.64E-04	0.091	4442	tags=58%, list=23%, signal=75%
GOBP_VASCULAR_ASSOCIATED_SMOOTH_MUSCLE_CELL_MIGRATION	GOBP_VASCULAR_ASSOCIATED_SMOOTH_MUSCLE_CELL_MIGRATION		38	-0.6290362	-2.002144	0	4.67E-04	0.092	5200	tags=63%, list=27%, signal=86%
GOBP_POSITIVE_REGULATION_OF_LEUKOCYTE_ADHESION_TO_VASCULAR_ENDOTHELIAL_CELL	GOBP_POSITIVE_REGULATION_OF_LEUKOCYTE_ADHESION_TO_VASCULAR_ENDOTHELIAL_CELL		27	-0.6761201	-1.9989048	0	4.94E-04	0.097	4514	tags=70%, list=23%, signal=92%
GOBP_POSITIVE_REGULATION_OF_ENDOCYTOSIS	GOBP_POSITIVE_REGULATION_OF_ENDOCYTOSIS		192	-0.486929	-1.9977359	0	4.92E-04	0.097	4340	tags=47%, list=23%, signal=60%
GOBP_T_CELL_MEDIATED_CYTOTOXICITY	GOBP_T_CELL_MEDIATED_CYTOTOXICITY		68	-0.56474507	-1.9962854	0	5.04E-04	0.1	4555	tags=62%, list=24%, signal=81%
GOBP_POSITIVE_REGULATION_OF_B_CELL_ACTIVATION	GOBP_POSITIVE_REGULATION_OF_B_CELL_ACTIVATION		90	-0.535547	-1.9956955	0	5.06E-04	0.1	4231	tags=48%, list=22%, signal=61%
GOBP_GRANULOCYTE_ACTIVATION	GOBP_GRANULOCYTE_ACTIVATION		48	-0.5975876	-1.9953371	0	5.04E-04	0.1	4510	tags=65%, list=23%, signal=84%
GOBP_POSITIVE_REGULATION_OF_B_CELL_MEDIATED_IMMUNITY	GOBP_POSITIVE_REGULATION_OF_B_CELL_MEDIATED_IMMUNITY		70	-0.5665376	-1.9949646	0	5.07E-04	0.101	4767	tags=53%, list=25%, signal=70%
GOBP_T_CELL_LINEAGE_COMMITMENT	GOBP_T_CELL_LINEAGE_COMMITMENT		29	-0.65402126	-1.9941446	0	5.10E-04	0.102	4919	tags=72%, list=26%, signal=97%
GOBP_T_CELL_SELECTION	GOBP_T_CELL_SELECTION		57	-0.5723349	-1.994052	0	5.12E-04	0.103	4514	tags=65%, list=23%, signal=85%
GOBP_REGULATION_OF_T_CELL_MEDIATED_CYTOTOXICITY	GOBP_REGULATION_OF_T_CELL_MEDIATED_CYTOTOXICITY		56	-0.5812259	-1.9931841	0	5.15E-04	0.103	4134	tags=59%, list=21%, signal=75%
GOBP_INTRACELLULAR_PH_REDUCTION	GOBP_INTRACELLULAR_PH_REDUCTION		46	-0.5968458	-1.9929994	0	5.13E-04	0.103	4131	tags=61%, list=21%, signal=77%
GOBP_MATURE_B_CELL_DIFFERENTIATION_INVOLVED_IN_IMMUNE_RESPONSE	GOBP_MATURE_B_CELL_DIFFERENTIATION_INVOLVED_IN_IMMUNE_RESPONSE		33	-0.6459785	-1.99295	0	5.11E-04	0.103	3500	tags=58%, list=18%, signal=70%
GOBP_MACROPHAGE_CHEMOTAXIS	GOBP_MACROPHAGE_CHEMOTAXIS		47	-0.59823877	-1.9928894	0	5.09E-04	0.103	3431	tags=55%, list=18%, signal=67%
GOBP_POSITIVE_REGULATION_OF_NF_KAPPAB_TRANSCRIPTION_FACTOR_ACTIVITY	GOBP_POSITIVE_REGULATION_OF_NF_KAPPAB_TRANSCRIPTION_FACTOR_ACTIVITY		155	-0.49642286	-1.9920015	0	5.20E-04	0.106	4331	tags=46%, list=22%, signal=59%
GOBP_IMMUNE_RESPONSE_TO_TUMOR_CELL	GOBP_IMMUNE_RESPONSE_TO_TUMOR_CELL		31	-0.65805143	-1.991859	0	5.18E-04	0.106	4132	tags=65%, list=21%, signal=82%
GOBP_GLYCOPROTEIN_METABOLIC_PROCESS	GOBP_GLYCOPROTEIN_METABOLIC_PROCESS		345	-0.46488473	-1.990799	0	5.21E-04	0.107	5624	tags=51%, list=29%, signal=70%
GOBP_CALCIUM_MEDIATED_SIGNALING	GOBP_CALCIUM_MEDIATED_SIGNALING		204	-0.48741695	-1.9898255	0	5.19E-04	0.107	4124	tags=44%, list=21%, signal=55%
GOBP_REGULATION_OF_CELLULAR_EXTRAVASATION	GOBP_REGULATION_OF_CELLULAR_EXTRAVASATION		45	-0.59948516	-1.9891936	0	5.25E-04	0.108	3660	tags=49%, list=19%, signal=60%
GOBP_IMMUNOGLOBULIN_PRODUCTION	GOBP_IMMUNOGLOBULIN_PRODUCTION		152	-0.5013291	-1.9881262	0	5.37E-04	0.11	4767	tags=47%, list=25%, signal=62%
GOBP_REGULATION_OF_TOLL_LIKE_RECEPTOR_4_SIGNALING_PATHWAY	GOBP_REGULATION_OF_TOLL_LIKE_RECEPTOR_4_SIGNALING_PATHWAY		26	-0.671953	-1.9857681	0	5.57E-04	0.114	4102	tags=58%, list=21%, signal=73%
GOBP_CANONICAL_NF_KAPPAB_SIGNAL_TRANSDUCTION	GOBP_CANONICAL_NF_KAPPAB_SIGNAL_TRANSDUCTION		250	-0.46824107	-1.9835126	0	5.68E-04	0.117	4654	tags=46%, list=24%, signal=59%
GOBP_REGULATION_OF_DEFENSE_RESPONSE_TO_VIRUS	GOBP_REGULATION_OF_DEFENSE_RESPONSE_TO_VIRUS		97	-0.52929896	-1.9830555	0	5.66E-04	0.117	4385	tags=54%, list=23%, signal=69%
GOBP_REGULATION_OF_B_CELL_RECEPTOR_SIGNALING_PATHWAY	GOBP_REGULATION_OF_B_CELL_RECEPTOR_SIGNALING_PATHWAY		17	-0.7487064	-1.981773	0	5.86E-04	0.122	2198	tags=59%, list=11%, signal=66%
GOBP_NEGATIVE_REGULATION_OF_IMMUNE_EFFECTOR_PROCESS	GOBP_NEGATIVE_REGULATION_OF_IMMUNE_EFFECTOR_PROCESS		160	-0.49375266	-1.9799658	0	5.97E-04	0.125	4182	tags=46%, list=22%, signal=59%
GOBP_REGULATION_OF_VASCULATURE_DEVELOPMENT	GOBP_REGULATION_OF_VASCULATURE_DEVELOPMENT		300	-0.46755746	-1.9788028	0	5.94E-04	0.125	3527	tags=39%, list=18%, signal=47%
GOBP_NEGATIVE_REGULATION_OF_MYELOID_LEUKOCYTE_DIFFERENTIATION	GOBP_NEGATIVE_REGULATION_OF_MYELOID_LEUKOCYTE_DIFFERENTIATION		58	-0.56907946	-1.9773926	0	6.05E-04	0.126	2532	tags=41%, list=13%, signal=47%
GOBP_POSITIVE_REGULATION_OF_CHEMOKINE_C_X_C_MOTIF_LIGAND_2_PRODUCTION	GOBP_POSITIVE_REGULATION_OF_CHEMOKINE_C_X_C_MOTIF_LIGAND_2_PRODUCTION		15	-0.76496077	-1.9754975	0	6.24E-04	0.13	3050	tags=67%, list=16%, signal=79%
GOBP_POSITIVE_T_CELL_SELECTION	GOBP_POSITIVE_T_CELL_SELECTION		41	-0.59899926	-1.9753438	0	6.30E-04	0.132	4433	tags=66%, list=23%, signal=85%
GOBP_REGULATION_OF_ALPHA_BETA_T_CELL_DIFFERENTIATION	GOBP_REGULATION_OF_ALPHA_BETA_T_CELL_DIFFERENTIATION		73	-0.5559615	-1.9750878	0	6.28E-04	0.132	2915	tags=48%, list=15%, signal=56%
GOBP_T_CELL_DIFFERENTIATION	GOBP_T_CELL_DIFFERENTIATION		329	-0.4639406	-1.974025	0	6.30E-04	0.133	4514	tags=47%, list=23%, signal=60%
GOBP_POSITIVE_REGULATION_OF_MONONUCLEAR_CELL_MIGRATION	GOBP_POSITIVE_REGULATION_OF_MONONUCLEAR_CELL_MIGRATION		77	-0.54741955	-1.9739823	0	6.28E-04	0.133	4960	tags=60%, list=26%, signal=80%
GOBP_POSITIVE_REGULATION_OF_ERK1_AND_ERK2_CASCADE	GOBP_POSITIVE_REGULATION_OF_ERK1_AND_ERK2_CASCADE		232	-0.47453842	-1.97375	0	6.30E-04	0.134	3991	tags=41%, list=21%, signal=52%
GOBP_T_CELL_MEDIATED_IMMUNITY	GOBP_T_CELL_MEDIATED_IMMUNITY		150	-0.4978252	-1.97239	0	6.44E-04	0.138	4134	tags=51%, list=21%, signal=65%
GOBP_REGULATION_OF_T_CELL_ACTIVATION	GOBP_REGULATION_OF_T_CELL_ACTIVATION		394	-0.454496	-1.968229	0	7.05E-04	0.152	4371	tags=46%, list=23%, signal=58%
GOBP_CELL_ADHESION_MEDIATED_BY_INTEGRIN	GOBP_CELL_ADHESION_MEDIATED_BY_INTEGRIN		89	-0.5250591	-1.9678701	0	7.06E-04	0.153	2346	tags=38%, list=12%, signal=43%
GOBP_REGULATION_OF_T_HELPER_1_TYPE_IMMUNE_RESPONSE	GOBP_REGULATION_OF_T_HELPER_1_TYPE_IMMUNE_RESPONSE		33	-0.6329718	-1.9664645	0	7.16E-04	0.155	3527	tags=67%, list=18%, signal=81%
GOBP_POSITIVE_REGULATION_OF_CD8_POSITIVE_ALPHA_BETA_T_CELL_ACTIVATION	GOBP_POSITIVE_REGULATION_OF_CD8_POSITIVE_ALPHA_BETA_T_CELL_ACTIVATION		28	-0.6462457	-1.9662042	0	7.18E-04	0.156	4866	tags=64%, list=25%, signal=86%
GOBP_REGULATION_OF_INFLAMMATORY_RESPONSE	GOBP_REGULATION_OF_INFLAMMATORY_RESPONSE		378	-0.45547104	-1.9657829	0	7.15E-04	0.156	4134	tags=43%, list=21%, signal=54%
GOBP_COMPLEMENT_ACTIVATION	GOBP_COMPLEMENT_ACTIVATION		54	-0.5737594	-1.9643576	0	7.21E-04	0.157	2761	tags=43%, list=14%, signal=50%
GOBP_FC_RECEPTOR_SIGNALING_PATHWAY	GOBP_FC_RECEPTOR_SIGNALING_PATHWAY		19	-0.7055353	-1.9638357	0	7.18E-04	0.157	4260	tags=74%, list=22%, signal=94%
GOBP_REACTIVE_NITROGEN_SPECIES_METABOLIC_PROCESS	GOBP_REACTIVE_NITROGEN_SPECIES_METABOLIC_PROCESS		91	-0.5261523	-1.9607987	0	7.57E-04	0.166	4101	tags=51%, list=21%, signal=64%
GOBP_MONOCYTE_CHEMOTAXIS	GOBP_MONOCYTE_CHEMOTAXIS		60	-0.5586193	-1.9583411	0	7.82E-04	0.172	3265	tags=53%, list=17%, signal=64%
GOBP_MEMBRANE_PROTEIN_PROTEOLYSIS	GOBP_MEMBRANE_PROTEIN_PROTEOLYSIS		58	-0.5654559	-1.9558077	0	8.24E-04	0.182	4000	tags=52%, list=21%, signal=65%
GOBP_CYTOKINE_PRODUCTION_INVOLVED_IN_INFLAMMATORY_RESPONSE	GOBP_CYTOKINE_PRODUCTION_INVOLVED_IN_INFLAMMATORY_RESPONSE		66	-0.5507707	-1.9544966	0	8.38E-04	0.186	4173	tags=50%, list=22%, signal=64%
GOBP_MAST_CELL_MIGRATION	GOBP_MAST_CELL_MIGRATION		17	-0.71860886	-1.9508494	0	9.07E-04	0.202	3956	tags=76%, list=21%, signal=96%
GOBP_POSITIVE_REGULATION_OF_SMOOTH_MUSCLE_CELL_MIGRATION	GOBP_POSITIVE_REGULATION_OF_SMOOTH_MUSCLE_CELL_MIGRATION		67	-0.5541688	-1.9502324	0	9.12E-04	0.204	4868	tags=57%, list=25%, signal=76%
GOBP_POSITIVE_REGULATION_OF_INTERFERON_ALPHA_PRODUCTION	GOBP_POSITIVE_REGULATION_OF_INTERFERON_ALPHA_PRODUCTION		27	-0.67257094	-1.949658	0	9.13E-04	0.205	4010	tags=67%, list=21%, signal=84%
GOBP_REGULATION_OF_MEMBRANE_INVAGINATION	GOBP_REGULATION_OF_MEMBRANE_INVAGINATION		21	-0.70367914	-1.949653	0	9.10E-04	0.205	4110	tags=76%, list=21%, signal=97%
GOBP_POSITIVE_REGULATION_OF_MACROPHAGE_ACTIVATION	GOBP_POSITIVE_REGULATION_OF_MACROPHAGE_ACTIVATION		30	-0.6321927	-1.9494483	0	9.14E-04	0.207	3487	tags=57%, list=18%, signal=69%
GOBP_RECEPTOR_SIGNALING_PATHWAY_VIA_STAT	GOBP_RECEPTOR_SIGNALING_PATHWAY_VIA_STAT		172	-0.47937578	-1.9489084	0	9.27E-04	0.211	4385	tags=44%, list=23%, signal=56%
GOBP_RESPONSE_TO_AMYLOID_BETA	GOBP_RESPONSE_TO_AMYLOID_BETA		40	-0.60640144	-1.9480894	0	9.36E-04	0.213	3081	tags=48%, list=16%, signal=56%
GOBP_POSITIVE_REGULATION_OF_CYTOSOLIC_CALCIUM_ION_CONCENTRATION	GOBP_POSITIVE_REGULATION_OF_CYTOSOLIC_CALCIUM_ION_CONCENTRATION		196	-0.47337273	-1.9472346	0	9.40E-04	0.215	4169	tags=41%, list=22%, signal=52%
GOBP_REGULATION_OF_HOMOTYPIC_CELL_CELL_ADHESION	GOBP_REGULATION_OF_HOMOTYPIC_CELL_CELL_ADHESION		35	-0.61450654	-1.9454182	0	9.61E-04	0.218	3473	tags=51%, list=18%, signal=63%
GOBP_EOSINOPHIL_CHEMOTAXIS	GOBP_EOSINOPHIL_CHEMOTAXIS		21	-0.7022218	-1.945233	0	9.57E-04	0.218	3265	tags=62%, list=17%, signal=74%
GOBP_RESPONSE_TO_INTERFERON_BETA	GOBP_RESPONSE_TO_INTERFERON_BETA		70	-0.541779	-1.94451	0	9.70E-04	0.222	3622	tags=56%, list=19%, signal=68%
GOBP_MUSCLE_CELL_MIGRATION	GOBP_MUSCLE_CELL_MIGRATION		129	-0.4953863	-1.942382	0	0.001008901	0.23	5267	tags=53%, list=27%, signal=72%
GOBP_MEMBRANE_PROTEIN_ECTODOMAIN_PROTEOLYSIS	GOBP_MEMBRANE_PROTEIN_ECTODOMAIN_PROTEOLYSIS		45	-0.58941996	-1.9416546	0	0.001024985	0.234	4000	tags=56%, list=21%, signal=70%
GOBP_MHC_CLASS_II_BIOSYNTHETIC_PROCESS	GOBP_MHC_CLASS_II_BIOSYNTHETIC_PROCESS		16	-0.7374459	-1.9413255	0	0.00102546	0.235	2532	tags=63%, list=13%, signal=72%
GOBP_NEGATIVE_REGULATION_OF_IMMUNE_RESPONSE	GOBP_NEGATIVE_REGULATION_OF_IMMUNE_RESPONSE		224	-0.46688432	-1.9392587	0	0.001075586	0.245	4767	tags=50%, list=25%, signal=66%
GOBP_REGULATION_OF_LYMPHOCYTE_DIFFERENTIATION	GOBP_REGULATION_OF_LYMPHOCYTE_DIFFERENTIATION		218	-0.4622305	-1.9387531	0	0.001087149	0.247	3215	tags=39%, list=17%, signal=46%
GOBP_VACUOLAR_LOCALIZATION	GOBP_VACUOLAR_LOCALIZATION		94	-0.52297074	-1.938691	0	0.00108735	0.248	3018	tags=41%, list=16%, signal=49%
GOBP_SYNCYTIUM_FORMATION	GOBP_SYNCYTIUM_FORMATION		69	-0.53858405	-1.9376494	0	0.001121767	0.255	3353	tags=41%, list=17%, signal=49%
GOBP_NEGATIVE_REGULATION_OF_LEUKOCYTE_PROLIFERATION	GOBP_NEGATIVE_REGULATION_OF_LEUKOCYTE_PROLIFERATION		101	-0.5187289	-1.9366492	0	0.001125535	0.257	3218	tags=47%, list=17%, signal=56%
GOBP_POSITIVE_REGULATION_OF_DEFENSE_RESPONSE_TO_VIRUS_BY_HOST	GOBP_POSITIVE_REGULATION_OF_DEFENSE_RESPONSE_TO_VIRUS_BY_HOST		30	-0.6366303	-1.9350817	0	0.00115218	0.262	2932	tags=57%, list=15%, signal=67%
GOBP_POSITIVE_REGULATION_OF_T_CELL_APOPTOTIC_PROCESS	GOBP_POSITIVE_REGULATION_OF_T_CELL_APOPTOTIC_PROCESS		16	-0.7310613	-1.9339471	0	0.001167286	0.266	2281	tags=56%, list=12%, signal=64%
GOBP_REGULATION_OF_LIPOPOLYSACCHARIDE_MEDIATED_SIGNALING_PATHWAY	GOBP_REGULATION_OF_LIPOPOLYSACCHARIDE_MEDIATED_SIGNALING_PATHWAY		29	-0.6449086	-1.9336095	0	0.0011672	0.267	3890	tags=62%, list=20%, signal=78%
GOBP_LYMPHOCYTE_HOMEOSTASIS	GOBP_LYMPHOCYTE_HOMEOSTASIS		92	-0.5171826	-1.9317169	0	0.001219536	0.28	3490	tags=48%, list=18%, signal=58%
GOBP_POSITIVE_REGULATION_OF_INTERLEUKIN_6_PRODUCTION	GOBP_POSITIVE_REGULATION_OF_INTERLEUKIN_6_PRODUCTION		108	-0.5053643	-1.9305947	0	0.001230549	0.282	3642	tags=48%, list=19%, signal=59%
GOBP_NEUTROPHIL_DEGRANULATION	GOBP_NEUTROPHIL_DEGRANULATION		15	-0.7531561	-1.9278749	0.003144654	0.001286008	0.295	2245	tags=67%, list=12%, signal=75%
GOBP_POSITIVE_REGULATION_OF_GRANULOCYTE_CHEMOTAXIS	GOBP_POSITIVE_REGULATION_OF_GRANULOCYTE_CHEMOTAXIS		34	-0.62089825	-1.9276892	0	0.001289315	0.296	3991	tags=59%, list=21%, signal=74%
GOBP_REGULATION_OF_SUPEROXIDE_METABOLIC_PROCESS	GOBP_REGULATION_OF_SUPEROXIDE_METABOLIC_PROCESS		35	-0.6130307	-1.927598	0	0.001285183	0.296	3916	tags=60%, list=20%, signal=75%
GOBP_COMPLEMENT_ACTIVATION_CLASSICAL_PATHWAY	GOBP_COMPLEMENT_ACTIVATION_CLASSICAL_PATHWAY		30	-0.6253939	-1.9239174	0	0.001358576	0.31	5336	tags=67%, list=28%, signal=92%
GOBP_POSITIVE_REGULATION_OF_PATTERN_RECOGNITION_RECEPTOR_SIGNALING_PATHWAY	GOBP_POSITIVE_REGULATION_OF_PATTERN_RECOGNITION_RECEPTOR_SIGNALING_PATHWAY		66	-0.54243183	-1.9238793	0	0.001354249	0.31	4366	tags=56%, list=23%, signal=72%
GOBP_POSITIVE_REGULATION_OF_CHEMOKINE_PRODUCTION	GOBP_POSITIVE_REGULATION_OF_CHEMOKINE_PRODUCTION		85	-0.5240311	-1.9235034	0	0.001357315	0.312	3050	tags=48%, list=16%, signal=57%
GOBP_REGULATION_OF_RHO_PROTEIN_SIGNAL_TRANSDUCTION	GOBP_REGULATION_OF_RHO_PROTEIN_SIGNAL_TRANSDUCTION		85	-0.5190238	-1.9231404	0	0.001367584	0.315	2610	tags=40%, list=14%, signal=46%
GOBP_POSITIVE_REGULATION_OF_PROTEIN_SERINE_THREONINE_KINASE_ACTIVITY	GOBP_POSITIVE_REGULATION_OF_PROTEIN_SERINE_THREONINE_KINASE_ACTIVITY		197	-0.468381	-1.9223791	0	0.001392329	0.322	3867	tags=38%, list=20%, signal=47%
GOBP_POSITIVE_REGULATION_OF_CD4_POSITIVE_ALPHA_BETA_T_CELL_DIFFERENTIATION	GOBP_POSITIVE_REGULATION_OF_CD4_POSITIVE_ALPHA_BETA_T_CELL_DIFFERENTIATION		31	-0.6353904	-1.9221056	0	0.001398832	0.324	2915	tags=61%, list=15%, signal=72%
GOBP_REGULATION_OF_CELLULAR_PH	GOBP_REGULATION_OF_CELLULAR_PH		88	-0.5144677	-1.9218292	0	0.001401585	0.325	4821	tags=53%, list=25%, signal=71%
GOBP_NATURAL_KILLER_CELL_CYTOKINE_PRODUCTION	GOBP_NATURAL_KILLER_CELL_CYTOKINE_PRODUCTION		28	-0.6332206	-1.9197657	0	0.001440221	0.332	4442	tags=57%, list=23%, signal=74%
GOBP_PLATELET_DERIVED_GROWTH_FACTOR_RECEPTOR_SIGNALING_PATHWAY	GOBP_PLATELET_DERIVED_GROWTH_FACTOR_RECEPTOR_SIGNALING_PATHWAY		61	-0.54957086	-1.9192595	0	0.001453682	0.336	3777	tags=48%, list=20%, signal=59%
GOBP_REGULATION_OF_CD4_POSITIVE_ALPHA_BETA_T_CELL_DIFFERENTIATION	GOBP_REGULATION_OF_CD4_POSITIVE_ALPHA_BETA_T_CELL_DIFFERENTIATION		54	-0.56523013	-1.9177989	0	0.001466923	0.34	2915	tags=50%, list=15%, signal=59%
GOBP_MYELOID_CELL_DIFFERENTIATION	GOBP_MYELOID_CELL_DIFFERENTIATION		455	-0.4358947	-1.9168463	0	0.001487285	0.344	4116	tags=40%, list=21%, signal=49%
GOBP_HEMOSTASIS	GOBP_HEMOSTASIS		177	-0.4739632	-1.9151354	0	0.001518335	0.353	3109	tags=37%, list=16%, signal=44%
GOBP_POSITIVE_REGULATION_OF_HOMOTYPIC_CELL_CELL_ADHESION	GOBP_POSITIVE_REGULATION_OF_HOMOTYPIC_CELL_CELL_ADHESION		15	-0.72411174	-1.9149187	0.001577287	0.00152423	0.356	2677	tags=67%, list=14%, signal=77%
GOBP_PROTEIN_O_LINKED_GLYCOSYLATION	GOBP_PROTEIN_O_LINKED_GLYCOSYLATION		81	-0.5152285	-1.9141781	0	0.001540843	0.36	4813	tags=49%, list=25%, signal=66%
GOBP_TYPE_II_HYPERSENSITIVITY	GOBP_TYPE_II_HYPERSENSITIVITY		25	-0.641645	-1.9139771	0	0.001536131	0.36	4442	tags=60%, list=23%, signal=78%
GOBP_POSITIVE_REGULATION_OF_MACROPHAGE_CYTOKINE_PRODUCTION	GOBP_POSITIVE_REGULATION_OF_MACROPHAGE_CYTOKINE_PRODUCTION		29	-0.62673	-1.9136627	0	0.001545631	0.361	2719	tags=48%, list=14%, signal=56%
GOBP_POSITIVE_REGULATION_OF_MAST_CELL_ACTIVATION_INVOLVED_IN_IMMUNE_RESPONSE	GOBP_POSITIVE_REGULATION_OF_MAST_CELL_ACTIVATION_INVOLVED_IN_IMMUNE_RESPONSE		23	-0.67617136	-1.913225	0	0.001554966	0.364	2488	tags=57%, list=13%, signal=65%
GOBP_NEGATIVE_REGULATION_OF_ALPHA_BETA_T_CELL_ACTIVATION	GOBP_NEGATIVE_REGULATION_OF_ALPHA_BETA_T_CELL_ACTIVATION		47	-0.56724906	-1.9126284	0	0.001588688	0.373	3490	tags=47%, list=18%, signal=57%
GOBP_REGULATION_OF_MACROPHAGE_CHEMOTAXIS	GOBP_REGULATION_OF_MACROPHAGE_CHEMOTAXIS		34	-0.6073232	-1.9122007	0	0.001594299	0.375	2810	tags=50%, list=15%, signal=58%
GOBP_TYPE_I_INTERFERON_PRODUCTION	GOBP_TYPE_I_INTERFERON_PRODUCTION		131	-0.4865545	-1.9115373	0	0.001603413	0.377	4385	tags=48%, list=23%, signal=62%
GOBP_REGULATION_OF_PATTERN_RECOGNITION_RECEPTOR_SIGNALING_PATHWAY	GOBP_REGULATION_OF_PATTERN_RECOGNITION_RECEPTOR_SIGNALING_PATHWAY		137	-0.48760822	-1.9113783	0	0.001602107	0.377	4366	tags=47%, list=23%, signal=61%
GOBP_T_CELL_MIGRATION	GOBP_T_CELL_MIGRATION		65	-0.5423467	-1.9103504	0	0.00161447	0.381	4868	tags=66%, list=25%, signal=88%
GOBP_TYPE_II_INTERFERON_MEDIATED_SIGNALING_PATHWAY	GOBP_TYPE_II_INTERFERON_MEDIATED_SIGNALING_PATHWAY		23	-0.6683252	-1.909748	0.001490313	0.001613066	0.381	3089	tags=65%, list=16%, signal=78%
GOBP_NEGATIVE_REGULATION_OF_HEMOPOIESIS	GOBP_NEGATIVE_REGULATION_OF_HEMOPOIESIS		121	-0.48886532	-1.9083004	0	0.001642523	0.387	2532	tags=37%, list=13%, signal=43%
GOBP_GLYCOPROTEIN_CATABOLIC_PROCESS	GOBP_GLYCOPROTEIN_CATABOLIC_PROCESS		31	-0.6220726	-1.9078288	0	0.001651318	0.39	3443	tags=55%, list=18%, signal=67%
GOBP_REGULATION_OF_MYOBLAST_FUSION	GOBP_REGULATION_OF_MYOBLAST_FUSION		24	-0.6522208	-1.9061286	0	0.00169764	0.398	3926	tags=54%, list=20%, signal=68%
GOBP_HYPERSENSITIVITY	GOBP_HYPERSENSITIVITY		35	-0.60085744	-1.9040496	0	0.00177099	0.415	4442	tags=63%, list=23%, signal=82%
GOBP_POSITIVE_REGULATION_OF_LEUKOCYTE_TETHERING_OR_ROLLING	GOBP_POSITIVE_REGULATION_OF_LEUKOCYTE_TETHERING_OR_ROLLING		15	-0.73876137	-1.9032645	0	0.001786061	0.419	2412	tags=53%, list=13%, signal=61%
GOBP_REGULATION_OF_CALCIUM_ION_TRANSPORT	GOBP_REGULATION_OF_CALCIUM_ION_TRANSPORT		289	-0.4473967	-1.9027632	0	0.001790978	0.42	4946	tags=40%, list=26%, signal=53%
GOBP_REGULATED_EXOCYTOSIS	GOBP_REGULATED_EXOCYTOSIS		258	-0.45011652	-1.9025468	0	0.00179243	0.422	3604	tags=38%, list=19%, signal=46%
GOBP_NEUTROPHIL_ACTIVATION	GOBP_NEUTROPHIL_ACTIVATION		40	-0.59090334	-1.9010789	0.001422475	0.001831011	0.428	3748	tags=63%, list=19%, signal=77%
GOBP_POSITIVE_REGULATION_OF_JUN_KINASE_ACTIVITY	GOBP_POSITIVE_REGULATION_OF_JUN_KINASE_ACTIVITY		56	-0.540237	-1.9006152	0	0.001832408	0.43	4516	tags=46%, list=23%, signal=60%
GOBP_REGULATION_OF_MONOCYTE_CHEMOTAXIS	GOBP_REGULATION_OF_MONOCYTE_CHEMOTAXIS		32	-0.60791284	-1.8996335	0	0.001850438	0.434	4868	tags=66%, list=25%, signal=88%
GOBP_INNATE_IMMUNE_RESPONSE_ACTIVATING_CELL_SURFACE_RECEPTOR_SIGNALING_PATHWAY	GOBP_INNATE_IMMUNE_RESPONSE_ACTIVATING_CELL_SURFACE_RECEPTOR_SIGNALING_PATHWAY		80	-0.51664084	-1.8995705	0	0.00184509	0.434	4331	tags=55%, list=22%, signal=71%
GOBP_MYELOID_CELL_APOPTOTIC_PROCESS	GOBP_MYELOID_CELL_APOPTOTIC_PROCESS		45	-0.5759421	-1.8993936	0	0.001839772	0.434	3208	tags=47%, list=17%, signal=56%
GOBP_POSITIVE_REGULATION_OF_IMMUNOGLOBULIN_PRODUCTION	GOBP_POSITIVE_REGULATION_OF_IMMUNOGLOBULIN_PRODUCTION		79	-0.51847273	-1.8988879	0	0.001857603	0.439	4767	tags=48%, list=25%, signal=64%
GOBP_REGULATION_OF_MAP_KINASE_ACTIVITY	GOBP_REGULATION_OF_MAP_KINASE_ACTIVITY		194	-0.46517956	-1.898626	0	0.001855535	0.439	3314	tags=36%, list=17%, signal=43%
GOBP_NEGATIVE_REGULATION_OF_LEUKOCYTE_CELL_CELL_ADHESION	GOBP_NEGATIVE_REGULATION_OF_LEUKOCYTE_CELL_CELL_ADHESION		148	-0.4760106	-1.8968458	0	0.001893086	0.445	3317	tags=44%, list=17%, signal=53%
GOBP_NEGATIVE_REGULATION_OF_CYTOKINE_PRODUCTION	GOBP_NEGATIVE_REGULATION_OF_CYTOKINE_PRODUCTION		304	-0.44581413	-1.8962396	0	0.001907408	0.448	3188	tags=36%, list=17%, signal=42%
GOBP_POSITIVE_REGULATION_OF_VASCULAR_ASSOCIATED_SMOOTH_MUSCLE_CELL_PROLIFERATION	GOBP_POSITIVE_REGULATION_OF_VASCULAR_ASSOCIATED_SMOOTH_MUSCLE_CELL_PROLIFERATION		43	-0.5800427	-1.8961935	0	0.001901989	0.448	4587	tags=51%, list=24%, signal=67%
GOBP_AORTA_DEVELOPMENT	GOBP_AORTA_DEVELOPMENT		72	-0.5185088	-1.8958883	0	0.001903127	0.45	3426	tags=36%, list=18%, signal=44%
GOBP_POSITIVE_REGULATION_OF_B_CELL_PROLIFERATION	GOBP_POSITIVE_REGULATION_OF_B_CELL_PROLIFERATION		46	-0.56910497	-1.8957596	0	0.001897751	0.45	3043	tags=46%, list=16%, signal=54%
GOBP_REGULATION_OF_NATURAL_KILLER_CELL_PROLIFERATION	GOBP_REGULATION_OF_NATURAL_KILLER_CELL_PROLIFERATION		32	-0.61540425	-1.8948501	0	0.001905436	0.451	4442	tags=59%, list=23%, signal=77%
GOBP_REGULATION_OF_PLATELET_AGGREGATION	GOBP_REGULATION_OF_PLATELET_AGGREGATION		24	-0.64039797	-1.8923223	0.001526718	0.001997252	0.468	3084	tags=54%, list=16%, signal=64%
GOBP_CHEMOKINE_PRODUCTION	GOBP_CHEMOKINE_PRODUCTION		123	-0.48385346	-1.8921131	0	0.001998171	0.47	3050	tags=41%, list=16%, signal=48%
GOBP_FC_GAMMA_RECEPTOR_SIGNALING_PATHWAY	GOBP_FC_GAMMA_RECEPTOR_SIGNALING_PATHWAY		15	-0.72945446	-1.8896482	0	0.002076333	0.483	4260	tags=80%, list=22%, signal=103%
GOBP_PROTEOGLYCAN_METABOLIC_PROCESS	GOBP_PROTEOGLYCAN_METABOLIC_PROCESS		87	-0.51038986	-1.888158	0	0.002118795	0.491	3766	tags=43%, list=20%, signal=53%
GOBP_REGULATION_OF_ACUTE_INFLAMMATORY_RESPONSE_TO_ANTIGENIC_STIMULUS	GOBP_REGULATION_OF_ACUTE_INFLAMMATORY_RESPONSE_TO_ANTIGENIC_STIMULUS		40	-0.5845608	-1.8863131	0	0.002177098	0.502	4442	tags=52%, list=23%, signal=68%
GOBP_NEUROMUSCULAR_PROCESS_CONTROLLING_BALANCE	GOBP_NEUROMUSCULAR_PROCESS_CONTROLLING_BALANCE		67	-0.52702075	-1.8855567	0	0.002199729	0.505	3790	tags=42%, list=20%, signal=52%
GOBP_POSITIVE_REGULATION_OF_CALCIUM_MEDIATED_SIGNALING	GOBP_POSITIVE_REGULATION_OF_CALCIUM_MEDIATED_SIGNALING		47	-0.56351876	-1.885412	0	0.002196885	0.506	3862	tags=51%, list=20%, signal=64%
GOBP_ACUTE_INFLAMMATORY_RESPONSE	GOBP_ACUTE_INFLAMMATORY_RESPONSE		125	-0.48144692	-1.8830159	0	0.002267161	0.519	3872	tags=46%, list=20%, signal=58%
GOBP_VASCULAR_ENDOTHELIAL_GROWTH_FACTOR_PRODUCTION	GOBP_VASCULAR_ENDOTHELIAL_GROWTH_FACTOR_PRODUCTION		38	-0.5953156	-1.882526	0	0.00227681	0.52	3527	tags=50%, list=18%, signal=61%
GOBP_POSITIVE_REGULATION_OF_CANONICAL_NF_KAPPAB_SIGNAL_TRANSDUCTION	GOBP_POSITIVE_REGULATION_OF_CANONICAL_NF_KAPPAB_SIGNAL_TRANSDUCTION		142	-0.47102264	-1.8823674	0	0.002286282	0.525	4654	tags=47%, list=24%, signal=62%
GOBP_CD8_POSITIVE_ALPHA_BETA_T_CELL_DIFFERENTIATION	GOBP_CD8_POSITIVE_ALPHA_BETA_T_CELL_DIFFERENTIATION		21	-0.66735953	-1.8818238	0.001607717	0.002305216	0.528	2532	tags=57%, list=13%, signal=66%
GOBP_REGULATION_OF_CD8_POSITIVE_ALPHA_BETA_T_CELL_ACTIVATION	GOBP_REGULATION_OF_CD8_POSITIVE_ALPHA_BETA_T_CELL_ACTIVATION		39	-0.58636546	-1.8814654	0	0.002302017	0.529	4442	tags=59%, list=23%, signal=76%
GOBP_PROTEIN_AUTOPHOSPHORYLATION	GOBP_PROTEIN_AUTOPHOSPHORYLATION		239	-0.45176554	-1.8811142	0	0.002314586	0.534	4736	tags=41%, list=25%, signal=54%
GOBP_DETECTION_OF_EXTERNAL_BIOTIC_STIMULUS	GOBP_DETECTION_OF_EXTERNAL_BIOTIC_STIMULUS		28	-0.624475	-1.8808147	0	0.002314508	0.535	3136	tags=64%, list=16%, signal=77%
GOBP_ANTIGEN_PROCESSING_AND_PRESENTATION_OF_PEPTIDE_ANTIGEN_VIA_MHC_CLASS_I	GOBP_ANTIGEN_PROCESSING_AND_PRESENTATION_OF_PEPTIDE_ANTIGEN_VIA_MHC_CLASS_I		48	-0.56148493	-1.8806013	0	0.002314531	0.537	4533	tags=65%, list=24%, signal=84%
GOBP_POSITIVE_REGULATION_OF_PEPTIDYL_TYROSINE_PHOSPHORYLATION	GOBP_POSITIVE_REGULATION_OF_PEPTIDYL_TYROSINE_PHOSPHORYLATION		185	-0.45917076	-1.8805256	0	0.002308293	0.537	4340	tags=47%, list=23%, signal=60%
GOBP_POSITIVE_REGULATION_OF_MACROPHAGE_CHEMOTAXIS	GOBP_POSITIVE_REGULATION_OF_MACROPHAGE_CHEMOTAXIS		25	-0.64228	-1.8799007	0	0.002336268	0.538	3431	tags=56%, list=18%, signal=68%
GOBP_LEUKOCYTE_AGGREGATION	GOBP_LEUKOCYTE_AGGREGATION		17	-0.7104473	-1.8792938	0	0.002367164	0.543	4263	tags=76%, list=22%, signal=98%
GOBP_GLYCOSYLATION	GOBP_GLYCOSYLATION		217	-0.4537214	-1.879145	0	0.00237009	0.546	6348	tags=55%, list=33%, signal=82%
GOBP_PEPTIDYL_TYROSINE_MODIFICATION	GOBP_PEPTIDYL_TYROSINE_MODIFICATION		316	-0.43920976	-1.8785256	0	0.002379224	0.55	4385	tags=45%, list=23%, signal=57%
GOBP_POSITIVE_REGULATION_OF_ACUTE_INFLAMMATORY_RESPONSE	GOBP_POSITIVE_REGULATION_OF_ACUTE_INFLAMMATORY_RESPONSE		50	-0.5475576	-1.8781633	0	0.002375953	0.55	4134	tags=56%, list=21%, signal=71%
GOBP_REGULATION_OF_GLIAL_CELL_MIGRATION	GOBP_REGULATION_OF_GLIAL_CELL_MIGRATION		26	-0.6282238	-1.8776026	0	0.002391132	0.552	3072	tags=50%, list=16%, signal=59%
GOBP_T_CELL_RECEPTOR_SIGNALING_PATHWAY	GOBP_T_CELL_RECEPTOR_SIGNALING_PATHWAY		135	-0.4747539	-1.8753271	0	0.002479558	0.566	4331	tags=46%, list=22%, signal=59%
GOBP_SUPEROXIDE_METABOLIC_PROCESS	GOBP_SUPEROXIDE_METABOLIC_PROCESS		70	-0.5218192	-1.873304	0	0.002567241	0.576	3597	tags=46%, list=19%, signal=56%
GOBP_REGULATION_OF_NEUTROPHIL_ACTIVATION	GOBP_REGULATION_OF_NEUTROPHIL_ACTIVATION		16	-0.7137849	-1.8726753	0	0.00259674	0.581	3381	tags=69%, list=18%, signal=83%
GOBP_NEGATIVE_REGULATION_OF_CD4_POSITIVE_ALPHA_BETA_T_CELL_ACTIVATION	GOBP_NEGATIVE_REGULATION_OF_CD4_POSITIVE_ALPHA_BETA_T_CELL_ACTIVATION		36	-0.58583975	-1.8713114	0	0.002659343	0.594	3490	tags=47%, list=18%, signal=58%
GOBP_POSITIVE_REGULATION_OF_REACTIVE_OXYGEN_SPECIES_METABOLIC_PROCESS	GOBP_POSITIVE_REGULATION_OF_REACTIVE_OXYGEN_SPECIES_METABOLIC_PROCESS		83	-0.50253356	-1.8705755	0	0.002682508	0.597	3327	tags=42%, list=17%, signal=51%
GOBP_CD8_POSITIVE_ALPHA_BETA_T_CELL_PROLIFERATION	GOBP_CD8_POSITIVE_ALPHA_BETA_T_CELL_PROLIFERATION		29	-0.61535716	-1.8703789	0	0.002681505	0.597	4442	tags=55%, list=23%, signal=72%
GOBP_IMMUNE_SYSTEM_DEVELOPMENT	GOBP_IMMUNE_SYSTEM_DEVELOPMENT		242	-0.44985554	-1.8696442	0	0.002692458	0.598	4657	tags=41%, list=24%, signal=53%
GOBP_TOLL_LIKE_RECEPTOR_2_SIGNALING_PATHWAY	GOBP_TOLL_LIKE_RECEPTOR_2_SIGNALING_PATHWAY		17	-0.69521654	-1.869397	0	0.002691446	0.599	2285	tags=59%, list=12%, signal=67%
GOBP_POSITIVE_REGULATION_OF_RESPONSE_TO_TUMOR_CELL	GOBP_POSITIVE_REGULATION_OF_RESPONSE_TO_TUMOR_CELL		20	-0.6704375	-1.868282	0	0.002741042	0.609	4132	tags=60%, list=21%, signal=76%
GOBP_ACUTE_INFLAMMATORY_RESPONSE_TO_ANTIGENIC_STIMULUS	GOBP_ACUTE_INFLAMMATORY_RESPONSE_TO_ANTIGENIC_STIMULUS		50	-0.54737127	-1.8680915	0	0.002733959	0.609	4442	tags=52%, list=23%, signal=67%
GOBP_CHONDROITIN_SULFATE_PROTEOGLYCAN_BIOSYNTHETIC_PROCESS	GOBP_CHONDROITIN_SULFATE_PROTEOGLYCAN_BIOSYNTHETIC_PROCESS		22	-0.65961885	-1.8676767	0	0.002735798	0.611	3442	tags=45%, list=18%, signal=55%
GOBP_ENDOTHELIAL_CELL_APOPTOTIC_PROCESS	GOBP_ENDOTHELIAL_CELL_APOPTOTIC_PROCESS		61	-0.5284122	-1.8673899	0	0.002740566	0.613	4231	tags=46%, list=22%, signal=59%
GOBP_NATURAL_KILLER_CELL_PROLIFERATION	GOBP_NATURAL_KILLER_CELL_PROLIFERATION		36	-0.5967814	-1.8661661	0	0.002783706	0.618	4442	tags=61%, list=23%, signal=79%
GOBP_INFLAMMATORY_CELL_APOPTOTIC_PROCESS	GOBP_INFLAMMATORY_CELL_APOPTOTIC_PROCESS		28	-0.62152934	-1.8659005	0.001485884	0.002800246	0.621	3208	tags=54%, list=17%, signal=64%
GOBP_POSITIVE_REGULATION_OF_SMOOTH_MUSCLE_CELL_PROLIFERATION	GOBP_POSITIVE_REGULATION_OF_SMOOTH_MUSCLE_CELL_PROLIFERATION		115	-0.48384234	-1.8652085	0	0.002831399	0.624	4268	tags=46%, list=22%, signal=59%
GOBP_HYALURONAN_METABOLIC_PROCESS	GOBP_HYALURONAN_METABOLIC_PROCESS		40	-0.5772632	-1.8645862	0	0.002841837	0.624	5850	tags=65%, list=30%, signal=93%
GOBP_REGULATION_OF_ENDOCYTOSIS	GOBP_REGULATION_OF_ENDOCYTOSIS		331	-0.43312284	-1.864338	0	0.002849248	0.624	4560	tags=44%, list=24%, signal=56%
GOBP_REGULATION_OF_REGULATED_SECRETORY_PATHWAY	GOBP_REGULATION_OF_REGULATED_SECRETORY_PATHWAY		158	-0.46515968	-1.8636328	0	0.002882934	0.631	4677	tags=45%, list=24%, signal=59%
GOBP_NEGATIVE_REGULATION_OF_BONE_REMODELING	GOBP_NEGATIVE_REGULATION_OF_BONE_REMODELING		18	-0.68903524	-1.8631288	0	0.002898887	0.632	2677	tags=44%, list=14%, signal=52%
GOBP_REGULATION_OF_SUPEROXIDE_ANION_GENERATION	GOBP_REGULATION_OF_SUPEROXIDE_ANION_GENERATION		29	-0.6134864	-1.860912	0	0.003013594	0.65	3327	tags=55%, list=17%, signal=67%
GOBP_REGULATION_OF_CANONICAL_NF_KAPPAB_SIGNAL_TRANSDUCTION	GOBP_REGULATION_OF_CANONICAL_NF_KAPPAB_SIGNAL_TRANSDUCTION		211	-0.45245385	-1.858925	0	0.003078403	0.656	4654	tags=44%, list=24%, signal=57%
GOBP_DENDRITIC_CELL_CYTOKINE_PRODUCTION	GOBP_DENDRITIC_CELL_CYTOKINE_PRODUCTION		18	-0.6890386	-1.8575413	0	0.003148836	0.666	3376	tags=67%, list=18%, signal=81%
GOBP_DETECTION_OF_BIOTIC_STIMULUS	GOBP_DETECTION_OF_BIOTIC_STIMULUS		39	-0.573434	-1.8549851	0	0.003270777	0.68	3364	tags=54%, list=17%, signal=65%
GOBP_GLYCOPROTEIN_BIOSYNTHETIC_PROCESS	GOBP_GLYCOPROTEIN_BIOSYNTHETIC_PROCESS		283	-0.43733078	-1.8549225	0	0.00326262	0.68	5624	tags=48%, list=29%, signal=67%
GOBP_POSITIVE_REGULATION_OF_PHOSPHATIDYLINOSITOL_3_KINASE_PROTEIN_KINASE_B_SIGNAL_TRANSDUCTION	GOBP_POSITIVE_REGULATION_OF_PHOSPHATIDYLINOSITOL_3_KINASE_PROTEIN_KINASE_B_SIGNAL_TRANSDUCTION		183	-0.45836332	-1.8542871	0	0.00329467	0.685	4102	tags=41%, list=21%, signal=52%
GOBP_VACUOLAR_ACIDIFICATION	GOBP_VACUOLAR_ACIDIFICATION		25	-0.63283867	-1.8529658	0	0.003366558	0.696	4055	tags=68%, list=21%, signal=86%
GOBP_CELLULAR_DEFENSE_RESPONSE	GOBP_CELLULAR_DEFENSE_RESPONSE		15	-0.71748406	-1.8528953	0	0.003363908	0.696	4031	tags=60%, list=21%, signal=76%
GOBP_NEGATIVE_REGULATION_OF_TISSUE_REMODELING	GOBP_NEGATIVE_REGULATION_OF_TISSUE_REMODELING		27	-0.62681973	-1.8519754	0	0.003392742	0.698	3843	tags=41%, list=20%, signal=51%
GOBP_INTERLEUKIN_8_PRODUCTION	GOBP_INTERLEUKIN_8_PRODUCTION		75	-0.50499594	-1.8516959	0	0.003407113	0.701	3527	tags=43%, list=18%, signal=52%
GOBP_REGULATION_OF_INTEGRIN_MEDIATED_SIGNALING_PATHWAY	GOBP_REGULATION_OF_INTEGRIN_MEDIATED_SIGNALING_PATHWAY		21	-0.64730436	-1.8512259	0	0.00342432	0.703	2179	tags=52%, list=11%, signal=59%
GOBP_LYMPHOCYTE_APOPTOTIC_PROCESS	GOBP_LYMPHOCYTE_APOPTOTIC_PROCESS		96	-0.48877773	-1.8501438	0	0.003481023	0.709	3547	tags=45%, list=18%, signal=55%
GOBP_NEUTROPHIL_ACTIVATION_INVOLVED_IN_IMMUNE_RESPONSE	GOBP_NEUTROPHIL_ACTIVATION_INVOLVED_IN_IMMUNE_RESPONSE		21	-0.6567408	-1.8491855	0.0015625	0.00350074	0.714	3748	tags=67%, list=19%, signal=83%
GOBP_NEGATIVE_REGULATION_OF_LEUKOCYTE_MIGRATION	GOBP_NEGATIVE_REGULATION_OF_LEUKOCYTE_MIGRATION		46	-0.55504256	-1.8482049	0	0.003534396	0.718	3381	tags=48%, list=18%, signal=58%
GOBP_REGULATION_OF_PEPTIDYL_TYROSINE_PHOSPHORYLATION	GOBP_REGULATION_OF_PEPTIDYL_TYROSINE_PHOSPHORYLATION		259	-0.4372855	-1.8477135	0	0.003542699	0.721	4385	tags=44%, list=23%, signal=57%
GOBP_POSITIVE_REGULATION_OF_SUBSTRATE_ADHESION_DEPENDENT_CELL_SPREADING	GOBP_POSITIVE_REGULATION_OF_SUBSTRATE_ADHESION_DEPENDENT_CELL_SPREADING		41	-0.56596607	-1.8467224	0	0.003587352	0.727	5016	tags=63%, list=26%, signal=86%
GOBP_POSITIVE_REGULATION_OF_INTERLEUKIN_1_BETA_PRODUCTION	GOBP_POSITIVE_REGULATION_OF_INTERLEUKIN_1_BETA_PRODUCTION		57	-0.530101	-1.8446115	0	0.003692955	0.739	3050	tags=49%, list=16%, signal=58%
GOBP_POSITIVE_REGULATION_OF_REGULATED_SECRETORY_PATHWAY	GOBP_POSITIVE_REGULATION_OF_REGULATED_SECRETORY_PATHWAY		61	-0.5307364	-1.8443104	0.001422475	0.003695119	0.739	3379	tags=39%, list=18%, signal=48%
GOBP_REGULATION_OF_EXTRINSIC_APOPTOTIC_SIGNALING_PATHWAY	GOBP_REGULATION_OF_EXTRINSIC_APOPTOTIC_SIGNALING_PATHWAY		167	-0.4551	-1.8442236	0	0.003691766	0.739	3731	tags=37%, list=19%, signal=46%
GOBP_SEROTONIN_TRANSPORT	GOBP_SEROTONIN_TRANSPORT		31	-0.5965503	-1.8439249	0	0.003699465	0.74	2505	tags=35%, list=13%, signal=41%
GOBP_CELLULAR_RESPONSE_TO_INTERLEUKIN_1	GOBP_CELLULAR_RESPONSE_TO_INTERLEUKIN_1		81	-0.50198287	-1.8431314	0.001344086	0.00372365	0.742	4636	tags=53%, list=24%, signal=70%
GOBP_CHONDROITIN_SULFATE_BIOSYNTHETIC_PROCESS	GOBP_CHONDROITIN_SULFATE_BIOSYNTHETIC_PROCESS		15	-0.70962244	-1.8426683	0	0.003723042	0.743	3442	tags=60%, list=18%, signal=73%
GOBP_ANIMAL_ORGAN_REGENERATION	GOBP_ANIMAL_ORGAN_REGENERATION		29	-0.6117429	-1.8426027	0	0.003719682	0.743	4270	tags=52%, list=22%, signal=66%
GOBP_GRANZYME_MEDIATED_PROGRAMMED_CELL_DEATH_SIGNALING_PATHWAY	GOBP_GRANZYME_MEDIATED_PROGRAMMED_CELL_DEATH_SIGNALING_PATHWAY		15	-0.7018121	-1.8418303	0	0.003738276	0.745	1883	tags=40%, list=10%, signal=44%
GOBP_SECOND_MESSENGER_MEDIATED_SIGNALING	GOBP_SECOND_MESSENGER_MEDIATED_SIGNALING		307	-0.42763194	-1.8405545	0	0.003797915	0.752	5510	tags=45%, list=29%, signal=61%
GOBP_REGULATION_OF_LEUKOCYTE_ADHESION_TO_VASCULAR_ENDOTHELIAL_CELL	GOBP_REGULATION_OF_LEUKOCYTE_ADHESION_TO_VASCULAR_ENDOTHELIAL_CELL		35	-0.5900736	-1.8386341	0	0.00392828	0.763	3050	tags=49%, list=16%, signal=58%
GOBP_HOMOTYPIC_CELL_CELL_ADHESION	GOBP_HOMOTYPIC_CELL_CELL_ADHESION		86	-0.49490756	-1.838239	0	0.003940674	0.764	3473	tags=43%, list=18%, signal=52%
GOBP_REGULATION_OF_CALCIUM_MEDIATED_SIGNALING	GOBP_REGULATION_OF_CALCIUM_MEDIATED_SIGNALING		88	-0.49173397	-1.8376896	0	0.003953183	0.768	3862	tags=40%, list=20%, signal=50%
GOBP_NEGATIVE_REGULATION_OF_CELL_CELL_ADHESION	GOBP_NEGATIVE_REGULATION_OF_CELL_CELL_ADHESION		203	-0.4466551	-1.8363034	0	0.004044103	0.773	3508	tags=42%, list=18%, signal=51%
GOBP_POSITIVE_REGULATION_OF_MONOCYTE_CHEMOTAXIS	GOBP_POSITIVE_REGULATION_OF_MONOCYTE_CHEMOTAXIS		24	-0.6272456	-1.8360214	0	0.004056168	0.776	4868	tags=67%, list=25%, signal=89%
GOBP_POSITIVE_REGULATION_OF_VASCULAR_ENDOTHELIAL_GROWTH_FACTOR_PRODUCTION	GOBP_POSITIVE_REGULATION_OF_VASCULAR_ENDOTHELIAL_GROWTH_FACTOR_PRODUCTION		27	-0.6136949	-1.8329892	0.002949853	0.004222091	0.791	3527	tags=52%, list=18%, signal=63%
GOBP_ERK1_AND_ERK2_CASCADE	GOBP_ERK1_AND_ERK2_CASCADE		356	-0.424327	-1.8308219	0	0.00437349	0.802	4322	tags=38%, list=22%, signal=48%
GOBP_PYROPTOSIS	GOBP_PYROPTOSIS		49	-0.5432086	-1.8308159	0	0.004363296	0.802	2678	tags=43%, list=14%, signal=50%
GOBP_REGULATION_OF_GRANULOCYTE_DIFFERENTIATION	GOBP_REGULATION_OF_GRANULOCYTE_DIFFERENTIATION		21	-0.64878106	-1.830235	0.001545595	0.004371863	0.803	1525	tags=43%, list=8%, signal=46%
GOBP_ASTROCYTE_DEVELOPMENT	GOBP_ASTROCYTE_DEVELOPMENT		38	-0.5738748	-1.8289332	0.001453488	0.004441798	0.811	4322	tags=55%, list=22%, signal=71%
GOBP_ANTIFUNGAL_INNATE_IMMUNE_RESPONSE	GOBP_ANTIFUNGAL_INNATE_IMMUNE_RESPONSE		21	-0.6512842	-1.8281553	0	0.004490136	0.817	3656	tags=67%, list=19%, signal=82%
GOBP_RESPONSE_TO_FLUID_SHEAR_STRESS	GOBP_RESPONSE_TO_FLUID_SHEAR_STRESS		24	-0.62663	-1.828141	0.00466563	0.004479766	0.817	3731	tags=54%, list=19%, signal=67%
GOBP_POSITIVE_REGULATION_OF_ANTIGEN_RECEPTOR_MEDIATED_SIGNALING_PATHWAY	GOBP_POSITIVE_REGULATION_OF_ANTIGEN_RECEPTOR_MEDIATED_SIGNALING_PATHWAY		27	-0.6068878	-1.8281107	0	0.004469444	0.817	2204	tags=44%, list=11%, signal=50%
GOBP_REGULATION_OF_RELEASE_OF_SEQUESTERED_CALCIUM_ION_INTO_CYTOSOL	GOBP_REGULATION_OF_RELEASE_OF_SEQUESTERED_CALCIUM_ION_INTO_CYTOSOL		80	-0.49783108	-1.8280327	0	0.00446981	0.818	4283	tags=40%, list=22%, signal=51%
GOBP_PROTECTION_FROM_NATURAL_KILLER_CELL_MEDIATED_CYTOTOXICITY	GOBP_PROTECTION_FROM_NATURAL_KILLER_CELL_MEDIATED_CYTOTOXICITY		31	-0.59274465	-1.8274353	0	0.00449121	0.821	4533	tags=48%, list=24%, signal=63%
GOBP_ISOTYPE_SWITCHING_TO_IGG_ISOTYPES	GOBP_ISOTYPE_SWITCHING_TO_IGG_ISOTYPES		18	-0.6822569	-1.8268958	0	0.004517774	0.822	3490	tags=50%, list=18%, signal=61%
GOBP_POSITIVE_REGULATION_OF_VASCULAR_ASSOCIATED_SMOOTH_MUSCLE_CELL_MIGRATION	GOBP_POSITIVE_REGULATION_OF_VASCULAR_ASSOCIATED_SMOOTH_MUSCLE_CELL_MIGRATION		21	-0.6589952	-1.8264321	0.00154321	0.004533959	0.823	4587	tags=62%, list=24%, signal=81%
GOBP_COLLAGEN_CATABOLIC_PROCESS	GOBP_COLLAGEN_CATABOLIC_PROCESS		40	-0.5718032	-1.8263738	0	0.004523631	0.823	3081	tags=43%, list=16%, signal=50%
GOBP_POSITIVE_REGULATION_OF_CALCIUM_ION_TRANSPORT	GOBP_POSITIVE_REGULATION_OF_CALCIUM_ION_TRANSPORT		146	-0.46115533	-1.825806	0	0.004560517	0.824	4871	tags=42%, list=25%, signal=55%
GOBP_POSITIVE_REGULATION_OF_MEMBRANE_INVAGINATION	GOBP_POSITIVE_REGULATION_OF_MEMBRANE_INVAGINATION		17	-0.6748848	-1.8257768	0.001519757	0.004552806	0.825	4110	tags=71%, list=21%, signal=90%
GOBP_REGULATION_OF_ACUTE_INFLAMMATORY_RESPONSE	GOBP_REGULATION_OF_ACUTE_INFLAMMATORY_RESPONSE		71	-0.50551474	-1.8245909	0	0.004615417	0.829	3872	tags=48%, list=20%, signal=60%
GOBP_REGULATION_OF_CELL_SHAPE	GOBP_REGULATION_OF_CELL_SHAPE		141	-0.45814323	-1.8240888	0	0.004628344	0.83	4357	tags=45%, list=23%, signal=57%
GOBP_GLOMERULUS_DEVELOPMENT	GOBP_GLOMERULUS_DEVELOPMENT		66	-0.50888354	-1.8213451	0	0.00482814	0.836	2698	tags=36%, list=14%, signal=42%
GOBP_PHOSPHOLIPASE_C_ACTIVATING_G_PROTEIN_COUPLED_RECEPTOR_SIGNALING_PATHWAY	GOBP_PHOSPHOLIPASE_C_ACTIVATING_G_PROTEIN_COUPLED_RECEPTOR_SIGNALING_PATHWAY		102	-0.47462258	-1.8204643	0	0.004868936	0.84	3327	tags=34%, list=17%, signal=41%
GOBP_POSITIVE_REGULATION_OF_INTERLEUKIN_2_PRODUCTION	GOBP_POSITIVE_REGULATION_OF_INTERLEUKIN_2_PRODUCTION		40	-0.55763835	-1.8201196	0	0.004881343	0.843	4058	tags=52%, list=21%, signal=66%
GOBP_I_KAPPAB_PHOSPHORYLATION	GOBP_I_KAPPAB_PHOSPHORYLATION		19	-0.65384895	-1.817451	0	0.005022774	0.852	4933	tags=68%, list=26%, signal=92%
GOBP_MYOBLAST_FUSION	GOBP_MYOBLAST_FUSION		50	-0.5396917	-1.817352	0	0.005014165	0.853	4775	tags=44%, list=25%, signal=58%
GOBP_HOMEOSTASIS_OF_NUMBER_OF_CELLS	GOBP_HOMEOSTASIS_OF_NUMBER_OF_CELLS		380	-0.41900274	-1.8165327	0	0.005064617	0.855	4319	tags=38%, list=22%, signal=48%
GOBP_CALCIUM_ION_IMPORT_ACROSS_PLASMA_MEMBRANE	GOBP_CALCIUM_ION_IMPORT_ACROSS_PLASMA_MEMBRANE		39	-0.57089835	-1.8159761	0	0.005094424	0.857	3827	tags=44%, list=20%, signal=54%
GOBP_SEQUESTERING_OF_CALCIUM_ION	GOBP_SEQUESTERING_OF_CALCIUM_ION		134	-0.46434787	-1.8157612	0	0.005095868	0.86	3991	tags=38%, list=21%, signal=48%
GOBP_GAMMA_AMINOBUTYRIC_ACID_TRANSPORT	GOBP_GAMMA_AMINOBUTYRIC_ACID_TRANSPORT		23	-0.62845814	-1.8136272	0	0.005239731	0.868	1570	tags=30%, list=8%, signal=33%
GOBP_REGULATION_OF_DEFENSE_RESPONSE_TO_VIRUS_BY_HOST	GOBP_REGULATION_OF_DEFENSE_RESPONSE_TO_VIRUS_BY_HOST		41	-0.56322545	-1.8129992	0.001464129	0.005261151	0.872	4340	tags=61%, list=23%, signal=79%
GOBP_POSITIVE_REGULATION_OF_CYTOKINE_PRODUCTION_INVOLVED_IN_INFLAMMATORY_RESPONSE	GOBP_POSITIVE_REGULATION_OF_CYTOKINE_PRODUCTION_INVOLVED_IN_INFLAMMATORY_RESPONSE		29	-0.59390867	-1.8119885	0	0.005318288	0.877	3433	tags=59%, list=18%, signal=71%
GOBP_GERMINAL_CENTER_FORMATION	GOBP_GERMINAL_CENTER_FORMATION		16	-0.69062454	-1.8116236	0.004807693	0.005331974	0.878	3500	tags=63%, list=18%, signal=76%
GOBP_REGULATION_OF_RECEPTOR_SIGNALING_PATHWAY_VIA_STAT	GOBP_REGULATION_OF_RECEPTOR_SIGNALING_PATHWAY_VIA_STAT		106	-0.47564864	-1.8109928	0	0.005378258	0.881	5777	tags=49%, list=30%, signal=70%
GOBP_NEGATIVE_REGULATION_OF_CYTOSOLIC_CALCIUM_ION_CONCENTRATION	GOBP_NEGATIVE_REGULATION_OF_CYTOSOLIC_CALCIUM_ION_CONCENTRATION		24	-0.6252531	-1.8109168	0.003067485	0.005366489	0.881	4712	tags=46%, list=24%, signal=61%
GOBP_NEGATIVE_REGULATION_OF_CYTOKINE_PRODUCTION_INVOLVED_IN_IMMUNE_RESPONSE	GOBP_NEGATIVE_REGULATION_OF_CYTOKINE_PRODUCTION_INVOLVED_IN_IMMUNE_RESPONSE		34	-0.5777325	-1.8106542	0.001515152	0.005385058	0.881	4182	tags=50%, list=22%, signal=64%
GOBP_POSITIVE_REGULATION_OF_CD8_POSITIVE_ALPHA_BETA_T_CELL_PROLIFERATION	GOBP_POSITIVE_REGULATION_OF_CD8_POSITIVE_ALPHA_BETA_T_CELL_PROLIFERATION		23	-0.63074845	-1.8104333	0	0.00539337	0.882	4442	tags=57%, list=23%, signal=73%
GOBP_EXTRINSIC_APOPTOTIC_SIGNALING_PATHWAY	GOBP_EXTRINSIC_APOPTOTIC_SIGNALING_PATHWAY		237	-0.42912698	-1.8102391	0	0.005389143	0.882	3731	tags=35%, list=19%, signal=43%
GOBP_REGULATION_OF_LEUKOCYTE_TETHERING_OR_ROLLING	GOBP_REGULATION_OF_LEUKOCYTE_TETHERING_OR_ROLLING		21	-0.64292806	-1.8098766	0.001579779	0.005409881	0.884	2412	tags=43%, list=13%, signal=49%
GOBP_EXTRACELLULAR_STRUCTURE_ORGANIZATION	GOBP_EXTRACELLULAR_STRUCTURE_ORGANIZATION		317	-0.42395112	-1.8085669	0	0.005497913	0.89	3213	tags=33%, list=17%, signal=39%
GOBP_VASCULAR_ASSOCIATED_SMOOTH_MUSCLE_CELL_PROLIFERATION	GOBP_VASCULAR_ASSOCIATED_SMOOTH_MUSCLE_CELL_PROLIFERATION		80	-0.49512005	-1.8076195	0	0.005588318	0.898	5146	tags=45%, list=27%, signal=61%
GOBP_NEGATIVE_REGULATION_OF_CELL_ADHESION	GOBP_NEGATIVE_REGULATION_OF_CELL_ADHESION		307	-0.42561042	-1.8075182	0	0.005576274	0.898	3731	tags=39%, list=19%, signal=47%
GOBP_DEFENSE_RESPONSE_TO_GRAM_POSITIVE_BACTERIUM	GOBP_DEFENSE_RESPONSE_TO_GRAM_POSITIVE_BACTERIUM		140	-0.45598665	-1.8070698	0	0.005594159	0.9	4134	tags=46%, list=21%, signal=58%
GOBP_INTERLEUKIN_1_BETA_PRODUCTION	GOBP_INTERLEUKIN_1_BETA_PRODUCTION		98	-0.47836712	-1.8070638	0	0.005582154	0.9	3050	tags=41%, list=16%, signal=48%
GOBP_REGULATION_OF_EXTRACELLULAR_MATRIX_ORGANIZATION	GOBP_REGULATION_OF_EXTRACELLULAR_MATRIX_ORGANIZATION		61	-0.51804864	-1.8069621	0	0.005582659	0.9	2110	tags=38%, list=11%, signal=42%
GOBP_AORTA_MORPHOGENESIS	GOBP_AORTA_MORPHOGENESIS		37	-0.5701676	-1.8045337	0	0.005740563	0.905	3147	tags=41%, list=16%, signal=48%
GOBP_REGULATION_OF_CYSTEINE_TYPE_ENDOPEPTIDASE_ACTIVITY_INVOLVED_IN_APOPTOTIC_SIGNALING_PATHWAY	GOBP_REGULATION_OF_CYSTEINE_TYPE_ENDOPEPTIDASE_ACTIVITY_INVOLVED_IN_APOPTOTIC_SIGNALING_PATHWAY		18	-0.66537774	-1.8039019	0.001538462	0.005775231	0.905	3557	tags=50%, list=18%, signal=61%
GOBP_BEHAVIORAL_RESPONSE_TO_PAIN	GOBP_BEHAVIORAL_RESPONSE_TO_PAIN		31	-0.58558387	-1.8038522	0	0.005765425	0.905	3972	tags=42%, list=21%, signal=53%
GOBP_ANTIGEN_PROCESSING_AND_PRESENTATION_VIA_MHC_CLASS_IB	GOBP_ANTIGEN_PROCESSING_AND_PRESENTATION_VIA_MHC_CLASS_IB		39	-0.5676281	-1.8023679	0.001459854	0.005860745	0.91	4442	tags=62%, list=23%, signal=80%
GOBP_REGULATION_OF_LYMPHOCYTE_MIGRATION	GOBP_REGULATION_OF_LYMPHOCYTE_MIGRATION		65	-0.5041415	-1.8018619	0	0.005880111	0.91	4960	tags=62%, list=26%, signal=83%
GOBP_REGULATION_OF_LYMPHOCYTE_APOPTOTIC_PROCESS	GOBP_REGULATION_OF_LYMPHOCYTE_APOPTOTIC_PROCESS		72	-0.49991596	-1.8009292	0	0.005919064	0.911	3208	tags=42%, list=17%, signal=50%
GOBP_REGULATION_OF_INFLAMMASOME_MEDIATED_SIGNALING_PATHWAY	GOBP_REGULATION_OF_INFLAMMASOME_MEDIATED_SIGNALING_PATHWAY		39	-0.5587652	-1.8001014	0	0.005977104	0.914	2901	tags=54%, list=15%, signal=63%
GOBP_ACUTE_PHASE_RESPONSE	GOBP_ACUTE_PHASE_RESPONSE		42	-0.5555257	-1.800084	0.001453488	0.005966968	0.914	3845	tags=50%, list=20%, signal=62%
GOBP_NEGATIVE_REGULATION_OF_MYELOID_CELL_DIFFERENTIATION	GOBP_NEGATIVE_REGULATION_OF_MYELOID_CELL_DIFFERENTIATION		92	-0.48115507	-1.7998004	0	0.005966567	0.915	3022	tags=36%, list=16%, signal=42%
GOBP_REGULATION_OF_SMALL_GTPASE_MEDIATED_SIGNAL_TRANSDUCTION	GOBP_REGULATION_OF_SMALL_GTPASE_MEDIATED_SIGNAL_TRANSDUCTION		228	-0.43042377	-1.7996985	0	0.005966102	0.915	3985	tags=38%, list=21%, signal=47%
GOBP_POSITIVE_REGULATION_OF_MYOBLAST_FUSION	GOBP_POSITIVE_REGULATION_OF_MYOBLAST_FUSION		19	-0.6590033	-1.7992588	0.003081664	0.005977678	0.915	2767	tags=47%, list=14%, signal=55%
GOBP_REGULATION_OF_T_CELL_RECEPTOR_SIGNALING_PATHWAY	GOBP_REGULATION_OF_T_CELL_RECEPTOR_SIGNALING_PATHWAY		48	-0.54120547	-1.7984725	0	0.00602298	0.916	4331	tags=58%, list=22%, signal=75%
GOBP_INFLAMMASOME_MEDIATED_SIGNALING_PATHWAY	GOBP_INFLAMMASOME_MEDIATED_SIGNALING_PATHWAY		45	-0.537404	-1.7961936	0	0.00617863	0.919	2901	tags=51%, list=15%, signal=60%
GOBP_BONE_CELL_DEVELOPMENT	GOBP_BONE_CELL_DEVELOPMENT		17	-0.6660339	-1.7917722	0.001574803	0.006542071	0.929	4070	tags=71%, list=21%, signal=89%
GOBP_REGULATION_OF_INFLAMMATORY_RESPONSE_TO_ANTIGENIC_STIMULUS	GOBP_REGULATION_OF_INFLAMMATORY_RESPONSE_TO_ANTIGENIC_STIMULUS		57	-0.5181452	-1.791505	0	0.006545148	0.931	4668	tags=51%, list=24%, signal=67%
GOBP_NEGATIVE_REGULATION_OF_LEUKOCYTE_CHEMOTAXIS	GOBP_NEGATIVE_REGULATION_OF_LEUKOCYTE_CHEMOTAXIS		17	-0.66718143	-1.7905371	0.003034901	0.006600931	0.936	2310	tags=47%, list=12%, signal=53%
GOBP_ANTIGEN_PROCESSING_AND_PRESENTATION_OF_EXOGENOUS_PEPTIDE_ANTIGEN_VIA_MHC_CLASS_IB	GOBP_ANTIGEN_PROCESSING_AND_PRESENTATION_OF_EXOGENOUS_PEPTIDE_ANTIGEN_VIA_MHC_CLASS_IB		24	-0.61476123	-1.7886666	0.003115265	0.006770472	0.941	4442	tags=58%, list=23%, signal=76%
GOBP_NON_CANONICAL_NF_KAPPAB_SIGNAL_TRANSDUCTION	GOBP_NON_CANONICAL_NF_KAPPAB_SIGNAL_TRANSDUCTION		126	-0.45539886	-1.7880483	0	0.006796931	0.942	3804	tags=36%, list=20%, signal=44%
GOBP_FIBROBLAST_MIGRATION	GOBP_FIBROBLAST_MIGRATION		70	-0.50207883	-1.7873783	0	0.006839856	0.945	3980	tags=39%, list=21%, signal=48%
GOBP_POSITIVE_REGULATION_OF_MACROPHAGE_DIFFERENTIATION	GOBP_POSITIVE_REGULATION_OF_MACROPHAGE_DIFFERENTIATION		15	-0.68746525	-1.7868006	0	0.006885061	0.946	3028	tags=60%, list=16%, signal=71%
GOBP_PODOSOME_ASSEMBLY	GOBP_PODOSOME_ASSEMBLY		23	-0.6143667	-1.7862613	0	0.006927802	0.947	4787	tags=70%, list=25%, signal=92%
GOBP_POSITIVE_REGULATION_OF_BONE_RESORPTION	GOBP_POSITIVE_REGULATION_OF_BONE_RESORPTION		26	-0.5994287	-1.7861111	0.001459854	0.006927678	0.947	3731	tags=50%, list=19%, signal=62%
GOBP_CELL_CELL_ADHESION_MEDIATED_BY_INTEGRIN	GOBP_CELL_CELL_ADHESION_MEDIATED_BY_INTEGRIN		18	-0.66625077	-1.7853982	0.003053435	0.006984306	0.947	1703	tags=44%, list=9%, signal=49%
GOBP_REGULATION_OF_NON_CANONICAL_NF_KAPPAB_SIGNAL_TRANSDUCTION	GOBP_REGULATION_OF_NON_CANONICAL_NF_KAPPAB_SIGNAL_TRANSDUCTION		104	-0.4682917	-1.7841452	0	0.007035684	0.948	3804	tags=38%, list=20%, signal=46%
GOBP_REGULATION_OF_CALCIUM_ION_TRANSMEMBRANE_TRANSPORT	GOBP_REGULATION_OF_CALCIUM_ION_TRANSMEMBRANE_TRANSPORT		198	-0.4347584	-1.7841411	0	0.007021384	0.948	4946	tags=39%, list=26%, signal=52%
GOBP_RECEPTOR_MEDIATED_ENDOCYTOSIS	GOBP_RECEPTOR_MEDIATED_ENDOCYTOSIS		266	-0.42398542	-1.7836834	0	0.007049114	0.948	4101	tags=41%, list=21%, signal=51%
GOBP_REGULATION_OF_NEUROINFLAMMATORY_RESPONSE	GOBP_REGULATION_OF_NEUROINFLAMMATORY_RESPONSE		29	-0.59551585	-1.7809649	0.00155521	0.007315003	0.954	3056	tags=55%, list=16%, signal=65%
GOBP_POSITIVE_REGULATION_OF_DNA_BINDING_TRANSCRIPTION_FACTOR_ACTIVITY	GOBP_POSITIVE_REGULATION_OF_DNA_BINDING_TRANSCRIPTION_FACTOR_ACTIVITY		264	-0.4260949	-1.7808515	0	0.007304859	0.954	4331	tags=39%, list=22%, signal=50%
GOBP_PHAGOSOME_MATURATION	GOBP_PHAGOSOME_MATURATION		29	-0.5804355	-1.7806959	0.001503759	0.007308604	0.954	3180	tags=59%, list=16%, signal=70%
GOBP_INFLAMMATORY_RESPONSE_TO_ANTIGENIC_STIMULUS	GOBP_INFLAMMATORY_RESPONSE_TO_ANTIGENIC_STIMULUS		87	-0.4828803	-1.7781773	0	0.007537287	0.96	3872	tags=46%, list=20%, signal=57%
GOBP_REGULATION_OF_MACROPHAGE_ACTIVATION	GOBP_REGULATION_OF_MACROPHAGE_ACTIVATION		58	-0.5096765	-1.7774482	0	0.00759385	0.96	3045	tags=41%, list=16%, signal=49%
GOBP_REGULATION_OF_LYSOSOMAL_LUMEN_PH	GOBP_REGULATION_OF_LYSOSOMAL_LUMEN_PH		21	-0.63768536	-1.777102	0	0.007613303	0.96	5619	tags=67%, list=29%, signal=94%
GOBP_CHONDROCYTE_DIFFERENTIATION	GOBP_CHONDROCYTE_DIFFERENTIATION		121	-0.45220244	-1.7762197	0	0.007687785	0.961	4331	tags=38%, list=22%, signal=49%
GOBP_POSITIVE_REGULATION_OF_TYPE_I_INTERFERON_PRODUCTION	GOBP_POSITIVE_REGULATION_OF_TYPE_I_INTERFERON_PRODUCTION		78	-0.4924613	-1.7761483	0	0.007679342	0.961	4366	tags=50%, list=23%, signal=64%
GOBP_REGULATION_OF_BODY_FLUID_LEVELS	GOBP_REGULATION_OF_BODY_FLUID_LEVELS		321	-0.41745833	-1.7759484	0	0.007675542	0.961	4312	tags=38%, list=22%, signal=48%
GOBP_T_CELL_APOPTOTIC_PROCESS	GOBP_T_CELL_APOPTOTIC_PROCESS		68	-0.4959517	-1.7749058	0	0.007744816	0.964	3500	tags=47%, list=18%, signal=57%
GOBP_TOLL_LIKE_RECEPTOR_9_SIGNALING_PATHWAY	GOBP_TOLL_LIKE_RECEPTOR_9_SIGNALING_PATHWAY		16	-0.68635684	-1.771807	0.003384095	0.008012596	0.969	4231	tags=69%, list=22%, signal=88%
GOBP_RESPONSE_TO_ANGIOTENSIN	GOBP_RESPONSE_TO_ANGIOTENSIN		32	-0.56974596	-1.7689581	0	0.008295964	0.969	4331	tags=41%, list=22%, signal=52%
GOBP_REGULATION_OF_PHOSPHOLIPASE_C_ACTIVITY	GOBP_REGULATION_OF_PHOSPHOLIPASE_C_ACTIVITY		35	-0.56457746	-1.7658213	0	0.008619009	0.975	2409	tags=43%, list=12%, signal=49%
GOBP_SMALL_GTPASE_MEDIATED_SIGNAL_TRANSDUCTION	GOBP_SMALL_GTPASE_MEDIATED_SIGNAL_TRANSDUCTION		423	-0.4069435	-1.7653211	0	0.00865873	0.976	4260	tags=37%, list=22%, signal=47%
GOBP_BONE_MATURATION	GOBP_BONE_MATURATION		29	-0.5825609	-1.76418	0.001531394	0.008780021	0.976	2890	tags=45%, list=15%, signal=53%
GOBP_PHOSPHATIDYLINOSITOL_3_KINASE_PROTEIN_KINASE_B_SIGNAL_TRANSDUCTION	GOBP_PHOSPHATIDYLINOSITOL_3_KINASE_PROTEIN_KINASE_B_SIGNAL_TRANSDUCTION		303	-0.41258088	-1.7630714	0	0.008914658	0.979	4429	tags=38%, list=23%, signal=49%
GOBP_REGULATION_OF_CHROMATIN_ORGANIZATION	GOBP_REGULATION_OF_CHROMATIN_ORGANIZATION		52	-0.50390756	-1.7625784	0.001426534	0.008983079	0.98	6159	tags=56%, list=32%, signal=82%
GOBP_REGULATION_OF_T_CELL_CYTOKINE_PRODUCTION	GOBP_REGULATION_OF_T_CELL_CYTOKINE_PRODUCTION		37	-0.5503016	-1.7619157	0.001519757	0.009039884	0.982	4031	tags=59%, list=21%, signal=75%
GOBP_NEGATIVE_REGULATION_OF_PRODUCTION_OF_MOLECULAR_MEDIATOR_OF_IMMUNE_RESPONSE	GOBP_NEGATIVE_REGULATION_OF_PRODUCTION_OF_MOLECULAR_MEDIATOR_OF_IMMUNE_RESPONSE		47	-0.5275243	-1.7614731	0	0.009069634	0.982	5311	tags=55%, list=28%, signal=76%
GOBP_REGULATORY_T_CELL_DIFFERENTIATION	GOBP_REGULATORY_T_CELL_DIFFERENTIATION		42	-0.5328214	-1.760988	0	0.009128202	0.983	4767	tags=60%, list=25%, signal=79%
GOBP_INTERLEUKIN_4_PRODUCTION	GOBP_INTERLEUKIN_4_PRODUCTION		60	-0.5012223	-1.7606995	0	0.009134994	0.983	4442	tags=50%, list=23%, signal=65%
GOBP_POSITIVE_REGULATION_OF_OSTEOBLAST_PROLIFERATION	GOBP_POSITIVE_REGULATION_OF_OSTEOBLAST_PROLIFERATION		15	-0.68159634	-1.7591527	0.00317965	0.009291885	0.985	3843	tags=60%, list=20%, signal=75%
GOBP_T_HELPER_17_TYPE_IMMUNE_RESPONSE	GOBP_T_HELPER_17_TYPE_IMMUNE_RESPONSE		46	-0.53369856	-1.7588894	0.00137931	0.009293981	0.986	3495	tags=54%, list=18%, signal=66%
GOBP_RESPONSE_TO_FUNGUS	GOBP_RESPONSE_TO_FUNGUS		66	-0.501013	-1.7573906	0	0.009450314	0.988	3656	tags=48%, list=19%, signal=60%
GOBP_PROTEIN_TRIMERIZATION	GOBP_PROTEIN_TRIMERIZATION		17	-0.6719231	-1.756615	0.003169572	0.009514358	0.988	4854	tags=65%, list=25%, signal=86%
GOBP_CALCIUM_ION_TRANSPORT	GOBP_CALCIUM_ION_TRANSPORT		453	-0.40044683	-1.7558794	0	0.009593679	0.988	4895	tags=36%, list=25%, signal=47%
GOBP_RESPONSE_TO_GROWTH_HORMONE	GOBP_RESPONSE_TO_GROWTH_HORMONE		21	-0.6236753	-1.7554739	0.001618123	0.009635004	0.989	4058	tags=57%, list=21%, signal=72%
GOBP_LIGAND_GATED_ION_CHANNEL_SIGNALING_PATHWAY	GOBP_LIGAND_GATED_ION_CHANNEL_SIGNALING_PATHWAY		32	-0.5666068	-1.7547354	0.004680187	0.009700442	0.99	2938	tags=38%, list=15%, signal=44%
GOBP_POSITIVE_REGULATION_OF_EXTRINSIC_APOPTOTIC_SIGNALING_PATHWAY	GOBP_POSITIVE_REGULATION_OF_EXTRINSIC_APOPTOTIC_SIGNALING_PATHWAY		63	-0.49687147	-1.7544869	0	0.009699535	0.99	3705	tags=44%, list=19%, signal=55%
GOBP_CORONARY_VASCULATURE_MORPHOGENESIS	GOBP_CORONARY_VASCULATURE_MORPHOGENESIS		32	-0.5610586	-1.7537131	0.007575758	0.009760384	0.99	4106	tags=47%, list=21%, signal=59%
GOBP_NEGATIVE_REGULATION_OF_INNATE_IMMUNE_RESPONSE	GOBP_NEGATIVE_REGULATION_OF_INNATE_IMMUNE_RESPONSE		118	-0.45163602	-1.753431	0.001262626	0.009772676	0.99	5012	tags=50%, list=26%, signal=67%
GOBP_DENDRITIC_CELL_MIGRATION	GOBP_DENDRITIC_CELL_MIGRATION		30	-0.5769744	-1.7524102	0.001464129	0.009929712	0.991	2958	tags=43%, list=15%, signal=51%
GOBP_REGULATION_OF_PROTEIN_SERINE_THREONINE_KINASE_ACTIVITY	GOBP_REGULATION_OF_PROTEIN_SERINE_THREONINE_KINASE_ACTIVITY		334	-0.40916488	-1.7518815	0	0.009978693	0.991	3867	tags=32%, list=20%, signal=40%
GOBP_INNERVATION	GOBP_INNERVATION		32	-0.56859004	-1.7516319	0	0.009990338	0.992	2600	tags=41%, list=13%, signal=47%
GOBP_PROTEIN_CATABOLIC_PROCESS_IN_THE_VACUOLE	GOBP_PROTEIN_CATABOLIC_PROCESS_IN_THE_VACUOLE		21	-0.60698444	-1.7502011	0.001501502	0.01013717	0.992	2651	tags=52%, list=14%, signal=61%
GOBP_COLLAGEN_METABOLIC_PROCESS	GOBP_COLLAGEN_METABOLIC_PROCESS		123	-0.4483279	-1.7482464	0	0.0103708	0.995	3081	tags=36%, list=16%, signal=42%
GOBP_PROTEIN_TARGETING_TO_VACUOLE	GOBP_PROTEIN_TARGETING_TO_VACUOLE		46	-0.5270292	-1.7476163	0.001466276	0.010420863	0.995	5231	tags=59%, list=27%, signal=80%
GOBP_SEMAPHORIN_PLEXIN_SIGNALING_PATHWAY_INVOLVED_IN_NEURON_PROJECTION_GUIDANCE	GOBP_SEMAPHORIN_PLEXIN_SIGNALING_PATHWAY_INVOLVED_IN_NEURON_PROJECTION_GUIDANCE		17	-0.6382544	-1.746573	0.007824726	0.01053342	0.995	2033	tags=35%, list=11%, signal=39%
GOBP_REGULATION_OF_REACTIVE_OXYGEN_SPECIES_METABOLIC_PROCESS	GOBP_REGULATION_OF_REACTIVE_OXYGEN_SPECIES_METABOLIC_PROCESS		163	-0.43508643	-1.7464602	0	0.01053091	0.995	4587	tags=42%, list=24%, signal=54%
GOBP_CELL_JUNCTION_DISASSEMBLY	GOBP_CELL_JUNCTION_DISASSEMBLY		26	-0.5880866	-1.7454983	0.001512859	0.010640937	0.997	1588	tags=42%, list=8%, signal=46%
GOBP_REGULATION_OF_PHOSPHATIDYLINOSITOL_3_KINASE_PROTEIN_KINASE_B_SIGNAL_TRANSDUCTION	GOBP_REGULATION_OF_PHOSPHATIDYLINOSITOL_3_KINASE_PROTEIN_KINASE_B_SIGNAL_TRANSDUCTION		253	-0.41365683	-1.7448201	0	0.010718174	0.997	4429	tags=37%, list=23%, signal=48%
GOBP_POSITIVE_REGULATION_OF_LYMPHOCYTE_MIGRATION	GOBP_POSITIVE_REGULATION_OF_LYMPHOCYTE_MIGRATION		43	-0.52733195	-1.7446504	0	0.010717443	0.997	4960	tags=65%, list=26%, signal=87%
GOBP_TISSUE_HOMEOSTASIS	GOBP_TISSUE_HOMEOSTASIS		268	-0.41213253	-1.743123	0	0.010903973	0.998	3200	tags=30%, list=17%, signal=35%
GOBP_VASCULOGENESIS	GOBP_VASCULOGENESIS		98	-0.46921155	-1.742753	0	0.010907332	0.999	5640	tags=46%, list=29%, signal=65%
GOBP_GANGLIOSIDE_METABOLIC_PROCESS	GOBP_GANGLIOSIDE_METABOLIC_PROCESS		27	-0.5837027	-1.7420663	0	0.010962113	0.999	3605	tags=52%, list=19%, signal=64%
GOBP_LIVER_MORPHOGENESIS	GOBP_LIVER_MORPHOGENESIS		35	-0.5585517	-1.7414808	0.00443787	0.011038332	0.999	3050	tags=46%, list=16%, signal=54%
GOBP_RAS_PROTEIN_SIGNAL_TRANSDUCTION	GOBP_RAS_PROTEIN_SIGNAL_TRANSDUCTION		338	-0.40183222	-1.7411855	0	0.011071313	0.999	4197	tags=37%, list=22%, signal=46%
GOBP_FC_RECEPTOR_MEDIATED_STIMULATORY_SIGNALING_PATHWAY	GOBP_FC_RECEPTOR_MEDIATED_STIMULATORY_SIGNALING_PATHWAY		17	-0.6451049	-1.7393395	0.003164557	0.011300376	0.999	4260	tags=71%, list=22%, signal=91%
GOBP_VISUAL_BEHAVIOR	GOBP_VISUAL_BEHAVIOR		81	-0.4706643	-1.7379415	0	0.011445499	0.999	5598	tags=51%, list=29%, signal=71%
GOBP_MICROGLIA_DIFFERENTIATION	GOBP_MICROGLIA_DIFFERENTIATION		15	-0.66845316	-1.7348567	0.004792332	0.011846759	0.999	2938	tags=47%, list=15%, signal=55%
GOBP_CALCIUM_ION_TRANSMEMBRANE_TRANSPORT	GOBP_CALCIUM_ION_TRANSMEMBRANE_TRANSPORT		340	-0.40398756	-1.734841	0	0.011829225	0.999	4298	tags=33%, list=22%, signal=42%
GOBP_HEMATOPOIETIC_STEM_CELL_HOMEOSTASIS	GOBP_HEMATOPOIETIC_STEM_CELL_HOMEOSTASIS		29	-0.56407887	-1.7337999	0.005780347	0.011953605	0.999	3572	tags=45%, list=19%, signal=55%
GOBP_RENAL_SYSTEM_VASCULATURE_DEVELOPMENT	GOBP_RENAL_SYSTEM_VASCULATURE_DEVELOPMENT		27	-0.57994837	-1.7325991	0.001468429	0.01209432	0.999	2532	tags=48%, list=13%, signal=55%
GOBP_POSITIVE_REGULATION_OF_CELLULAR_EXTRAVASATION	GOBP_POSITIVE_REGULATION_OF_CELLULAR_EXTRAVASATION		22	-0.6098486	-1.73222	0.001594896	0.012120584	0.999	4720	tags=59%, list=24%, signal=78%
GOBP_BONE_MINERALIZATION	GOBP_BONE_MINERALIZATION		133	-0.43784758	-1.7318226	0	0.012142669	0.999	2780	tags=30%, list=14%, signal=35%
GOBP_CYTOSOLIC_PATTERN_RECOGNITION_RECEPTOR_SIGNALING_PATHWAY	GOBP_CYTOSOLIC_PATTERN_RECOGNITION_RECEPTOR_SIGNALING_PATHWAY		144	-0.43635508	-1.7316239	0	0.012149986	0.999	4366	tags=48%, list=23%, signal=61%
GOBP_LYTIC_VACUOLE_ORGANIZATION	GOBP_LYTIC_VACUOLE_ORGANIZATION		97	-0.46023405	-1.7312853	0	0.012176192	0.999	4371	tags=47%, list=23%, signal=61%
GOBP_POSITIVE_REGULATION_OF_INTERLEUKIN_10_PRODUCTION	GOBP_POSITIVE_REGULATION_OF_INTERLEUKIN_10_PRODUCTION		44	-0.52417046	-1.7304947	0	0.012302585	1	3500	tags=52%, list=18%, signal=64%
GOBP_N_ACETYLGLUCOSAMINE_METABOLIC_PROCESS	GOBP_N_ACETYLGLUCOSAMINE_METABOLIC_PROCESS		16	-0.6436307	-1.7303591	0.00622084	0.012288625	1	5593	tags=56%, list=29%, signal=79%
GOBP_POSITIVE_REGULATION_OF_TRANSMEMBRANE_RECEPTOR_PROTEIN_SERINE_THREONINE_KINASE_SIGNALING_PATHWAY	GOBP_POSITIVE_REGULATION_OF_TRANSMEMBRANE_RECEPTOR_PROTEIN_SERINE_THREONINE_KINASE_SIGNALING_PATHWAY		100	-0.4547155	-1.7301458	0	0.012293515	1	4748	tags=41%, list=25%, signal=54%
GOBP_RESPONSE_TO_INTERLEUKIN_1	GOBP_RESPONSE_TO_INTERLEUKIN_1		96	-0.4545069	-1.7300187	0	0.012294319	1	4636	tags=49%, list=24%, signal=64%
GOBP_CALCIUM_ION_TRANSPORT_INTO_CYTOSOL	GOBP_CALCIUM_ION_TRANSPORT_INTO_CYTOSOL		31	-0.5628547	-1.7299535	0	0.012272167	1	3902	tags=42%, list=20%, signal=52%
GOBP_PHOSPHATIDYLINOSITOL_DEPHOSPHORYLATION	GOBP_PHOSPHATIDYLINOSITOL_DEPHOSPHORYLATION		26	-0.592149	-1.729917	0.00311042	0.012258397	1	4759	tags=54%, list=25%, signal=71%
GOBP_RESPONSE_TO_HEPATOCYTE_GROWTH_FACTOR	GOBP_RESPONSE_TO_HEPATOCYTE_GROWTH_FACTOR		17	-0.6342268	-1.7295412	0.001533742	0.012288191	1	5370	tags=76%, list=28%, signal=106%
GOBP_REGULATION_OF_GTPASE_ACTIVITY	GOBP_REGULATION_OF_GTPASE_ACTIVITY		342	-0.40330553	-1.72942	0	0.012276504	1	4291	tags=38%, list=22%, signal=48%
GOBP_DEFINITIVE_HEMOPOIESIS	GOBP_DEFINITIVE_HEMOPOIESIS		25	-0.5902944	-1.7293261	0.003062787	0.012266979	1	5572	tags=56%, list=29%, signal=79%
GOBP_ENDOTHELIAL_CELL_PROLIFERATION	GOBP_ENDOTHELIAL_CELL_PROLIFERATION		170	-0.42960203	-1.7293197	0	0.012245073	1	4121	tags=35%, list=21%, signal=44%
GOBP_INTERLEUKIN_2_PRODUCTION	GOBP_INTERLEUKIN_2_PRODUCTION		74	-0.48231184	-1.7290498	0	0.012268581	1	4058	tags=46%, list=21%, signal=58%
GOBP_RESPONSE_TO_TUMOR_NECROSIS_FACTOR	GOBP_RESPONSE_TO_TUMOR_NECROSIS_FACTOR		184	-0.427006	-1.7289072	0	0.012269286	1	4177	tags=41%, list=22%, signal=52%
GOBP_REGULATION_OF_PH	GOBP_REGULATION_OF_PH		104	-0.4599202	-1.7287655	0.00129199	0.012270069	1	4821	tags=48%, list=25%, signal=64%
GOBP_NEGATIVE_REGULATION_OF_CYSTEINE_TYPE_ENDOPEPTIDASE_ACTIVITY	GOBP_NEGATIVE_REGULATION_OF_CYSTEINE_TYPE_ENDOPEPTIDASE_ACTIVITY		87	-0.45868582	-1.7286997	0	0.012250358	1	3731	tags=39%, list=19%, signal=48%
GOBP_HYALURONAN_BIOSYNTHETIC_PROCESS	GOBP_HYALURONAN_BIOSYNTHETIC_PROCESS		15	-0.66372526	-1.7285361	0.003025719	0.012253183	1	5850	tags=73%, list=30%, signal=105%
GOBP_CORPUS_CALLOSUM_DEVELOPMENT	GOBP_CORPUS_CALLOSUM_DEVELOPMENT		27	-0.57280904	-1.7281076	0.00304878	0.01231306	1	2500	tags=41%, list=13%, signal=47%
GOBP_POSITIVE_REGULATION_OF_WOUND_HEALING	GOBP_POSITIVE_REGULATION_OF_WOUND_HEALING		60	-0.49340537	-1.7275566	0	0.012372782	1	3925	tags=43%, list=20%, signal=54%
GOBP_POSITIVE_REGULATION_OF_B_CELL_DIFFERENTIATION	GOBP_POSITIVE_REGULATION_OF_B_CELL_DIFFERENTIATION		19	-0.6217926	-1.725331	0.0032	0.012683768	1	4058	tags=58%, list=21%, signal=73%
GOBP_NEGATIVE_REGULATION_OF_ENDOTHELIAL_CELL_APOPTOTIC_PROCESS	GOBP_NEGATIVE_REGULATION_OF_ENDOTHELIAL_CELL_APOPTOTIC_PROCESS		33	-0.54793143	-1.7237201	0.001488095	0.012896388	1	5585	tags=58%, list=29%, signal=81%
GOBP_ESTABLISHMENT_OF_PROTEIN_LOCALIZATION_TO_VACUOLE	GOBP_ESTABLISHMENT_OF_PROTEIN_LOCALIZATION_TO_VACUOLE		59	-0.48967353	-1.7235606	0.00137931	0.012889956	1	5231	tags=53%, list=27%, signal=72%
GOBP_REGULATION_OF_ANTIGEN_PROCESSING_AND_PRESENTATION	GOBP_REGULATION_OF_ANTIGEN_PROCESSING_AND_PRESENTATION		22	-0.58744985	-1.7234486	0.003134796	0.012877477	1	4726	tags=68%, list=25%, signal=90%
GOBP_GANGLIOSIDE_BIOSYNTHETIC_PROCESS	GOBP_GANGLIOSIDE_BIOSYNTHETIC_PROCESS		17	-0.64800864	-1.7234224	0	0.012858993	1	3605	tags=53%, list=19%, signal=65%
GOBP_T_HELPER_17_CELL_DIFFERENTIATION	GOBP_T_HELPER_17_CELL_DIFFERENTIATION		31	-0.5603054	-1.7228006	0.001538462	0.0129431	1	3490	tags=55%, list=18%, signal=67%
GOBP_GLUCOSAMINE_CONTAINING_COMPOUND_METABOLIC_PROCESS	GOBP_GLUCOSAMINE_CONTAINING_COMPOUND_METABOLIC_PROCESS		27	-0.5779275	-1.7228001	0.006069803	0.012920551	1	3229	tags=41%, list=17%, signal=49%
GOBP_PROTEIN_LOCALIZATION_TO_LYSOSOME	GOBP_PROTEIN_LOCALIZATION_TO_LYSOSOME		54	-0.5032226	-1.7225964	0.001386963	0.012932085	1	4762	tags=50%, list=25%, signal=66%
GOBP_XENOPHAGY	GOBP_XENOPHAGY		17	-0.63332343	-1.7225897	0.006410257	0.012909632	1	2656	tags=47%, list=14%, signal=55%
GOBP_POSITIVE_REGULATION_OF_T_HELPER_1_TYPE_IMMUNE_RESPONSE	GOBP_POSITIVE_REGULATION_OF_T_HELPER_1_TYPE_IMMUNE_RESPONSE		19	-0.61527663	-1.7225438	0.003159558	0.012889234	1	3991	tags=74%, list=21%, signal=93%
GOBP_EXOCYTOSIS	GOBP_EXOCYTOSIS		383	-0.39900932	-1.7218369	0	0.012954759	1	3627	tags=33%, list=19%, signal=40%
GOBP_NEGATIVE_REGULATION_OF_OSSIFICATION	GOBP_NEGATIVE_REGULATION_OF_OSSIFICATION		44	-0.5209253	-1.7216048	0.001436782	0.012964205	1	3004	tags=39%, list=16%, signal=46%
GOBP_NEGATIVE_REGULATION_OF_ALPHA_BETA_T_CELL_PROLIFERATION	GOBP_NEGATIVE_REGULATION_OF_ALPHA_BETA_T_CELL_PROLIFERATION		16	-0.65328497	-1.7215904	0.003149606	0.012941854	1	3490	tags=56%, list=18%, signal=69%
GOBP_POSITIVE_REGULATION_OF_GTPASE_ACTIVITY	GOBP_POSITIVE_REGULATION_OF_GTPASE_ACTIVITY		250	-0.41185483	-1.719946	0	0.013191654	1	3473	tags=35%, list=18%, signal=42%
GOBP_LEUKOTRIENE_METABOLIC_PROCESS	GOBP_LEUKOTRIENE_METABOLIC_PROCESS		23	-0.5926684	-1.7193198	0.001567398	0.013244281	1	2531	tags=48%, list=13%, signal=55%
GOBP_NEGATIVE_T_CELL_SELECTION	GOBP_NEGATIVE_T_CELL_SELECTION		15	-0.64989996	-1.7187023	0.001602564	0.013334293	1	4267	tags=73%, list=22%, signal=94%
GOBP_REGULATION_OF_T_CELL_APOPTOTIC_PROCESS	GOBP_REGULATION_OF_T_CELL_APOPTOTIC_PROCESS		49	-0.5123977	-1.7182693	0.001443001	0.013376569	1	3500	tags=47%, list=18%, signal=57%
GOBP_ENDOTHELIAL_CELL_MIGRATION	GOBP_ENDOTHELIAL_CELL_MIGRATION		225	-0.41367218	-1.7169755	0	0.013546606	1	4589	tags=40%, list=24%, signal=52%
GOBP_RECEPTOR_INTERNALIZATION	GOBP_RECEPTOR_INTERNALIZATION		146	-0.4341423	-1.7168665	0	0.013535219	1	4101	tags=39%, list=21%, signal=49%
GOBP_PHAGOCYTOSIS_RECOGNITION	GOBP_PHAGOCYTOSIS_RECOGNITION		25	-0.5715379	-1.7167287	0.004680187	0.013535718	1	2029	tags=40%, list=11%, signal=45%
GOBP_HOMEOSTASIS_OF_NUMBER_OF_CELLS_WITHIN_A_TISSUE	GOBP_HOMEOSTASIS_OF_NUMBER_OF_CELLS_WITHIN_A_TISSUE		45	-0.52376914	-1.7162408	0	0.013579306	1	2476	tags=33%, list=13%, signal=38%
GOBP_ACTIVATION_OF_PHOSPHOLIPASE_C_ACTIVITY	GOBP_ACTIVATION_OF_PHOSPHOLIPASE_C_ACTIVITY		22	-0.6004706	-1.7151363	0.003012048	0.013738133	1	2146	tags=36%, list=11%, signal=41%
GOBP_POSITIVE_REGULATION_OF_NON_CANONICAL_NF_KAPPAB_SIGNAL_TRANSDUCTION	GOBP_POSITIVE_REGULATION_OF_NON_CANONICAL_NF_KAPPAB_SIGNAL_TRANSDUCTION		74	-0.4757129	-1.7138492	0.002677376	0.013929569	1	3200	tags=36%, list=17%, signal=44%
GOBP_NEGATIVE_REGULATION_OF_DEFENSE_RESPONSE	GOBP_NEGATIVE_REGULATION_OF_DEFENSE_RESPONSE		304	-0.40259448	-1.7133003	0	0.013995715	1	4808	tags=43%, list=25%, signal=56%
GOBP_EPITHELIAL_CELL_APOPTOTIC_PROCESS	GOBP_EPITHELIAL_CELL_APOPTOTIC_PROCESS		160	-0.42748925	-1.7131851	0	0.013993526	1	4281	tags=39%, list=22%, signal=49%
GOBP_POSITIVE_REGULATION_OF_SMAD_PROTEIN_SIGNAL_TRANSDUCTION	GOBP_POSITIVE_REGULATION_OF_SMAD_PROTEIN_SIGNAL_TRANSDUCTION		27	-0.5672709	-1.7109163	0.002967359	0.014348854	1	4677	tags=52%, list=24%, signal=68%
GOBP_SMOOTH_MUSCLE_CELL_PROLIFERATION	GOBP_SMOOTH_MUSCLE_CELL_PROLIFERATION		196	-0.41623715	-1.710473	0	0.014390799	1	5509	tags=46%, list=29%, signal=64%
GOBP_HISTAMINE_TRANSPORT	GOBP_HISTAMINE_TRANSPORT		20	-0.61962974	-1.7097995	0.006269592	0.014490584	1	2033	tags=50%, list=11%, signal=56%
GOBP_NEGATIVE_REGULATION_OF_TYPE_II_INTERFERON_PRODUCTION	GOBP_NEGATIVE_REGULATION_OF_TYPE_II_INTERFERON_PRODUCTION		38	-0.5354315	-1.7089316	0	0.01462679	1	2435	tags=53%, list=13%, signal=60%
GOBP_HEMATOPOIETIC_PROGENITOR_CELL_DIFFERENTIATION	GOBP_HEMATOPOIETIC_PROGENITOR_CELL_DIFFERENTIATION		167	-0.43059406	-1.7088062	0	0.014631316	1	3376	tags=31%, list=18%, signal=37%
GOBP_PROTEIN_LOCALIZATION_TO_VACUOLE	GOBP_PROTEIN_LOCALIZATION_TO_VACUOLE		78	-0.46373725	-1.7080349	0	0.014712779	1	5231	tags=50%, list=27%, signal=68%
GOBP_ANIMAL_ORGAN_MATURATION	GOBP_ANIMAL_ORGAN_MATURATION		33	-0.548689	-1.7080235	0.002932551	0.014688216	1	3576	tags=45%, list=19%, signal=56%
GOBP_PROTEIN_DEGLYCOSYLATION	GOBP_PROTEIN_DEGLYCOSYLATION		15	-0.6568823	-1.7080011	0.005025126	0.014669487	1	5593	tags=73%, list=29%, signal=103%
GOBP_DETECTION_OF_OTHER_ORGANISM	GOBP_DETECTION_OF_OTHER_ORGANISM		19	-0.6206618	-1.7077972	0.003174603	0.014687297	1	2467	tags=63%, list=13%, signal=72%
GOBP_REGULATION_OF_JUN_KINASE_ACTIVITY	GOBP_REGULATION_OF_JUN_KINASE_ACTIVITY		73	-0.47280627	-1.7069793	0.001390821	0.014819801	1	3527	tags=36%, list=18%, signal=43%
GOBP_PRESYNAPTIC_ENDOCYTOSIS	GOBP_PRESYNAPTIC_ENDOCYTOSIS		79	-0.4679627	-1.705697	0	0.015040264	1	2960	tags=33%, list=15%, signal=39%
GOBP_NEGATIVE_REGULATION_OF_BIOMINERAL_TISSUE_DEVELOPMENT	GOBP_NEGATIVE_REGULATION_OF_BIOMINERAL_TISSUE_DEVELOPMENT		24	-0.5832043	-1.7053524	0.004573171	0.015078211	1	3013	tags=42%, list=16%, signal=49%
GOBP_NEGATIVE_REGULATION_OF_INFLAMMATORY_RESPONSE	GOBP_NEGATIVE_REGULATION_OF_INFLAMMATORY_RESPONSE		158	-0.42344898	-1.7047282	0	0.015180809	1	3682	tags=38%, list=19%, signal=47%
GOBP_EMBRYONIC_HEMOPOIESIS	GOBP_EMBRYONIC_HEMOPOIESIS		31	-0.5514813	-1.703407	0.004538578	0.015393538	1	5572	tags=65%, list=29%, signal=91%
GOBP_DEFENSE_RESPONSE_TO_FUNGUS	GOBP_DEFENSE_RESPONSE_TO_FUNGUS		55	-0.49494362	-1.7017127	0	0.015698554	1	3656	tags=45%, list=19%, signal=56%
GOBP_POSITIVE_REGULATION_OF_RESPONSE_TO_WOUNDING	GOBP_POSITIVE_REGULATION_OF_RESPONSE_TO_WOUNDING		77	-0.4671468	-1.7015146	0	0.015716294	1	3925	tags=42%, list=20%, signal=52%
GOBP_ENDODERMAL_CELL_DIFFERENTIATION	GOBP_ENDODERMAL_CELL_DIFFERENTIATION		32	-0.5454782	-1.699307	0.00152207	0.016103165	1	2439	tags=34%, list=13%, signal=39%
GOBP_NEGATIVE_REGULATION_OF_RHO_PROTEIN_SIGNAL_TRANSDUCTION	GOBP_NEGATIVE_REGULATION_OF_RHO_PROTEIN_SIGNAL_TRANSDUCTION		25	-0.581913	-1.6987633	0.004658385	0.01616187	1	2610	tags=40%, list=14%, signal=46%
GOBP_B_CELL_APOPTOTIC_PROCESS	GOBP_B_CELL_APOPTOTIC_PROCESS		30	-0.55827576	-1.6985645	0.004385965	0.016180614	1	3208	tags=43%, list=17%, signal=52%
GOBP_INTEGRIN_ACTIVATION	GOBP_INTEGRIN_ACTIVATION		27	-0.56211877	-1.6983706	0.001547988	0.01618999	1	1453	tags=30%, list=8%, signal=32%
GOBP_CELL_PROLIFERATION_IN_FOREBRAIN	GOBP_CELL_PROLIFERATION_IN_FOREBRAIN		38	-0.5266986	-1.6977848	0.005665722	0.016265066	1	3333	tags=37%, list=17%, signal=44%
GOBP_RESPIRATORY_BURST	GOBP_RESPIRATORY_BURST		29	-0.56635475	-1.6968943	0.004511278	0.01639042	1	4101	tags=62%, list=21%, signal=79%
GOBP_REGULATION_OF_CELL_MORPHOGENESIS	GOBP_REGULATION_OF_CELL_MORPHOGENESIS		272	-0.40252325	-1.6960641	0	0.016521135	1	4408	tags=39%, list=23%, signal=49%
GOBP_NEGATIVE_REGULATION_OF_PHAGOCYTOSIS	GOBP_NEGATIVE_REGULATION_OF_PHAGOCYTOSIS		27	-0.56550395	-1.6948924	0.00309119	0.016704114	1	4267	tags=52%, list=22%, signal=67%
GOBP_NEURON_REMODELING	GOBP_NEURON_REMODELING		19	-0.6140642	-1.6948701	0.008196721	0.016682602	1	4587	tags=58%, list=24%, signal=76%
GOBP_REGULATION_OF_MEMBRANE_PROTEIN_ECTODOMAIN_PROTEOLYSIS	GOBP_REGULATION_OF_MEMBRANE_PROTEIN_ECTODOMAIN_PROTEOLYSIS		23	-0.5842805	-1.6942968	0.001620746	0.016793566	1	4000	tags=61%, list=21%, signal=77%
GOBP_TRANSFORMING_GROWTH_FACTOR_BETA_RECEPTOR_SIGNALING_PATHWAY	GOBP_TRANSFORMING_GROWTH_FACTOR_BETA_RECEPTOR_SIGNALING_PATHWAY		202	-0.41177356	-1.6940805	0	0.016812962	1	4677	tags=38%, list=24%, signal=50%
GOBP_RESPONSE_TO_TRANSFORMING_GROWTH_FACTOR_BETA	GOBP_RESPONSE_TO_TRANSFORMING_GROWTH_FACTOR_BETA		246	-0.40254307	-1.6934108	0	0.016923191	1	4014	tags=35%, list=21%, signal=44%
GOBP_G_PROTEIN_COUPLED_RECEPTOR_INTERNALIZATION	GOBP_G_PROTEIN_COUPLED_RECEPTOR_INTERNALIZATION		18	-0.61969477	-1.6932032	0.00617284	0.016927611	1	3227	tags=61%, list=17%, signal=73%
GOBP_MAINTENANCE_OF_LOCATION_IN_CELL	GOBP_MAINTENANCE_OF_LOCATION_IN_CELL		233	-0.40480027	-1.6907943	0	0.017358147	1	4975	tags=40%, list=26%, signal=54%
GOBP_DEFENSE_RESPONSE_TO_BACTERIUM	GOBP_DEFENSE_RESPONSE_TO_BACTERIUM		324	-0.39552775	-1.6903526	0	0.017400676	1	3726	tags=38%, list=19%, signal=46%
GOBP_REGULATION_OF_T_CELL_MIGRATION	GOBP_REGULATION_OF_T_CELL_MIGRATION		50	-0.50096154	-1.6900797	0.002869441	0.01742807	1	4868	tags=62%, list=25%, signal=83%
GOBP_SUBSTRATE_ADHESION_DEPENDENT_CELL_SPREADING	GOBP_SUBSTRATE_ADHESION_DEPENDENT_CELL_SPREADING		102	-0.44649068	-1.6894423	0	0.017525699	1	5036	tags=49%, list=26%, signal=66%
GOBP_REGULATION_OF_VIRAL_INDUCED_CYTOPLASMIC_PATTERN_RECOGNITION_RECEPTOR_SIGNALING_PATHWAY	GOBP_REGULATION_OF_VIRAL_INDUCED_CYTOPLASMIC_PATTERN_RECOGNITION_RECEPTOR_SIGNALING_PATHWAY		89	-0.45110032	-1.6892053	0	0.017545508	1	4366	tags=47%, list=23%, signal=61%
GOBP_REGULATION_OF_RESPONSE_TO_CYTOKINE_STIMULUS	GOBP_REGULATION_OF_RESPONSE_TO_CYTOKINE_STIMULUS		151	-0.42206365	-1.688944	0.001206273	0.017556198	1	4446	tags=43%, list=23%, signal=56%
GOBP_CALCIUM_ION_IMPORT	GOBP_CALCIUM_ION_IMPORT		57	-0.4904372	-1.688706	0.002751032	0.01757055	1	2620	tags=30%, list=14%, signal=34%
GOBP_REGULATION_OF_ENDOTHELIAL_CELL_DIFFERENTIATION	GOBP_REGULATION_OF_ENDOTHELIAL_CELL_DIFFERENTIATION		42	-0.5118793	-1.6886055	0	0.017564632	1	3527	tags=45%, list=18%, signal=55%
GOBP_INTERFERON_MEDIATED_SIGNALING_PATHWAY	GOBP_INTERFERON_MEDIATED_SIGNALING_PATHWAY		81	-0.46090075	-1.6881067	0	0.01765009	1	3089	tags=40%, list=16%, signal=47%
GOBP_SYNAPTIC_VESICLE_RECYCLING	GOBP_SYNAPTIC_VESICLE_RECYCLING		88	-0.45399082	-1.6867605	0.001321004	0.017897831	1	2960	tags=32%, list=15%, signal=37%
GOBP_ENDOLYSOSOMAL_TOLL_LIKE_RECEPTOR_SIGNALING_PATHWAY	GOBP_ENDOLYSOSOMAL_TOLL_LIKE_RECEPTOR_SIGNALING_PATHWAY		49	-0.49933633	-1.6862392	0.001422475	0.017973647	1	3180	tags=49%, list=16%, signal=59%
GOBP_CARDIAC_SEPTUM_DEVELOPMENT	GOBP_CARDIAC_SEPTUM_DEVELOPMENT		123	-0.43270415	-1.6862171	0.002547771	0.017950686	1	4537	tags=34%, list=24%, signal=44%
GOBP_APOPTOTIC_CELL_CLEARANCE	GOBP_APOPTOTIC_CELL_CLEARANCE		43	-0.5121974	-1.6859237	0.001449275	0.017998623	1	4552	tags=51%, list=24%, signal=67%
GOBP_POSITIVE_REGULATION_OF_INTERLEUKIN_8_PRODUCTION	GOBP_POSITIVE_REGULATION_OF_INTERLEUKIN_8_PRODUCTION		57	-0.48090008	-1.6853757	0.001367989	0.018088479	1	3527	tags=42%, list=18%, signal=51%
GOBP_RESPONSE_TO_ATP	GOBP_RESPONSE_TO_ATP		31	-0.53862023	-1.6853572	0.008995502	0.018065449	1	1453	tags=29%, list=8%, signal=31%
GOBP_REGULATION_OF_DNA_BINDING_TRANSCRIPTION_FACTOR_ACTIVITY	GOBP_REGULATION_OF_DNA_BINDING_TRANSCRIPTION_FACTOR_ACTIVITY		428	-0.38709345	-1.6852354	0	0.01804612	1	4795	tags=37%, list=25%, signal=49%
GOBP_CARBOHYDRATE_DERIVATIVE_CATABOLIC_PROCESS	GOBP_CARBOHYDRATE_DERIVATIVE_CATABOLIC_PROCESS		163	-0.41834337	-1.6839322	0	0.01830858	1	3298	tags=35%, list=17%, signal=42%
GOBP_SMAD_PROTEIN_SIGNAL_TRANSDUCTION	GOBP_SMAD_PROTEIN_SIGNAL_TRANSDUCTION		83	-0.45475528	-1.6813914	0	0.01881412	1	4677	tags=41%, list=24%, signal=54%
GOBP_ANTIGEN_PROCESSING_AND_PRESENTATION_OF_ENDOGENOUS_ANTIGEN	GOBP_ANTIGEN_PROCESSING_AND_PRESENTATION_OF_ENDOGENOUS_ANTIGEN		41	-0.52379745	-1.6779194	0.004398827	0.019487219	1	4533	tags=61%, list=24%, signal=80%
GOBP_TROPHOBLAST_CELL_MIGRATION	GOBP_TROPHOBLAST_CELL_MIGRATION		17	-0.63188636	-1.6765977	0.008196721	0.019748006	1	2375	tags=53%, list=12%, signal=60%
GOBP_NEGATIVE_REGULATION_OF_T_CELL_PROLIFERATION	GOBP_NEGATIVE_REGULATION_OF_T_CELL_PROLIFERATION		78	-0.45498642	-1.6763642	0.001345895	0.019778114	1	3218	tags=41%, list=17%, signal=49%
GOBP_SIGNAL_TRANSDUCTION_IN_ABSENCE_OF_LIGAND	GOBP_SIGNAL_TRANSDUCTION_IN_ABSENCE_OF_LIGAND		76	-0.45487225	-1.6760156	0.002680965	0.019826308	1	3557	tags=37%, list=18%, signal=45%
GOBP_NEGATIVE_REGULATION_OF_RESPONSE_TO_BIOTIC_STIMULUS	GOBP_NEGATIVE_REGULATION_OF_RESPONSE_TO_BIOTIC_STIMULUS		172	-0.4116698	-1.6755897	0	0.019888617	1	4760	tags=45%, list=25%, signal=60%
GOBP_NEGATIVE_REGULATION_OF_LEUKOCYTE_APOPTOTIC_PROCESS	GOBP_NEGATIVE_REGULATION_OF_LEUKOCYTE_APOPTOTIC_PROCESS		70	-0.46742532	-1.6755816	0	0.01986318	1	3208	tags=40%, list=17%, signal=48%
GOBP_NEUTROPHIL_EXTRAVASATION	GOBP_NEUTROPHIL_EXTRAVASATION		15	-0.6509063	-1.6754187	0.001567398	0.019864619	1	2673	tags=53%, list=14%, signal=62%
GOBP_POSITIVE_REGULATION_OF_STRESS_ACTIVATED_PROTEIN_KINASE_SIGNALING_CASCADE	GOBP_POSITIVE_REGULATION_OF_STRESS_ACTIVATED_PROTEIN_KINASE_SIGNALING_CASCADE		136	-0.4238719	-1.6735644	0	0.020254275	1	3205	tags=29%, list=17%, signal=35%
GOBP_EPITHELIAL_TO_MESENCHYMAL_TRANSITION_INVOLVED_IN_ENDOCARDIAL_CUSHION_FORMATION	GOBP_EPITHELIAL_TO_MESENCHYMAL_TRANSITION_INVOLVED_IN_ENDOCARDIAL_CUSHION_FORMATION		18	-0.615545	-1.6730103	0.009771987	0.020365318	1	3876	tags=44%, list=20%, signal=56%
GOBP_REGULATION_OF_NEURON_MIGRATION	GOBP_REGULATION_OF_NEURON_MIGRATION		58	-0.47477475	-1.6728363	0.004207574	0.02037647	1	4999	tags=45%, list=26%, signal=60%
GOBP_GAMMA_AMINOBUTYRIC_ACID_SECRETION	GOBP_GAMMA_AMINOBUTYRIC_ACID_SECRETION		18	-0.6212472	-1.6724994	0.006329114	0.020414297	1	1250	tags=28%, list=6%, signal=30%
GOBP_PEPTIDYL_SERINE_MODIFICATION	GOBP_PEPTIDYL_SERINE_MODIFICATION		321	-0.3886305	-1.6720951	0	0.020474989	1	5491	tags=39%, list=28%, signal=53%
GOBP_DEFENSE_RESPONSE_TO_GRAM_NEGATIVE_BACTERIUM	GOBP_DEFENSE_RESPONSE_TO_GRAM_NEGATIVE_BACTERIUM		81	-0.45720077	-1.6715662	0.002673797	0.020564018	1	3695	tags=42%, list=19%, signal=52%
GOBP_NEGATIVE_REGULATION_OF_T_CELL_MEDIATED_IMMUNITY	GOBP_NEGATIVE_REGULATION_OF_T_CELL_MEDIATED_IMMUNITY		23	-0.58145016	-1.6711061	0.009049774	0.020633206	1	3490	tags=61%, list=18%, signal=74%
GOBP_POSITIVE_REGULATION_OF_SMALL_GTPASE_MEDIATED_SIGNAL_TRANSDUCTION	GOBP_POSITIVE_REGULATION_OF_SMALL_GTPASE_MEDIATED_SIGNAL_TRANSDUCTION		80	-0.45306543	-1.6700606	0.002684564	0.020860923	1	3907	tags=43%, list=20%, signal=53%
GOBP_CELL_MATRIX_ADHESION	GOBP_CELL_MATRIX_ADHESION		233	-0.39805233	-1.6688404	0	0.021121252	1	4112	tags=39%, list=21%, signal=49%
GOBP_BASEMENT_MEMBRANE_ORGANIZATION	GOBP_BASEMENT_MEMBRANE_ORGANIZATION		40	-0.5141365	-1.6673592	0.001490313	0.021415489	1	3746	tags=45%, list=19%, signal=56%
GOBP_T_CELL_CYTOKINE_PRODUCTION	GOBP_T_CELL_CYTOKINE_PRODUCTION		49	-0.48978987	-1.6667376	0.002849003	0.021512806	1	4031	tags=53%, list=21%, signal=67%
GOBP_REGULATION_OF_JNK_CASCADE	GOBP_REGULATION_OF_JNK_CASCADE		148	-0.41829282	-1.6665803	0	0.021523895	1	4973	tags=41%, list=26%, signal=55%
GOBP_POSITIVE_REGULATION_OF_ENDOTHELIAL_CELL_PROLIFERATION	GOBP_POSITIVE_REGULATION_OF_ENDOTHELIAL_CELL_PROLIFERATION		100	-0.44091183	-1.6646585	0	0.021972176	1	4058	tags=35%, list=21%, signal=44%
GOBP_RESPONSE_TO_WOUNDING	GOBP_RESPONSE_TO_WOUNDING		490	-0.37732357	-1.6645572	0	0.021975538	1	3147	tags=30%, list=16%, signal=35%
GOBP_REGULATION_OF_EXTRINSIC_APOPTOTIC_SIGNALING_PATHWAY_IN_ABSENCE_OF_LIGAND	GOBP_REGULATION_OF_EXTRINSIC_APOPTOTIC_SIGNALING_PATHWAY_IN_ABSENCE_OF_LIGAND		44	-0.49933833	-1.6645144	0.005594406	0.021950953	1	3557	tags=36%, list=18%, signal=44%
GOBP_REGULATION_OF_CALCIUM_ION_TRANSPORT_INTO_CYTOSOL	GOBP_REGULATION_OF_CALCIUM_ION_TRANSPORT_INTO_CYTOSOL		21	-0.59991497	-1.6643262	0.008012821	0.021963017	1	3715	tags=48%, list=19%, signal=59%
GOBP_REGULATION_OF_TYPE_2_IMMUNE_RESPONSE	GOBP_REGULATION_OF_TYPE_2_IMMUNE_RESPONSE		34	-0.5382977	-1.6625489	0.002976191	0.022381937	1	4028	tags=56%, list=21%, signal=71%
GOBP_POSITIVE_REGULATION_OF_T_HELPER_CELL_DIFFERENTIATION	GOBP_POSITIVE_REGULATION_OF_T_HELPER_CELL_DIFFERENTIATION		20	-0.60080165	-1.6613554	0.003125	0.022645209	1	2915	tags=55%, list=15%, signal=65%
GOBP_BRANCHING_INVOLVED_IN_BLOOD_VESSEL_MORPHOGENESIS	GOBP_BRANCHING_INVOLVED_IN_BLOOD_VESSEL_MORPHOGENESIS		45	-0.493458	-1.6593748	0.00286533	0.023157045	1	3804	tags=42%, list=20%, signal=52%
GOBP_REGULATION_OF_CELL_ADHESION_MEDIATED_BY_INTEGRIN	GOBP_REGULATION_OF_CELL_ADHESION_MEDIATED_BY_INTEGRIN		49	-0.48378906	-1.6591811	0.002886003	0.02317942	1	2328	tags=33%, list=12%, signal=37%
GOBP_NEGATIVE_REGULATION_OF_ACTIN_FILAMENT_DEPOLYMERIZATION	GOBP_NEGATIVE_REGULATION_OF_ACTIN_FILAMENT_DEPOLYMERIZATION		45	-0.50012994	-1.658722	0.004316547	0.023250094	1	6911	tags=67%, list=36%, signal=104%
GOBP_GRANULOCYTE_MACROPHAGE_COLONY_STIMULATING_FACTOR_PRODUCTION	GOBP_GRANULOCYTE_MACROPHAGE_COLONY_STIMULATING_FACTOR_PRODUCTION		16	-0.6239413	-1.6565977	0.010903426	0.023753285	1	3527	tags=50%, list=18%, signal=61%
GOBP_JNK_CASCADE	GOBP_JNK_CASCADE		177	-0.40555194	-1.6559658	0	0.02386963	1	4769	tags=38%, list=25%, signal=50%
GOBP_POSITIVE_REGULATION_OF_CALCIUM_ION_TRANSMEMBRANE_TRANSPORT	GOBP_POSITIVE_REGULATION_OF_CALCIUM_ION_TRANSMEMBRANE_TRANSPORT		105	-0.43574068	-1.6558663	0	0.023858046	1	4871	tags=40%, list=25%, signal=53%
GOBP_LYMPHOCYTE_COSTIMULATION	GOBP_LYMPHOCYTE_COSTIMULATION		33	-0.5324321	-1.6554264	0.007309942	0.023934187	1	3862	tags=52%, list=20%, signal=64%
GOBP_NEGATIVE_REGULATION_OF_INTERLEUKIN_1_BETA_PRODUCTION	GOBP_NEGATIVE_REGULATION_OF_INTERLEUKIN_1_BETA_PRODUCTION		31	-0.5342231	-1.6545682	0.004552352	0.02412147	1	2737	tags=39%, list=14%, signal=45%
GOBP_RESPONSE_TO_PLATELET_DERIVED_GROWTH_FACTOR	GOBP_RESPONSE_TO_PLATELET_DERIVED_GROWTH_FACTOR		22	-0.5818281	-1.6539174	0.006069803	0.024246767	1	5723	tags=64%, list=30%, signal=90%
GOBP_VASCULAR_ASSOCIATED_SMOOTH_MUSCLE_CONTRACTION	GOBP_VASCULAR_ASSOCIATED_SMOOTH_MUSCLE_CONTRACTION		29	-0.55270565	-1.6537185	0.001526718	0.024255255	1	4514	tags=55%, list=23%, signal=72%
GOBP_PROTEIN_HYDROXYLATION	GOBP_PROTEIN_HYDROXYLATION		26	-0.5598862	-1.6534727	0.00764526	0.024275726	1	5743	tags=54%, list=30%, signal=77%
GOBP_TISSUE_MIGRATION	GOBP_TISSUE_MIGRATION		324	-0.38358554	-1.6527582	0	0.024471901	1	4589	tags=41%, list=24%, signal=53%
GOBP_REGULATION_OF_STRESS_ACTIVATED_PROTEIN_KINASE_SIGNALING_CASCADE	GOBP_REGULATION_OF_STRESS_ACTIVATED_PROTEIN_KINASE_SIGNALING_CASCADE		206	-0.40153712	-1.6515173	0	0.024781162	1	4173	tags=34%, list=22%, signal=44%
GOBP_SULFUR_COMPOUND_CATABOLIC_PROCESS	GOBP_SULFUR_COMPOUND_CATABOLIC_PROCESS		31	-0.52849644	-1.651207	0.005780347	0.024844915	1	2299	tags=39%, list=12%, signal=44%
GOBP_REGULATION_OF_MYELOID_CELL_APOPTOTIC_PROCESS	GOBP_REGULATION_OF_MYELOID_CELL_APOPTOTIC_PROCESS		37	-0.52532154	-1.6510007	0.001459854	0.0248491	1	4477	tags=49%, list=23%, signal=63%
GOBP_ARF_PROTEIN_SIGNAL_TRANSDUCTION	GOBP_ARF_PROTEIN_SIGNAL_TRANSDUCTION		20	-0.5883043	-1.6509787	0.009375	0.024820972	1	3985	tags=55%, list=21%, signal=69%
GOBP_POSITIVE_REGULATION_OF_PHOSPHOLIPASE_ACTIVITY	GOBP_POSITIVE_REGULATION_OF_PHOSPHOLIPASE_ACTIVITY		47	-0.4983561	-1.6507444	0.010218978	0.024831824	1	2409	tags=36%, list=12%, signal=41%
GOBP_ARTERY_DEVELOPMENT	GOBP_ARTERY_DEVELOPMENT		118	-0.42833266	-1.6505679	0.001290323	0.024837691	1	3147	tags=30%, list=16%, signal=35%
GOBP_INTERLEUKIN_17_PRODUCTION	GOBP_INTERLEUKIN_17_PRODUCTION		44	-0.49937522	-1.6493261	0.008571428	0.025101677	1	3649	tags=48%, list=19%, signal=59%
GOBP_ANGIOTENSIN_ACTIVATED_SIGNALING_PATHWAY	GOBP_ANGIOTENSIN_ACTIVATED_SIGNALING_PATHWAY		20	-0.58974105	-1.6488727	0.010542168	0.025216587	1	3956	tags=40%, list=21%, signal=50%
GOBP_IMMUNOLOGICAL_SYNAPSE_FORMATION	GOBP_IMMUNOLOGICAL_SYNAPSE_FORMATION		17	-0.60501826	-1.6479536	0.015974442	0.025419015	1	2355	tags=47%, list=12%, signal=54%
GOBP_REGULATION_OF_EPITHELIAL_CELL_APOPTOTIC_PROCESS	GOBP_REGULATION_OF_EPITHELIAL_CELL_APOPTOTIC_PROCESS		126	-0.42136532	-1.6466448	0.001285347	0.025740078	1	4231	tags=37%, list=22%, signal=47%
GOBP_ACTIVATED_T_CELL_PROLIFERATION	GOBP_ACTIVATED_T_CELL_PROLIFERATION		52	-0.49498153	-1.646455	0.005641749	0.025758056	1	4351	tags=58%, list=23%, signal=74%
GOBP_T_CELL_CHEMOTAXIS	GOBP_T_CELL_CHEMOTAXIS		22	-0.58240086	-1.6459861	0.007541478	0.025867777	1	3991	tags=59%, list=21%, signal=74%
GOBP_IMMUNOGLOBULIN_PRODUCTION_INVOLVED_IN_IMMUNOGLOBULIN_MEDIATED_IMMUNE_RESPONSE	GOBP_IMMUNOGLOBULIN_PRODUCTION_INVOLVED_IN_IMMUNOGLOBULIN_MEDIATED_IMMUNE_RESPONSE		70	-0.45852745	-1.6457653	0.00135318	0.02589726	1	6632	tags=59%, list=34%, signal=89%
GOBP_POSITIVE_REGULATION_OF_T_CELL_CYTOKINE_PRODUCTION	GOBP_POSITIVE_REGULATION_OF_T_CELL_CYTOKINE_PRODUCTION		26	-0.56393176	-1.6455973	0.006134969	0.025894765	1	4031	tags=58%, list=21%, signal=73%
GOBP_EPITHELIAL_TO_MESENCHYMAL_TRANSITION	GOBP_EPITHELIAL_TO_MESENCHYMAL_TRANSITION		164	-0.40708113	-1.6453053	0	0.025925867	1	3078	tags=27%, list=16%, signal=32%
GOBP_NEGATIVE_REGULATION_OF_CYTOKINE_PRODUCTION_INVOLVED_IN_INFLAMMATORY_RESPONSE	GOBP_NEGATIVE_REGULATION_OF_CYTOKINE_PRODUCTION_INVOLVED_IN_INFLAMMATORY_RESPONSE		23	-0.572891	-1.645276	0.023734177	0.025896711	1	1816	tags=30%, list=9%, signal=34%
GOBP_NEGATIVE_REGULATION_OF_REGULATED_SECRETORY_PATHWAY	GOBP_NEGATIVE_REGULATION_OF_REGULATED_SECRETORY_PATHWAY		25	-0.5548596	-1.6446229	0.013412816	0.02603236	1	4677	tags=60%, list=24%, signal=79%
GOBP_T_CELL_DIFFERENTIATION_IN_THYMUS	GOBP_T_CELL_DIFFERENTIATION_IN_THYMUS		106	-0.42839637	-1.6445415	0.00128041	0.026014825	1	4758	tags=46%, list=25%, signal=61%
GOBP_POSITIVE_REGULATION_OF_KINASE_ACTIVITY	GOBP_POSITIVE_REGULATION_OF_KINASE_ACTIVITY		411	-0.37953258	-1.643643	0	0.02626077	1	4322	tags=34%, list=22%, signal=43%
GOBP_VASCULAR_ASSOCIATED_SMOOTH_MUSCLE_CELL_DEVELOPMENT	GOBP_VASCULAR_ASSOCIATED_SMOOTH_MUSCLE_CELL_DEVELOPMENT		15	-0.6287038	-1.6429552	0.019933555	0.026428267	1	3736	tags=53%, list=19%, signal=66%
GOBP_PROTEIN_TARGETING_TO_LYSOSOME	GOBP_PROTEIN_TARGETING_TO_LYSOSOME		29	-0.5425162	-1.641535	0.010447761	0.02676915	1	4525	tags=55%, list=23%, signal=72%
GOBP_BONE_DEVELOPMENT	GOBP_BONE_DEVELOPMENT		232	-0.39493	-1.6411494	0	0.02685484	1	3843	tags=32%, list=20%, signal=40%
GOBP_NEGATIVE_REGULATION_OF_CELL_JUNCTION_ASSEMBLY	GOBP_NEGATIVE_REGULATION_OF_CELL_JUNCTION_ASSEMBLY		35	-0.5151617	-1.6410679	0.002980626	0.026836243	1	5465	tags=63%, list=28%, signal=88%
GOBP_INTRACELLULAR_RECEPTOR_SIGNALING_PATHWAY	GOBP_INTRACELLULAR_RECEPTOR_SIGNALING_PATHWAY		313	-0.38275236	-1.6407596	0	0.026868535	1	4662	tags=39%, list=24%, signal=51%
GOBP_SUPPRESSION_OF_VIRAL_RELEASE_BY_HOST	GOBP_SUPPRESSION_OF_VIRAL_RELEASE_BY_HOST		22	-0.5729989	-1.6407394	0.013953488	0.026833499	1	4477	tags=64%, list=23%, signal=83%
GOBP_NEGATIVE_REGULATION_OF_EPITHELIAL_CELL_APOPTOTIC_PROCESS	GOBP_NEGATIVE_REGULATION_OF_EPITHELIAL_CELL_APOPTOTIC_PROCESS		76	-0.4484298	-1.6403686	0	0.026883863	1	3018	tags=33%, list=16%, signal=39%
GOBP_RHO_PROTEIN_SIGNAL_TRANSDUCTION	GOBP_RHO_PROTEIN_SIGNAL_TRANSDUCTION		136	-0.41907793	-1.6401596	0.001257862	0.026911188	1	4197	tags=40%, list=22%, signal=51%
GOBP_REGULATION_OF_ISOTYPE_SWITCHING	GOBP_REGULATION_OF_ISOTYPE_SWITCHING		40	-0.50354004	-1.6399639	0.004279601	0.02694026	1	3490	tags=38%, list=18%, signal=46%
GOBP_POSITIVE_REGULATION_OF_TYROSINE_PHOSPHORYLATION_OF_STAT_PROTEIN	GOBP_POSITIVE_REGULATION_OF_TYROSINE_PHOSPHORYLATION_OF_STAT_PROTEIN		55	-0.47084805	-1.6393456	0.006711409	0.027073769	1	3050	tags=44%, list=16%, signal=52%
GOBP_REGULATION_OF_OSSIFICATION	GOBP_REGULATION_OF_OSSIFICATION		140	-0.4119376	-1.6382576	0	0.027301595	1	4028	tags=34%, list=21%, signal=43%
GOBP_REGULATION_OF_FIBROBLAST_MIGRATION	GOBP_REGULATION_OF_FIBROBLAST_MIGRATION		49	-0.48199436	-1.6382324	0.007122507	0.027271215	1	3980	tags=37%, list=21%, signal=46%
GOBP_REGULATION_OF_B_CELL_APOPTOTIC_PROCESS	GOBP_REGULATION_OF_B_CELL_APOPTOTIC_PROCESS		23	-0.57482815	-1.6376996	0.00624025	0.027385674	1	3208	tags=43%, list=17%, signal=52%
GOBP_CELLULAR_RESPONSE_TO_DSRNA	GOBP_CELLULAR_RESPONSE_TO_DSRNA		19	-0.6085834	-1.6370987	0.017405063	0.027517777	1	4010	tags=47%, list=21%, signal=60%
GOBP_NEGATIVE_REGULATION_OF_CD4_POSITIVE_ALPHA_BETA_T_CELL_DIFFERENTIATION	GOBP_NEGATIVE_REGULATION_OF_CD4_POSITIVE_ALPHA_BETA_T_CELL_DIFFERENTIATION		25	-0.557102	-1.636539	0.013554217	0.027641106	1	2136	tags=36%, list=11%, signal=40%
GOBP_POSITIVE_REGULATION_OF_JNK_CASCADE	GOBP_POSITIVE_REGULATION_OF_JNK_CASCADE		99	-0.43189585	-1.636237	0.001321004	0.027678479	1	4769	tags=39%, list=25%, signal=52%
GOBP_LYMPH_NODE_DEVELOPMENT	GOBP_LYMPH_NODE_DEVELOPMENT		31	-0.52650094	-1.635959	0.01183432	0.027747853	1	4654	tags=65%, list=24%, signal=85%
GOBP_REGULATION_OF_SYNAPTIC_VESICLE_RECYCLING	GOBP_REGULATION_OF_SYNAPTIC_VESICLE_RECYCLING		37	-0.5177798	-1.6359123	0.004538578	0.027721856	1	2960	tags=35%, list=15%, signal=41%
GOBP_CELL_SUBSTRATE_ADHESION	GOBP_CELL_SUBSTRATE_ADHESION		365	-0.37942362	-1.6355937	0	0.02779926	1	5169	tags=44%, list=27%, signal=58%
GOBP_NEGATIVE_REGULATION_OF_NF_KAPPAB_TRANSCRIPTION_FACTOR_ACTIVITY	GOBP_NEGATIVE_REGULATION_OF_NF_KAPPAB_TRANSCRIPTION_FACTOR_ACTIVITY		82	-0.4514547	-1.6350425	0.005291005	0.027948823	1	5206	tags=49%, list=27%, signal=67%
GOBP_PERICARDIUM_DEVELOPMENT	GOBP_PERICARDIUM_DEVELOPMENT		28	-0.54252636	-1.6347214	0.006134969	0.027996676	1	4106	tags=39%, list=21%, signal=50%
GOBP_AMEBOIDAL_TYPE_CELL_MIGRATION	GOBP_AMEBOIDAL_TYPE_CELL_MIGRATION		461	-0.37245554	-1.6344215	0	0.028036488	1	4185	tags=35%, list=22%, signal=44%
GOBP_AMYLOID_PRECURSOR_PROTEIN_CATABOLIC_PROCESS	GOBP_AMYLOID_PRECURSOR_PROTEIN_CATABOLIC_PROCESS		59	-0.4749058	-1.6336722	0.004137931	0.028204428	1	4954	tags=56%, list=26%, signal=75%
GOBP_POSITIVE_REGULATION_OF_NEURON_MIGRATION	GOBP_POSITIVE_REGULATION_OF_NEURON_MIGRATION		24	-0.5601887	-1.633498	0.00770416	0.02823743	1	4472	tags=50%, list=23%, signal=65%
GOBP_VESICLE_CARGO_LOADING	GOBP_VESICLE_CARGO_LOADING		25	-0.5574232	-1.6331637	0.004470939	0.028302243	1	4418	tags=52%, list=23%, signal=67%
GOBP_INTERLEUKIN_1_PRODUCTION	GOBP_INTERLEUKIN_1_PRODUCTION		117	-0.42321947	-1.6326615	0.001278772	0.028405236	1	3649	tags=41%, list=19%, signal=50%
GOBP_POSITIVE_REGULATION_OF_REGULATORY_T_CELL_DIFFERENTIATION	GOBP_POSITIVE_REGULATION_OF_REGULATORY_T_CELL_DIFFERENTIATION		21	-0.5670752	-1.6323738	0.0155521	0.028423242	1	4677	tags=62%, list=24%, signal=82%
GOBP_REGULATION_OF_VASOCONSTRICTION	GOBP_REGULATION_OF_VASOCONSTRICTION		88	-0.4357127	-1.6318706	0	0.028530417	1	4712	tags=42%, list=24%, signal=55%
GOBP_NEUROBLAST_DIVISION	GOBP_NEUROBLAST_DIVISION		16	-0.6015131	-1.6311257	0.021148037	0.028741129	1	2192	tags=38%, list=11%, signal=42%
GOBP_REGULATION_OF_HUMORAL_IMMUNE_RESPONSE_MEDIATED_BY_CIRCULATING_IMMUNOGLOBULIN	GOBP_REGULATION_OF_HUMORAL_IMMUNE_RESPONSE_MEDIATED_BY_CIRCULATING_IMMUNOGLOBULIN		19	-0.5967546	-1.6310916	0.010852713	0.028706236	1	3890	tags=53%, list=20%, signal=66%
GOBP_POSITIVE_REGULATION_OF_CELL_SUBSTRATE_ADHESION	GOBP_POSITIVE_REGULATION_OF_CELL_SUBSTRATE_ADHESION		138	-0.4156052	-1.6310128	0.001213592	0.028687337	1	5169	tags=50%, list=27%, signal=68%
GOBP_HEPATOCYTE_APOPTOTIC_PROCESS	GOBP_HEPATOCYTE_APOPTOTIC_PROCESS		24	-0.56364655	-1.6309226	0.004524887	0.028666817	1	3772	tags=50%, list=20%, signal=62%
GOBP_WOUND_HEALING	GOBP_WOUND_HEALING		366	-0.3784876	-1.630331	0	0.028834634	1	3147	tags=30%, list=16%, signal=35%
GOBP_NEGATIVE_REGULATION_OF_CANONICAL_NF_KAPPAB_SIGNAL_TRANSDUCTION	GOBP_NEGATIVE_REGULATION_OF_CANONICAL_NF_KAPPAB_SIGNAL_TRANSDUCTION		52	-0.47991702	-1.62959	0.005681818	0.028987968	1	2851	tags=35%, list=15%, signal=41%
GOBP_OLIGOSACCHARIDE_METABOLIC_PROCESS	GOBP_OLIGOSACCHARIDE_METABOLIC_PROCESS		49	-0.4871494	-1.6274596	0.007112376	0.029569011	1	3450	tags=43%, list=18%, signal=52%
GOBP_POSITIVE_REGULATION_OF_EPITHELIAL_CELL_MIGRATION	GOBP_POSITIVE_REGULATION_OF_EPITHELIAL_CELL_MIGRATION		161	-0.40500024	-1.6269997	0.001221001	0.029673573	1	4367	tags=39%, list=23%, signal=50%
GOBP_REGULATION_OF_PROTEIN_MATURATION	GOBP_REGULATION_OF_PROTEIN_MATURATION		70	-0.4532287	-1.6263573	0.002702703	0.029828498	1	2619	tags=30%, list=14%, signal=35%
GOBP_ENDOTHELIUM_DEVELOPMENT	GOBP_ENDOTHELIUM_DEVELOPMENT		138	-0.41002035	-1.6256045	0	0.03001088	1	5832	tags=52%, list=30%, signal=74%
GOBP_POSITIVE_REGULATION_OF_ENDOTHELIAL_CELL_MIGRATION	GOBP_POSITIVE_REGULATION_OF_ENDOTHELIAL_CELL_MIGRATION		109	-0.4252745	-1.6241664	0.00130719	0.03044726	1	5825	tags=50%, list=30%, signal=72%
GOBP_GLIAL_CELL_MIGRATION	GOBP_GLIAL_CELL_MIGRATION		70	-0.4504146	-1.623988	0.001381216	0.030473417	1	3229	tags=33%, list=17%, signal=39%
GOBP_CELLULAR_RESPONSE_TO_PEPTIDE	GOBP_CELLULAR_RESPONSE_TO_PEPTIDE		335	-0.37693593	-1.6237596	0	0.030494737	1	5169	tags=39%, list=27%, signal=52%
GOBP_BLOOD_VESSEL_REMODELING	GOBP_BLOOD_VESSEL_REMODELING		60	-0.46385482	-1.6235629	0.00541272	0.030533087	1	4268	tags=40%, list=22%, signal=51%
GOBP_SUBSTRATE_DEPENDENT_CELL_MIGRATION	GOBP_SUBSTRATE_DEPENDENT_CELL_MIGRATION		30	-0.53287333	-1.6233001	0.013574661	0.030579148	1	4921	tags=60%, list=26%, signal=80%
GOBP_OUTFLOW_TRACT_MORPHOGENESIS	GOBP_OUTFLOW_TRACT_MORPHOGENESIS		88	-0.43474528	-1.6231731	0.00131579	0.03058763	1	4342	tags=32%, list=23%, signal=41%
GOBP_POST_EMBRYONIC_DEVELOPMENT	GOBP_POST_EMBRYONIC_DEVELOPMENT		120	-0.4200095	-1.6224154	0.001265823	0.030813163	1	3582	tags=32%, list=19%, signal=39%
GOBP_REGULATION_OF_CELL_SUBSTRATE_ADHESION	GOBP_REGULATION_OF_CELL_SUBSTRATE_ADHESION		225	-0.3915176	-1.621114	0	0.0311818	1	5225	tags=47%, list=27%, signal=63%
GOBP_CORONARY_VASCULATURE_DEVELOPMENT	GOBP_CORONARY_VASCULATURE_DEVELOPMENT		78	-0.4446069	-1.6210673	0.00541272	0.031164672	1	4311	tags=36%, list=22%, signal=46%
GOBP_G_PROTEIN_COUPLED_RECEPTOR_SIGNALING_PATHWAY_INVOLVED_IN_HEART_PROCESS	GOBP_G_PROTEIN_COUPLED_RECEPTOR_SIGNALING_PATHWAY_INVOLVED_IN_HEART_PROCESS		16	-0.60364914	-1.6207677	0.012738854	0.03121586	1	5548	tags=63%, list=29%, signal=88%
GOBP_REGULATION_OF_FERTILIZATION	GOBP_REGULATION_OF_FERTILIZATION		17	-0.6143498	-1.6199346	0.019900497	0.031434078	1	2758	tags=29%, list=14%, signal=34%
GOBP_NEGATIVE_REGULATION_OF_INTERLEUKIN_17_PRODUCTION	GOBP_NEGATIVE_REGULATION_OF_INTERLEUKIN_17_PRODUCTION		18	-0.6000328	-1.6195194	0.017741935	0.03149407	1	5809	tags=78%, list=30%, signal=111%
GOBP_POSITIVE_REGULATION_OF_RHO_PROTEIN_SIGNAL_TRANSDUCTION	GOBP_POSITIVE_REGULATION_OF_RHO_PROTEIN_SIGNAL_TRANSDUCTION		35	-0.51657706	-1.6192597	0.013062409	0.03152596	1	2414	tags=40%, list=13%, signal=46%
GOBP_ANGIOGENESIS_INVOLVED_IN_WOUND_HEALING	GOBP_ANGIOGENESIS_INVOLVED_IN_WOUND_HEALING		25	-0.54941326	-1.6191642	0.010971786	0.03151926	1	3050	tags=36%, list=16%, signal=43%
GOBP_POSITIVE_REGULATION_OF_BLOOD_VESSEL_ENDOTHELIAL_CELL_MIGRATION	GOBP_POSITIVE_REGULATION_OF_BLOOD_VESSEL_ENDOTHELIAL_CELL_MIGRATION		58	-0.46624452	-1.6186137	0.006775068	0.03166511	1	5377	tags=53%, list=28%, signal=74%
GOBP_NEGATIVE_REGULATION_OF_BONE_MINERALIZATION	GOBP_NEGATIVE_REGULATION_OF_BONE_MINERALIZATION		17	-0.59726924	-1.6184473	0.018209409	0.031676624	1	2704	tags=47%, list=14%, signal=55%
GOBP_REGULATION_OF_HETEROCHROMATIN_ORGANIZATION	GOBP_REGULATION_OF_HETEROCHROMATIN_ORGANIZATION		23	-0.55588186	-1.6183025	0.013554217	0.031677432	1	6484	tags=65%, list=34%, signal=98%
GOBP_CELLULAR_RESPONSE_TO_LIPOPROTEIN_PARTICLE_STIMULUS	GOBP_CELLULAR_RESPONSE_TO_LIPOPROTEIN_PARTICLE_STIMULUS		37	-0.50011945	-1.6172192	0.004398827	0.03201288	1	2183	tags=43%, list=11%, signal=49%
GOBP_LEUKOCYTE_MIGRATION_INVOLVED_IN_INFLAMMATORY_RESPONSE	GOBP_LEUKOCYTE_MIGRATION_INVOLVED_IN_INFLAMMATORY_RESPONSE		25	-0.54511833	-1.6168623	0.020504732	0.032100737	1	2810	tags=44%, list=15%, signal=51%
GOBP_POST_EMBRYONIC_ANIMAL_MORPHOGENESIS	GOBP_POST_EMBRYONIC_ANIMAL_MORPHOGENESIS		17	-0.6086723	-1.6168159	0.010574019	0.03207958	1	5146	tags=53%, list=27%, signal=72%
GOBP_REGULATION_OF_WNT_SIGNALING_PATHWAY_PLANAR_CELL_POLARITY_PATHWAY	GOBP_REGULATION_OF_WNT_SIGNALING_PATHWAY_PLANAR_CELL_POLARITY_PATHWAY		15	-0.6169642	-1.6161642	0.022298457	0.03224015	1	2776	tags=47%, list=14%, signal=54%
GOBP_SEMAPHORIN_PLEXIN_SIGNALING_PATHWAY	GOBP_SEMAPHORIN_PLEXIN_SIGNALING_PATHWAY		46	-0.48367897	-1.615556	0.002836879	0.032386832	1	4197	tags=39%, list=22%, signal=50%
GOBP_REACTIVE_OXYGEN_SPECIES_BIOSYNTHETIC_PROCESS	GOBP_REACTIVE_OXYGEN_SPECIES_BIOSYNTHETIC_PROCESS		60	-0.4601962	-1.6153265	0.004261364	0.032403566	1	2433	tags=32%, list=13%, signal=36%
GOBP_REGULATION_OF_METAL_ION_TRANSPORT	GOBP_REGULATION_OF_METAL_ION_TRANSPORT		451	-0.36831436	-1.6151553	0	0.032420065	1	5016	tags=36%, list=26%, signal=47%
GOBP_ADENYLATE_CYCLASE_INHIBITING_G_PROTEIN_COUPLED_RECEPTOR_SIGNALING_PATHWAY	GOBP_ADENYLATE_CYCLASE_INHIBITING_G_PROTEIN_COUPLED_RECEPTOR_SIGNALING_PATHWAY		69	-0.44981623	-1.6146985	0.0013947	0.032489736	1	5137	tags=41%, list=27%, signal=55%
GOBP_NECROPTOTIC_PROCESS	GOBP_NECROPTOTIC_PROCESS		37	-0.5043333	-1.6132569	0.011510791	0.03291328	1	4807	tags=54%, list=25%, signal=72%
GOBP_INTERLEUKIN_1_MEDIATED_SIGNALING_PATHWAY	GOBP_INTERLEUKIN_1_MEDIATED_SIGNALING_PATHWAY		27	-0.53932	-1.6123985	0.013953488	0.033158507	1	4597	tags=59%, list=24%, signal=78%
GOBP_CHONDROCYTE_DEVELOPMENT	GOBP_CHONDROCYTE_DEVELOPMENT		33	-0.5159861	-1.6118453	0.007418398	0.033292446	1	1861	tags=33%, list=10%, signal=37%
GOBP_VASOCONSTRICTION	GOBP_VASOCONSTRICTION		111	-0.41850287	-1.61162	0	0.033336632	1	4712	tags=40%, list=24%, signal=52%
GOBP_REGULATION_OF_EXOCYTOSIS	GOBP_REGULATION_OF_EXOCYTOSIS		219	-0.3904587	-1.6112843	0	0.033405025	1	4677	tags=40%, list=24%, signal=52%
GOBP_PROTEIN_NITROSYLATION	GOBP_PROTEIN_NITROSYLATION		15	-0.6145419	-1.61082	0.014516129	0.03353196	1	4946	tags=60%, list=26%, signal=81%
GOBP_FOREBRAIN_DEVELOPMENT	GOBP_FOREBRAIN_DEVELOPMENT		398	-0.36599186	-1.6103122	0	0.033664286	1	4252	tags=30%, list=22%, signal=38%
GOBP_NEGATIVE_REGULATION_OF_INTERLEUKIN_1_PRODUCTION	GOBP_NEGATIVE_REGULATION_OF_INTERLEUKIN_1_PRODUCTION		39	-0.49972793	-1.6085684	0.010463378	0.034279253	1	1974	tags=31%, list=10%, signal=34%
GOBP_REGULATION_OF_COMPLEMENT_ACTIVATION	GOBP_REGULATION_OF_COMPLEMENT_ACTIVATION		22	-0.561993	-1.6074666	0.014308427	0.034581352	1	4111	tags=45%, list=21%, signal=58%
GOBP_POSITIVE_REGULATION_OF_EXTRACELLULAR_MATRIX_ORGANIZATION	GOBP_POSITIVE_REGULATION_OF_EXTRACELLULAR_MATRIX_ORGANIZATION		30	-0.5312602	-1.6072162	0.016641453	0.03461874	1	2874	tags=40%, list=15%, signal=47%
GOBP_REGULATION_OF_SPROUTING_ANGIOGENESIS	GOBP_REGULATION_OF_SPROUTING_ANGIOGENESIS		43	-0.48269895	-1.6070564	0.005780347	0.034623187	1	2282	tags=33%, list=12%, signal=37%
GOBP_LAMELLIPODIUM_MORPHOGENESIS	GOBP_LAMELLIPODIUM_MORPHOGENESIS		16	-0.6090688	-1.6060137	0.014634146	0.034909066	1	5036	tags=75%, list=26%, signal=101%
GOBP_AMINOGLYCAN_CATABOLIC_PROCESS	GOBP_AMINOGLYCAN_CATABOLIC_PROCESS		40	-0.4948768	-1.605871	0.005706134	0.03490413	1	3229	tags=45%, list=17%, signal=54%
GOBP_LYSOSOMAL_TRANSPORT	GOBP_LYSOSOMAL_TRANSPORT		123	-0.4124496	-1.6051469	0.001239157	0.035117257	1	5231	tags=44%, list=27%, signal=60%
GOBP_POSITIVE_REGULATION_OF_EPITHELIAL_TO_MESENCHYMAL_TRANSITION	GOBP_POSITIVE_REGULATION_OF_EPITHELIAL_TO_MESENCHYMAL_TRANSITION		54	-0.4748354	-1.6049497	0.011267605	0.035132896	1	3876	tags=33%, list=20%, signal=42%
GOBP_MUSCLE_CELL_PROLIFERATION	GOBP_MUSCLE_CELL_PROLIFERATION		269	-0.3832427	-1.6032805	0	0.035641782	1	5648	tags=42%, list=29%, signal=58%
GOBP_VACUOLAR_TRANSPORT	GOBP_VACUOLAR_TRANSPORT		160	-0.3962875	-1.6003948	0.002436054	0.03662379	1	5231	tags=43%, list=27%, signal=58%
GOBP_REGULATION_OF_INTERLEUKIN_4_PRODUCTION	GOBP_REGULATION_OF_INTERLEUKIN_4_PRODUCTION		52	-0.47568977	-1.59931	0.008583691	0.03701488	1	4442	tags=50%, list=23%, signal=65%
GOBP_IMMATURE_B_CELL_DIFFERENTIATION	GOBP_IMMATURE_B_CELL_DIFFERENTIATION		15	-0.6271285	-1.598263	0.017628206	0.037360355	1	3099	tags=60%, list=16%, signal=71%
GOBP_REGULATION_OF_PODOSOME_ASSEMBLY	GOBP_REGULATION_OF_PODOSOME_ASSEMBLY		16	-0.6041432	-1.5981109	0.01898734	0.03737013	1	4787	tags=75%, list=25%, signal=100%
GOBP_CELLULAR_SENESCENCE	GOBP_CELLULAR_SENESCENCE		87	-0.43654305	-1.5979488	0	0.037381332	1	5465	tags=46%, list=28%, signal=64%
GOBP_PURINERGIC_NUCLEOTIDE_RECEPTOR_SIGNALING_PATHWAY	GOBP_PURINERGIC_NUCLEOTIDE_RECEPTOR_SIGNALING_PATHWAY		15	-0.6155951	-1.5970451	0.024630541	0.03768948	1	1655	tags=53%, list=9%, signal=58%
GOBP_CELL_SURFACE_PATTERN_RECOGNITION_RECEPTOR_SIGNALING_PATHWAY	GOBP_CELL_SURFACE_PATTERN_RECOGNITION_RECEPTOR_SIGNALING_PATHWAY		68	-0.4474506	-1.5961106	0.006811989	0.03799985	1	4331	tags=49%, list=22%, signal=62%
GOBP_SKELETAL_MUSCLE_CELL_PROLIFERATION	GOBP_SKELETAL_MUSCLE_CELL_PROLIFERATION		23	-0.5464024	-1.5956169	0.012383901	0.038141444	1	5640	tags=48%, list=29%, signal=68%
GOBP_SYNAPTIC_TRANSMISSION_GLUTAMATERGIC	GOBP_SYNAPTIC_TRANSMISSION_GLUTAMATERGIC		127	-0.40599877	-1.5948734	0.001234568	0.03836668	1	3250	tags=26%, list=17%, signal=31%
GOBP_REGULATION_OF_PROTEIN_CONTAINING_COMPLEX_ASSEMBLY	GOBP_REGULATION_OF_PROTEIN_CONTAINING_COMPLEX_ASSEMBLY		424	-0.36669725	-1.5941699	0	0.038550213	1	4277	tags=34%, list=22%, signal=43%
GOBP_POSITIVE_REGULATION_OF_CELLULAR_RESPONSE_TO_TRANSFORMING_GROWTH_FACTOR_BETA_STIMULUS	GOBP_POSITIVE_REGULATION_OF_CELLULAR_RESPONSE_TO_TRANSFORMING_GROWTH_FACTOR_BETA_STIMULUS		30	-0.5195059	-1.5938008	0.010494753	0.038625743	1	3188	tags=43%, list=17%, signal=52%
GOBP_AMYLOID_PRECURSOR_PROTEIN_METABOLIC_PROCESS	GOBP_AMYLOID_PRECURSOR_PROTEIN_METABOLIC_PROCESS		75	-0.4462649	-1.59359	0.005376344	0.03864847	1	4525	tags=48%, list=23%, signal=62%
GOBP_POSITIVE_REGULATION_OF_INTERLEUKIN_1_PRODUCTION	GOBP_POSITIVE_REGULATION_OF_INTERLEUKIN_1_PRODUCTION		67	-0.45295462	-1.5930921	0.001377411	0.038781025	1	3050	tags=46%, list=16%, signal=55%
GOBP_REGULATION_OF_SUBSTRATE_ADHESION_DEPENDENT_CELL_SPREADING	GOBP_REGULATION_OF_SUBSTRATE_ADHESION_DEPENDENT_CELL_SPREADING		59	-0.46128234	-1.5916357	0.008486563	0.039243568	1	5036	tags=51%, list=26%, signal=69%
GOBP_NEGATIVE_REGULATION_OF_RESPONSE_TO_EXTERNAL_STIMULUS	GOBP_NEGATIVE_REGULATION_OF_RESPONSE_TO_EXTERNAL_STIMULUS		456	-0.36542997	-1.591251	0	0.039322305	1	4808	tags=38%, list=25%, signal=49%
GOBP_REGULATION_OF_LYMPHOCYTE_CHEMOTAXIS	GOBP_REGULATION_OF_LYMPHOCYTE_CHEMOTAXIS		22	-0.5592621	-1.5904822	0.013888889	0.03961252	1	4960	tags=64%, list=26%, signal=86%
GOBP_ACROSOME_REACTION	GOBP_ACROSOME_REACTION		34	-0.51024544	-1.590085	0.012102874	0.03973446	1	3436	tags=26%, list=18%, signal=32%
GOBP_REGULATION_OF_BONE_MINERALIZATION	GOBP_REGULATION_OF_BONE_MINERALIZATION		86	-0.43044958	-1.5892322	0.003994674	0.040022865	1	2749	tags=30%, list=14%, signal=35%
GOBP_REGULATION_OF_CELLULAR_RESPONSE_TO_VASCULAR_ENDOTHELIAL_GROWTH_FACTOR_STIMULUS	GOBP_REGULATION_OF_CELLULAR_RESPONSE_TO_VASCULAR_ENDOTHELIAL_GROWTH_FACTOR_STIMULUS		25	-0.5356267	-1.5890049	0.015360983	0.040059555	1	2217	tags=28%, list=12%, signal=32%
GOBP_MYELOID_CELL_HOMEOSTASIS	GOBP_MYELOID_CELL_HOMEOSTASIS		205	-0.38450292	-1.5882285	0	0.040278815	1	4319	tags=37%, list=22%, signal=47%
GOBP_NEGATIVE_REGULATION_OF_EXTRINSIC_APOPTOTIC_SIGNALING_PATHWAY	GOBP_NEGATIVE_REGULATION_OF_EXTRINSIC_APOPTOTIC_SIGNALING_PATHWAY		98	-0.4227581	-1.5879004	0.00130039	0.040371556	1	5084	tags=41%, list=26%, signal=55%
GOBP_POSITIVE_REGULATION_OF_LYMPHOCYTE_CHEMOTAXIS	GOBP_POSITIVE_REGULATION_OF_LYMPHOCYTE_CHEMOTAXIS		18	-0.58174896	-1.587281	0.02012384	0.040557917	1	2704	tags=50%, list=14%, signal=58%
GOBP_NEURON_RECOGNITION	GOBP_NEURON_RECOGNITION		47	-0.47522348	-1.587119	0.001443001	0.040559128	1	4902	tags=34%, list=25%, signal=46%
GOBP_REGULATION_OF_HEMATOPOIETIC_PROGENITOR_CELL_DIFFERENTIATION	GOBP_REGULATION_OF_HEMATOPOIETIC_PROGENITOR_CELL_DIFFERENTIATION		41	-0.48892617	-1.5870557	0.002881844	0.040527076	1	5732	tags=51%, list=30%, signal=73%
GOBP_REGULATION_OF_TRANSMEMBRANE_RECEPTOR_PROTEIN_SERINE_THREONINE_KINASE_SIGNALING_PATHWAY	GOBP_REGULATION_OF_TRANSMEMBRANE_RECEPTOR_PROTEIN_SERINE_THREONINE_KINASE_SIGNALING_PATHWAY		255	-0.37974814	-1.5863545	0	0.040745802	1	4748	tags=35%, list=25%, signal=45%
GOBP_NEGATIVE_REGULATION_OF_ANTIGEN_RECEPTOR_MEDIATED_SIGNALING_PATHWAY	GOBP_NEGATIVE_REGULATION_OF_ANTIGEN_RECEPTOR_MEDIATED_SIGNALING_PATHWAY		30	-0.52025974	-1.5860146	0.010606061	0.040855918	1	5343	tags=70%, list=28%, signal=97%
GOBP_STRESS_FIBER_ASSEMBLY	GOBP_STRESS_FIBER_ASSEMBLY		117	-0.4072129	-1.5849575	0.001239157	0.041224923	1	3956	tags=37%, list=21%, signal=46%
GOBP_TYPE_2_IMMUNE_RESPONSE	GOBP_TYPE_2_IMMUNE_RESPONSE		49	-0.47475576	-1.5843574	0.005657709	0.04142614	1	4028	tags=51%, list=21%, signal=64%
GOBP_EXTRINSIC_APOPTOTIC_SIGNALING_PATHWAY_VIA_DEATH_DOMAIN_RECEPTORS	GOBP_EXTRINSIC_APOPTOTIC_SIGNALING_PATHWAY_VIA_DEATH_DOMAIN_RECEPTORS		82	-0.4326953	-1.5842158	0.002702703	0.041436244	1	3705	tags=33%, list=19%, signal=41%
GOBP_CALCIUM_ION_TRANSMEMBRANE_TRANSPORT_VIA_HIGH_VOLTAGE_GATED_CALCIUM_CHANNEL	GOBP_CALCIUM_ION_TRANSMEMBRANE_TRANSPORT_VIA_HIGH_VOLTAGE_GATED_CALCIUM_CHANNEL		16	-0.59868425	-1.5839262	0.013677811	0.041502297	1	3832	tags=44%, list=20%, signal=55%
GOBP_G_PROTEIN_COUPLED_ACETYLCHOLINE_RECEPTOR_SIGNALING_PATHWAY	GOBP_G_PROTEIN_COUPLED_ACETYLCHOLINE_RECEPTOR_SIGNALING_PATHWAY		21	-0.5580695	-1.5833594	0.015974442	0.04167857	1	5189	tags=52%, list=27%, signal=72%
GOBP_PHAGOLYSOSOME_ASSEMBLY	GOBP_PHAGOLYSOSOME_ASSEMBLY		17	-0.58907205	-1.5831916	0.021943573	0.041704018	1	3180	tags=53%, list=16%, signal=63%
GOBP_PROTEIN_N_LINKED_GLYCOSYLATION	GOBP_PROTEIN_N_LINKED_GLYCOSYLATION		63	-0.44729602	-1.5831096	0.008086253	0.04168948	1	5437	tags=51%, list=28%, signal=71%
GOBP_SHORT_TERM_MEMORY	GOBP_SHORT_TERM_MEMORY		18	-0.58065915	-1.5825099	0.029780565	0.041910533	1	5825	tags=61%, list=30%, signal=87%
GOBP_NEGATIVE_REGULATION_OF_ALPHA_BETA_T_CELL_DIFFERENTIATION	GOBP_NEGATIVE_REGULATION_OF_ALPHA_BETA_T_CELL_DIFFERENTIATION		30	-0.5183497	-1.5820884	0.015082956	0.042026695	1	2374	tags=33%, list=12%, signal=38%
GOBP_SMOOTH_MUSCLE_CONTRACTION	GOBP_SMOOTH_MUSCLE_CONTRACTION		116	-0.4075325	-1.5809513	0.003836317	0.042423166	1	4741	tags=40%, list=25%, signal=52%
GOBP_TRANSMEMBRANE_RECEPTOR_PROTEIN_SERINE_THREONINE_KINASE_SIGNALING_PATHWAY	GOBP_TRANSMEMBRANE_RECEPTOR_PROTEIN_SERINE_THREONINE_KINASE_SIGNALING_PATHWAY		373	-0.36898604	-1.5804265	0	0.042609584	1	4748	tags=35%, list=25%, signal=45%
GOBP_REGULATION_OF_P38MAPK_CASCADE	GOBP_REGULATION_OF_P38MAPK_CASCADE		43	-0.48439434	-1.5802186	0.008333334	0.04264366	1	4173	tags=40%, list=22%, signal=50%
GOBP_SPONTANEOUS_SYNAPTIC_TRANSMISSION	GOBP_SPONTANEOUS_SYNAPTIC_TRANSMISSION		18	-0.5774202	-1.5801395	0.025477707	0.04262385	1	3379	tags=39%, list=18%, signal=47%
GOBP_EXTRACELLULAR_MATRIX_ASSEMBLY	GOBP_EXTRACELLULAR_MATRIX_ASSEMBLY		45	-0.48247316	-1.5800849	0.002898551	0.042595502	1	3627	tags=40%, list=19%, signal=49%
GOBP_REGULATION_OF_CELLULAR_RESPONSE_TO_GROWTH_FACTOR_STIMULUS	GOBP_REGULATION_OF_CELLULAR_RESPONSE_TO_GROWTH_FACTOR_STIMULUS		316	-0.36855572	-1.5780352	0	0.04338368	1	4106	tags=31%, list=21%, signal=38%
GOBP_REGULATION_OF_POLYSACCHARIDE_BIOSYNTHETIC_PROCESS	GOBP_REGULATION_OF_POLYSACCHARIDE_BIOSYNTHETIC_PROCESS		39	-0.48814958	-1.5778002	0.010189229	0.04343048	1	5267	tags=46%, list=27%, signal=63%
GOBP_REGULATION_OF_TOLL_LIKE_RECEPTOR_SIGNALING_PATHWAY	GOBP_REGULATION_OF_TOLL_LIKE_RECEPTOR_SIGNALING_PATHWAY		27	-0.533239	-1.5776048	0.016845329	0.043463368	1	4223	tags=52%, list=22%, signal=66%
GOBP_REGULATION_OF_PHOSPHOPROTEIN_PHOSPHATASE_ACTIVITY	GOBP_REGULATION_OF_PHOSPHOPROTEIN_PHOSPHATASE_ACTIVITY		52	-0.46101186	-1.5775237	0.005586592	0.04344114	1	4566	tags=48%, list=24%, signal=63%
GOBP_REGULATION_OF_HETEROTYPIC_CELL_CELL_ADHESION	GOBP_REGULATION_OF_HETEROTYPIC_CELL_CELL_ADHESION		24	-0.55101424	-1.5762	0.013353116	0.04392146	1	4112	tags=50%, list=21%, signal=63%
GOBP_DENSE_CORE_GRANULE_EXOCYTOSIS	GOBP_DENSE_CORE_GRANULE_EXOCYTOSIS		15	-0.60074794	-1.5757949	0.022184301	0.0440308	1	3572	tags=40%, list=19%, signal=49%
GOBP_STRESS_ACTIVATED_PROTEIN_KINASE_SIGNALING_CASCADE	GOBP_STRESS_ACTIVATED_PROTEIN_KINASE_SIGNALING_CASCADE		257	-0.37409166	-1.5756608	0	0.04405173	1	4173	tags=32%, list=22%, signal=41%
GOBP_CORTICAL_CYTOSKELETON_ORGANIZATION	GOBP_CORTICAL_CYTOSKELETON_ORGANIZATION		52	-0.4594089	-1.5743572	0.008438818	0.044543274	1	3956	tags=40%, list=21%, signal=51%
GOBP_NEGATIVE_REGULATION_OF_ENDOPLASMIC_RETICULUM_STRESS_INDUCED_INTRINSIC_APOPTOTIC_SIGNALING_PATHWAY	GOBP_NEGATIVE_REGULATION_OF_ENDOPLASMIC_RETICULUM_STRESS_INDUCED_INTRINSIC_APOPTOTIC_SIGNALING_PATHWAY		18	-0.57132566	-1.5743282	0.01369863	0.04449893	1	3366	tags=39%, list=17%, signal=47%
GOBP_BIOMINERAL_TISSUE_DEVELOPMENT	GOBP_BIOMINERAL_TISSUE_DEVELOPMENT		179	-0.38369402	-1.5742449	0	0.044481255	1	3262	tags=27%, list=17%, signal=33%
GOBP_REGULATION_OF_HISTONE_MODIFICATION	GOBP_REGULATION_OF_HISTONE_MODIFICATION		44	-0.4759304	-1.5736927	0.007072136	0.04466483	1	6297	tags=55%, list=33%, signal=81%
GOBP_REGULATION_OF_ERYTHROCYTE_DIFFERENTIATION	GOBP_REGULATION_OF_ERYTHROCYTE_DIFFERENTIATION		49	-0.4666474	-1.5736904	0.01	0.044612147	1	5580	tags=51%, list=29%, signal=72%
GOBP_MODULATION_OF_PROCESS_OF_ANOTHER_ORGANISM	GOBP_MODULATION_OF_PROCESS_OF_ANOTHER_ORGANISM		19	-0.5721725	-1.5736214	0.025682183	0.04459715	1	3826	tags=58%, list=20%, signal=72%
GOBP_NEGATIVE_REGULATION_OF_TYPE_I_INTERFERON_PRODUCTION	GOBP_NEGATIVE_REGULATION_OF_TYPE_I_INTERFERON_PRODUCTION		44	-0.48273876	-1.5732788	0.008534851	0.04468531	1	5908	tags=57%, list=31%, signal=82%
GOBP_CEREBELLAR_PURKINJE_CELL_LAYER_FORMATION	GOBP_CEREBELLAR_PURKINJE_CELL_LAYER_FORMATION		19	-0.57420236	-1.5729241	0.019637462	0.044811	1	5761	tags=63%, list=30%, signal=90%
GOBP_POSITIVE_REGULATION_OF_AUTOPHAGY	GOBP_POSITIVE_REGULATION_OF_AUTOPHAGY		157	-0.3914847	-1.5727712	0	0.044838935	1	4007	tags=34%, list=21%, signal=42%
GOBP_POSITIVE_REGULATION_OF_CALCIUM_ION_TRANSPORT_INTO_CYTOSOL	GOBP_POSITIVE_REGULATION_OF_CALCIUM_ION_TRANSPORT_INTO_CYTOSOL		17	-0.58421654	-1.5721586	0.031897925	0.045079	1	3715	tags=47%, list=19%, signal=58%
GOBP_CALCIUM_ION_HOMEOSTASIS	GOBP_CALCIUM_ION_HOMEOSTASIS		336	-0.36392835	-1.5695732	0	0.046093628	1	3281	tags=26%, list=17%, signal=31%
GOBP_CENTRAL_NERVOUS_SYSTEM_PROJECTION_NEURON_AXONOGENESIS	GOBP_CENTRAL_NERVOUS_SYSTEM_PROJECTION_NEURON_AXONOGENESIS		30	-0.51446223	-1.569503	0.015015015	0.04605904	1	2123	tags=37%, list=11%, signal=41%
GOBP_ASTROCYTE_DIFFERENTIATION	GOBP_ASTROCYTE_DIFFERENTIATION		92	-0.42485332	-1.5692201	0.007722008	0.046131067	1	4322	tags=38%, list=22%, signal=49%
GOBP_EXTRACELLULAR_MATRIX_DISASSEMBLY	GOBP_EXTRACELLULAR_MATRIX_DISASSEMBLY		37	-0.48901117	-1.5690587	0.01447178	0.046131067	1	3078	tags=43%, list=16%, signal=51%
GOBP_MELANOCYTE_DIFFERENTIATION	GOBP_MELANOCYTE_DIFFERENTIATION		27	-0.51969784	-1.5688823	0.01529052	0.046154384	1	5913	tags=59%, list=31%, signal=85%
GOBP_REGULATION_OF_LIPID_KINASE_ACTIVITY	GOBP_REGULATION_OF_LIPID_KINASE_ACTIVITY		42	-0.47729766	-1.568426	0.01174743	0.0462647	1	2874	tags=31%, list=15%, signal=36%
GOBP_REGULATION_OF_SMAD_PROTEIN_SIGNAL_TRANSDUCTION	GOBP_REGULATION_OF_SMAD_PROTEIN_SIGNAL_TRANSDUCTION		46	-0.46728867	-1.5683774	0.014577259	0.046235673	1	4259	tags=41%, list=22%, signal=53%
GOBP_POSITIVE_REGULATION_OF_COAGULATION	GOBP_POSITIVE_REGULATION_OF_COAGULATION		28	-0.5266573	-1.5683508	0.019490255	0.046188794	1	3916	tags=46%, list=20%, signal=58%
GOBP_DNA_METHYLATION	GOBP_DNA_METHYLATION		45	-0.47773603	-1.5677977	0.012658228	0.046351828	1	6270	tags=51%, list=33%, signal=76%
GOBP_PEPTIDYL_THREONINE_MODIFICATION	GOBP_PEPTIDYL_THREONINE_MODIFICATION		121	-0.4088642	-1.5676717	0	0.04635148	1	5370	tags=39%, list=28%, signal=54%
GOBP_HETEROTYPIC_CELL_CELL_ADHESION	GOBP_HETEROTYPIC_CELL_CELL_ADHESION		55	-0.4547644	-1.5671802	0.008474576	0.046500266	1	4351	tags=49%, list=23%, signal=63%
GOBP_CORTICAL_ACTIN_CYTOSKELETON_ORGANIZATION	GOBP_CORTICAL_ACTIN_CYTOSKELETON_ORGANIZATION		42	-0.47553602	-1.5666264	0.014144272	0.046685886	1	3932	tags=43%, list=20%, signal=54%
GOBP_METENCEPHALON_DEVELOPMENT	GOBP_METENCEPHALON_DEVELOPMENT		122	-0.40709847	-1.5661469	0.003846154	0.04685454	1	3582	tags=31%, list=19%, signal=38%
GOBP_EXOCYTIC_PROCESS	GOBP_EXOCYTIC_PROCESS		101	-0.41350025	-1.5660821	0	0.04682763	1	2662	tags=28%, list=14%, signal=32%
GOBP_NEGATIVE_REGULATION_OF_VIRAL_PROCESS	GOBP_NEGATIVE_REGULATION_OF_VIRAL_PROCESS		101	-0.40982378	-1.565513	0.003759399	0.047031138	1	4224	tags=44%, list=22%, signal=55%
GOBP_DEVELOPMENTAL_PIGMENTATION	GOBP_DEVELOPMENTAL_PIGMENTATION		53	-0.4633678	-1.5649056	0.004087193	0.047257565	1	5633	tags=55%, list=29%, signal=77%
GOBP_POSITIVE_REGULATION_OF_PROTEIN_CONTAINING_COMPLEX_ASSEMBLY	GOBP_POSITIVE_REGULATION_OF_PROTEIN_CONTAINING_COMPLEX_ASSEMBLY		206	-0.37770978	-1.564158	0	0.047533575	1	3956	tags=33%, list=21%, signal=42%
GOBP_REGULATION_OF_CELLULAR_RESPONSE_TO_TRANSFORMING_GROWTH_FACTOR_BETA_STIMULUS	GOBP_REGULATION_OF_CELLULAR_RESPONSE_TO_TRANSFORMING_GROWTH_FACTOR_BETA_STIMULUS		140	-0.39406222	-1.5639231	0.001228501	0.04757385	1	4106	tags=33%, list=21%, signal=41%
GOBP_INTERFERON_BETA_PRODUCTION	GOBP_INTERFERON_BETA_PRODUCTION		70	-0.43485412	-1.5625465	0.005427409	0.048126988	1	4663	tags=44%, list=24%, signal=58%
GOBP_RENAL_SYSTEM_DEVELOPMENT	GOBP_RENAL_SYSTEM_DEVELOPMENT		343	-0.3644717	-1.5619148	0	0.048352357	1	4835	tags=35%, list=25%, signal=46%
GOBP_NEURON_MIGRATION	GOBP_NEURON_MIGRATION		199	-0.379677	-1.5610746	0	0.04869315	1	4827	tags=33%, list=25%, signal=43%
GOBP_POSITIVE_REGULATION_OF_LIPASE_ACTIVITY	GOBP_POSITIVE_REGULATION_OF_LIPASE_ACTIVITY		56	-0.4507572	-1.560706	0.008547009	0.04879144	1	2409	tags=30%, list=12%, signal=35%
GOBP_NEGATIVE_REGULATION_OF_INFLAMMASOME_MEDIATED_SIGNALING_PATHWAY	GOBP_NEGATIVE_REGULATION_OF_INFLAMMASOME_MEDIATED_SIGNALING_PATHWAY		16	-0.58971727	-1.560556	0.021630615	0.048800524	1	2651	tags=63%, list=14%, signal=72%
GOBP_GLYCOSAMINOGLYCAN_CATABOLIC_PROCESS	GOBP_GLYCOSAMINOGLYCAN_CATABOLIC_PROCESS		31	-0.5113543	-1.560297	0.02	0.04885806	1	3229	tags=48%, list=17%, signal=58%
GOBP_FACULTATIVE_HETEROCHROMATIN_FORMATION	GOBP_FACULTATIVE_HETEROCHROMATIN_FORMATION		46	-0.47019017	-1.559596	0.011713031	0.04909432	1	7933	tags=67%, list=41%, signal=114%
GOBP_STEROID_HORMONE_MEDIATED_SIGNALING_PATHWAY	GOBP_STEROID_HORMONE_MEDIATED_SIGNALING_PATHWAY		115	-0.39976418	-1.5595695	0.003773585	0.049053192	1	5927	tags=43%, list=31%, signal=61%
GOBP_NEGATIVE_REGULATION_OF_ENDOCYTOSIS	GOBP_NEGATIVE_REGULATION_OF_ENDOCYTOSIS		72	-0.43502134	-1.5586351	0.008253095	0.04937899	1	4269	tags=44%, list=22%, signal=57%
GOBP_REGULATION_OF_ACTIVATED_T_CELL_PROLIFERATION	GOBP_REGULATION_OF_ACTIVATED_T_CELL_PROLIFERATION		43	-0.47303015	-1.5584654	0.01300578	0.049399354	1	4307	tags=53%, list=22%, signal=69%
GOBP_POSITIVE_REGULATION_OF_CELL_MIGRATION_INVOLVED_IN_SPROUTING_ANGIOGENESIS	GOBP_POSITIVE_REGULATION_OF_CELL_MIGRATION_INVOLVED_IN_SPROUTING_ANGIOGENESIS		21	-0.559126	-1.558011	0.031914894	0.04954318	1	5204	tags=76%, list=27%, signal=104%
GOBP_REACTIVE_OXYGEN_SPECIES_METABOLIC_PROCESS	GOBP_REACTIVE_OXYGEN_SPECIES_METABOLIC_PROCESS		240	-0.37186086	-1.5577794	0	0.0495941	1	4587	tags=35%, list=24%, signal=46%
GOBP_PEPTIDYL_L_CYSTEINE_S_PALMITOYLATION	GOBP_PEPTIDYL_L_CYSTEINE_S_PALMITOYLATION		22	-0.54639196	-1.5574175	0.01857585	0.049703438	1	4337	tags=45%, list=23%, signal=59%
GOBP_NEGATIVE_REGULATION_OF_TYPE_2_IMMUNE_RESPONSE	GOBP_NEGATIVE_REGULATION_OF_TYPE_2_IMMUNE_RESPONSE		15	-0.59470934	-1.5565584	0.023622047	0.050065152	1	3030	tags=47%, list=16%, signal=55%
GOBP_INDOLE_CONTAINING_COMPOUND_METABOLIC_PROCESS	GOBP_INDOLE_CONTAINING_COMPOUND_METABOLIC_PROCESS		26	-0.5264629	-1.5560746	0.017322835	0.05021008	1	5670	tags=50%, list=29%, signal=71%
GOBP_HEMATOPOIETIC_OR_LYMPHOID_ORGAN_DEVELOPMENT	GOBP_HEMATOPOIETIC_OR_LYMPHOID_ORGAN_DEVELOPMENT		123	-0.40258533	-1.5559336	0.001273885	0.05022946	1	2476	tags=28%, list=13%, signal=32%
GOBP_POSITIVE_REGULATION_OF_PROTEIN_ACETYLATION	GOBP_POSITIVE_REGULATION_OF_PROTEIN_ACETYLATION		29	-0.51511556	-1.5552096	0.016949153	0.050521366	1	8031	tags=76%, list=42%, signal=130%
GOBP_RESPONSE_TO_INTERLEUKIN_17	GOBP_RESPONSE_TO_INTERLEUKIN_17		25	-0.5192794	-1.5550268	0.0347432	0.050537698	1	6161	tags=64%, list=32%, signal=94%
GOBP_ACTIVATION_OF_PROTEIN_KINASE_ACTIVITY	GOBP_ACTIVATION_OF_PROTEIN_KINASE_ACTIVITY		93	-0.41850024	-1.5544136	0.003807107	0.050802413	1	2915	tags=31%, list=15%, signal=37%
GOBP_REGULATION_OF_HEPATOCYTE_PROLIFERATION	GOBP_REGULATION_OF_HEPATOCYTE_PROLIFERATION		24	-0.5373668	-1.5508416	0.022364218	0.05247953	1	3050	tags=46%, list=16%, signal=54%
GOBP_NEGATIVE_REGULATION_OF_VASCULAR_PERMEABILITY	GOBP_NEGATIVE_REGULATION_OF_VASCULAR_PERMEABILITY		20	-0.55723107	-1.5503991	0.02681388	0.052640397	1	5585	tags=65%, list=29%, signal=91%
GOBP_GLYCOLIPID_CATABOLIC_PROCESS	GOBP_GLYCOLIPID_CATABOLIC_PROCESS		15	-0.60537654	-1.5501376	0.028125	0.05268854	1	3229	tags=60%, list=17%, signal=72%
GOBP_DETECTION_OF_MECHANICAL_STIMULUS_INVOLVED_IN_SENSORY_PERCEPTION_OF_PAIN	GOBP_DETECTION_OF_MECHANICAL_STIMULUS_INVOLVED_IN_SENSORY_PERCEPTION_OF_PAIN		25	-0.525057	-1.5494522	0.025236594	0.052969646	1	4110	tags=52%, list=21%, signal=66%
GOBP_NEGATIVE_REGULATION_OF_LYMPHOCYTE_DIFFERENTIATION	GOBP_NEGATIVE_REGULATION_OF_LYMPHOCYTE_DIFFERENTIATION		61	-0.43866667	-1.5483744	0.005420054	0.053461697	1	2374	tags=34%, list=12%, signal=39%
GOBP_NEUROMUSCULAR_PROCESS	GOBP_NEUROMUSCULAR_PROCESS		199	-0.3781406	-1.54821	0	0.05346112	1	3642	tags=29%, list=19%, signal=35%
GOBP_PEPTIDYL_CYSTEINE_MODIFICATION	GOBP_PEPTIDYL_CYSTEINE_MODIFICATION		46	-0.45918536	-1.5476601	0.008759124	0.053661138	1	4535	tags=43%, list=24%, signal=57%
GOBP_ADHESION_OF_SYMBIONT_TO_HOST	GOBP_ADHESION_OF_SYMBIONT_TO_HOST		15	-0.6013914	-1.5469683	0.02618658	0.053947132	1	3641	tags=53%, list=19%, signal=66%
GOBP_MUSCLE_CELL_FATE_COMMITMENT	GOBP_MUSCLE_CELL_FATE_COMMITMENT		15	-0.59925115	-1.5468471	0.026666667	0.053956565	1	2359	tags=33%, list=12%, signal=38%
GOBP_GLYCOSPHINGOLIPID_METABOLIC_PROCESS	GOBP_GLYCOSPHINGOLIPID_METABOLIC_PROCESS		52	-0.45225373	-1.546319	0.013755159	0.054149907	1	3640	tags=42%, list=19%, signal=52%
GOBP_PROTEIN_PALMITOYLATION	GOBP_PROTEIN_PALMITOYLATION		31	-0.49418446	-1.5461214	0.025914634	0.05419859	1	4589	tags=42%, list=24%, signal=55%
GOBP_VASCULAR_ENDOTHELIAL_GROWTH_FACTOR_SIGNALING_PATHWAY	GOBP_VASCULAR_ENDOTHELIAL_GROWTH_FACTOR_SIGNALING_PATHWAY		42	-0.46888453	-1.5460011	0.012838801	0.05418935	1	2409	tags=31%, list=12%, signal=35%
GOBP_NEGATIVE_REGULATION_OF_MYELOID_CELL_APOPTOTIC_PROCESS	GOBP_NEGATIVE_REGULATION_OF_MYELOID_CELL_APOPTOTIC_PROCESS		23	-0.53731155	-1.545765	0.0304	0.05423122	1	4058	tags=48%, list=21%, signal=61%
GOBP_CHRONIC_INFLAMMATORY_RESPONSE	GOBP_CHRONIC_INFLAMMATORY_RESPONSE		20	-0.5659453	-1.5454291	0.02672956	0.054330487	1	3826	tags=50%, list=20%, signal=62%
GOBP_REGULATION_OF_EXTRINSIC_APOPTOTIC_SIGNALING_PATHWAY_VIA_DEATH_DOMAIN_RECEPTORS	GOBP_REGULATION_OF_EXTRINSIC_APOPTOTIC_SIGNALING_PATHWAY_VIA_DEATH_DOMAIN_RECEPTORS		50	-0.45339665	-1.5453017	0.010115607	0.054334346	1	3705	tags=34%, list=19%, signal=42%
GOBP_REGULATION_OF_TUBE_SIZE	GOBP_REGULATION_OF_TUBE_SIZE		184	-0.38099167	-1.5452024	0	0.05431857	1	4712	tags=38%, list=24%, signal=50%
GOBP_REGULATION_OF_MACROPHAGE_DIFFERENTIATION	GOBP_REGULATION_OF_MACROPHAGE_DIFFERENTIATION		21	-0.54855037	-1.5451207	0.03169572	0.05429753	1	3863	tags=52%, list=20%, signal=65%
GOBP_REGULATION_OF_RESPONSE_TO_OXIDATIVE_STRESS	GOBP_REGULATION_OF_RESPONSE_TO_OXIDATIVE_STRESS		36	-0.4969541	-1.5450535	0.014814815	0.054271515	1	4871	tags=53%, list=25%, signal=70%
GOBP_TYROSINE_PHOSPHORYLATION_OF_STAT_PROTEIN	GOBP_TYROSINE_PHOSPHORYLATION_OF_STAT_PROTEIN		72	-0.4253833	-1.5441946	0.010989011	0.05465855	1	3050	tags=38%, list=16%, signal=44%
GOBP_POSITIVE_REGULATION_OF_GLIAL_CELL_PROLIFERATION	GOBP_POSITIVE_REGULATION_OF_GLIAL_CELL_PROLIFERATION		30	-0.50778353	-1.5436641	0.016320474	0.054863073	1	5509	tags=53%, list=29%, signal=75%
GOBP_ARTERY_MORPHOGENESIS	GOBP_ARTERY_MORPHOGENESIS		81	-0.42735416	-1.5436534	0.006738544	0.054810442	1	3147	tags=31%, list=16%, signal=37%
GOBP_POSITIVE_REGULATION_OF_T_CELL_RECEPTOR_SIGNALING_PATHWAY	GOBP_POSITIVE_REGULATION_OF_T_CELL_RECEPTOR_SIGNALING_PATHWAY		19	-0.5614056	-1.5429599	0.0224	0.055097166	1	4331	tags=53%, list=22%, signal=68%
GOBP_ACTIN_FILAMENT_ORGANIZATION	GOBP_ACTIN_FILAMENT_ORGANIZATION		457	-0.355904	-1.5428402	0	0.05509871	1	3968	tags=32%, list=21%, signal=40%
GOBP_NUCLEOTIDE_BINDING_OLIGOMERIZATION_DOMAIN_CONTAINING_2_SIGNALING_PATHWAY	GOBP_NUCLEOTIDE_BINDING_OLIGOMERIZATION_DOMAIN_CONTAINING_2_SIGNALING_PATHWAY		19	-0.56467646	-1.5424665	0.035825547	0.055232007	1	2873	tags=47%, list=15%, signal=56%
GOBP_DENDRITIC_CELL_APOPTOTIC_PROCESS	GOBP_DENDRITIC_CELL_APOPTOTIC_PROCESS		15	-0.5908244	-1.541816	0.018376723	0.05549558	1	3316	tags=47%, list=17%, signal=56%
GOBP_KILLING_OF_CELLS_OF_ANOTHER_ORGANISM	GOBP_KILLING_OF_CELLS_OF_ANOTHER_ORGANISM		95	-0.41099364	-1.5414319	0.007832898	0.055628076	1	3926	tags=42%, list=20%, signal=53%
GOBP_VENOUS_BLOOD_VESSEL_DEVELOPMENT	GOBP_VENOUS_BLOOD_VESSEL_DEVELOPMENT		19	-0.55608517	-1.5413508	0.02208202	0.055608388	1	5604	tags=63%, list=29%, signal=89%
GOBP_ENTRY_INTO_HOST	GOBP_ENTRY_INTO_HOST		102	-0.4085932	-1.5409658	0.009345794	0.055766176	1	3825	tags=36%, list=20%, signal=45%
GOBP_PROTEIN_N_LINKED_GLYCOSYLATION_VIA_ASPARAGINE	GOBP_PROTEIN_N_LINKED_GLYCOSYLATION_VIA_ASPARAGINE		18	-0.5844639	-1.5401652	0.023183925	0.05609074	1	4534	tags=67%, list=24%, signal=87%
GOBP_POSITIVE_REGULATION_OF_INFLAMMASOME_MEDIATED_SIGNALING_PATHWAY	GOBP_POSITIVE_REGULATION_OF_INFLAMMASOME_MEDIATED_SIGNALING_PATHWAY		22	-0.52854186	-1.5383216	0.031446543	0.056993403	1	2901	tags=45%, list=15%, signal=53%
GOBP_CYTOSOLIC_TRANSPORT	GOBP_CYTOSOLIC_TRANSPORT		165	-0.3820943	-1.5380841	0.001237624	0.057036426	1	5390	tags=41%, list=28%, signal=57%
GOBP_HETEROCHROMATIN_ORGANIZATION	GOBP_HETEROCHROMATIN_ORGANIZATION		94	-0.4137481	-1.5366889	0.00405954	0.057779953	1	6568	tags=51%, list=34%, signal=77%
GOBP_MECHANOSENSORY_BEHAVIOR	GOBP_MECHANOSENSORY_BEHAVIOR		15	-0.60605574	-1.5365051	0.025559105	0.057804294	1	1928	tags=40%, list=10%, signal=44%
GOBP_NEGATIVE_REGULATION_OF_MUSCLE_CONTRACTION	GOBP_NEGATIVE_REGULATION_OF_MUSCLE_CONTRACTION		29	-0.51290643	-1.5364022	0.02827381	0.057793707	1	5901	tags=62%, list=31%, signal=89%
GOBP_LAMELLIPODIUM_ORGANIZATION	GOBP_LAMELLIPODIUM_ORGANIZATION		92	-0.40958044	-1.5359505	0.010362694	0.05797989	1	5200	tags=48%, list=27%, signal=65%
GOBP_POSITIVE_REGULATION_OF_P38MAPK_CASCADE	GOBP_POSITIVE_REGULATION_OF_P38MAPK_CASCADE		29	-0.50277364	-1.5358071	0.026825633	0.05798722	1	4152	tags=34%, list=22%, signal=44%
GOBP_REGULATION_OF_BIOLOGICAL_PROCESS_INVOLVED_IN_SYMBIOTIC_INTERACTION	GOBP_REGULATION_OF_BIOLOGICAL_PROCESS_INVOLVED_IN_SYMBIOTIC_INTERACTION		66	-0.43800822	-1.5355607	0.005540166	0.058037724	1	3825	tags=39%, list=20%, signal=49%
GOBP_REGULATION_OF_ACTIN_FILAMENT_BUNDLE_ASSEMBLY	GOBP_REGULATION_OF_ACTIN_FILAMENT_BUNDLE_ASSEMBLY		114	-0.40169823	-1.5353016	0.001261034	0.058117554	1	3956	tags=36%, list=21%, signal=45%
GOBP_POSITIVE_REGULATION_OF_FILOPODIUM_ASSEMBLY	GOBP_POSITIVE_REGULATION_OF_FILOPODIUM_ASSEMBLY		36	-0.48803687	-1.53494	0.019431988	0.058251705	1	4242	tags=44%, list=22%, signal=57%
GOBP_ASSOCIATIVE_LEARNING	GOBP_ASSOCIATIVE_LEARNING		122	-0.38969693	-1.534923	0.007416564	0.058205307	1	4113	tags=34%, list=21%, signal=42%
GOBP_VASCULAR_ENDOTHELIAL_CELL_PROLIFERATION	GOBP_VASCULAR_ENDOTHELIAL_CELL_PROLIFERATION		30	-0.5053938	-1.5348697	0.02245509	0.05817569	1	3867	tags=37%, list=20%, signal=46%
GOBP_POSITIVE_REGULATION_OF_TRANSFERASE_ACTIVITY	GOBP_POSITIVE_REGULATION_OF_TRANSFERASE_ACTIVITY		491	-0.34897375	-1.5348134	0	0.058134522	1	4594	tags=32%, list=24%, signal=41%
GOBP_NEGATIVE_REGULATION_OF_SMOOTH_MUSCLE_CELL_MIGRATION	GOBP_NEGATIVE_REGULATION_OF_SMOOTH_MUSCLE_CELL_MIGRATION		37	-0.4802609	-1.5335809	0.022503516	0.058706097	1	5144	tags=46%, list=27%, signal=63%
GOBP_ENDOCARDIAL_CUSHION_MORPHOGENESIS	GOBP_ENDOCARDIAL_CUSHION_MORPHOGENESIS		42	-0.46463943	-1.5328119	0.022189349	0.059029568	1	3078	tags=26%, list=16%, signal=31%
GOBP_ENDOCARDIAL_CUSHION_FORMATION	GOBP_ENDOCARDIAL_CUSHION_FORMATION		31	-0.48498207	-1.5319455	0.026865672	0.059461005	1	3078	tags=26%, list=16%, signal=31%
GOBP_P38MAPK_CASCADE	GOBP_P38MAPK_CASCADE		57	-0.4384701	-1.5315655	0.018867925	0.059593815	1	4173	tags=37%, list=22%, signal=47%
GOBP_RETROGRADE_TRANSPORT_ENDOSOME_TO_GOLGI	GOBP_RETROGRADE_TRANSPORT_ENDOSOME_TO_GOLGI		88	-0.41319695	-1.5313573	0.007761966	0.059633177	1	5312	tags=40%, list=28%, signal=55%
GOBP_NEGATIVE_REGULATION_OF_REPRODUCTIVE_PROCESS	GOBP_NEGATIVE_REGULATION_OF_REPRODUCTIVE_PROCESS		78	-0.427234	-1.531274	0.005369128	0.05961077	1	3064	tags=27%, list=16%, signal=32%
GOBP_REGULATION_OF_LONG_TERM_SYNAPTIC_POTENTIATION	GOBP_REGULATION_OF_LONG_TERM_SYNAPTIC_POTENTIATION		58	-0.43447793	-1.5295874	0.011188812	0.060478058	1	5500	tags=50%, list=29%, signal=70%
GOBP_VACUOLE_ORGANIZATION	GOBP_VACUOLE_ORGANIZATION		214	-0.36919498	-1.5291284	0	0.060670935	1	4413	tags=36%, list=23%, signal=47%
GOBP_RESPONSE_TO_ESTROGEN	GOBP_RESPONSE_TO_ESTROGEN		54	-0.4454996	-1.5288454	0.015151516	0.06074526	1	3876	tags=31%, list=20%, signal=39%
GOBP_REGULATION_OF_HORMONE_BIOSYNTHETIC_PROCESS	GOBP_REGULATION_OF_HORMONE_BIOSYNTHETIC_PROCESS		30	-0.49590847	-1.5284864	0.028614458	0.0608936	1	3559	tags=40%, list=18%, signal=49%
GOBP_NEGATIVE_REGULATION_OF_DEFENSE_RESPONSE_TO_VIRUS	GOBP_NEGATIVE_REGULATION_OF_DEFENSE_RESPONSE_TO_VIRUS		51	-0.4479614	-1.5284803	0.016783217	0.06082998	1	5784	tags=55%, list=30%, signal=78%
GOBP_FIBROBLAST_APOPTOTIC_PROCESS	GOBP_FIBROBLAST_APOPTOTIC_PROCESS		31	-0.4891023	-1.5274419	0.02255639	0.061350536	1	5392	tags=52%, list=28%, signal=72%
GOBP_REGULATION_OF_VACUOLE_ORGANIZATION	GOBP_REGULATION_OF_VACUOLE_ORGANIZATION		55	-0.44457307	-1.527343	0.019390581	0.061355144	1	4371	tags=44%, list=23%, signal=56%
GOBP_LOCOMOTORY_EXPLORATION_BEHAVIOR	GOBP_LOCOMOTORY_EXPLORATION_BEHAVIOR		21	-0.5416323	-1.5269531	0.026234567	0.061495863	1	1912	tags=29%, list=10%, signal=32%
GOBP_CEREBELLAR_CORTEX_DEVELOPMENT	GOBP_CEREBELLAR_CORTEX_DEVELOPMENT		68	-0.42527133	-1.5261621	0.009536785	0.061839603	1	3582	tags=31%, list=19%, signal=38%
GOBP_SMOOTHENED_SIGNALING_PATHWAY_INVOLVED_IN_DORSAL_VENTRAL_NEURAL_TUBE_PATTERNING	GOBP_SMOOTHENED_SIGNALING_PATHWAY_INVOLVED_IN_DORSAL_VENTRAL_NEURAL_TUBE_PATTERNING		16	-0.5790498	-1.5252451	0.04411765	0.062279362	1	7483	tags=81%, list=39%, signal=133%
GOBP_REGULATION_OF_T_HELPER_17_TYPE_IMMUNE_RESPONSE	GOBP_REGULATION_OF_T_HELPER_17_TYPE_IMMUNE_RESPONSE		31	-0.498874	-1.5251945	0.019847328	0.062235903	1	3495	tags=48%, list=18%, signal=59%
GOBP_REGULATION_OF_APOPTOTIC_SIGNALING_PATHWAY	GOBP_REGULATION_OF_APOPTOTIC_SIGNALING_PATHWAY		422	-0.34838536	-1.5247492	0	0.062407333	1	3873	tags=31%, list=20%, signal=38%
GOBP_PREPULSE_INHIBITION	GOBP_PREPULSE_INHIBITION		20	-0.5476078	-1.5244763	0.032307692	0.062471822	1	6009	tags=60%, list=31%, signal=87%
GOBP_REGULATION_OF_PLATELET_DERIVED_GROWTH_FACTOR_RECEPTOR_SIGNALING_PATHWAY	GOBP_REGULATION_OF_PLATELET_DERIVED_GROWTH_FACTOR_RECEPTOR_SIGNALING_PATHWAY		22	-0.5353217	-1.5241419	0.031347964	0.06261397	1	2190	tags=41%, list=11%, signal=46%
GOBP_REGULATION_OF_NEUROTRANSMITTER_TRANSPORT	GOBP_REGULATION_OF_NEUROTRANSMITTER_TRANSPORT		126	-0.38871357	-1.5237955	0.005044136	0.062722325	1	4526	tags=35%, list=23%, signal=45%
GOBP_INTRINSIC_APOPTOTIC_SIGNALING_PATHWAY_IN_RESPONSE_TO_ENDOPLASMIC_RETICULUM_STRESS	GOBP_INTRINSIC_APOPTOTIC_SIGNALING_PATHWAY_IN_RESPONSE_TO_ENDOPLASMIC_RETICULUM_STRESS		64	-0.4343799	-1.523592	0.008130081	0.062775135	1	4800	tags=39%, list=25%, signal=52%
GOBP_NEGATIVE_REGULATION_OF_T_HELPER_CELL_DIFFERENTIATION	GOBP_NEGATIVE_REGULATION_OF_T_HELPER_CELL_DIFFERENTIATION		21	-0.54367876	-1.5232971	0.023961661	0.06287709	1	1886	tags=33%, list=10%, signal=37%
GOBP_REGULATION_OF_AMYLOID_PRECURSOR_PROTEIN_CATABOLIC_PROCESS	GOBP_REGULATION_OF_AMYLOID_PRECURSOR_PROTEIN_CATABOLIC_PROCESS		44	-0.45754468	-1.5205662	0.019089574	0.0643329	1	4954	tags=55%, list=26%, signal=73%
GOBP_MESENCHYME_MORPHOGENESIS	GOBP_MESENCHYME_MORPHOGENESIS		59	-0.43932232	-1.5205266	0.011080332	0.06428382	1	3078	tags=25%, list=16%, signal=30%
GOBP_HYDROGEN_PEROXIDE_BIOSYNTHETIC_PROCESS	GOBP_HYDROGEN_PEROXIDE_BIOSYNTHETIC_PROCESS		19	-0.560521	-1.5204725	0.02406015	0.06424218	1	2433	tags=42%, list=13%, signal=48%
GOBP_NATURAL_KILLER_CELL_ACTIVATION_INVOLVED_IN_IMMUNE_RESPONSE	GOBP_NATURAL_KILLER_CELL_ACTIVATION_INVOLVED_IN_IMMUNE_RESPONSE		24	-0.52022874	-1.5201131	0.030674847	0.064385295	1	3285	tags=50%, list=17%, signal=60%
GOBP_ENDOPLASMIC_RETICULUM_CALCIUM_ION_HOMEOSTASIS	GOBP_ENDOPLASMIC_RETICULUM_CALCIUM_ION_HOMEOSTASIS		28	-0.50274736	-1.5198954	0.021505376	0.064429805	1	3366	tags=39%, list=17%, signal=48%
GOBP_POSITIVE_REGULATION_OF_CELLULAR_CATABOLIC_PROCESS	GOBP_POSITIVE_REGULATION_OF_CELLULAR_CATABOLIC_PROCESS		334	-0.35350877	-1.5198675	0	0.06437465	1	4475	tags=33%, list=23%, signal=42%
GOBP_SPLEEN_DEVELOPMENT	GOBP_SPLEEN_DEVELOPMENT		47	-0.44989586	-1.5195122	0.014430014	0.06450852	1	2476	tags=28%, list=13%, signal=32%
GOBP_HYALURONAN_CATABOLIC_PROCESS	GOBP_HYALURONAN_CATABOLIC_PROCESS		19	-0.5430983	-1.5188603	0.028938906	0.06483313	1	4931	tags=58%, list=26%, signal=78%
GOBP_HUMORAL_IMMUNE_RESPONSE	GOBP_HUMORAL_IMMUNE_RESPONSE		240	-0.36239478	-1.5187732	0	0.06482058	1	4134	tags=36%, list=21%, signal=45%
GOBP_POSITIVE_REGULATION_OF_PEPTIDYL_LYSINE_ACETYLATION	GOBP_POSITIVE_REGULATION_OF_PEPTIDYL_LYSINE_ACETYLATION		20	-0.5480615	-1.5180892	0.045958795	0.06509074	1	6270	tags=60%, list=33%, signal=89%
GOBP_REGULATION_OF_ENDOTHELIAL_CELL_DEVELOPMENT	GOBP_REGULATION_OF_ENDOTHELIAL_CELL_DEVELOPMENT		19	-0.5619888	-1.5179955	0.041401275	0.06508035	1	3527	tags=58%, list=18%, signal=71%
GOBP_MESENCHYMAL_CELL_DIFFERENTIATION	GOBP_MESENCHYMAL_CELL_DIFFERENTIATION		251	-0.36122954	-1.517116	0	0.065511644	1	3698	tags=27%, list=19%, signal=33%
GOBP_POSITIVE_REGULATION_OF_REACTIVE_OXYGEN_SPECIES_BIOSYNTHETIC_PROCESS	GOBP_POSITIVE_REGULATION_OF_REACTIVE_OXYGEN_SPECIES_BIOSYNTHETIC_PROCESS		24	-0.52673674	-1.5161778	0.031770047	0.06597857	1	2390	tags=33%, list=12%, signal=38%
GOBP_GLOMERULAR_EPITHELIUM_DEVELOPMENT	GOBP_GLOMERULAR_EPITHELIUM_DEVELOPMENT		19	-0.55737126	-1.5161761	0.050314464	0.065911345	1	5744	tags=63%, list=30%, signal=90%
GOBP_DENDRITE_DEVELOPMENT	GOBP_DENDRITE_DEVELOPMENT		321	-0.3547089	-1.516136	0	0.06586619	1	4929	tags=35%, list=26%, signal=47%
GOBP_OSSIFICATION	GOBP_OSSIFICATION		408	-0.34718353	-1.5157274	0	0.06605192	1	3112	tags=25%, list=16%, signal=29%
GOBP_CARTILAGE_DEVELOPMENT_INVOLVED_IN_ENDOCHONDRAL_BONE_MORPHOGENESIS	GOBP_CARTILAGE_DEVELOPMENT_INVOLVED_IN_ENDOCHONDRAL_BONE_MORPHOGENESIS		41	-0.46824804	-1.5153133	0.02690583	0.066198446	1	3493	tags=34%, list=18%, signal=42%
GOBP_SOMATIC_DIVERSIFICATION_OF_IMMUNE_RECEPTORS	GOBP_SOMATIC_DIVERSIFICATION_OF_IMMUNE_RECEPTORS		82	-0.4171378	-1.51485	0.009345794	0.066384524	1	6632	tags=50%, list=34%, signal=76%
GOBP_REGULATION_OF_HEAT_GENERATION	GOBP_REGULATION_OF_HEAT_GENERATION		16	-0.5692296	-1.514745	0.041401275	0.06638008	1	3527	tags=50%, list=18%, signal=61%
GOBP_REGULATION_OF_SYSTEMIC_ARTERIAL_BLOOD_PRESSURE_BY_CIRCULATORY_RENIN_ANGIOTENSIN	GOBP_REGULATION_OF_SYSTEMIC_ARTERIAL_BLOOD_PRESSURE_BY_CIRCULATORY_RENIN_ANGIOTENSIN		16	-0.5732723	-1.514453	0.032983508	0.06648119	1	3719	tags=38%, list=19%, signal=46%
GOBP_REGULATION_OF_T_HELPER_CELL_DIFFERENTIATION	GOBP_REGULATION_OF_T_HELPER_CELL_DIFFERENTIATION		39	-0.47753692	-1.5137618	0.018207284	0.06678881	1	2915	tags=41%, list=15%, signal=48%
GOBP_POSITIVE_REGULATION_OF_MEMBRANE_PROTEIN_ECTODOMAIN_PROTEOLYSIS	GOBP_POSITIVE_REGULATION_OF_MEMBRANE_PROTEIN_ECTODOMAIN_PROTEOLYSIS		16	-0.57430404	-1.51348	0.040257648	0.06687927	1	4000	tags=63%, list=21%, signal=79%
GOBP_FIBROBLAST_PROLIFERATION	GOBP_FIBROBLAST_PROLIFERATION		147	-0.37994754	-1.5131549	0.006038647	0.06700715	1	5648	tags=44%, list=29%, signal=61%
GOBP_POSITIVE_REGULATION_OF_TRANSCRIPTION_FROM_RNA_POLYMERASE_II_PROMOTER_IN_RESPONSE_TO_STRESS	GOBP_POSITIVE_REGULATION_OF_TRANSCRIPTION_FROM_RNA_POLYMERASE_II_PROMOTER_IN_RESPONSE_TO_STRESS		20	-0.5450255	-1.5127606	0.027960526	0.067152455	1	4429	tags=55%, list=23%, signal=71%
GOBP_REGULATION_OF_CYSTEINE_TYPE_ENDOPEPTIDASE_ACTIVITY	GOBP_REGULATION_OF_CYSTEINE_TYPE_ENDOPEPTIDASE_ACTIVITY		236	-0.36708304	-1.5127064	0.001138952	0.067118496	1	3216	tags=30%, list=17%, signal=35%
GOBP_REGULATION_OF_SYNAPTIC_VESICLE_ENDOCYTOSIS	GOBP_REGULATION_OF_SYNAPTIC_VESICLE_ENDOCYTOSIS		28	-0.50091463	-1.5124285	0.020926757	0.06720711	1	2960	tags=32%, list=15%, signal=38%
GOBP_POSITIVE_REGULATION_OF_LONG_TERM_SYNAPTIC_POTENTIATION	GOBP_POSITIVE_REGULATION_OF_LONG_TERM_SYNAPTIC_POTENTIATION		32	-0.4859009	-1.5124273	0.016666668	0.06713711	1	5994	tags=59%, list=31%, signal=86%
GOBP_DETECTION_OF_CHEMICAL_STIMULUS	GOBP_DETECTION_OF_CHEMICAL_STIMULUS		61	-0.43153334	-1.5123392	0.019690577	0.067112856	1	4283	tags=38%, list=22%, signal=48%
GOBP_NEGATIVE_REGULATION_OF_LOCOMOTION	GOBP_NEGATIVE_REGULATION_OF_LOCOMOTION		350	-0.35108685	-1.5120945	0.001109878	0.067184515	1	5267	tags=39%, list=27%, signal=53%
GOBP_POLYSACCHARIDE_BIOSYNTHETIC_PROCESS	GOBP_POLYSACCHARIDE_BIOSYNTHETIC_PROCESS		66	-0.4228457	-1.5115818	0.011019284	0.067428164	1	5754	tags=39%, list=30%, signal=56%
GOBP_NEGATIVE_REGULATION_OF_PHOSPHORYLATION	GOBP_NEGATIVE_REGULATION_OF_PHOSPHORYLATION		360	-0.3487953	-1.511461	0.001088139	0.06743479	1	3317	tags=28%, list=17%, signal=33%
GOBP_RAB_PROTEIN_SIGNAL_TRANSDUCTION	GOBP_RAB_PROTEIN_SIGNAL_TRANSDUCTION		19	-0.5516211	-1.5112462	0.036918137	0.06749982	1	5750	tags=58%, list=30%, signal=82%
GOBP_GOLGI_TO_VACUOLE_TRANSPORT	GOBP_GOLGI_TO_VACUOLE_TRANSPORT		21	-0.53373617	-1.5112023	0.03405573	0.067458555	1	3285	tags=33%, list=17%, signal=40%
GOBP_PRESYNAPTIC_MODULATION_OF_CHEMICAL_SYNAPTIC_TRANSMISSION	GOBP_PRESYNAPTIC_MODULATION_OF_CHEMICAL_SYNAPTIC_TRANSMISSION		60	-0.42950562	-1.5109645	0.01690141	0.06753533	1	4008	tags=35%, list=21%, signal=44%
GOBP_RESPONSE_TO_DSRNA	GOBP_RESPONSE_TO_DSRNA		47	-0.45962113	-1.5107845	0.025531914	0.067581095	1	4010	tags=32%, list=21%, signal=40%
GOBP_POSITIVE_REGULATION_OF_MONOATOMIC_ION_TRANSPORT	GOBP_POSITIVE_REGULATION_OF_MONOATOMIC_ION_TRANSPORT		265	-0.36223927	-1.5103141	0	0.06781001	1	5271	tags=37%, list=27%, signal=50%
GOBP_REGULATION_OF_SYNAPTIC_TRANSMISSION_GLUTAMATERGIC	GOBP_REGULATION_OF_SYNAPTIC_TRANSMISSION_GLUTAMATERGIC		88	-0.41154703	-1.5088487	0.012048192	0.0685917	1	4978	tags=38%, list=26%, signal=50%
GOBP_SOMATIC_DIVERSIFICATION_OF_IMMUNOGLOBULINS_INVOLVED_IN_IMMUNE_RESPONSE	GOBP_SOMATIC_DIVERSIFICATION_OF_IMMUNOGLOBULINS_INVOLVED_IN_IMMUNE_RESPONSE		57	-0.43342432	-1.5087734	0.01396648	0.068561375	1	6632	tags=53%, list=34%, signal=80%
GOBP_NEGATIVE_REGULATION_OF_ACTIN_FILAMENT_BUNDLE_ASSEMBLY	GOBP_NEGATIVE_REGULATION_OF_ACTIN_FILAMENT_BUNDLE_ASSEMBLY		40	-0.46534792	-1.5086929	0.028860029	0.068534724	1	3627	tags=40%, list=19%, signal=49%
GOBP_POSITIVE_REGULATION_OF_ASTROCYTE_DIFFERENTIATION	GOBP_POSITIVE_REGULATION_OF_ASTROCYTE_DIFFERENTIATION		15	-0.57805663	-1.5084472	0.039808918	0.06859863	1	3616	tags=47%, list=19%, signal=57%
GOBP_REGULATION_OF_ENDOTHELIAL_CELL_MIGRATION	GOBP_REGULATION_OF_ENDOTHELIAL_CELL_MIGRATION		172	-0.3732308	-1.5083451	0	0.06860032	1	5825	tags=46%, list=30%, signal=65%
GOBP_REGULATION_OF_ICOSANOID_SECRETION	GOBP_REGULATION_OF_ICOSANOID_SECRETION		25	-0.49737415	-1.5074315	0.039938558	0.069132835	1	3527	tags=36%, list=18%, signal=44%
GOBP_MYOTUBE_DIFFERENTIATION	GOBP_MYOTUBE_DIFFERENTIATION		139	-0.38044095	-1.5073196	0.002403846	0.069135256	1	5046	tags=33%, list=26%, signal=45%
GOBP_NEGATIVE_REGULATION_OF_IMMUNOGLOBULIN_PRODUCTION	GOBP_NEGATIVE_REGULATION_OF_IMMUNOGLOBULIN_PRODUCTION		15	-0.58935493	-1.506769	0.0398773	0.06938548	1	4919	tags=60%, list=26%, signal=80%
GOBP_VASCULAR_ASSOCIATED_SMOOTH_MUSCLE_CELL_DIFFERENTIATION	GOBP_VASCULAR_ASSOCIATED_SMOOTH_MUSCLE_CELL_DIFFERENTIATION		41	-0.46836257	-1.5064633	0.023426061	0.06951355	1	3883	tags=37%, list=20%, signal=46%
GOBP_REGULATION_OF_RESPONSE_TO_WOUNDING	GOBP_REGULATION_OF_RESPONSE_TO_WOUNDING		168	-0.36925557	-1.5063474	0.004932182	0.06950967	1	3925	tags=33%, list=20%, signal=41%
GOBP_NEGATIVE_REGULATION_OF_ENDOTHELIAL_CELL_PROLIFERATION	GOBP_NEGATIVE_REGULATION_OF_ENDOTHELIAL_CELL_PROLIFERATION		46	-0.4573131	-1.505771	0.02	0.06980224	1	3078	tags=33%, list=16%, signal=39%
GOBP_ACTOMYOSIN_STRUCTURE_ORGANIZATION	GOBP_ACTOMYOSIN_STRUCTURE_ORGANIZATION		217	-0.3620087	-1.5049119	0.001150748	0.07026642	1	3956	tags=29%, list=21%, signal=37%
GOBP_REGULATION_OF_FAT_CELL_DIFFERENTIATION	GOBP_REGULATION_OF_FAT_CELL_DIFFERENTIATION		147	-0.3803165	-1.5046092	0.003726708	0.07040608	1	3771	tags=32%, list=20%, signal=39%
GOBP_CGMP_MEDIATED_SIGNALING	GOBP_CGMP_MEDIATED_SIGNALING		34	-0.48925835	-1.5040312	0.02660407	0.070686124	1	5503	tags=50%, list=29%, signal=70%
GOBP_REGULATION_OF_MICROGLIAL_CELL_ACTIVATION	GOBP_REGULATION_OF_MICROGLIAL_CELL_ACTIVATION		17	-0.5656289	-1.5037796	0.044262294	0.07075379	1	3994	tags=53%, list=21%, signal=67%
GOBP_CARBOHYDRATE_CATABOLIC_PROCESS	GOBP_CARBOHYDRATE_CATABOLIC_PROCESS		160	-0.3742262	-1.5035737	0.00120773	0.07079434	1	4374	tags=32%, list=23%, signal=41%
GOBP_REGULATION_OF_MONOATOMIC_CATION_TRANSMEMBRANE_TRANSPORT	GOBP_REGULATION_OF_MONOATOMIC_CATION_TRANSMEMBRANE_TRANSPORT		357	-0.34687653	-1.5034764	0	0.07077514	1	5060	tags=35%, list=26%, signal=46%
GOBP_CELL_RECOGNITION	GOBP_CELL_RECOGNITION		146	-0.3790586	-1.5029079	0.003640777	0.07103623	1	3186	tags=25%, list=17%, signal=29%
GOBP_REGULATION_OF_RESPONSE_TO_TYPE_II_INTERFERON	GOBP_REGULATION_OF_RESPONSE_TO_TYPE_II_INTERFERON		15	-0.58510107	-1.5028597	0.0488959	0.07099927	1	4758	tags=67%, list=25%, signal=88%
GOBP_REGULATION_OF_REACTIVE_OXYGEN_SPECIES_BIOSYNTHETIC_PROCESS	GOBP_REGULATION_OF_REACTIVE_OXYGEN_SPECIES_BIOSYNTHETIC_PROCESS		48	-0.44556782	-1.5026714	0.020319303	0.07104053	1	2433	tags=29%, list=13%, signal=33%
GOBP_SKELETAL_MUSCLE_SATELLITE_CELL_PROLIFERATION	GOBP_SKELETAL_MUSCLE_SATELLITE_CELL_PROLIFERATION		18	-0.55315936	-1.5022539	0.041204438	0.071225874	1	5311	tags=44%, list=28%, signal=61%
GOBP_SOMATIC_DIVERSIFICATION_OF_IMMUNOGLOBULINS	GOBP_SOMATIC_DIVERSIFICATION_OF_IMMUNOGLOBULINS		72	-0.41954976	-1.5018069	0.009615385	0.07139722	1	6632	tags=53%, list=34%, signal=80%
GOBP_RESPONSE_TO_ORGANOPHOSPHORUS	GOBP_RESPONSE_TO_ORGANOPHOSPHORUS		96	-0.39920717	-1.5015764	0.014686248	0.07146237	1	1822	tags=22%, list=9%, signal=24%
GOBP_RESPONSE_TO_INTERLEUKIN_4	GOBP_RESPONSE_TO_INTERLEUKIN_4		35	-0.47374353	-1.5010355	0.028735632	0.0717222	1	4058	tags=46%, list=21%, signal=58%
GOBP_REGULATION_OF_ACTOMYOSIN_STRUCTURE_ORGANIZATION	GOBP_REGULATION_OF_ACTOMYOSIN_STRUCTURE_ORGANIZATION		113	-0.38978285	-1.500988	0.003856041	0.071682565	1	3956	tags=34%, list=21%, signal=42%
GOBP_REGULATION_OF_VIRAL_PROCESS	GOBP_REGULATION_OF_VIRAL_PROCESS		177	-0.3717689	-1.500968	0.002358491	0.07162794	1	4267	tags=39%, list=22%, signal=50%
GOBP_POSITIVE_REGULATION_OF_RECEPTOR_MEDIATED_ENDOCYTOSIS	GOBP_POSITIVE_REGULATION_OF_RECEPTOR_MEDIATED_ENDOCYTOSIS		64	-0.42539835	-1.5008665	0.023351649	0.07163468	1	5317	tags=47%, list=28%, signal=65%
GOBP_REGULATION_OF_POLYSACCHARIDE_METABOLIC_PROCESS	GOBP_REGULATION_OF_POLYSACCHARIDE_METABOLIC_PROCESS		47	-0.45252657	-1.5007138	0.024425287	0.07167139	1	5267	tags=40%, list=27%, signal=55%
GOBP_TETRAHYDROFOLATE_METABOLIC_PROCESS	GOBP_TETRAHYDROFOLATE_METABOLIC_PROCESS		17	-0.56570953	-1.5001551	0.041009463	0.07196888	1	5463	tags=47%, list=28%, signal=66%
GOBP_NEGATIVE_REGULATION_OF_MONONUCLEAR_CELL_MIGRATION	GOBP_NEGATIVE_REGULATION_OF_MONONUCLEAR_CELL_MIGRATION		19	-0.5348801	-1.4991632	0.03767661	0.072514266	1	3317	tags=47%, list=17%, signal=57%
GOBP_REGULATION_OF_NON_CANONICAL_WNT_SIGNALING_PATHWAY	GOBP_REGULATION_OF_NON_CANONICAL_WNT_SIGNALING_PATHWAY		25	-0.504295	-1.4990335	0.028831564	0.07251665	1	2776	tags=32%, list=14%, signal=37%
GOBP_POSITIVE_REGULATION_OF_VASCULAR_ENDOTHELIAL_CELL_PROLIFERATION	GOBP_POSITIVE_REGULATION_OF_VASCULAR_ENDOTHELIAL_CELL_PROLIFERATION		20	-0.5374683	-1.4989357	0.031298906	0.07249842	1	3867	tags=45%, list=20%, signal=56%
GOBP_REGULATION_OF_AMYLOID_BETA_FORMATION	GOBP_REGULATION_OF_AMYLOID_BETA_FORMATION		37	-0.4766168	-1.4989157	0.02529762	0.07243762	1	4954	tags=57%, list=26%, signal=76%
GOBP_RESPONSE_TO_PURINE_CONTAINING_COMPOUND	GOBP_RESPONSE_TO_PURINE_CONTAINING_COMPOUND		114	-0.39093864	-1.4986188	0.006468305	0.07255262	1	1851	tags=22%, list=10%, signal=24%
GOBP_RESPONSE_TO_PEPTIDE	GOBP_RESPONSE_TO_PEPTIDE		445	-0.3453026	-1.4983925	0	0.07260438	1	5199	tags=37%, list=27%, signal=49%
GOBP_REGULATION_OF_ESTABLISHMENT_OF_CELL_POLARITY	GOBP_REGULATION_OF_ESTABLISHMENT_OF_CELL_POLARITY		21	-0.53564227	-1.4981833	0.05023548	0.072675526	1	5305	tags=57%, list=28%, signal=79%
GOBP_IMP_BIOSYNTHETIC_PROCESS	GOBP_IMP_BIOSYNTHETIC_PROCESS		15	-0.57518125	-1.4978071	0.052388288	0.07286123	1	7152	tags=67%, list=37%, signal=106%
GOBP_AMYLOID_BETA_METABOLIC_PROCESS	GOBP_AMYLOID_BETA_METABOLIC_PROCESS		55	-0.43584636	-1.4977837	0.019830028	0.07280262	1	5179	tags=53%, list=27%, signal=72%
GOBP_INORGANIC_ION_IMPORT_ACROSS_PLASMA_MEMBRANE	GOBP_INORGANIC_ION_IMPORT_ACROSS_PLASMA_MEMBRANE		121	-0.38606885	-1.4974306	0.006337136	0.07296152	1	3923	tags=30%, list=20%, signal=37%
GOBP_NEGATIVE_REGULATION_OF_ERBB_SIGNALING_PATHWAY	GOBP_NEGATIVE_REGULATION_OF_ERBB_SIGNALING_PATHWAY		32	-0.4903399	-1.4969329	0.02503682	0.0731953	1	4758	tags=53%, list=25%, signal=70%
GOBP_VASCULOGENESIS_INVOLVED_IN_CORONARY_VASCULAR_MORPHOGENESIS	GOBP_VASCULOGENESIS_INVOLVED_IN_CORONARY_VASCULAR_MORPHOGENESIS		16	-0.5639305	-1.4968623	0.05172414	0.07317073	1	5640	tags=56%, list=29%, signal=79%
GOBP_MONOATOMIC_ANION_HOMEOSTASIS	GOBP_MONOATOMIC_ANION_HOMEOSTASIS		27	-0.5049292	-1.4965318	0.028125	0.07332069	1	3606	tags=41%, list=19%, signal=50%
GOBP_POSITIVE_REGULATION_BY_HOST_OF_VIRAL_PROCESS	GOBP_POSITIVE_REGULATION_BY_HOST_OF_VIRAL_PROCESS		22	-0.523005	-1.4960423	0.039938558	0.073533945	1	5169	tags=50%, list=27%, signal=68%
GOBP_REGULATION_OF_ACTIN_FILAMENT_ORGANIZATION	GOBP_REGULATION_OF_ACTIN_FILAMENT_ORGANIZATION		271	-0.35502863	-1.4960058	0	0.073483005	1	4675	tags=37%, list=24%, signal=48%
GOBP_REGENERATION	GOBP_REGENERATION		162	-0.37162757	-1.4959157	0.002424242	0.07345265	1	3473	tags=30%, list=18%, signal=36%
GOBP_INTERLEUKIN_6_MEDIATED_SIGNALING_PATHWAY	GOBP_INTERLEUKIN_6_MEDIATED_SIGNALING_PATHWAY		19	-0.5407413	-1.4947116	0.029605264	0.0741067	1	3731	tags=63%, list=19%, signal=78%
GOBP_PROTEIN_ACTIVATION_CASCADE	GOBP_PROTEIN_ACTIVATION_CASCADE		19	-0.5439058	-1.4939148	0.03773585	0.07452482	1	2382	tags=32%, list=12%, signal=36%
GOBP_MODULATION_BY_HOST_OF_VIRAL_PROCESS	GOBP_MODULATION_BY_HOST_OF_VIRAL_PROCESS		45	-0.45065472	-1.4932102	0.015669515	0.074894965	1	5169	tags=51%, list=27%, signal=70%
GOBP_REGULATION_OF_FIBROBLAST_PROLIFERATION	GOBP_REGULATION_OF_FIBROBLAST_PROLIFERATION		123	-0.38307044	-1.4927684	0.01119403	0.075120136	1	5648	tags=46%, list=29%, signal=64%
GOBP_POSITIVE_REGULATION_OF_PEPTIDYL_SERINE_PHOSPHORYLATION	GOBP_POSITIVE_REGULATION_OF_PEPTIDYL_SERINE_PHOSPHORYLATION		106	-0.38579556	-1.4927205	0.008939974	0.075083695	1	4152	tags=31%, list=22%, signal=39%
GOBP_REGULATION_OF_BIOMINERAL_TISSUE_DEVELOPMENT	GOBP_REGULATION_OF_BIOMINERAL_TISSUE_DEVELOPMENT		105	-0.39428508	-1.4926864	0.005044136	0.07502022	1	2749	tags=27%, list=14%, signal=31%
GOBP_CONNECTIVE_TISSUE_DEVELOPMENT	GOBP_CONNECTIVE_TISSUE_DEVELOPMENT		302	-0.3531747	-1.4918859	0	0.0754695	1	6323	tags=45%, list=33%, signal=66%
GOBP_MANNOSYLATION	GOBP_MANNOSYLATION		22	-0.52754676	-1.4918158	0.044342507	0.0754419	1	3211	tags=32%, list=17%, signal=38%
GOBP_NEGATIVE_REGULATION_OF_PROTEIN_SERINE_THREONINE_KINASE_ACTIVITY	GOBP_NEGATIVE_REGULATION_OF_PROTEIN_SERINE_THREONINE_KINASE_ACTIVITY		106	-0.3923761	-1.4915571	0.007884363	0.0755214	1	5465	tags=42%, list=28%, signal=59%
GOBP_REGULATION_OF_EPITHELIAL_CELL_MIGRATION	GOBP_REGULATION_OF_EPITHELIAL_CELL_MIGRATION		243	-0.3553274	-1.4911577	0.002293578	0.07570879	1	5873	tags=47%, list=30%, signal=67%
GOBP_RESPONSE_TO_INTERLEUKIN_6	GOBP_RESPONSE_TO_INTERLEUKIN_6		32	-0.4839983	-1.4908472	0.035661217	0.07584186	1	3731	tags=47%, list=19%, signal=58%
GOBP_CELL_VOLUME_HOMEOSTASIS	GOBP_CELL_VOLUME_HOMEOSTASIS		38	-0.46051374	-1.4906025	0.029871978	0.07592061	1	3775	tags=37%, list=20%, signal=46%
GOBP_ARGININE_METABOLIC_PROCESS	GOBP_ARGININE_METABOLIC_PROCESS		19	-0.53278315	-1.4903265	0.047839507	0.076003894	1	3868	tags=32%, list=20%, signal=39%
GOBP_REGULATION_OF_PROTEIN_DEPHOSPHORYLATION	GOBP_REGULATION_OF_PROTEIN_DEPHOSPHORYLATION		85	-0.40483633	-1.4900008	0.010884354	0.07612519	1	4566	tags=40%, list=24%, signal=52%
GOBP_GAMMA_DELTA_T_CELL_ACTIVATION	GOBP_GAMMA_DELTA_T_CELL_ACTIVATION		21	-0.5382889	-1.4895614	0.035384614	0.07634361	1	2310	tags=43%, list=12%, signal=49%
GOBP_CELLULAR_RESPONSE_TO_VASCULAR_ENDOTHELIAL_GROWTH_FACTOR_STIMULUS	GOBP_CELLULAR_RESPONSE_TO_VASCULAR_ENDOTHELIAL_GROWTH_FACTOR_STIMULUS		60	-0.42585793	-1.489396	0.01884253	0.07637353	1	2409	tags=27%, list=12%, signal=30%
GOBP_REGULATION_OF_CATION_CHANNEL_ACTIVITY	GOBP_REGULATION_OF_CATION_CHANNEL_ACTIVITY		143	-0.37570336	-1.4891745	0.007575758	0.07644134	1	4972	tags=35%, list=26%, signal=47%
GOBP_PIGMENT_CELL_DIFFERENTIATION	GOBP_PIGMENT_CELL_DIFFERENTIATION		38	-0.4635231	-1.4887054	0.023880597	0.07666418	1	5913	tags=58%, list=31%, signal=83%
GOBP_REGULATION_OF_PHOSPHOLIPASE_ACTIVITY	GOBP_REGULATION_OF_PHOSPHOLIPASE_ACTIVITY		59	-0.42573744	-1.487991	0.019690577	0.07705291	1	2409	tags=34%, list=12%, signal=39%
GOBP_POSITIVE_REGULATION_OF_CELL_ADHESION_MEDIATED_BY_INTEGRIN	GOBP_POSITIVE_REGULATION_OF_CELL_ADHESION_MEDIATED_BY_INTEGRIN		23	-0.52163464	-1.4878452	0.041666668	0.077083	1	1453	tags=30%, list=8%, signal=33%
GOBP_BLOOD_VESSEL_ENDOTHELIAL_CELL_MIGRATION	GOBP_BLOOD_VESSEL_ENDOTHELIAL_CELL_MIGRATION		122	-0.38167036	-1.4878267	0.006518905	0.07702077	1	3369	tags=34%, list=17%, signal=41%
GOBP_NEGATIVE_REGULATION_OF_G_PROTEIN_COUPLED_RECEPTOR_SIGNALING_PATHWAY	GOBP_NEGATIVE_REGULATION_OF_G_PROTEIN_COUPLED_RECEPTOR_SIGNALING_PATHWAY		61	-0.4243166	-1.487612	0.018624641	0.07708666	1	5139	tags=44%, list=27%, signal=60%
GOBP_REGULATION_OF_DNA_RECOMBINATION	GOBP_REGULATION_OF_DNA_RECOMBINATION		132	-0.37736875	-1.4874856	0.006321113	0.07710449	1	6717	tags=48%, list=35%, signal=73%
GOBP_REGULATION_OF_GLIAL_CELL_PROLIFERATION	GOBP_REGULATION_OF_GLIAL_CELL_PROLIFERATION		56	-0.4278927	-1.4873401	0.01800554	0.07711471	1	6059	tags=52%, list=31%, signal=75%
GOBP_REGULATION_OF_NEUROTRANSMITTER_SECRETION	GOBP_REGULATION_OF_NEUROTRANSMITTER_SECRETION		106	-0.3867321	-1.4872543	0.006313131	0.07710266	1	4519	tags=35%, list=23%, signal=45%
GOBP_CELL_SUBSTRATE_JUNCTION_ORGANIZATION	GOBP_CELL_SUBSTRATE_JUNCTION_ORGANIZATION		105	-0.39024678	-1.4870911	0.006385696	0.07711843	1	4110	tags=40%, list=21%, signal=51%
GOBP_EPITHELIAL_CELL_DIFFERENTIATION_INVOLVED_IN_KIDNEY_DEVELOPMENT	GOBP_EPITHELIAL_CELL_DIFFERENTIATION_INVOLVED_IN_KIDNEY_DEVELOPMENT		40	-0.46178174	-1.4866354	0.022408964	0.07736421	1	5974	tags=50%, list=31%, signal=72%
GOBP_POSITIVE_REGULATION_OF_TRANSCRIPTION_BY_RNA_POLYMERASE_III	GOBP_POSITIVE_REGULATION_OF_TRANSCRIPTION_BY_RNA_POLYMERASE_III		18	-0.5417279	-1.4864769	0.03955696	0.07738854	1	7825	tags=67%, list=41%, signal=112%
GOBP_POSITIVE_REGULATION_OF_EPITHELIAL_CELL_PROLIFERATION	GOBP_POSITIVE_REGULATION_OF_EPITHELIAL_CELL_PROLIFERATION		228	-0.355699	-1.486081	0	0.07758077	1	3692	tags=28%, list=19%, signal=34%
GOBP_HEART_VALVE_MORPHOGENESIS	GOBP_HEART_VALVE_MORPHOGENESIS		54	-0.43322176	-1.4858894	0.020833334	0.07760808	1	4514	tags=35%, list=23%, signal=46%
GOBP_REGULATION_OF_T_CELL_CHEMOTAXIS	GOBP_REGULATION_OF_T_CELL_CHEMOTAXIS		16	-0.5546605	-1.4845073	0.045528457	0.07839429	1	1995	tags=44%, list=10%, signal=49%
GOBP_POSITIVE_REGULATION_OF_RELEASE_OF_SEQUESTERED_CALCIUM_ION_INTO_CYTOSOL	GOBP_POSITIVE_REGULATION_OF_RELEASE_OF_SEQUESTERED_CALCIUM_ION_INTO_CYTOSOL		41	-0.46170846	-1.4844928	0.024460431	0.07832705	1	4283	tags=39%, list=22%, signal=50%
GOBP_POSITIVE_REGULATION_OF_TOR_SIGNALING	GOBP_POSITIVE_REGULATION_OF_TOR_SIGNALING		69	-0.4174798	-1.484408	0.017881706	0.0782919	1	4762	tags=41%, list=25%, signal=54%
GOBP_NEGATIVE_REGULATION_OF_MAPK_CASCADE	GOBP_NEGATIVE_REGULATION_OF_MAPK_CASCADE		180	-0.3658006	-1.4842594	0.003592814	0.07830837	1	5137	tags=41%, list=27%, signal=56%
GOBP_MODULATION_BY_SYMBIONT_OF_ENTRY_INTO_HOST	GOBP_MODULATION_BY_SYMBIONT_OF_ENTRY_INTO_HOST		57	-0.432505	-1.4838227	0.019553073	0.07855105	1	3825	tags=39%, list=20%, signal=48%
GOBP_PEPTIDYL_TYROSINE_AUTOPHOSPHORYLATION	GOBP_PEPTIDYL_TYROSINE_AUTOPHOSPHORYLATION		26	-0.5046118	-1.4837769	0.040123455	0.07850476	1	4300	tags=50%, list=22%, signal=64%
GOBP_ENDOPLASMIC_RETICULUM_UNFOLDED_PROTEIN_RESPONSE	GOBP_ENDOPLASMIC_RETICULUM_UNFOLDED_PROTEIN_RESPONSE		68	-0.4157743	-1.4834598	0.006944445	0.07863654	1	6468	tags=59%, list=34%, signal=88%
GOBP_REGULATION_OF_PHOSPHATASE_ACTIVITY	GOBP_REGULATION_OF_PHOSPHATASE_ACTIVITY		79	-0.40696365	-1.4809527	0.01724138	0.0802286	1	4283	tags=41%, list=22%, signal=52%
GOBP_REGULATION_OF_SUPRAMOLECULAR_FIBER_ORGANIZATION	GOBP_REGULATION_OF_SUPRAMOLECULAR_FIBER_ORGANIZATION		384	-0.3433233	-1.4809017	0	0.08019948	1	4675	tags=35%, list=24%, signal=45%
GOBP_POSITIVE_REGULATION_OF_TRANSMEMBRANE_TRANSPORT	GOBP_POSITIVE_REGULATION_OF_TRANSMEMBRANE_TRANSPORT		266	-0.34959117	-1.4806504	0.001137656	0.08028324	1	5016	tags=35%, list=26%, signal=47%
GOBP_BIOLOGICAL_PROCESS_INVOLVED_IN_SYMBIOTIC_INTERACTION	GOBP_BIOLOGICAL_PROCESS_INVOLVED_IN_SYMBIOTIC_INTERACTION		255	-0.35222623	-1.4797214	0.002254791	0.080802076	1	5212	tags=40%, list=27%, signal=54%
GOBP_REGULATION_OF_CELLULAR_RESPONSE_TO_OXIDATIVE_STRESS	GOBP_REGULATION_OF_CELLULAR_RESPONSE_TO_OXIDATIVE_STRESS		26	-0.50401187	-1.4794375	0.03731343	0.08092852	1	4535	tags=58%, list=24%, signal=75%
GOBP_ADENYLATE_CYCLASE_MODULATING_G_PROTEIN_COUPLED_RECEPTOR_SIGNALING_PATHWAY	GOBP_ADENYLATE_CYCLASE_MODULATING_G_PROTEIN_COUPLED_RECEPTOR_SIGNALING_PATHWAY		224	-0.35617697	-1.4784516	0.003525264	0.081510216	1	3765	tags=28%, list=20%, signal=34%
GOBP_SPROUTING_ANGIOGENESIS	GOBP_SPROUTING_ANGIOGENESIS		131	-0.3789222	-1.4783205	0.003726708	0.081525914	1	3534	tags=33%, list=18%, signal=40%
GOBP_ADAPTATION_OF_SIGNALING_PATHWAY	GOBP_ADAPTATION_OF_SIGNALING_PATHWAY		31	-0.48137638	-1.4781399	0.039705884	0.08157195	1	3227	tags=45%, list=17%, signal=54%
GOBP_ENDOCARDIAL_CUSHION_DEVELOPMENT	GOBP_ENDOCARDIAL_CUSHION_DEVELOPMENT		54	-0.43266287	-1.4779658	0.021428572	0.08162329	1	4268	tags=31%, list=22%, signal=40%
GOBP_NEGATIVE_REGULATION_OF_ACTIVATED_T_CELL_PROLIFERATION	GOBP_NEGATIVE_REGULATION_OF_ACTIVATED_T_CELL_PROLIFERATION		15	-0.5662959	-1.4775729	0.05203252	0.08182449	1	4307	tags=67%, list=22%, signal=86%
GOBP_BARBED_END_ACTIN_FILAMENT_CAPPING	GOBP_BARBED_END_ACTIN_FILAMENT_CAPPING		25	-0.5049329	-1.477154	0.036253776	0.0820333	1	6911	tags=76%, list=36%, signal=118%
GOBP_VESICLE_MEDIATED_TRANSPORT_IN_SYNAPSE	GOBP_VESICLE_MEDIATED_TRANSPORT_IN_SYNAPSE		267	-0.35203585	-1.4768493	0	0.082161054	1	4650	tags=36%, list=24%, signal=46%
GOBP_NEGATIVE_REGULATION_OF_CELL_DEVELOPMENT	GOBP_NEGATIVE_REGULATION_OF_CELL_DEVELOPMENT		311	-0.3427918	-1.4762049	0.001090513	0.08250519	1	3527	tags=27%, list=18%, signal=33%
GOBP_NEGATIVE_REGULATION_OF_RECEPTOR_SIGNALING_PATHWAY_VIA_STAT	GOBP_NEGATIVE_REGULATION_OF_RECEPTOR_SIGNALING_PATHWAY_VIA_STAT		30	-0.47589466	-1.4759473	0.03550296	0.08259965	1	6649	tags=67%, list=34%, signal=102%
GOBP_VENTRICULAR_SEPTUM_DEVELOPMENT	GOBP_VENTRICULAR_SEPTUM_DEVELOPMENT		82	-0.40683037	-1.4756843	0.012113055	0.08269654	1	4311	tags=30%, list=22%, signal=39%
GOBP_REGULATION_OF_ACTIN_FILAMENT_BASED_PROCESS	GOBP_REGULATION_OF_ACTIN_FILAMENT_BASED_PROCESS		391	-0.34119624	-1.4754497	0	0.08279073	1	3956	tags=30%, list=21%, signal=38%
GOBP_NEGATIVE_REGULATION_OF_EXOCYTOSIS	GOBP_NEGATIVE_REGULATION_OF_EXOCYTOSIS		37	-0.46251443	-1.4753565	0.0353461	0.08278228	1	4677	tags=49%, list=24%, signal=64%
GOBP_POSITIVE_REGULATION_OF_SYNAPTIC_TRANSMISSION_GLUTAMATERGIC	GOBP_POSITIVE_REGULATION_OF_SYNAPTIC_TRANSMISSION_GLUTAMATERGIC		42	-0.4503997	-1.4751738	0.018867925	0.08284822	1	5500	tags=50%, list=29%, signal=70%
GOBP_NEGATIVE_REGULATION_OF_PHOSPHORUS_METABOLIC_PROCESS	GOBP_NEGATIVE_REGULATION_OF_PHOSPHORUS_METABOLIC_PROCESS		416	-0.33760676	-1.474884	0	0.08298085	1	3317	tags=27%, list=17%, signal=32%
GOBP_POSITIVE_REGULATION_OF_ERYTHROCYTE_DIFFERENTIATION	GOBP_POSITIVE_REGULATION_OF_ERYTHROCYTE_DIFFERENTIATION		28	-0.48708415	-1.4747486	0.034074076	0.082994744	1	5572	tags=50%, list=29%, signal=70%
GOBP_GASTRULATION_WITH_MOUTH_FORMING_SECOND	GOBP_GASTRULATION_WITH_MOUTH_FORMING_SECOND		37	-0.4560022	-1.4746809	0.02631579	0.08297762	1	3019	tags=30%, list=16%, signal=35%
GOBP_DENDRITIC_CELL_CHEMOTAXIS	GOBP_DENDRITIC_CELL_CHEMOTAXIS		23	-0.50998366	-1.4744378	0.051593322	0.08306257	1	2958	tags=39%, list=15%, signal=46%
GOBP_HEART_VALVE_DEVELOPMENT	GOBP_HEART_VALVE_DEVELOPMENT		65	-0.41955534	-1.473899	0.016877636	0.0833617	1	3153	tags=28%, list=16%, signal=33%
GOBP_REGULATION_OF_TRANSCRIPTION_INVOLVED_IN_G1_S_TRANSITION_OF_MITOTIC_CELL_CYCLE	GOBP_REGULATION_OF_TRANSCRIPTION_INVOLVED_IN_G1_S_TRANSITION_OF_MITOTIC_CELL_CYCLE		18	-0.5484449	-1.4730101	0.045016076	0.08386857	1	6062	tags=61%, list=31%, signal=89%
GOBP_NATURAL_KILLER_CELL_DIFFERENTIATION	GOBP_NATURAL_KILLER_CELL_DIFFERENTIATION		34	-0.46851093	-1.4728398	0.041297935	0.08391393	1	4677	tags=50%, list=24%, signal=66%
GOBP_CARTILAGE_DEVELOPMENT	GOBP_CARTILAGE_DEVELOPMENT		218	-0.3559251	-1.472517	0.003516999	0.0840447	1	6194	tags=42%, list=32%, signal=61%
GOBP_REGULATION_OF_AUTOPHAGY	GOBP_REGULATION_OF_AUTOPHAGY		295	-0.34912458	-1.4722806	0	0.08415904	1	5514	tags=40%, list=29%, signal=55%
GOBP_STEM_CELL_DIVISION	GOBP_STEM_CELL_DIVISION		42	-0.4526887	-1.4721645	0.020802377	0.08415048	1	5509	tags=45%, list=29%, signal=63%
GOBP_INSULIN_RECEPTOR_SIGNALING_PATHWAY	GOBP_INSULIN_RECEPTOR_SIGNALING_PATHWAY		134	-0.3707537	-1.4720052	0.008505468	0.08416328	1	4544	tags=38%, list=24%, signal=49%
GOBP_NEGATIVE_REGULATION_OF_TOLL_LIKE_RECEPTOR_SIGNALING_PATHWAY	GOBP_NEGATIVE_REGULATION_OF_TOLL_LIKE_RECEPTOR_SIGNALING_PATHWAY		19	-0.5344204	-1.4719945	0.046875	0.08409709	1	1988	tags=37%, list=10%, signal=41%
GOBP_DEVELOPMENTAL_MATURATION	GOBP_DEVELOPMENTAL_MATURATION		369	-0.33826512	-1.4718748	0	0.084097035	1	4587	tags=32%, list=24%, signal=41%
GOBP_NEGATIVE_REGULATION_OF_SMOOTH_MUSCLE_CONTRACTION	GOBP_NEGATIVE_REGULATION_OF_SMOOTH_MUSCLE_CONTRACTION		18	-0.5378274	-1.4710273	0.051805336	0.084560275	1	5267	tags=67%, list=27%, signal=92%
GOBP_NEGATIVE_REGULATION_OF_INTRACELLULAR_ESTROGEN_RECEPTOR_SIGNALING_PATHWAY	GOBP_NEGATIVE_REGULATION_OF_INTRACELLULAR_ESTROGEN_RECEPTOR_SIGNALING_PATHWAY		15	-0.56794727	-1.4706159	0.0475382	0.08476612	1	4475	tags=47%, list=23%, signal=61%
GOBP_MITOTIC_SISTER_CHROMATID_COHESION	GOBP_MITOTIC_SISTER_CHROMATID_COHESION		26	-0.4983009	-1.4705318	0.03937008	0.08473793	1	2874	tags=31%, list=15%, signal=36%
GOBP_POSITIVE_REGULATION_OF_LIPID_KINASE_ACTIVITY	GOBP_POSITIVE_REGULATION_OF_LIPID_KINASE_ACTIVITY		27	-0.4913391	-1.4700686	0.038580246	0.08498476	1	3867	tags=37%, list=20%, signal=46%
GOBP_NEGATIVE_REGULATION_OF_SIGNAL_TRANSDUCTION_IN_ABSENCE_OF_LIGAND	GOBP_NEGATIVE_REGULATION_OF_SIGNAL_TRANSDUCTION_IN_ABSENCE_OF_LIGAND		31	-0.46854845	-1.4696175	0.032983508	0.08522136	1	3527	tags=35%, list=18%, signal=43%
GOBP_POSITIVE_REGULATION_OF_ISOTYPE_SWITCHING	GOBP_POSITIVE_REGULATION_OF_ISOTYPE_SWITCHING		31	-0.47844222	-1.4693097	0.051671732	0.085354745	1	6632	tags=58%, list=34%, signal=88%
GOBP_LYMPH_VESSEL_MORPHOGENESIS	GOBP_LYMPH_VESSEL_MORPHOGENESIS		24	-0.5034436	-1.4691305	0.04863222	0.08541188	1	5604	tags=63%, list=29%, signal=88%
GOBP_REGULATION_OF_FILOPODIUM_ASSEMBLY	GOBP_REGULATION_OF_FILOPODIUM_ASSEMBLY		57	-0.42002848	-1.4685148	0.023224045	0.08573751	1	4787	tags=40%, list=25%, signal=54%
GOBP_HEART_MORPHOGENESIS	GOBP_HEART_MORPHOGENESIS		282	-0.34540412	-1.468361	0.002209945	0.085764624	1	6020	tags=41%, list=31%, signal=58%
GOBP_NEGATIVE_REGULATION_OF_EXTRINSIC_APOPTOTIC_SIGNALING_PATHWAY_VIA_DEATH_DOMAIN_RECEPTORS	GOBP_NEGATIVE_REGULATION_OF_EXTRINSIC_APOPTOTIC_SIGNALING_PATHWAY_VIA_DEATH_DOMAIN_RECEPTORS		29	-0.47886312	-1.4683086	0.03834356	0.0857273	1	3018	tags=31%, list=16%, signal=37%
GOBP_OLIGOSACCHARIDE_CATABOLIC_PROCESS	GOBP_OLIGOSACCHARIDE_CATABOLIC_PROCESS		15	-0.55614996	-1.4681205	0.049668875	0.085802816	1	3229	tags=53%, list=17%, signal=64%
GOBP_POSITIVE_REGULATION_OF_FIBROBLAST_MIGRATION	GOBP_POSITIVE_REGULATION_OF_FIBROBLAST_MIGRATION		25	-0.5053115	-1.4680088	0.051908396	0.08579603	1	3616	tags=36%, list=19%, signal=44%
GOBP_ACTIN_FILAMENT_BUNDLE_ORGANIZATION	GOBP_ACTIN_FILAMENT_BUNDLE_ORGANIZATION		178	-0.36301488	-1.4674869	0.004716981	0.0861303	1	3956	tags=34%, list=21%, signal=43%
GOBP_VIRAL_PROCESS	GOBP_VIRAL_PROCESS		319	-0.34122	-1.4665344	0.001131222	0.08673252	1	5196	tags=40%, list=27%, signal=54%
GOBP_CELLULAR_RESPONSE_TO_FLUID_SHEAR_STRESS	GOBP_CELLULAR_RESPONSE_TO_FLUID_SHEAR_STRESS		17	-0.5460723	-1.4661634	0.05910543	0.086907595	1	3731	tags=47%, list=19%, signal=58%
GOBP_POSITIVE_REGULATION_OF_PHOSPHATASE_ACTIVITY	GOBP_POSITIVE_REGULATION_OF_PHOSPHATASE_ACTIVITY		33	-0.47040644	-1.4654747	0.04066265	0.087319665	1	4283	tags=52%, list=22%, signal=66%
GOBP_REGULATION_OF_MONOATOMIC_ION_TRANSMEMBRANE_TRANSPORT	GOBP_REGULATION_OF_MONOATOMIC_ION_TRANSMEMBRANE_TRANSPORT		476	-0.33467123	-1.4647444	0	0.08779627	1	4303	tags=30%, list=22%, signal=37%
GOBP_POSITIVE_REGULATION_OF_CYTOSKELETON_ORGANIZATION	GOBP_POSITIVE_REGULATION_OF_CYTOSKELETON_ORGANIZATION		190	-0.35503924	-1.4644554	0.003558719	0.08793244	1	4026	tags=32%, list=21%, signal=40%
GOBP_POSITIVE_REGULATION_OF_HUMORAL_IMMUNE_RESPONSE	GOBP_POSITIVE_REGULATION_OF_HUMORAL_IMMUNE_RESPONSE		22	-0.5071186	-1.4643897	0.046898637	0.0879038	1	3527	tags=55%, list=18%, signal=67%
GOBP_POSITIVE_REGULATION_OF_AXON_EXTENSION	GOBP_POSITIVE_REGULATION_OF_AXON_EXTENSION		54	-0.43196774	-1.4641136	0.025335321	0.08801532	1	4808	tags=41%, list=25%, signal=54%
GOBP_REGULATION_OF_PROTEIN_AUTOPHOSPHORYLATION	GOBP_REGULATION_OF_PROTEIN_AUTOPHOSPHORYLATION		45	-0.4387373	-1.4640869	0.03076923	0.08795223	1	6701	tags=62%, list=35%, signal=95%
GOBP_REGULATION_OF_CALCIUM_ION_IMPORT	GOBP_REGULATION_OF_CALCIUM_ION_IMPORT		35	-0.4714625	-1.4639765	0.037369207	0.08794253	1	4782	tags=40%, list=25%, signal=53%
GOBP_DISRUPTION_OF_ANATOMICAL_STRUCTURE_IN_ANOTHER_ORGANISM	GOBP_DISRUPTION_OF_ANATOMICAL_STRUCTURE_IN_ANOTHER_ORGANISM		104	-0.39238045	-1.46392	0.010075566	0.087893166	1	3926	tags=40%, list=20%, signal=50%
GOBP_MELANOSOME_ASSEMBLY	GOBP_MELANOSOME_ASSEMBLY		19	-0.52240044	-1.4637648	0.0512	0.08793269	1	4312	tags=53%, list=22%, signal=68%
GOBP_AMINO_SUGAR_METABOLIC_PROCESS	GOBP_AMINO_SUGAR_METABOLIC_PROCESS		46	-0.44259408	-1.4632157	0.021276595	0.08821891	1	3229	tags=33%, list=17%, signal=39%
GOBP_CD4_POSITIVE_ALPHA_BETA_T_CELL_CYTOKINE_PRODUCTION	GOBP_CD4_POSITIVE_ALPHA_BETA_T_CELL_CYTOKINE_PRODUCTION		27	-0.48225173	-1.4631113	0.03955696	0.0882153	1	4028	tags=56%, list=21%, signal=70%
GOBP_NEGATIVE_REGULATION_OF_KINASE_ACTIVITY	GOBP_NEGATIVE_REGULATION_OF_KINASE_ACTIVITY		218	-0.35499802	-1.4629439	0.001152074	0.08825411	1	3317	tags=28%, list=17%, signal=33%
GOBP_NEGATIVE_REGULATION_OF_VASCULATURE_DEVELOPMENT	GOBP_NEGATIVE_REGULATION_OF_VASCULATURE_DEVELOPMENT		110	-0.3797799	-1.4628861	0.007832898	0.08821616	1	3926	tags=35%, list=20%, signal=43%
GOBP_POSITIVE_REGULATION_OF_APOPTOTIC_SIGNALING_PATHWAY	GOBP_POSITIVE_REGULATION_OF_APOPTOTIC_SIGNALING_PATHWAY		169	-0.35869688	-1.4621805	0.006031363	0.08863364	1	3705	tags=33%, list=19%, signal=41%
GOBP_RESPONSE_TO_LEAD_ION	GOBP_RESPONSE_TO_LEAD_ION		15	-0.5570521	-1.461786	0.0475382	0.08886473	1	1775	tags=27%, list=9%, signal=29%
GOBP_EMBRYO_IMPLANTATION	GOBP_EMBRYO_IMPLANTATION		64	-0.41814822	-1.4612775	0.026647966	0.08915267	1	3780	tags=39%, list=20%, signal=48%
GOBP_NEGATIVE_REGULATION_OF_PROTEIN_MATURATION	GOBP_NEGATIVE_REGULATION_OF_PROTEIN_MATURATION		28	-0.494522	-1.461167	0.05229794	0.0891493	1	3554	tags=43%, list=18%, signal=52%
GOBP_POSITIVE_REGULATION_OF_CATION_TRANSMEMBRANE_TRANSPORT	GOBP_POSITIVE_REGULATION_OF_CATION_TRANSMEMBRANE_TRANSPORT		171	-0.36443993	-1.4607539	0.003663004	0.0893691	1	5016	tags=36%, list=26%, signal=48%
GOBP_MAINTENANCE_OF_LOCATION	GOBP_MAINTENANCE_OF_LOCATION		354	-0.33960754	-1.4606473	0	0.089366674	1	4975	tags=37%, list=26%, signal=49%
GOBP_NEURON_APOPTOTIC_PROCESS	GOBP_NEURON_APOPTOTIC_PROCESS		360	-0.33621064	-1.45995	0	0.0898037	1	3642	tags=28%, list=19%, signal=33%
GOBP_NEGATIVE_REGULATION_OF_LYMPHOCYTE_APOPTOTIC_PROCESS	GOBP_NEGATIVE_REGULATION_OF_LYMPHOCYTE_APOPTOTIC_PROCESS		45	-0.4413663	-1.4597883	0.03102962	0.08983488	1	3500	tags=42%, list=18%, signal=51%
GOBP_FAT_CELL_DIFFERENTIATION	GOBP_FAT_CELL_DIFFERENTIATION		261	-0.3423325	-1.4592037	0.002301496	0.09017297	1	3493	tags=28%, list=18%, signal=34%
GOBP_REGULATION_OF_ESTABLISHMENT_OR_MAINTENANCE_OF_CELL_POLARITY	GOBP_REGULATION_OF_ESTABLISHMENT_OR_MAINTENANCE_OF_CELL_POLARITY		26	-0.5003936	-1.4590775	0.0481203	0.09016759	1	4239	tags=50%, list=22%, signal=64%
GOBP_ASPARTATE_FAMILY_AMINO_ACID_BIOSYNTHETIC_PROCESS	GOBP_ASPARTATE_FAMILY_AMINO_ACID_BIOSYNTHETIC_PROCESS		20	-0.51930815	-1.4588842	0.05	0.09022485	1	2573	tags=25%, list=13%, signal=29%
GOBP_MYELOID_CELL_DEVELOPMENT	GOBP_MYELOID_CELL_DEVELOPMENT		96	-0.39036474	-1.4588164	0.015706806	0.09018865	1	5743	tags=46%, list=30%, signal=65%
GOBP_POSITIVE_REGULATION_OF_BMP_SIGNALING_PATHWAY	GOBP_POSITIVE_REGULATION_OF_BMP_SIGNALING_PATHWAY		39	-0.45455384	-1.4585832	0.033472802	0.090285905	1	4106	tags=36%, list=21%, signal=46%
GOBP_DNA_MODIFICATION	GOBP_DNA_MODIFICATION		81	-0.3998388	-1.4580746	0.014686248	0.090597175	1	6270	tags=46%, list=33%, signal=67%
GOBP_REGULATION_OF_RECEPTOR_LOCALIZATION_TO_SYNAPSE	GOBP_REGULATION_OF_RECEPTOR_LOCALIZATION_TO_SYNAPSE		31	-0.47565162	-1.457476	0.059180576	0.090959676	1	2390	tags=35%, list=12%, signal=40%
GOBP_NEGATIVE_REGULATION_OF_FIBROBLAST_PROLIFERATION	GOBP_NEGATIVE_REGULATION_OF_FIBROBLAST_PROLIFERATION		44	-0.44065982	-1.4566888	0.032998566	0.09144869	1	5251	tags=43%, list=27%, signal=59%
GOBP_AROMATIC_AMINO_ACID_FAMILY_CATABOLIC_PROCESS	GOBP_AROMATIC_AMINO_ACID_FAMILY_CATABOLIC_PROCESS		15	-0.56507087	-1.4563204	0.05823627	0.09163025	1	3646	tags=40%, list=19%, signal=49%
GOBP_POSITIVE_REGULATION_OF_ACTIN_FILAMENT_BUNDLE_ASSEMBLY	GOBP_POSITIVE_REGULATION_OF_ACTIN_FILAMENT_BUNDLE_ASSEMBLY		67	-0.41054344	-1.4559768	0.024691358	0.09179219	1	3956	tags=37%, list=21%, signal=47%
GOBP_FOCAL_ADHESION_ASSEMBLY	GOBP_FOCAL_ADHESION_ASSEMBLY		87	-0.39489	-1.4558148	0.02141901	0.091836534	1	4110	tags=40%, list=21%, signal=51%
GOBP_ADENYLATE_CYCLASE_ACTIVATING_G_PROTEIN_COUPLED_RECEPTOR_SIGNALING_PATHWAY	GOBP_ADENYLATE_CYCLASE_ACTIVATING_G_PROTEIN_COUPLED_RECEPTOR_SIGNALING_PATHWAY		149	-0.36365563	-1.4555668	0.006234414	0.09194097	1	3765	tags=29%, list=20%, signal=36%
GOBP_MORPHOGENESIS_OF_A_BRANCHING_STRUCTURE	GOBP_MORPHOGENESIS_OF_A_BRANCHING_STRUCTURE		252	-0.3491609	-1.4547615	0.001142857	0.092468366	1	5782	tags=40%, list=30%, signal=57%
GOBP_ENDOTHELIAL_CELL_DEVELOPMENT	GOBP_ENDOTHELIAL_CELL_DEVELOPMENT		71	-0.40455294	-1.4547137	0.018300654	0.09242237	1	5832	tags=58%, list=30%, signal=82%
GOBP_FOREBRAIN_NEURON_DEVELOPMENT	GOBP_FOREBRAIN_NEURON_DEVELOPMENT		29	-0.48048875	-1.4541024	0.056439944	0.09278028	1	4244	tags=34%, list=22%, signal=44%
GOBP_NEGATIVE_REGULATION_OF_DNA_BINDING_TRANSCRIPTION_FACTOR_ACTIVITY	GOBP_NEGATIVE_REGULATION_OF_DNA_BINDING_TRANSCRIPTION_FACTOR_ACTIVITY		167	-0.3594197	-1.4536009	0.002409639	0.093097135	1	5215	tags=38%, list=27%, signal=52%
GOBP_ATRIOVENTRICULAR_VALVE_DEVELOPMENT	GOBP_ATRIOVENTRICULAR_VALVE_DEVELOPMENT		30	-0.46886	-1.452625	0.034328356	0.09376688	1	4268	tags=33%, list=22%, signal=43%
GOBP_NEGATIVE_REGULATION_OF_FAT_CELL_DIFFERENTIATION	GOBP_NEGATIVE_REGULATION_OF_FAT_CELL_DIFFERENTIATION		58	-0.4182901	-1.4522233	0.024556616	0.09397876	1	5204	tags=41%, list=27%, signal=57%
GOBP_POSITIVE_REGULATION_OF_TRANSLATIONAL_INITIATION	GOBP_POSITIVE_REGULATION_OF_TRANSLATIONAL_INITIATION		23	-0.51104593	-1.4520503	0.05792683	0.09401963	1	6827	tags=70%, list=35%, signal=108%
GOBP_INTRACELLULAR_MONOATOMIC_ANION_HOMEOSTASIS	GOBP_INTRACELLULAR_MONOATOMIC_ANION_HOMEOSTASIS		16	-0.5621618	-1.451706	0.06279435	0.09418805	1	3371	tags=44%, list=17%, signal=53%
GOBP_RESPONSE_TO_PAIN	GOBP_RESPONSE_TO_PAIN		45	-0.4323749	-1.4513011	0.044096727	0.09442215	1	3972	tags=38%, list=21%, signal=47%
GOBP_NEURON_PROJECTION_REGENERATION	GOBP_NEURON_PROJECTION_REGENERATION		65	-0.41089457	-1.4506123	0.03234501	0.09488449	1	3473	tags=32%, list=18%, signal=39%
GOBP_GRANULOCYTE_DIFFERENTIATION	GOBP_GRANULOCYTE_DIFFERENTIATION		50	-0.42998883	-1.4501168	0.033946253	0.09515645	1	1560	tags=28%, list=8%, signal=30%
GOBP_ACTIN_POLYMERIZATION_OR_DEPOLYMERIZATION	GOBP_ACTIN_POLYMERIZATION_OR_DEPOLYMERIZATION		190	-0.3584848	-1.4489182	0.008244994	0.09599288	1	4658	tags=38%, list=24%, signal=50%
GOBP_BASIC_AMINO_ACID_TRANSPORT	GOBP_BASIC_AMINO_ACID_TRANSPORT		16	-0.5477473	-1.4486434	0.04731861	0.0961217	1	2440	tags=31%, list=13%, signal=36%
GOBP_REGULATION_OF_DNA_METHYLATION_DEPENDENT_HETEROCHROMATIN_FORMATION	GOBP_REGULATION_OF_DNA_METHYLATION_DEPENDENT_HETEROCHROMATIN_FORMATION		18	-0.5403279	-1.4484746	0.059633028	0.096178785	1	3196	tags=39%, list=17%, signal=47%
GOBP_NEGATIVE_REGULATION_OF_VIRAL_LIFE_CYCLE	GOBP_NEGATIVE_REGULATION_OF_VIRAL_LIFE_CYCLE		37	-0.4551379	-1.4481763	0.047477745	0.09632547	1	2338	tags=32%, list=12%, signal=37%
GOBP_VASCULAR_PROCESS_IN_CIRCULATORY_SYSTEM	GOBP_VASCULAR_PROCESS_IN_CIRCULATORY_SYSTEM		244	-0.3452793	-1.4481246	0.003504673	0.096282676	1	4267	tags=34%, list=22%, signal=44%
GOBP_REGULATION_OF_PEPTIDYL_SERINE_PHOSPHORYLATION	GOBP_REGULATION_OF_PEPTIDYL_SERINE_PHOSPHORYLATION		139	-0.36542955	-1.4479219	0.00990099	0.096336156	1	3804	tags=27%, list=20%, signal=34%
GOBP_FIBROBLAST_ACTIVATION	GOBP_FIBROBLAST_ACTIVATION		21	-0.522692	-1.4478661	0.046623792	0.0963044	1	2409	tags=33%, list=12%, signal=38%
GOBP_POSITIVE_REGULATION_OF_NEURON_PROJECTION_DEVELOPMENT	GOBP_POSITIVE_REGULATION_OF_NEURON_PROJECTION_DEVELOPMENT		234	-0.34503564	-1.4476902	0.004624277	0.09633172	1	5238	tags=38%, list=27%, signal=52%
GOBP_PLATELET_DENSE_GRANULE_ORGANIZATION	GOBP_PLATELET_DENSE_GRANULE_ORGANIZATION		21	-0.5159747	-1.4476305	0.06790123	0.09628598	1	4312	tags=48%, list=22%, signal=61%
GOBP_REGULATION_OF_SKELETAL_MUSCLE_CELL_PROLIFERATION	GOBP_REGULATION_OF_SKELETAL_MUSCLE_CELL_PROLIFERATION		16	-0.5481314	-1.4472883	0.05732484	0.0964729	1	5640	tags=56%, list=29%, signal=79%
GOBP_ESTABLISHMENT_OF_ENDOTHELIAL_BARRIER	GOBP_ESTABLISHMENT_OF_ENDOTHELIAL_BARRIER		50	-0.42533112	-1.4472353	0.036931816	0.09643221	1	5832	tags=62%, list=30%, signal=89%
GOBP_URETER_DEVELOPMENT	GOBP_URETER_DEVELOPMENT		20	-0.5118857	-1.4471877	0.048361935	0.096380614	1	4069	tags=45%, list=21%, signal=57%
GOBP_PROTEOGLYCAN_BIOSYNTHETIC_PROCESS	GOBP_PROTEOGLYCAN_BIOSYNTHETIC_PROCESS		61	-0.41603515	-1.4471318	0.029288704	0.096328095	1	3766	tags=34%, list=20%, signal=43%
GOBP_MULTICELLULAR_ORGANISMAL_LEVEL_IRON_ION_HOMEOSTASIS	GOBP_MULTICELLULAR_ORGANISMAL_LEVEL_IRON_ION_HOMEOSTASIS		30	-0.47176155	-1.4470046	0.04711246	0.09633733	1	4838	tags=40%, list=25%, signal=53%
GOBP_PROTEIN_LOCALIZATION_TO_CELL_SURFACE	GOBP_PROTEIN_LOCALIZATION_TO_CELL_SURFACE		71	-0.40182897	-1.4469247	0.018817205	0.09630393	1	5311	tags=45%, list=28%, signal=62%
GOBP_POSITIVE_REGULATION_OF_FAT_CELL_DIFFERENTIATION	GOBP_POSITIVE_REGULATION_OF_FAT_CELL_DIFFERENTIATION		71	-0.40213084	-1.4465708	0.022222223	0.09649561	1	3771	tags=37%, list=20%, signal=45%
GOBP_PIGMENTATION	GOBP_PIGMENTATION		116	-0.3771519	-1.446532	0.011703511	0.096432135	1	6089	tags=47%, list=32%, signal=68%
GOBP_REGULATION_OF_CELL_MATRIX_ADHESION	GOBP_REGULATION_OF_CELL_MATRIX_ADHESION		126	-0.37536895	-1.4463928	0.00887199	0.09645747	1	3956	tags=39%, list=21%, signal=49%
GOBP_CENTRAL_NERVOUS_SYSTEM_NEURON_DEVELOPMENT	GOBP_CENTRAL_NERVOUS_SYSTEM_NEURON_DEVELOPMENT		93	-0.3883943	-1.4463432	0.015564202	0.09641611	1	5204	tags=37%, list=27%, signal=50%
GOBP_CELLULAR_RESPONSE_TO_TOPOLOGICALLY_INCORRECT_PROTEIN	GOBP_CELLULAR_RESPONSE_TO_TOPOLOGICALLY_INCORRECT_PROTEIN		101	-0.3797782	-1.4463294	0.012853471	0.09634197	1	6224	tags=50%, list=32%, signal=74%
GOBP_NEGATIVE_REGULATION_OF_CELLULAR_RESPONSE_TO_GROWTH_FACTOR_STIMULUS	GOBP_NEGATIVE_REGULATION_OF_CELLULAR_RESPONSE_TO_GROWTH_FACTOR_STIMULUS		103	-0.38617474	-1.4459825	0.007528231	0.09652688	1	3578	tags=28%, list=19%, signal=34%
GOBP_REGULATION_OF_HEMATOPOIETIC_STEM_CELL_PROLIFERATION	GOBP_REGULATION_OF_HEMATOPOIETIC_STEM_CELL_PROLIFERATION		19	-0.52860725	-1.445713	0.061904762	0.09666204	1	2896	tags=37%, list=15%, signal=43%
GOBP_MEMBRANE_DEPOLARIZATION_DURING_CARDIAC_MUSCLE_CELL_ACTION_POTENTIAL	GOBP_MEMBRANE_DEPOLARIZATION_DURING_CARDIAC_MUSCLE_CELL_ACTION_POTENTIAL		17	-0.54211485	-1.4456952	0.049441785	0.09659876	1	1503	tags=24%, list=8%, signal=25%
GOBP_REGULATION_OF_MONOOXYGENASE_ACTIVITY	GOBP_REGULATION_OF_MONOOXYGENASE_ACTIVITY		45	-0.44519925	-1.4454086	0.038291607	0.09673252	1	6025	tags=53%, list=31%, signal=77%
GOBP_BRANCHING_MORPHOGENESIS_OF_AN_EPITHELIAL_TUBE	GOBP_BRANCHING_MORPHOGENESIS_OF_AN_EPITHELIAL_TUBE		194	-0.35519987	-1.4453349	0.003645201	0.0967069	1	4471	tags=32%, list=23%, signal=42%
GOBP_POSITIVE_REGULATION_OF_EPITHELIAL_CELL_APOPTOTIC_PROCESS	GOBP_POSITIVE_REGULATION_OF_EPITHELIAL_CELL_APOPTOTIC_PROCESS		46	-0.43278635	-1.4452319	0.022440393	0.09670397	1	4132	tags=37%, list=21%, signal=47%
GOBP_POSTSYNAPTIC_SPECIALIZATION_ORGANIZATION	GOBP_POSTSYNAPTIC_SPECIALIZATION_ORGANIZATION		56	-0.4157894	-1.445133	0.027104137	0.09669819	1	3806	tags=32%, list=20%, signal=40%
GOBP_POSITIVE_REGULATION_OF_CELL_PROJECTION_ORGANIZATION	GOBP_POSITIVE_REGULATION_OF_CELL_PROJECTION_ORGANIZATION		452	-0.33146024	-1.4447113	0	0.09690337	1	5238	tags=37%, list=27%, signal=50%
GOBP_POSITIVE_REGULATION_OF_CALCIUM_ION_IMPORT_ACROSS_PLASMA_MEMBRANE	GOBP_POSITIVE_REGULATION_OF_CALCIUM_ION_IMPORT_ACROSS_PLASMA_MEMBRANE		15	-0.54987985	-1.444177	0.06481481	0.09726454	1	6385	tags=60%, list=33%, signal=90%
GOBP_REGULATION_OF_PROTEIN_KINASE_C_SIGNALING	GOBP_REGULATION_OF_PROTEIN_KINASE_C_SIGNALING		20	-0.51620567	-1.4431851	0.03880597	0.097939506	1	3342	tags=35%, list=17%, signal=42%
GOBP_RESPONSE_TO_CAFFEINE	GOBP_RESPONSE_TO_CAFFEINE		15	-0.55424345	-1.4420973	0.07917384	0.09867591	1	890	tags=20%, list=5%, signal=21%
GOBP_ADRENAL_GLAND_DEVELOPMENT	GOBP_ADRENAL_GLAND_DEVELOPMENT		24	-0.5019629	-1.44182	0.06025825	0.098816596	1	2409	tags=25%, list=12%, signal=29%
GOBP_REGULATION_OF_NITRIC_OXIDE_SYNTHASE_ACTIVITY	GOBP_REGULATION_OF_NITRIC_OXIDE_SYNTHASE_ACTIVITY		33	-0.46328086	-1.4414157	0.048850574	0.099068254	1	6025	tags=55%, list=31%, signal=79%
GOBP_POSITIVE_REGULATION_OF_BONE_MINERALIZATION	GOBP_POSITIVE_REGULATION_OF_BONE_MINERALIZATION		47	-0.43587533	-1.4413003	0.038961038	0.09907014	1	2505	tags=30%, list=13%, signal=34%
GOBP_ENDODERM_DEVELOPMENT	GOBP_ENDODERM_DEVELOPMENT		76	-0.39306724	-1.4410231	0.015978696	0.09918877	1	3022	tags=29%, list=16%, signal=34%
GOBP_CARDIAC_SEPTUM_MORPHOGENESIS	GOBP_CARDIAC_SEPTUM_MORPHOGENESIS		79	-0.3886097	-1.4405992	0.017663043	0.099441424	1	4537	tags=30%, list=24%, signal=40%
GOBP_REGULATION_OF_ERBB_SIGNALING_PATHWAY	GOBP_REGULATION_OF_ERBB_SIGNALING_PATHWAY		69	-0.39946845	-1.4403865	0.03217158	0.09954281	1	4131	tags=38%, list=21%, signal=48%
GOBP_POSITIVE_REGULATION_OF_ENDOTHELIAL_CELL_APOPTOTIC_PROCESS	GOBP_POSITIVE_REGULATION_OF_ENDOTHELIAL_CELL_APOPTOTIC_PROCESS		24	-0.49527976	-1.4398097	0.052083332	0.09989443	1	4132	tags=42%, list=21%, signal=53%
GOBP_REGULATION_OF_VASCULOGENESIS	GOBP_REGULATION_OF_VASCULOGENESIS		16	-0.542601	-1.4397392	0.05928237	0.0998704	1	5585	tags=56%, list=29%, signal=79%
GOBP_NEGATIVE_REGULATION_OF_T_CELL_RECEPTOR_SIGNALING_PATHWAY	GOBP_NEGATIVE_REGULATION_OF_T_CELL_RECEPTOR_SIGNALING_PATHWAY		24	-0.4949036	-1.4394617	0.046511628	0.10000728	1	4758	tags=63%, list=25%, signal=83%
GOBP_NEGATIVE_REGULATION_OF_NEURON_PROJECTION_DEVELOPMENT	GOBP_NEGATIVE_REGULATION_OF_NEURON_PROJECTION_DEVELOPMENT		162	-0.36015788	-1.4389048	0.004733728	0.10038106	1	3729	tags=30%, list=19%, signal=37%
GOBP_CARDIOBLAST_DIFFERENTIATION	GOBP_CARDIOBLAST_DIFFERENTIATION		17	-0.53322685	-1.4380087	0.05564142	0.101052225	1	3376	tags=29%, list=18%, signal=36%
GOBP_POSITIVE_REGULATION_OF_MYOBLAST_DIFFERENTIATION	GOBP_POSITIVE_REGULATION_OF_MYOBLAST_DIFFERENTIATION		49	-0.4224392	-1.4375095	0.034433287	0.101405576	1	2997	tags=22%, list=16%, signal=27%
GOBP_BIOLOGICAL_PROCESS_INVOLVED_IN_INTERACTION_WITH_SYMBIONT	GOBP_BIOLOGICAL_PROCESS_INVOLVED_IN_INTERACTION_WITH_SYMBIONT		109	-0.3743419	-1.436079	0.013959391	0.10246615	1	5182	tags=40%, list=27%, signal=55%
GOBP_LOCOMOTORY_BEHAVIOR	GOBP_LOCOMOTORY_BEHAVIOR		260	-0.3407719	-1.4351344	0.002267574	0.10317209	1	5500	tags=36%, list=29%, signal=50%
GOBP_CARDIAC_EPITHELIAL_TO_MESENCHYMAL_TRANSITION	GOBP_CARDIAC_EPITHELIAL_TO_MESENCHYMAL_TRANSITION		36	-0.45141432	-1.4350069	0.045387994	0.10318991	1	4106	tags=39%, list=21%, signal=49%
GOBP_PROTEIN_PROCESSING	GOBP_PROTEIN_PROCESSING		253	-0.34281713	-1.4340996	0.001135074	0.10382265	1	3960	tags=30%, list=21%, signal=38%
GOBP_POSITIVE_REGULATION_OF_MONOATOMIC_ION_TRANSMEMBRANE_TRANSPORT	GOBP_POSITIVE_REGULATION_OF_MONOATOMIC_ION_TRANSMEMBRANE_TRANSPORT		199	-0.34989652	-1.4337993	0.004716981	0.10397946	1	5271	tags=37%, list=27%, signal=51%
GOBP_REGULATION_OF_GAMMA_DELTA_T_CELL_ACTIVATION	GOBP_REGULATION_OF_GAMMA_DELTA_T_CELL_ACTIVATION		15	-0.550065	-1.4337972	0.066985644	0.10389401	1	2019	tags=40%, list=10%, signal=45%
GOBP_PROGRAMMED_NECROTIC_CELL_DEATH	GOBP_PROGRAMMED_NECROTIC_CELL_DEATH		50	-0.42624846	-1.4329801	0.022058824	0.10444426	1	3050	tags=34%, list=16%, signal=40%
GOBP_LAMELLIPODIUM_ASSEMBLY	GOBP_LAMELLIPODIUM_ASSEMBLY		73	-0.39646065	-1.4315916	0.028050492	0.10556642	1	6224	tags=53%, list=32%, signal=79%
GOBP_VENTRICULAR_TRABECULA_MYOCARDIUM_MORPHOGENESIS	GOBP_VENTRICULAR_TRABECULA_MYOCARDIUM_MORPHOGENESIS		17	-0.5290711	-1.4315645	0.057098765	0.105500184	1	4270	tags=41%, list=22%, signal=53%
GOBP_IONOTROPIC_GLUTAMATE_RECEPTOR_SIGNALING_PATHWAY	GOBP_IONOTROPIC_GLUTAMATE_RECEPTOR_SIGNALING_PATHWAY		19	-0.52579844	-1.4312098	0.06666667	0.10571478	1	2938	tags=32%, list=15%, signal=37%
GOBP_ENDOSOMAL_TRANSPORT	GOBP_ENDOSOMAL_TRANSPORT		234	-0.34692132	-1.4307984	0.004672897	0.1059793	1	5159	tags=36%, list=27%, signal=48%
GOBP_DENDRITE_MORPHOGENESIS	GOBP_DENDRITE_MORPHOGENESIS		188	-0.35157934	-1.4305974	0.006009616	0.10604962	1	5653	tags=40%, list=29%, signal=56%
GOBP_NEGATIVE_REGULATION_OF_MIRNA_METABOLIC_PROCESS	GOBP_NEGATIVE_REGULATION_OF_MIRNA_METABOLIC_PROCESS		30	-0.46154925	-1.4305407	0.059880238	0.10601097	1	2963	tags=40%, list=15%, signal=47%
GOBP_PLATELET_MORPHOGENESIS	GOBP_PLATELET_MORPHOGENESIS		24	-0.48766193	-1.4303774	0.05	0.10607081	1	4919	tags=50%, list=26%, signal=67%
GOBP_REGULATION_OF_HISTONE_ACETYLATION	GOBP_REGULATION_OF_HISTONE_ACETYLATION		20	-0.5132468	-1.4297109	0.06811146	0.106523454	1	6297	tags=60%, list=33%, signal=89%
GOBP_POSITIVE_REGULATION_OF_AMYLOID_PRECURSOR_PROTEIN_CATABOLIC_PROCESS	GOBP_POSITIVE_REGULATION_OF_AMYLOID_PRECURSOR_PROTEIN_CATABOLIC_PROCESS		26	-0.4837766	-1.4294013	0.05808477	0.10669003	1	4954	tags=62%, list=26%, signal=83%
GOBP_EMBRYONIC_DIGESTIVE_TRACT_DEVELOPMENT	GOBP_EMBRYONIC_DIGESTIVE_TRACT_DEVELOPMENT		32	-0.46289808	-1.4292748	0.061781608	0.106701896	1	5768	tags=50%, list=30%, signal=71%
GOBP_SENSORY_SYSTEM_DEVELOPMENT	GOBP_SENSORY_SYSTEM_DEVELOPMENT		408	-0.3295503	-1.4290531	0	0.10681835	1	4821	tags=31%, list=25%, signal=41%
GOBP_POSITIVE_REGULATION_OF_INTERLEUKIN_17_PRODUCTION	GOBP_POSITIVE_REGULATION_OF_INTERLEUKIN_17_PRODUCTION		27	-0.47392341	-1.4288737	0.06379585	0.10687522	1	3495	tags=44%, list=18%, signal=54%
GOBP_VITAMIN_D_METABOLIC_PROCESS	GOBP_VITAMIN_D_METABOLIC_PROCESS		16	-0.5418789	-1.4282471	0.0699187	0.10732158	1	5589	tags=69%, list=29%, signal=97%
GOBP_CELLULAR_RESPONSE_TO_STEROID_HORMONE_STIMULUS	GOBP_CELLULAR_RESPONSE_TO_STEROID_HORMONE_STIMULUS		172	-0.3506243	-1.4279593	0.003614458	0.10748822	1	5546	tags=37%, list=29%, signal=52%
GOBP_HEPATICOBILIARY_SYSTEM_DEVELOPMENT	GOBP_HEPATICOBILIARY_SYSTEM_DEVELOPMENT		138	-0.36425102	-1.4274919	0.009937888	0.107803285	1	4331	tags=33%, list=22%, signal=43%
GOBP_NEGATIVE_REGULATION_OF_INTRACELLULAR_STEROID_HORMONE_RECEPTOR_SIGNALING_PATHWAY	GOBP_NEGATIVE_REGULATION_OF_INTRACELLULAR_STEROID_HORMONE_RECEPTOR_SIGNALING_PATHWAY		38	-0.45043588	-1.427074	0.048850574	0.10810381	1	4514	tags=39%, list=23%, signal=51%
GOBP_CELLULAR_RESPONSE_TO_UNFOLDED_PROTEIN	GOBP_CELLULAR_RESPONSE_TO_UNFOLDED_PROTEIN		80	-0.39157766	-1.4267823	0.022309711	0.108275644	1	6468	tags=55%, list=34%, signal=82%
GOBP_MODULATION_BY_HOST_OF_SYMBIONT_PROCESS	GOBP_MODULATION_BY_HOST_OF_SYMBIONT_PROCESS		81	-0.38829258	-1.4265916	0.02254642	0.10835191	1	5182	tags=41%, list=27%, signal=55%
GOBP_LEARNING	GOBP_LEARNING		189	-0.34780085	-1.4263232	0.004825091	0.10850249	1	6134	tags=43%, list=32%, signal=63%
GOBP_POSITIVE_REGULATION_OF_TYPE_I_INTERFERON_MEDIATED_SIGNALING_PATHWAY	GOBP_POSITIVE_REGULATION_OF_TYPE_I_INTERFERON_MEDIATED_SIGNALING_PATHWAY		20	-0.5080799	-1.4262611	0.06334842	0.10846241	1	2911	tags=35%, list=15%, signal=41%
GOBP_EXPLORATION_BEHAVIOR	GOBP_EXPLORATION_BEHAVIOR		41	-0.4345692	-1.4253916	0.04719764	0.109110974	1	1912	tags=24%, list=10%, signal=27%
GOBP_LYMPH_VESSEL_DEVELOPMENT	GOBP_LYMPH_VESSEL_DEVELOPMENT		32	-0.46406177	-1.4253584	0.06554878	0.10904853	1	5604	tags=56%, list=29%, signal=79%
GOBP_POSITIVE_REGULATION_OF_PROTEIN_SECRETION	GOBP_POSITIVE_REGULATION_OF_PROTEIN_SECRETION		176	-0.35154033	-1.4252977	0.004700352	0.109016664	1	3956	tags=28%, list=21%, signal=35%
GOBP_REGULATION_OF_BMP_SIGNALING_PATHWAY	GOBP_REGULATION_OF_BMP_SIGNALING_PATHWAY		103	-0.3763053	-1.4251969	0.022280471	0.10901876	1	3692	tags=28%, list=19%, signal=35%
GOBP_DNA_METHYLATION_DEPENDENT_HETEROCHROMATIN_FORMATION	GOBP_DNA_METHYLATION_DEPENDENT_HETEROCHROMATIN_FORMATION		31	-0.46561572	-1.4248312	0.054054055	0.10924557	1	6484	tags=52%, list=34%, signal=78%
GOBP_CEREBELLAR_PURKINJE_CELL_LAYER_DEVELOPMENT	GOBP_CEREBELLAR_PURKINJE_CELL_LAYER_DEVELOPMENT		38	-0.4486211	-1.4245205	0.04066265	0.109415226	1	3582	tags=39%, list=19%, signal=48%
GOBP_ANATOMICAL_STRUCTURE_MATURATION	GOBP_ANATOMICAL_STRUCTURE_MATURATION		297	-0.33685076	-1.4235439	0.004514673	0.110119335	1	4587	tags=31%, list=24%, signal=40%
GOBP_VASCULAR_WOUND_HEALING	GOBP_VASCULAR_WOUND_HEALING		18	-0.5238461	-1.4234841	0.07608695	0.11008762	1	3050	tags=39%, list=16%, signal=46%
GOBP_REGULATION_OF_LAMELLIPODIUM_ORGANIZATION	GOBP_REGULATION_OF_LAMELLIPODIUM_ORGANIZATION		51	-0.41571176	-1.4233415	0.04486252	0.110124946	1	5660	tags=51%, list=29%, signal=72%
GOBP_TELENCEPHALON_DEVELOPMENT	GOBP_TELENCEPHALON_DEVELOPMENT		261	-0.33681148	-1.4230554	0.004474273	0.11027662	1	3791	tags=27%, list=20%, signal=33%
GOBP_REGULATION_OF_PROTEIN_ACETYLATION	GOBP_REGULATION_OF_PROTEIN_ACETYLATION		43	-0.43318692	-1.4229349	0.04055944	0.11029948	1	6297	tags=49%, list=33%, signal=72%
GOBP_RESPONSE_TO_UNFOLDED_PROTEIN	GOBP_RESPONSE_TO_UNFOLDED_PROTEIN		109	-0.3744513	-1.4229321	0.020565553	0.11021024	1	6224	tags=48%, list=32%, signal=70%
GOBP_VIRAL_LIFE_CYCLE	GOBP_VIRAL_LIFE_CYCLE		241	-0.34251264	-1.4225125	0.006904488	0.11047541	1	5030	tags=40%, list=26%, signal=53%
GOBP_GLAND_MORPHOGENESIS	GOBP_GLAND_MORPHOGENESIS		154	-0.35357073	-1.4220285	0.011166253	0.11078418	1	4270	tags=32%, list=22%, signal=41%
GOBP_FOREBRAIN_CELL_MIGRATION	GOBP_FOREBRAIN_CELL_MIGRATION		69	-0.3987092	-1.421629	0.026737968	0.111041605	1	4514	tags=33%, list=23%, signal=43%
GOBP_NEGATIVE_REGULATION_OF_SPROUTING_ANGIOGENESIS	GOBP_NEGATIVE_REGULATION_OF_SPROUTING_ANGIOGENESIS		15	-0.55442035	-1.4214544	0.07175572	0.11109384	1	2282	tags=27%, list=12%, signal=30%
GOBP_REGULATION_OF_BLOOD_PRESSURE	GOBP_REGULATION_OF_BLOOD_PRESSURE		210	-0.3445852	-1.4213998	0.00820633	0.11104279	1	4821	tags=34%, list=25%, signal=45%
GOBP_RESPONSE_TO_DOPAMINE	GOBP_RESPONSE_TO_DOPAMINE		49	-0.42265725	-1.4209421	0.03930131	0.11130792	1	5341	tags=41%, list=28%, signal=56%
GOBP_REGULATION_OF_CARBOHYDRATE_CATABOLIC_PROCESS	GOBP_REGULATION_OF_CARBOHYDRATE_CATABOLIC_PROCESS		70	-0.3974851	-1.4208864	0.035961274	0.111267045	1	4374	tags=30%, list=23%, signal=39%
GOBP_PHOSPHOLIPID_DEPHOSPHORYLATION	GOBP_PHOSPHOLIPID_DEPHOSPHORYLATION		40	-0.4343571	-1.4203867	0.046062406	0.11160342	1	6119	tags=55%, list=32%, signal=80%
GOBP_REGULATION_OF_ACTIN_FILAMENT_LENGTH	GOBP_REGULATION_OF_ACTIN_FILAMENT_LENGTH		162	-0.35265937	-1.4198242	0.009852217	0.11199661	1	4658	tags=38%, list=24%, signal=50%
GOBP_PEPTIDE_TRANSPORT	GOBP_PEPTIDE_TRANSPORT		325	-0.33381435	-1.419497	0	0.11219654	1	4120	tags=27%, list=21%, signal=34%
GOBP_SINGLE_STRANDED_VIRAL_RNA_REPLICATION_VIA_DOUBLE_STRANDED_DNA_INTERMEDIATE	GOBP_SINGLE_STRANDED_VIRAL_RNA_REPLICATION_VIA_DOUBLE_STRANDED_DNA_INTERMEDIATE		15	-0.54746425	-1.4190222	0.059011165	0.11249899	1	3196	tags=33%, list=17%, signal=40%
GOBP_POSITIVE_REGULATION_OF_TYPE_2_IMMUNE_RESPONSE	GOBP_POSITIVE_REGULATION_OF_TYPE_2_IMMUNE_RESPONSE		18	-0.523719	-1.4188886	0.070866145	0.11253301	1	4028	tags=61%, list=21%, signal=77%
GOBP_AMYLOID_BETA_CLEARANCE	GOBP_AMYLOID_BETA_CLEARANCE		37	-0.44655824	-1.4184562	0.04918033	0.112781316	1	4101	tags=51%, list=21%, signal=65%
GOBP_HISTONE_MODIFICATION	GOBP_HISTONE_MODIFICATION		161	-0.34995097	-1.4182078	0.013613861	0.11291548	1	6297	tags=43%, list=33%, signal=64%
GOBP_POSITIVE_REGULATION_OF_INTERFERON_BETA_PRODUCTION	GOBP_POSITIVE_REGULATION_OF_INTERFERON_BETA_PRODUCTION		49	-0.41931072	-1.4176971	0.04621849	0.113284945	1	3043	tags=35%, list=16%, signal=41%
GOBP_REGULATION_OF_NEURON_APOPTOTIC_PROCESS	GOBP_REGULATION_OF_NEURON_APOPTOTIC_PROCESS		308	-0.33094972	-1.4174079	0.002242153	0.11342734	1	3642	tags=28%, list=19%, signal=33%
GOBP_PHOSPHATIDYLINOSITOL_PHOSPHATE_BIOSYNTHETIC_PROCESS	GOBP_PHOSPHATIDYLINOSITOL_PHOSPHATE_BIOSYNTHETIC_PROCESS		51	-0.41379896	-1.4173989	0.02894356	0.1133433	1	4165	tags=35%, list=22%, signal=45%
GOBP_REGULATION_OF_ENDOPLASMIC_RETICULUM_STRESS_INDUCED_INTRINSIC_APOPTOTIC_SIGNALING_PATHWAY	GOBP_REGULATION_OF_ENDOPLASMIC_RETICULUM_STRESS_INDUCED_INTRINSIC_APOPTOTIC_SIGNALING_PATHWAY		30	-0.46120352	-1.417029	0.06051437	0.11356011	1	3366	tags=37%, list=17%, signal=44%
GOBP_COGNITION	GOBP_COGNITION		361	-0.33095953	-1.4169235	0.003293084	0.113559544	1	6058	tags=43%, list=31%, signal=62%
GOBP_POSITIVE_REGULATION_OF_GLYCOLYTIC_PROCESS	GOBP_POSITIVE_REGULATION_OF_GLYCOLYTIC_PROCESS		26	-0.47527498	-1.4166032	0.059748426	0.11375566	1	4101	tags=31%, list=21%, signal=39%
GOBP_ZYMOGEN_ACTIVATION	GOBP_ZYMOGEN_ACTIVATION		64	-0.3974465	-1.4159596	0.036585364	0.114217564	1	3188	tags=31%, list=17%, signal=37%
GOBP_LUNG_ALVEOLUS_DEVELOPMENT	GOBP_LUNG_ALVEOLUS_DEVELOPMENT		64	-0.40084636	-1.4158138	0.048158642	0.11423772	1	3028	tags=30%, list=16%, signal=35%
GOBP_NERVE_DEVELOPMENT	GOBP_NERVE_DEVELOPMENT		96	-0.37680936	-1.4151351	0.029677419	0.11473133	1	3540	tags=29%, list=18%, signal=36%
GOBP_MITOCHONDRIAL_GENOME_MAINTENANCE	GOBP_MITOCHONDRIAL_GENOME_MAINTENANCE		36	-0.44795907	-1.4149914	0.04172662	0.11475869	1	5221	tags=50%, list=27%, signal=68%
GOBP_REGULATION_OF_GLYCOPROTEIN_METABOLIC_PROCESS	GOBP_REGULATION_OF_GLYCOPROTEIN_METABOLIC_PROCESS		48	-0.4217169	-1.414952	0.040172167	0.11469813	1	5974	tags=52%, list=31%, signal=75%
GOBP_NEURAL_NUCLEUS_DEVELOPMENT	GOBP_NEURAL_NUCLEUS_DEVELOPMENT		25	-0.48503187	-1.414505	0.06	0.114971675	1	3867	tags=40%, list=20%, signal=50%
GOBP_REGULATION_OF_DEPHOSPHORYLATION	GOBP_REGULATION_OF_DEPHOSPHORYLATION		122	-0.3623424	-1.4144659	0.015665796	0.11492205	1	4566	tags=36%, list=24%, signal=47%
GOBP_CELLULAR_RESPONSE_TO_ACID_CHEMICAL	GOBP_CELLULAR_RESPONSE_TO_ACID_CHEMICAL		86	-0.38075262	-1.4141213	0.030178327	0.115114205	1	4548	tags=36%, list=24%, signal=47%
GOBP_REGULATION_OF_PROTEIN_CONTAINING_COMPLEX_DISASSEMBLY	GOBP_REGULATION_OF_PROTEIN_CONTAINING_COMPLEX_DISASSEMBLY		133	-0.35919446	-1.4136474	0.018137848	0.11544469	1	5906	tags=44%, list=31%, signal=64%
GOBP_RESPONSE_TO_ENDOPLASMIC_RETICULUM_STRESS	GOBP_RESPONSE_TO_ENDOPLASMIC_RETICULUM_STRESS		257	-0.33461604	-1.4134415	0.001133787	0.11553662	1	4476	tags=32%, list=23%, signal=41%
GOBP_NEGATIVE_REGULATION_OF_SMALL_GTPASE_MEDIATED_SIGNAL_TRANSDUCTION	GOBP_NEGATIVE_REGULATION_OF_SMALL_GTPASE_MEDIATED_SIGNAL_TRANSDUCTION		61	-0.39576948	-1.4133601	0.032531824	0.11551609	1	2905	tags=28%, list=15%, signal=33%
GOBP_POSTSYNAPSE_TO_NUCLEUS_SIGNALING_PATHWAY	GOBP_POSTSYNAPSE_TO_NUCLEUS_SIGNALING_PATHWAY		16	-0.5361158	-1.4132091	0.06319115	0.1155397	1	5663	tags=69%, list=29%, signal=97%
GOBP_STARTLE_RESPONSE	GOBP_STARTLE_RESPONSE		39	-0.4405184	-1.412706	0.051775146	0.115875185	1	6333	tags=46%, list=33%, signal=69%
GOBP_NUCLEAR_MIGRATION	GOBP_NUCLEAR_MIGRATION		33	-0.45432496	-1.4118989	0.04906205	0.116503716	1	4869	tags=39%, list=25%, signal=53%
GOBP_ANDROGEN_RECEPTOR_SIGNALING_PATHWAY	GOBP_ANDROGEN_RECEPTOR_SIGNALING_PATHWAY		41	-0.4353787	-1.4118876	0.039244186	0.11641935	1	6057	tags=49%, list=31%, signal=71%
GOBP_POSITIVE_REGULATION_OF_PEPTIDASE_ACTIVITY	GOBP_POSITIVE_REGULATION_OF_PEPTIDASE_ACTIVITY		185	-0.34936368	-1.4117773	0.011862396	0.11644031	1	3050	tags=28%, list=16%, signal=33%
GOBP_POSTSYNAPTIC_DENSITY_ORGANIZATION	GOBP_POSTSYNAPTIC_DENSITY_ORGANIZATION		45	-0.41996244	-1.4117582	0.0626741	0.11636434	1	6111	tags=51%, list=32%, signal=75%
GOBP_POSITIVE_REGULATION_OF_NEUROGENESIS	GOBP_POSITIVE_REGULATION_OF_NEUROGENESIS		316	-0.33171892	-1.4117438	0.001096491	0.11628214	1	4189	tags=29%, list=22%, signal=37%
GOBP_PROTEIN_K63_LINKED_UBIQUITINATION	GOBP_PROTEIN_K63_LINKED_UBIQUITINATION		66	-0.4024006	-1.4112158	0.025459688	0.1166239	1	4024	tags=33%, list=21%, signal=42%
GOBP_NEGATIVE_REGULATION_OF_VIRAL_INDUCED_CYTOPLASMIC_PATTERN_RECOGNITION_RECEPTOR_SIGNALING_PATHWAY	GOBP_NEGATIVE_REGULATION_OF_VIRAL_INDUCED_CYTOPLASMIC_PATTERN_RECOGNITION_RECEPTOR_SIGNALING_PATHWAY		37	-0.44861835	-1.4111403	0.05891473	0.116602704	1	4760	tags=49%, list=25%, signal=64%
GOBP_POSITIVE_REGULATION_OF_AUTOPHAGY_OF_MITOCHONDRION	GOBP_POSITIVE_REGULATION_OF_AUTOPHAGY_OF_MITOCHONDRION		15	-0.54174477	-1.4108996	0.07436709	0.116719194	1	2284	tags=33%, list=12%, signal=38%
GOBP_DETERMINATION_OF_ADULT_LIFESPAN	GOBP_DETERMINATION_OF_ADULT_LIFESPAN		49	-0.4202271	-1.4108435	0.049773756	0.11667792	1	3211	tags=29%, list=17%, signal=34%
GOBP_REGULATION_OF_CELL_SUBSTRATE_JUNCTION_ORGANIZATION	GOBP_REGULATION_OF_CELL_SUBSTRATE_JUNCTION_ORGANIZATION		69	-0.39294642	-1.4106753	0.031767957	0.11673877	1	3956	tags=39%, list=21%, signal=49%
GOBP_NEGATIVE_REGULATION_OF_NITRIC_OXIDE_METABOLIC_PROCESS	GOBP_NEGATIVE_REGULATION_OF_NITRIC_OXIDE_METABOLIC_PROCESS		19	-0.51773953	-1.4101679	0.08346457	0.117110275	1	2872	tags=42%, list=15%, signal=49%
GOBP_NEGATIVE_REGULATION_OF_B_CELL_APOPTOTIC_PROCESS	GOBP_NEGATIVE_REGULATION_OF_B_CELL_APOPTOTIC_PROCESS		16	-0.5376524	-1.4101489	0.07861635	0.11703612	1	3208	tags=44%, list=17%, signal=52%
GOBP_CELL_CELL_SIGNALING_INVOLVED_IN_CARDIAC_CONDUCTION	GOBP_CELL_CELL_SIGNALING_INVOLVED_IN_CARDIAC_CONDUCTION		27	-0.47857264	-1.4096682	0.06456456	0.11737459	1	1503	tags=26%, list=8%, signal=28%
GOBP_AXONAL_FASCICULATION	GOBP_AXONAL_FASCICULATION		24	-0.48437276	-1.409423	0.070853464	0.117511846	1	2553	tags=25%, list=13%, signal=29%
GOBP_REGULATION_OF_SKELETAL_MUSCLE_ADAPTATION	GOBP_REGULATION_OF_SKELETAL_MUSCLE_ADAPTATION		15	-0.550046	-1.4092119	0.08199357	0.11759809	1	7093	tags=67%, list=37%, signal=105%
GOBP_CELL_DIFFERENTIATION_INVOLVED_IN_KIDNEY_DEVELOPMENT	GOBP_CELL_DIFFERENTIATION_INVOLVED_IN_KIDNEY_DEVELOPMENT		50	-0.42306146	-1.4091929	0.05007364	0.11752739	1	6037	tags=50%, list=31%, signal=73%
GOBP_POSITIVE_CHEMOTAXIS	GOBP_POSITIVE_CHEMOTAXIS		45	-0.42377713	-1.4088905	0.05	0.11768971	1	5377	tags=44%, list=28%, signal=61%
GOBP_NEGATIVE_REGULATION_OF_TELOMERE_MAINTENANCE_VIA_TELOMERE_LENGTHENING	GOBP_NEGATIVE_REGULATION_OF_TELOMERE_MAINTENANCE_VIA_TELOMERE_LENGTHENING		26	-0.4802621	-1.408425	0.08575804	0.11802608	1	6365	tags=54%, list=33%, signal=80%
GOBP_NEGATIVE_REGULATION_OF_ACTIN_FILAMENT_POLYMERIZATION	GOBP_NEGATIVE_REGULATION_OF_ACTIN_FILAMENT_POLYMERIZATION		66	-0.39303446	-1.4081504	0.03536068	0.11819034	1	6911	tags=59%, list=36%, signal=92%
GOBP_PROTEIN_LOCALIZATION_TO_EXTRACELLULAR_REGION	GOBP_PROTEIN_LOCALIZATION_TO_EXTRACELLULAR_REGION		416	-0.32350016	-1.408098	0.002162162	0.11813747	1	4238	tags=28%, list=22%, signal=35%
GOBP_CD40_SIGNALING_PATHWAY	GOBP_CD40_SIGNALING_PATHWAY		17	-0.5317483	-1.4079752	0.06666667	0.11818124	1	4231	tags=59%, list=22%, signal=75%
GOBP_REGULATION_OF_SHORT_TERM_NEURONAL_SYNAPTIC_PLASTICITY	GOBP_REGULATION_OF_SHORT_TERM_NEURONAL_SYNAPTIC_PLASTICITY		21	-0.5019277	-1.4079534	0.062215477	0.11810866	1	4435	tags=38%, list=23%, signal=49%
GOBP_REGULATION_OF_VIRAL_LIFE_CYCLE	GOBP_REGULATION_OF_VIRAL_LIFE_CYCLE		147	-0.35263857	-1.4072213	0.014616322	0.11872275	1	4028	tags=35%, list=21%, signal=44%
GOBP_SEMI_LUNAR_VALVE_DEVELOPMENT	GOBP_SEMI_LUNAR_VALVE_DEVELOPMENT		40	-0.42807853	-1.4068972	0.06330935	0.1189156	1	4514	tags=35%, list=23%, signal=46%
GOBP_POSITIVE_REGULATION_OF_SYNAPTIC_VESICLE_RECYCLING	GOBP_POSITIVE_REGULATION_OF_SYNAPTIC_VESICLE_RECYCLING		17	-0.52523744	-1.4060798	0.07210031	0.11956395	1	2960	tags=35%, list=15%, signal=42%
GOBP_AXON_EXTENSION	GOBP_AXON_EXTENSION		141	-0.35385078	-1.405733	0.019753087	0.11978446	1	4276	tags=31%, list=22%, signal=40%
GOBP_REGULATION_OF_INTRACELLULAR_ESTROGEN_RECEPTOR_SIGNALING_PATHWAY	GOBP_REGULATION_OF_INTRACELLULAR_ESTROGEN_RECEPTOR_SIGNALING_PATHWAY		36	-0.44475046	-1.4055853	0.052708637	0.11985284	1	4662	tags=42%, list=24%, signal=55%
GOBP_REGULATION_OF_PEPTIDYL_LYSINE_ACETYLATION	GOBP_REGULATION_OF_PEPTIDYL_LYSINE_ACETYLATION		32	-0.450832	-1.4055543	0.057228915	0.11979995	1	6297	tags=53%, list=33%, signal=79%
GOBP_RESPONSE_TO_TOPOLOGICALLY_INCORRECT_PROTEIN	GOBP_RESPONSE_TO_TOPOLOGICALLY_INCORRECT_PROTEIN		132	-0.36034247	-1.404825	0.009925558	0.12031952	1	6224	tags=46%, list=32%, signal=68%
GOBP_NEGATIVE_REGULATION_OF_NEURON_APOPTOTIC_PROCESS	GOBP_NEGATIVE_REGULATION_OF_NEURON_APOPTOTIC_PROCESS		211	-0.33969355	-1.4046098	0.005875441	0.120422125	1	3642	tags=27%, list=19%, signal=34%
GOBP_SECRETORY_GRANULE_ORGANIZATION	GOBP_SECRETORY_GRANULE_ORGANIZATION		65	-0.39491922	-1.403021	0.039295394	0.12182607	1	6524	tags=55%, list=34%, signal=83%
GOBP_HINDBRAIN_DEVELOPMENT	GOBP_HINDBRAIN_DEVELOPMENT		174	-0.34897897	-1.4020969	0.014687883	0.12256097	1	3867	tags=26%, list=20%, signal=33%
GOBP_MITOCHONDRIAL_DNA_METABOLIC_PROCESS	GOBP_MITOCHONDRIAL_DNA_METABOLIC_PROCESS		26	-0.46845517	-1.4017783	0.058637083	0.12275386	1	5221	tags=50%, list=27%, signal=68%
GOBP_HISTONE_METHYLATION	GOBP_HISTONE_METHYLATION		54	-0.40812004	-1.4016203	0.049586777	0.12281606	1	6275	tags=48%, list=33%, signal=71%
GOBP_RESPONSE_TO_HYDROGEN_PEROXIDE	GOBP_RESPONSE_TO_HYDROGEN_PEROXIDE		91	-0.37644857	-1.4008292	0.02734375	0.12347327	1	4807	tags=43%, list=25%, signal=57%
GOBP_FILOPODIUM_ASSEMBLY	GOBP_FILOPODIUM_ASSEMBLY		76	-0.39099157	-1.4007336	0.028263796	0.123471275	1	3956	tags=37%, list=21%, signal=46%
GOBP_VIRAL_GENOME_REPLICATION	GOBP_VIRAL_GENOME_REPLICATION		117	-0.36191523	-1.4007121	0.021303259	0.12339181	1	6184	tags=51%, list=32%, signal=75%
GOBP_NEGATIVE_REGULATION_OF_PROTEIN_MODIFICATION_PROCESS	GOBP_NEGATIVE_REGULATION_OF_PROTEIN_MODIFICATION_PROCESS		459	-0.32003266	-1.4003739	0.002150538	0.12363382	1	3317	tags=25%, list=17%, signal=30%
GOBP_REGULATION_OF_SYNAPTIC_VESICLE_EXOCYTOSIS	GOBP_REGULATION_OF_SYNAPTIC_VESICLE_EXOCYTOSIS		59	-0.40481347	-1.4002398	0.039017342	0.1236613	1	4519	tags=41%, list=23%, signal=53%
GOBP_RETINA_DEVELOPMENT_IN_CAMERA_TYPE_EYE	GOBP_RETINA_DEVELOPMENT_IN_CAMERA_TYPE_EYE		168	-0.34565765	-1.4001551	0.01543943	0.12363613	1	4821	tags=32%, list=25%, signal=42%
GOBP_GLIAL_CELL_PROLIFERATION	GOBP_GLIAL_CELL_PROLIFERATION		79	-0.3802287	-1.398702	0.03398693	0.1249319	1	6111	tags=48%, list=32%, signal=70%
GOBP_NEUROBLAST_PROLIFERATION	GOBP_NEUROBLAST_PROLIFERATION		96	-0.36816055	-1.3982707	0.017834395	0.12526836	1	2394	tags=20%, list=12%, signal=22%
GOBP_REGULATION_OF_BLOOD_VESSEL_ENDOTHELIAL_CELL_MIGRATION	GOBP_REGULATION_OF_BLOOD_VESSEL_ENDOTHELIAL_CELL_MIGRATION		94	-0.3712825	-1.3981394	0.02108037	0.12528028	1	3534	tags=33%, list=18%, signal=40%
GOBP_NEGATIVE_REGULATION_OF_GLUCOSE_IMPORT	GOBP_NEGATIVE_REGULATION_OF_GLUCOSE_IMPORT		21	-0.48620352	-1.3981025	0.08742331	0.12521322	1	5737	tags=52%, list=30%, signal=74%
GOBP_REGULATION_OF_DNA_BINDING	GOBP_REGULATION_OF_DNA_BINDING		119	-0.36415774	-1.398037	0.02389937	0.12517546	1	4560	tags=34%, list=24%, signal=44%
GOBP_CENTRAL_NERVOUS_SYSTEM_NEURON_AXONOGENESIS	GOBP_CENTRAL_NERVOUS_SYSTEM_NEURON_AXONOGENESIS		43	-0.4314894	-1.3978215	0.05451937	0.12527141	1	2123	tags=28%, list=11%, signal=31%
GOBP_REGULATION_OF_INTEGRIN_ACTIVATION	GOBP_REGULATION_OF_INTEGRIN_ACTIVATION		18	-0.5119911	-1.3971244	0.078341015	0.12583607	1	1453	tags=22%, list=8%, signal=24%
GOBP_DENTATE_GYRUS_DEVELOPMENT	GOBP_DENTATE_GYRUS_DEVELOPMENT		25	-0.47671244	-1.3966578	0.07078313	0.12614524	1	4239	tags=40%, list=22%, signal=51%
GOBP_RESPONSE_TO_MUSCLE_ACTIVITY	GOBP_RESPONSE_TO_MUSCLE_ACTIVITY		15	-0.53360415	-1.396201	0.085209005	0.12650625	1	5144	tags=40%, list=27%, signal=55%
GOBP_SYNAPTIC_VESICLE_EXOCYTOSIS	GOBP_SYNAPTIC_VESICLE_EXOCYTOSIS		114	-0.3636358	-1.3961596	0.02843016	0.12643859	1	4650	tags=37%, list=24%, signal=48%
GOBP_POSITIVE_REGULATION_OF_ADENYLATE_CYCLASE_ACTIVITY	GOBP_POSITIVE_REGULATION_OF_ADENYLATE_CYCLASE_ACTIVITY		30	-0.45055255	-1.3960994	0.076246336	0.12640537	1	3764	tags=37%, list=20%, signal=45%
GOBP_CLATHRIN_COAT_ASSEMBLY	GOBP_CLATHRIN_COAT_ASSEMBLY		19	-0.51028687	-1.3957412	0.060606062	0.1266401	1	1947	tags=42%, list=10%, signal=47%
GOBP_PROTEIN_LOCALIZATION_TO_MICROTUBULE_ORGANIZING_CENTER	GOBP_PROTEIN_LOCALIZATION_TO_MICROTUBULE_ORGANIZING_CENTER		37	-0.43746388	-1.3955743	0.0453125	0.12671316	1	5813	tags=49%, list=30%, signal=70%
GOBP_POSITIVE_REGULATION_OF_PEPTIDYL_THREONINE_PHOSPHORYLATION	GOBP_POSITIVE_REGULATION_OF_PEPTIDYL_THREONINE_PHOSPHORYLATION		31	-0.45824772	-1.3954133	0.06231454	0.12679078	1	4169	tags=35%, list=22%, signal=45%
GOBP_POSITIVE_REGULATION_OF_DEPHOSPHORYLATION	GOBP_POSITIVE_REGULATION_OF_DEPHOSPHORYLATION		59	-0.39630848	-1.394747	0.038727526	0.12733056	1	4472	tags=42%, list=23%, signal=55%
GOBP_CARDIAC_CHAMBER_DEVELOPMENT	GOBP_CARDIAC_CHAMBER_DEVELOPMENT		191	-0.34166157	-1.393708	0.004756243	0.12820272	1	5763	tags=38%, list=30%, signal=53%
GOBP_INTERNAL_PROTEIN_AMINO_ACID_ACETYLATION	GOBP_INTERNAL_PROTEIN_AMINO_ACID_ACETYLATION		68	-0.3881021	-1.3936728	0.033240996	0.12814276	1	6297	tags=49%, list=33%, signal=72%
GOBP_TOR_SIGNALING	GOBP_TOR_SIGNALING		173	-0.34171072	-1.3935839	0.008515815	0.12813123	1	6359	tags=41%, list=33%, signal=61%
GOBP_REGULATION_OF_COAGULATION	GOBP_REGULATION_OF_COAGULATION		68	-0.39281845	-1.3934988	0.04229195	0.12811193	1	2246	tags=25%, list=12%, signal=28%
GOBP_INOSITOL_TRISPHOSPHATE_METABOLIC_PROCESS	GOBP_INOSITOL_TRISPHOSPHATE_METABOLIC_PROCESS		18	-0.515048	-1.3930233	0.09174312	0.12845427	1	3559	tags=50%, list=18%, signal=61%
GOBP_POSITIVE_REGULATION_OF_EMBRYONIC_DEVELOPMENT	GOBP_POSITIVE_REGULATION_OF_EMBRYONIC_DEVELOPMENT		24	-0.486151	-1.3929598	0.088709675	0.12841365	1	2758	tags=33%, list=14%, signal=39%
GOBP_NEGATIVE_REGULATION_OF_CELLULAR_RESPONSE_TO_HYPOXIA	GOBP_NEGATIVE_REGULATION_OF_CELLULAR_RESPONSE_TO_HYPOXIA		18	-0.5174597	-1.3923086	0.079617836	0.12893015	1	5892	tags=67%, list=31%, signal=96%
GOBP_INHIBITORY_SYNAPSE_ASSEMBLY	GOBP_INHIBITORY_SYNAPSE_ASSEMBLY		20	-0.5051337	-1.391803	0.0754717	0.12929365	1	4548	tags=40%, list=24%, signal=52%
GOBP_BONE_GROWTH	GOBP_BONE_GROWTH		38	-0.43474638	-1.3914924	0.06505295	0.12949196	1	5773	tags=47%, list=30%, signal=67%
GOBP_RESPONSE_TO_TYPE_I_INTERFERON	GOBP_RESPONSE_TO_TYPE_I_INTERFERON		69	-0.39053893	-1.3895905	0.04172462	0.13120936	1	2966	tags=33%, list=15%, signal=39%
GOBP_REGULATION_OF_RESPIRATORY_BURST	GOBP_REGULATION_OF_RESPIRATORY_BURST		16	-0.5362965	-1.3893551	0.093059935	0.13134216	1	4101	tags=63%, list=21%, signal=79%
GOBP_CALCIUM_ION_REGULATED_EXOCYTOSIS	GOBP_CALCIUM_ION_REGULATED_EXOCYTOSIS		76	-0.37857157	-1.3888865	0.03728362	0.13169225	1	2662	tags=24%, list=14%, signal=27%
GOBP_POSITIVE_REGULATION_OF_SECRETION	GOBP_POSITIVE_REGULATION_OF_SECRETION		396	-0.31781214	-1.3885823	0.002166847	0.1318871	1	4267	tags=28%, list=22%, signal=35%
GOBP_REGULATION_OF_VOLTAGE_GATED_CALCIUM_CHANNEL_ACTIVITY	GOBP_REGULATION_OF_VOLTAGE_GATED_CALCIUM_CHANNEL_ACTIVITY		43	-0.427699	-1.387882	0.05676856	0.13249221	1	5366	tags=42%, list=28%, signal=58%
GOBP_REGULATION_OF_RECEPTOR_INTERNALIZATION	GOBP_REGULATION_OF_RECEPTOR_INTERNALIZATION		83	-0.38101846	-1.3878127	0.038666666	0.13245735	1	4982	tags=41%, list=26%, signal=55%
GOBP_NEGATIVE_REGULATION_OF_SUPRAMOLECULAR_FIBER_ORGANIZATION	GOBP_NEGATIVE_REGULATION_OF_SUPRAMOLECULAR_FIBER_ORGANIZATION		175	-0.34016007	-1.3876154	0.014492754	0.13255398	1	4409	tags=35%, list=23%, signal=45%
GOBP_REGULATION_OF_PROTEIN_SECRETION	GOBP_REGULATION_OF_PROTEIN_SECRETION		312	-0.32272637	-1.3869009	0.00220022	0.13317135	1	4218	tags=28%, list=22%, signal=35%
GOBP_FATTY_ACID_DERIVATIVE_CATABOLIC_PROCESS	GOBP_FATTY_ACID_DERIVATIVE_CATABOLIC_PROCESS		19	-0.50037175	-1.3866663	0.095454544	0.13330634	1	2169	tags=16%, list=11%, signal=18%
GOBP_G_PROTEIN_COUPLED_RECEPTOR_SIGNALING_PATHWAY_COUPLED_TO_CYCLIC_NUCLEOTIDE_SECOND_MESSENGER	GOBP_G_PROTEIN_COUPLED_RECEPTOR_SIGNALING_PATHWAY_COUPLED_TO_CYCLIC_NUCLEOTIDE_SECOND_MESSENGER		31	-0.4554021	-1.3866442	0.062402494	0.13322955	1	5103	tags=42%, list=26%, signal=57%
GOBP_NEURON_PROJECTION_EXTENSION	GOBP_NEURON_PROJECTION_EXTENSION		208	-0.33459634	-1.3860918	0.006960557	0.13370425	1	4276	tags=32%, list=22%, signal=41%
GOBP_REGULATION_OF_HUMORAL_IMMUNE_RESPONSE	GOBP_REGULATION_OF_HUMORAL_IMMUNE_RESPONSE		50	-0.40306845	-1.3860242	0.047976013	0.1336808	1	3050	tags=36%, list=16%, signal=43%
GOBP_POSITIVE_REGULATION_OF_NEUROBLAST_PROLIFERATION	GOBP_POSITIVE_REGULATION_OF_NEUROBLAST_PROLIFERATION		43	-0.41695356	-1.3855946	0.052857142	0.13400988	1	3867	tags=28%, list=20%, signal=35%
GOBP_RESPIRATORY_SYSTEM_DEVELOPMENT	GOBP_RESPIRATORY_SYSTEM_DEVELOPMENT		260	-0.32934925	-1.3855833	0.004602992	0.13392152	1	5913	tags=40%, list=31%, signal=56%
GOBP_TUMOR_NECROSIS_FACTOR_MEDIATED_SIGNALING_PATHWAY	GOBP_TUMOR_NECROSIS_FACTOR_MEDIATED_SIGNALING_PATHWAY		81	-0.37390703	-1.385527	0.04223433	0.13387994	1	3735	tags=33%, list=19%, signal=41%
GOBP_POSITIVE_REGULATION_OF_BINDING	GOBP_POSITIVE_REGULATION_OF_BINDING		190	-0.33639443	-1.3851643	0.007326007	0.1341083	1	4152	tags=32%, list=22%, signal=40%
GOBP_BLOOD_COAGULATION_FIBRIN_CLOT_FORMATION	GOBP_BLOOD_COAGULATION_FIBRIN_CLOT_FORMATION		15	-0.53787893	-1.3851253	0.10662359	0.13404252	1	2382	tags=33%, list=12%, signal=38%
GOBP_REGULATION_OF_DENDRITE_DEVELOPMENT	GOBP_REGULATION_OF_DENDRITE_DEVELOPMENT		140	-0.3524516	-1.3850535	0.020539153	0.13401568	1	4706	tags=34%, list=24%, signal=45%
GOBP_NEGATIVE_REGULATION_OF_CELLULAR_SENESCENCE	GOBP_NEGATIVE_REGULATION_OF_CELLULAR_SENESCENCE		24	-0.47790483	-1.3842928	0.07751938	0.13472898	1	6568	tags=54%, list=34%, signal=82%
GOBP_MRNA_POLYADENYLATION	GOBP_MRNA_POLYADENYLATION		21	-0.4951211	-1.3840754	0.073015876	0.13486072	1	8324	tags=62%, list=43%, signal=109%
GOBP_NEGATIVE_REGULATION_OF_TRANSFERASE_ACTIVITY	GOBP_NEGATIVE_REGULATION_OF_TRANSFERASE_ACTIVITY		253	-0.33013558	-1.3839716	0.005707763	0.13484018	1	3773	tags=28%, list=20%, signal=34%
GOBP_RESPONSE_TO_YEAST	GOBP_RESPONSE_TO_YEAST		16	-0.5247129	-1.3838598	0.1072	0.13485135	1	2938	tags=38%, list=15%, signal=44%
GOBP_DENDRITIC_SPINE_DEVELOPMENT	GOBP_DENDRITIC_SPINE_DEVELOPMENT		133	-0.3524771	-1.3829849	0.024783147	0.13556269	1	4170	tags=31%, list=22%, signal=39%
GOBP_GLYCOSPHINGOLIPID_BIOSYNTHETIC_PROCESS	GOBP_GLYCOSPHINGOLIPID_BIOSYNTHETIC_PROCESS		31	-0.44831276	-1.3827226	0.06616541	0.13570598	1	4117	tags=42%, list=21%, signal=53%
GOBP_POSITIVE_REGULATION_OF_TORC1_SIGNALING	GOBP_POSITIVE_REGULATION_OF_TORC1_SIGNALING		52	-0.40879405	-1.3825763	0.046376813	0.13576359	1	4762	tags=40%, list=25%, signal=53%
GOBP_REGULATION_OF_PROTEIN_POLYMERIZATION	GOBP_REGULATION_OF_PROTEIN_POLYMERIZATION		199	-0.33673596	-1.3820369	0.008111239	0.1361989	1	4277	tags=34%, list=22%, signal=43%
GOBP_NEGATIVE_REGULATION_OF_STEM_CELL_DIFFERENTIATION	GOBP_NEGATIVE_REGULATION_OF_STEM_CELL_DIFFERENTIATION		29	-0.45508233	-1.3818034	0.07748538	0.136339	1	5497	tags=48%, list=29%, signal=67%
GOBP_POSITIVE_REGULATION_OF_LAMELLIPODIUM_ORGANIZATION	GOBP_POSITIVE_REGULATION_OF_LAMELLIPODIUM_ORGANIZATION		37	-0.4335467	-1.3814939	0.06505295	0.13657452	1	5660	tags=54%, list=29%, signal=76%
GOBP_REGULATION_OF_GLUCOSE_TRANSMEMBRANE_TRANSPORT	GOBP_REGULATION_OF_GLUCOSE_TRANSMEMBRANE_TRANSPORT		86	-0.3749806	-1.3814561	0.02457956	0.1365066	1	5744	tags=45%, list=30%, signal=64%
GOBP_REGULATION_OF_BINDING	GOBP_REGULATION_OF_BINDING		391	-0.32001892	-1.3812366	0.001079914	0.13662662	1	5182	tags=36%, list=27%, signal=48%
GOBP_CELLULAR_RESPONSE_TO_HYDROGEN_PEROXIDE	GOBP_CELLULAR_RESPONSE_TO_HYDROGEN_PEROXIDE		61	-0.39443466	-1.3810046	0.043956045	0.13674401	1	2677	tags=34%, list=14%, signal=40%
GOBP_POSTSYNAPSE_ORGANIZATION	GOBP_POSTSYNAPSE_ORGANIZATION		250	-0.32873175	-1.3804353	0.005714286	0.13721243	1	4229	tags=30%, list=22%, signal=38%
GOBP_NEGATIVE_REGULATION_OF_AUTOPHAGY	GOBP_NEGATIVE_REGULATION_OF_AUTOPHAGY		79	-0.37698647	-1.3803385	0.041778974	0.137192	1	5452	tags=42%, list=28%, signal=58%
GOBP_VENTRICULAR_SEPTUM_MORPHOGENESIS	GOBP_VENTRICULAR_SEPTUM_MORPHOGENESIS		47	-0.41922742	-1.3791704	0.058739256	0.1381728	1	4252	tags=30%, list=22%, signal=38%
GOBP_ADULT_LOCOMOTORY_BEHAVIOR	GOBP_ADULT_LOCOMOTORY_BEHAVIOR		107	-0.36094302	-1.3790039	0.031168832	0.13823412	1	5446	tags=38%, list=28%, signal=53%
GOBP_VASCULAR_ENDOTHELIAL_GROWTH_FACTOR_RECEPTOR_SIGNALING_PATHWAY	GOBP_VASCULAR_ENDOTHELIAL_GROWTH_FACTOR_RECEPTOR_SIGNALING_PATHWAY		51	-0.4048004	-1.3789194	0.05652174	0.13821733	1	3804	tags=35%, list=20%, signal=44%
GOBP_NON_MOTILE_CILIUM_ASSEMBLY	GOBP_NON_MOTILE_CILIUM_ASSEMBLY		74	-0.38220558	-1.3783579	0.04453441	0.1386599	1	6473	tags=53%, list=34%, signal=79%
GOBP_MAINTENANCE_OF_SYNAPSE_STRUCTURE	GOBP_MAINTENANCE_OF_SYNAPSE_STRUCTURE		28	-0.45680973	-1.3775979	0.07004471	0.1393239	1	2380	tags=25%, list=12%, signal=28%
GOBP_MUSCLE_CELL_DIFFERENTIATION	GOBP_MUSCLE_CELL_DIFFERENTIATION		450	-0.31454048	-1.3771424	0.001048218	0.13967441	1	6073	tags=36%, list=32%, signal=51%
GOBP_REGULATION_OF_OSTEOBLAST_PROLIFERATION	GOBP_REGULATION_OF_OSTEOBLAST_PROLIFERATION		31	-0.45054755	-1.3765663	0.06784661	0.14013602	1	4710	tags=42%, list=24%, signal=55%
GOBP_MORPHOGENESIS_OF_AN_ENDOTHELIUM	GOBP_MORPHOGENESIS_OF_AN_ENDOTHELIUM		19	-0.503104	-1.3765056	0.08233533	0.1401059	1	5974	tags=68%, list=31%, signal=99%
GOBP_POSITIVE_REGULATION_OF_VACUOLE_ORGANIZATION	GOBP_POSITIVE_REGULATION_OF_VACUOLE_ORGANIZATION		24	-0.4735462	-1.3763528	0.083462134	0.14015435	1	2422	tags=33%, list=13%, signal=38%
GOBP_PRE_MIRNA_PROCESSING	GOBP_PRE_MIRNA_PROCESSING		16	-0.5295963	-1.3759987	0.108589955	0.14041777	1	3695	tags=44%, list=19%, signal=54%
GOBP_NEGATIVE_REGULATION_OF_APOPTOTIC_SIGNALING_PATHWAY	GOBP_NEGATIVE_REGULATION_OF_APOPTOTIC_SIGNALING_PATHWAY		247	-0.32896397	-1.3758992	0.011261261	0.14041275	1	4331	tags=31%, list=22%, signal=39%
GOBP_NEGATIVE_REGULATION_OF_VIRAL_GENOME_REPLICATION	GOBP_NEGATIVE_REGULATION_OF_VIRAL_GENOME_REPLICATION		54	-0.39391345	-1.3758099	0.061728396	0.14040355	1	5030	tags=50%, list=26%, signal=67%
GOBP_CRANIAL_NERVE_MORPHOGENESIS	GOBP_CRANIAL_NERVE_MORPHOGENESIS		30	-0.45209154	-1.3752509	0.05783866	0.14087103	1	3540	tags=30%, list=18%, signal=37%
GOBP_MESENCHYME_DEVELOPMENT	GOBP_MESENCHYME_DEVELOPMENT		311	-0.32184878	-1.3747958	0.004474273	0.14123909	1	3698	tags=25%, list=19%, signal=31%
GOBP_NEGATIVE_REGULATION_OF_SECRETION	GOBP_NEGATIVE_REGULATION_OF_SECRETION		204	-0.33324996	-1.3740528	0.016509434	0.14192282	1	4260	tags=31%, list=22%, signal=39%
GOBP_POSITIVE_REGULATION_OF_GLYCOPROTEIN_METABOLIC_PROCESS	GOBP_POSITIVE_REGULATION_OF_GLYCOPROTEIN_METABOLIC_PROCESS		26	-0.46226984	-1.3739823	0.08308605	0.14188993	1	5974	tags=58%, list=31%, signal=83%
GOBP_RECEPTOR_CATABOLIC_PROCESS	GOBP_RECEPTOR_CATABOLIC_PROCESS		30	-0.44874355	-1.3738167	0.08208955	0.14196537	1	5931	tags=57%, list=31%, signal=82%
GOBP_POSITIVE_REGULATION_OF_AMYLOID_BETA_FORMATION	GOBP_POSITIVE_REGULATION_OF_AMYLOID_BETA_FORMATION		20	-0.4977784	-1.3731954	0.08056872	0.14249964	1	4954	tags=65%, list=26%, signal=87%
GOBP_RECEPTOR_LOCALIZATION_TO_SYNAPSE	GOBP_RECEPTOR_LOCALIZATION_TO_SYNAPSE		86	-0.36933696	-1.3730594	0.041612484	0.14253281	1	2662	tags=24%, list=14%, signal=28%
GOBP_TOLL_LIKE_RECEPTOR_4_SIGNALING_PATHWAY	GOBP_TOLL_LIKE_RECEPTOR_4_SIGNALING_PATHWAY		57	-0.40412602	-1.3726131	0.046676096	0.14287245	1	4331	tags=44%, list=22%, signal=56%
GOBP_AORTIC_VALVE_DEVELOPMENT	GOBP_AORTIC_VALVE_DEVELOPMENT		34	-0.43254814	-1.3725884	0.061654136	0.14279361	1	4514	tags=38%, list=23%, signal=50%
GOBP_PROCESS_UTILIZING_AUTOPHAGIC_MECHANISM	GOBP_PROCESS_UTILIZING_AUTOPHAGIC_MECHANISM		492	-0.3135173	-1.3721496	0	0.14315823	1	5532	tags=38%, list=29%, signal=52%
GOBP_NEGATIVE_REGULATION_OF_TRANSFORMING_GROWTH_FACTOR_BETA_RECEPTOR_SIGNALING_PATHWAY	GOBP_NEGATIVE_REGULATION_OF_TRANSFORMING_GROWTH_FACTOR_BETA_RECEPTOR_SIGNALING_PATHWAY		93	-0.36810315	-1.3707798	0.028534371	0.14448248	1	5016	tags=34%, list=26%, signal=46%
GOBP_PROTEIN_POLYMERIZATION	GOBP_PROTEIN_POLYMERIZATION		273	-0.32412162	-1.3707473	0.008055236	0.14441106	1	4658	tags=35%, list=24%, signal=45%
GOBP_RECEPTOR_CLUSTERING	GOBP_RECEPTOR_CLUSTERING		76	-0.3755083	-1.3706115	0.050397877	0.1444484	1	4808	tags=33%, list=25%, signal=44%
GOBP_REGULATION_OF_WOUND_HEALING	GOBP_REGULATION_OF_WOUND_HEALING		123	-0.35478395	-1.3703598	0.029374203	0.14458573	1	3925	tags=32%, list=20%, signal=40%
GOBP_POSITIVE_REGULATION_OF_ORGANELLE_ASSEMBLY	GOBP_POSITIVE_REGULATION_OF_ORGANELLE_ASSEMBLY		85	-0.3739206	-1.3700485	0.03861518	0.14478928	1	4787	tags=39%, list=25%, signal=51%
GOBP_CARDIAC_CELL_FATE_COMMITMENT	GOBP_CARDIAC_CELL_FATE_COMMITMENT		15	-0.5342411	-1.3694206	0.08239096	0.1453301	1	2359	tags=40%, list=12%, signal=46%
GOBP_T_CELL_HOMEOSTASIS	GOBP_T_CELL_HOMEOSTASIS		54	-0.39489332	-1.3692461	0.060689654	0.14541091	1	2711	tags=33%, list=14%, signal=39%
GOBP_POSITIVE_REGULATION_OF_PROTEIN_EXPORT_FROM_NUCLEUS	GOBP_POSITIVE_REGULATION_OF_PROTEIN_EXPORT_FROM_NUCLEUS		20	-0.49297225	-1.3688698	0.09615385	0.14569587	1	5748	tags=55%, list=30%, signal=78%
GOBP_REGULATION_OF_CALCIUM_ION_TRANSMEMBRANE_TRANSPORTER_ACTIVITY	GOBP_REGULATION_OF_CALCIUM_ION_TRANSMEMBRANE_TRANSPORTER_ACTIVITY		91	-0.36926314	-1.3686242	0.036505867	0.14586039	1	4946	tags=34%, list=26%, signal=46%
GOBP_NEGATIVE_REGULATION_OF_CHEMOTAXIS	GOBP_NEGATIVE_REGULATION_OF_CHEMOTAXIS		58	-0.3931002	-1.3682638	0.048476454	0.14612462	1	2371	tags=24%, list=12%, signal=27%
GOBP_PALLIUM_DEVELOPMENT	GOBP_PALLIUM_DEVELOPMENT		172	-0.33920592	-1.3679659	0.022727273	0.1463676	1	4706	tags=31%, list=24%, signal=40%
GOBP_POLYSACCHARIDE_METABOLIC_PROCESS	GOBP_POLYSACCHARIDE_METABOLIC_PROCESS		106	-0.36033198	-1.3679618	0.04025974	0.14626455	1	5754	tags=33%, list=30%, signal=47%
GOBP_POSITIVE_REGULATION_OF_PROTEIN_POLYUBIQUITINATION	GOBP_POSITIVE_REGULATION_OF_PROTEIN_POLYUBIQUITINATION		19	-0.50288254	-1.3675017	0.10225564	0.14665896	1	6933	tags=58%, list=36%, signal=90%
GOBP_BIOLOGICAL_PROCESS_INVOLVED_IN_INTERACTION_WITH_HOST	GOBP_BIOLOGICAL_PROCESS_INVOLVED_IN_INTERACTION_WITH_HOST		156	-0.3438591	-1.3664473	0.025641026	0.14767602	1	4131	tags=33%, list=21%, signal=41%
GOBP_AUDITORY_RECEPTOR_CELL_DEVELOPMENT	GOBP_AUDITORY_RECEPTOR_CELL_DEVELOPMENT		33	-0.44167784	-1.3663692	0.08320951	0.14765185	1	2075	tags=24%, list=11%, signal=27%
GOBP_REGULATION_OF_CARBOHYDRATE_BIOSYNTHETIC_PROCESS	GOBP_REGULATION_OF_CARBOHYDRATE_BIOSYNTHETIC_PROCESS		110	-0.35817406	-1.366176	0.037227213	0.14774364	1	5310	tags=37%, list=28%, signal=51%
GOBP_POSITIVE_REGULATION_OF_OSSIFICATION	GOBP_POSITIVE_REGULATION_OF_OSSIFICATION		64	-0.3871031	-1.3661745	0.040389974	0.14763752	1	4261	tags=34%, list=22%, signal=44%
GOBP_REGULATION_OF_DENDRITE_MORPHOGENESIS	GOBP_REGULATION_OF_DENDRITE_MORPHOGENESIS		96	-0.3573035	-1.366075	0.04199475	0.14764066	1	4472	tags=31%, list=23%, signal=40%
GOBP_NEGATIVE_REGULATION_OF_TRANSMEMBRANE_RECEPTOR_PROTEIN_SERINE_THREONINE_KINASE_SIGNALING_PATHWAY	GOBP_NEGATIVE_REGULATION_OF_TRANSMEMBRANE_RECEPTOR_PROTEIN_SERINE_THREONINE_KINASE_SIGNALING_PATHWAY		144	-0.34249315	-1.3659964	0.0225	0.14761986	1	5016	tags=33%, list=26%, signal=44%
GOBP_RESPONSE_TO_ACID_CHEMICAL	GOBP_RESPONSE_TO_ACID_CHEMICAL		107	-0.35608256	-1.3654606	0.04342432	0.14809054	1	5200	tags=37%, list=27%, signal=51%
GOBP_GOLGI_ORGANIZATION	GOBP_GOLGI_ORGANIZATION		133	-0.34751347	-1.3654501	0.020460358	0.14799929	1	6120	tags=43%, list=32%, signal=62%
GOBP_CLATHRIN_DEPENDENT_ENDOCYTOSIS	GOBP_CLATHRIN_DEPENDENT_ENDOCYTOSIS		48	-0.40811253	-1.3654132	0.06901615	0.14792387	1	3994	tags=46%, list=21%, signal=58%
GOBP_ENDODERM_FORMATION	GOBP_ENDODERM_FORMATION		42	-0.4134298	-1.364812	0.06267806	0.14847457	1	2439	tags=29%, list=13%, signal=33%
GOBP_REGULATION_OF_DENDRITIC_SPINE_MAINTENANCE	GOBP_REGULATION_OF_DENDRITIC_SPINE_MAINTENANCE		15	-0.5322176	-1.3643943	0.103559874	0.14884588	1	5169	tags=53%, list=27%, signal=73%
GOBP_TOLL_LIKE_RECEPTOR_3_SIGNALING_PATHWAY	GOBP_TOLL_LIKE_RECEPTOR_3_SIGNALING_PATHWAY		31	-0.44591218	-1.3642037	0.07174888	0.1489568	1	3050	tags=48%, list=16%, signal=57%
GOBP_TRANSFORMING_GROWTH_FACTOR_BETA_PRODUCTION	GOBP_TRANSFORMING_GROWTH_FACTOR_BETA_PRODUCTION		42	-0.4040149	-1.364041	0.06921944	0.1490241	1	5509	tags=50%, list=29%, signal=70%
GOBP_MONOAMINE_TRANSPORT	GOBP_MONOAMINE_TRANSPORT		115	-0.35189927	-1.3638484	0.03611457	0.14909782	1	3412	tags=26%, list=18%, signal=32%
GOBP_CELLULAR_RESPONSE_TO_CHEMICAL_STRESS	GOBP_CELLULAR_RESPONSE_TO_CHEMICAL_STRESS		295	-0.32021865	-1.3637036	0.005630631	0.14915664	1	4560	tags=33%, list=24%, signal=43%
GOBP_COLLAGEN_ACTIVATED_SIGNALING_PATHWAY	GOBP_COLLAGEN_ACTIVATED_SIGNALING_PATHWAY		17	-0.50674844	-1.3629959	0.096875	0.14988858	1	2303	tags=47%, list=12%, signal=53%
GOBP_NEGATIVE_REGULATION_OF_CALCIUM_MEDIATED_SIGNALING	GOBP_NEGATIVE_REGULATION_OF_CALCIUM_MEDIATED_SIGNALING		22	-0.48463234	-1.3623552	0.088509314	0.15047768	1	1894	tags=23%, list=10%, signal=25%
GOBP_POSTSYNAPTIC_SIGNAL_TRANSDUCTION	GOBP_POSTSYNAPTIC_SIGNAL_TRANSDUCTION		61	-0.3907686	-1.362327	0.055788007	0.15040267	1	5994	tags=49%, list=31%, signal=71%
GOBP_ATRIAL_CARDIAC_MUSCLE_CELL_TO_AV_NODE_CELL_COMMUNICATION	GOBP_ATRIAL_CARDIAC_MUSCLE_CELL_TO_AV_NODE_CELL_COMMUNICATION		15	-0.5279495	-1.3621097	0.12199037	0.15053183	1	5217	tags=53%, list=27%, signal=73%
GOBP_RESPONSE_TO_PROGESTERONE	GOBP_RESPONSE_TO_PROGESTERONE		20	-0.48695847	-1.3618996	0.103186645	0.15063599	1	3915	tags=35%, list=20%, signal=44%
GOBP_NEGATIVE_REGULATION_OF_PEPTIDYL_TYROSINE_PHOSPHORYLATION	GOBP_NEGATIVE_REGULATION_OF_PEPTIDYL_TYROSINE_PHOSPHORYLATION		55	-0.39907417	-1.3617754	0.056944445	0.1506665	1	4758	tags=47%, list=25%, signal=63%
GOBP_REGULATION_OF_INTRACELLULAR_STEROID_HORMONE_RECEPTOR_SIGNALING_PATHWAY	GOBP_REGULATION_OF_INTRACELLULAR_STEROID_HORMONE_RECEPTOR_SIGNALING_PATHWAY		76	-0.37362835	-1.3617716	0.057534248	0.15056376	1	4662	tags=36%, list=24%, signal=47%
GOBP_SYNAPTIC_VESICLE_TRANSPORT	GOBP_SYNAPTIC_VESICLE_TRANSPORT		46	-0.41446832	-1.3615817	0.07	0.15065046	1	2879	tags=28%, list=15%, signal=33%
GOBP_CELLULAR_RESPONSE_TO_ORGANIC_CYCLIC_COMPOUND	GOBP_CELLULAR_RESPONSE_TO_ORGANIC_CYCLIC_COMPOUND		468	-0.3116806	-1.3614987	0.001057082	0.15063114	1	5501	tags=36%, list=29%, signal=49%
GOBP_HORMONE_TRANSPORT	GOBP_HORMONE_TRANSPORT		388	-0.31491178	-1.3608483	0.004347826	0.15120412	1	4203	tags=26%, list=22%, signal=33%
GOBP_POSITIVE_REGULATION_OF_PROTEOLYSIS	GOBP_POSITIVE_REGULATION_OF_PROTEOLYSIS		361	-0.31415236	-1.3605409	0.005446623	0.15144189	1	4034	tags=29%, list=21%, signal=36%
GOBP_HYPEROSMOTIC_RESPONSE	GOBP_HYPEROSMOTIC_RESPONSE		20	-0.4908808	-1.3601925	0.10062893	0.15171938	1	1044	tags=20%, list=5%, signal=21%
GOBP_REGULATION_OF_NECROPTOTIC_PROCESS	GOBP_REGULATION_OF_NECROPTOTIC_PROCESS		22	-0.47885203	-1.3591638	0.102874435	0.15275107	1	4807	tags=50%, list=25%, signal=67%
GOBP_POSITIVE_REGULATION_OF_DNA_BINDING	GOBP_POSITIVE_REGULATION_OF_DNA_BINDING		55	-0.3963088	-1.3588816	0.04985755	0.15296024	1	2874	tags=25%, list=15%, signal=30%
GOBP_WALKING_BEHAVIOR	GOBP_WALKING_BEHAVIOR		53	-0.3958291	-1.3580166	0.06557377	0.15376359	1	6111	tags=57%, list=32%, signal=83%
GOBP_NEURON_MATURATION	GOBP_NEURON_MATURATION		62	-0.383682	-1.357641	0.066305816	0.1540867	1	6111	tags=50%, list=32%, signal=73%
GOBP_REGULATION_OF_DNA_TEMPLATED_TRANSCRIPTION_IN_RESPONSE_TO_STRESS	GOBP_REGULATION_OF_DNA_TEMPLATED_TRANSCRIPTION_IN_RESPONSE_TO_STRESS		42	-0.40883765	-1.3568695	0.083841465	0.15480879	1	6136	tags=57%, list=32%, signal=84%
GOBP_CARDIAC_LEFT_VENTRICLE_MORPHOGENESIS	GOBP_CARDIAC_LEFT_VENTRICLE_MORPHOGENESIS		19	-0.49286336	-1.3565254	0.09737249	0.15507431	1	4537	tags=53%, list=24%, signal=69%
GOBP_CELLULAR_RESPONSE_TO_CARBOHYDRATE_STIMULUS	GOBP_CELLULAR_RESPONSE_TO_CARBOHYDRATE_STIMULUS		155	-0.33853772	-1.356059	0.029126214	0.1554675	1	3590	tags=27%, list=19%, signal=33%
GOBP_PROTEIN_KINASE_C_ACTIVATING_G_PROTEIN_COUPLED_RECEPTOR_SIGNALING_PATHWAY	GOBP_PROTEIN_KINASE_C_ACTIVATING_G_PROTEIN_COUPLED_RECEPTOR_SIGNALING_PATHWAY		26	-0.46200234	-1.3559932	0.093457945	0.15543528	1	3227	tags=38%, list=17%, signal=46%
GOBP_DETECTION_OF_STIMULUS	GOBP_DETECTION_OF_STIMULUS		217	-0.3251677	-1.3556229	0.012956419	0.15574634	1	4806	tags=34%, list=25%, signal=44%
GOBP_NEGATIVE_REGULATION_OF_CYCLIN_DEPENDENT_PROTEIN_KINASE_ACTIVITY	GOBP_NEGATIVE_REGULATION_OF_CYCLIN_DEPENDENT_PROTEIN_KINASE_ACTIVITY		27	-0.45857307	-1.3553114	0.07656968	0.1559847	1	5465	tags=48%, list=28%, signal=67%
GOBP_NEGATIVE_REGULATION_OF_HOMOTYPIC_CELL_CELL_ADHESION	GOBP_NEGATIVE_REGULATION_OF_HOMOTYPIC_CELL_CELL_ADHESION		15	-0.52086675	-1.3543909	0.10828026	0.15693577	1	3473	tags=40%, list=18%, signal=49%
GOBP_PHOSPHATIDYLINOSITOL_METABOLIC_PROCESS	GOBP_PHOSPHATIDYLINOSITOL_METABOLIC_PROCESS		142	-0.34230042	-1.3543342	0.01884422	0.15688318	1	4286	tags=34%, list=22%, signal=43%
GOBP_HEMATOPOIETIC_STEM_CELL_PROLIFERATION	GOBP_HEMATOPOIETIC_STEM_CELL_PROLIFERATION		38	-0.4156592	-1.3542442	0.071428575	0.15688387	1	3202	tags=29%, list=17%, signal=35%
GOBP_RESPONSE_TO_UV_A	GOBP_RESPONSE_TO_UV_A		16	-0.50807077	-1.3541949	0.11677632	0.15684828	1	3317	tags=38%, list=17%, signal=45%
GOBP_REGULATION_OF_CENTRIOLE_REPLICATION	GOBP_REGULATION_OF_CENTRIOLE_REPLICATION		22	-0.47643983	-1.35395	0.1	0.15700673	1	6437	tags=50%, list=33%, signal=75%
GOBP_POSITIVE_REGULATION_OF_CATION_CHANNEL_ACTIVITY	GOBP_POSITIVE_REGULATION_OF_CATION_CHANNEL_ACTIVITY		69	-0.37811884	-1.3539125	0.053351574	0.15694374	1	4785	tags=30%, list=25%, signal=40%
GOBP_VESICLE_ORGANIZATION	GOBP_VESICLE_ORGANIZATION		350	-0.31409568	-1.3536229	0.003289474	0.1571635	1	4220	tags=31%, list=22%, signal=39%
GOBP_CENTRIOLE_ASSEMBLY	GOBP_CENTRIOLE_ASSEMBLY		46	-0.40231743	-1.353594	0.077922076	0.1570948	1	7107	tags=54%, list=37%, signal=86%
GOBP_LYMPHOID_PROGENITOR_CELL_DIFFERENTIATION	GOBP_LYMPHOID_PROGENITOR_CELL_DIFFERENTIATION		26	-0.45968232	-1.3529897	0.096296296	0.15764828	1	3347	tags=35%, list=17%, signal=42%
GOBP_CARBOHYDRATE_BIOSYNTHETIC_PROCESS	GOBP_CARBOHYDRATE_BIOSYNTHETIC_PROCESS		206	-0.33049524	-1.3529117	0.011990408	0.15762366	1	5796	tags=38%, list=30%, signal=54%
GOBP_PHASIC_SMOOTH_MUSCLE_CONTRACTION	GOBP_PHASIC_SMOOTH_MUSCLE_CONTRACTION		28	-0.4577221	-1.3528538	0.09022556	0.15758686	1	7143	tags=54%, list=37%, signal=85%
GOBP_NEGATIVE_REGULATION_OF_ERK1_AND_ERK2_CASCADE	GOBP_NEGATIVE_REGULATION_OF_ERK1_AND_ERK2_CASCADE		81	-0.3710877	-1.3526067	0.053719006	0.1577497	1	5063	tags=40%, list=26%, signal=53%
GOBP_POSITIVE_REGULATION_OF_SMOOTH_MUSCLE_CELL_DIFFERENTIATION	GOBP_POSITIVE_REGULATION_OF_SMOOTH_MUSCLE_CELL_DIFFERENTIATION		15	-0.5280403	-1.3525937	0.09888357	0.15765607	1	3078	tags=40%, list=16%, signal=48%
GOBP_POSITIVE_REGULATION_OF_CYSTEINE_TYPE_ENDOPEPTIDASE_ACTIVITY	GOBP_POSITIVE_REGULATION_OF_CYSTEINE_TYPE_ENDOPEPTIDASE_ACTIVITY		147	-0.3400222	-1.3525364	0.026683608	0.1576122	1	3050	tags=27%, list=16%, signal=32%
GOBP_MORPHOGENESIS_OF_AN_EPITHELIAL_SHEET	GOBP_MORPHOGENESIS_OF_AN_EPITHELIAL_SHEET		61	-0.3859815	-1.3525003	0.06310014	0.15754353	1	3735	tags=31%, list=19%, signal=39%
GOBP_PULMONARY_VALVE_DEVELOPMENT	GOBP_PULMONARY_VALVE_DEVELOPMENT		23	-0.46899682	-1.3522158	0.11022364	0.15777104	1	4252	tags=30%, list=22%, signal=39%
GOBP_NEGATIVE_REGULATION_OF_ANOIKIS	GOBP_NEGATIVE_REGULATION_OF_ANOIKIS		15	-0.5093044	-1.351716	0.12006319	0.1582228	1	4401	tags=40%, list=23%, signal=52%
GOBP_GLUCOCORTICOID_BIOSYNTHETIC_PROCESS	GOBP_GLUCOCORTICOID_BIOSYNTHETIC_PROCESS		17	-0.50117487	-1.3512506	0.10806452	0.15863262	1	2620	tags=24%, list=14%, signal=27%
GOBP_POSITIVE_REGULATION_OF_PHOSPHOPROTEIN_PHOSPHATASE_ACTIVITY	GOBP_POSITIVE_REGULATION_OF_PHOSPHOPROTEIN_PHOSPHATASE_ACTIVITY		19	-0.49805647	-1.3509502	0.09576138	0.15884742	1	4283	tags=53%, list=22%, signal=68%
GOBP_AUTONOMIC_NERVOUS_SYSTEM_DEVELOPMENT	GOBP_AUTONOMIC_NERVOUS_SYSTEM_DEVELOPMENT		50	-0.39708823	-1.350923	0.07801419	0.15876617	1	3132	tags=26%, list=16%, signal=31%
GOBP_NEGATIVE_REGULATION_OF_SIGNALING_RECEPTOR_ACTIVITY	GOBP_NEGATIVE_REGULATION_OF_SIGNALING_RECEPTOR_ACTIVITY		33	-0.43339258	-1.3507087	0.07530121	0.15890504	1	4108	tags=39%, list=21%, signal=50%
GOBP_REGULATION_OF_COLLAGEN_METABOLIC_PROCESS	GOBP_REGULATION_OF_COLLAGEN_METABOLIC_PROCESS		63	-0.3841378	-1.3502865	0.068627454	0.15928365	1	4260	tags=38%, list=22%, signal=49%
GOBP_REGULATION_OF_ADENYLATE_CYCLASE_ACTIVATING_G_PROTEIN_COUPLED_RECEPTOR_SIGNALING_PATHWAY	GOBP_REGULATION_OF_ADENYLATE_CYCLASE_ACTIVATING_G_PROTEIN_COUPLED_RECEPTOR_SIGNALING_PATHWAY		19	-0.49128273	-1.3494533	0.100961536	0.16015372	1	3764	tags=32%, list=20%, signal=39%
GOBP_REGULATION_OF_NEUROGENESIS	GOBP_REGULATION_OF_NEUROGENESIS		480	-0.3061696	-1.3492578	0.001061571	0.16027614	1	4662	tags=29%, list=24%, signal=38%
GOBP_NEGATIVE_REGULATION_OF_CELL_SUBSTRATE_JUNCTION_ORGANIZATION	GOBP_NEGATIVE_REGULATION_OF_CELL_SUBSTRATE_JUNCTION_ORGANIZATION		16	-0.50689423	-1.34879	0.11057692	0.16068533	1	3731	tags=44%, list=19%, signal=54%
GOBP_STORE_OPERATED_CALCIUM_ENTRY	GOBP_STORE_OPERATED_CALCIUM_ENTRY		26	-0.45848534	-1.3481743	0.093247585	0.16134344	1	4895	tags=50%, list=25%, signal=67%
GOBP_REGULATION_OF_ADENYLATE_CYCLASE_ACTIVITY	GOBP_REGULATION_OF_ADENYLATE_CYCLASE_ACTIVITY		46	-0.40461564	-1.3478048	0.07460545	0.1616419	1	4674	tags=35%, list=24%, signal=46%
GOBP_REGULATION_OF_CELLULAR_SENESCENCE	GOBP_REGULATION_OF_CELLULAR_SENESCENCE		47	-0.40167043	-1.3472925	0.06752873	0.16212843	1	6568	tags=47%, list=34%, signal=71%
GOBP_RESPONSE_TO_LIGHT_STIMULUS	GOBP_RESPONSE_TO_LIGHT_STIMULUS		322	-0.31393236	-1.3471223	0.007847534	0.16221273	1	4889	tags=31%, list=25%, signal=41%
GOBP_REGULATION_OF_INSULIN_RECEPTOR_SIGNALING_PATHWAY	GOBP_REGULATION_OF_INSULIN_RECEPTOR_SIGNALING_PATHWAY		80	-0.3651565	-1.3470666	0.043824703	0.1621701	1	5146	tags=44%, list=27%, signal=59%
GOBP_NEGATIVE_REGULATION_OF_CELL_MATRIX_ADHESION	GOBP_NEGATIVE_REGULATION_OF_CELL_MATRIX_ADHESION		37	-0.41666713	-1.3469124	0.08030303	0.1622257	1	3731	tags=38%, list=19%, signal=47%
GOBP_NEGATIVE_REGULATION_OF_CELL_PROJECTION_ORGANIZATION	GOBP_NEGATIVE_REGULATION_OF_CELL_PROJECTION_ORGANIZATION		217	-0.32493025	-1.346624	0.019002376	0.1624639	1	5185	tags=38%, list=27%, signal=51%
GOBP_PHOSPHATIDYLINOSITOL_MEDIATED_SIGNALING	GOBP_PHOSPHATIDYLINOSITOL_MEDIATED_SIGNALING		24	-0.45763662	-1.346619	0.09419152	0.16235882	1	3534	tags=33%, list=18%, signal=41%
GOBP_REGULATION_OF_RECEPTOR_BINDING	GOBP_REGULATION_OF_RECEPTOR_BINDING		23	-0.46325335	-1.346531	0.1024	0.16233051	1	2938	tags=39%, list=15%, signal=46%
GOBP_EPIDERMAL_GROWTH_FACTOR_RECEPTOR_SIGNALING_PATHWAY	GOBP_EPIDERMAL_GROWTH_FACTOR_RECEPTOR_SIGNALING_PATHWAY		105	-0.35425824	-1.3464997	0.041612484	0.16226037	1	4131	tags=34%, list=21%, signal=43%
GOBP_REGULATION_OF_PROTEIN_POLYUBIQUITINATION	GOBP_REGULATION_OF_PROTEIN_POLYUBIQUITINATION		30	-0.43197277	-1.3461524	0.08785942	0.16251324	1	7781	tags=63%, list=40%, signal=106%
GOBP_EPITHELIAL_TUBE_MORPHOGENESIS	GOBP_EPITHELIAL_TUBE_MORPHOGENESIS		394	-0.3116789	-1.3458133	0.006444683	0.16279693	1	4550	tags=30%, list=24%, signal=39%
GOBP_CENTRAL_NERVOUS_SYSTEM_NEURON_DIFFERENTIATION	GOBP_CENTRAL_NERVOUS_SYSTEM_NEURON_DIFFERENTIATION		196	-0.3294554	-1.3454616	0.022093024	0.16307238	1	6135	tags=36%, list=32%, signal=53%
GOBP_POSITIVE_REGULATION_OF_MONOOXYGENASE_ACTIVITY	GOBP_POSITIVE_REGULATION_OF_MONOOXYGENASE_ACTIVITY		29	-0.44113263	-1.3453298	0.090771556	0.16311763	1	6025	tags=55%, list=31%, signal=80%
GOBP_CELL_PROLIFERATION_INVOLVED_IN_KIDNEY_DEVELOPMENT	GOBP_CELL_PROLIFERATION_INVOLVED_IN_KIDNEY_DEVELOPMENT		22	-0.4715094	-1.345289	0.12923077	0.16305038	1	2610	tags=41%, list=14%, signal=47%
GOBP_REGULATION_OF_AMYLOID_BETA_CLEARANCE	GOBP_REGULATION_OF_AMYLOID_BETA_CLEARANCE		18	-0.49159545	-1.3449914	0.10832025	0.16327897	1	3501	tags=56%, list=18%, signal=68%
GOBP_REGULATION_OF_LIPASE_ACTIVITY	GOBP_REGULATION_OF_LIPASE_ACTIVITY		77	-0.36834627	-1.3449627	0.05488621	0.16320138	1	2470	tags=29%, list=13%, signal=33%
GOBP_POSITIVE_REGULATION_OF_CYCLASE_ACTIVITY	GOBP_POSITIVE_REGULATION_OF_CYCLASE_ACTIVITY		38	-0.41803384	-1.344769	0.0952381	0.1633266	1	3764	tags=32%, list=20%, signal=39%
GOBP_REGULATION_OF_PROTEIN_LOCALIZATION_TO_CELL_SURFACE	GOBP_REGULATION_OF_PROTEIN_LOCALIZATION_TO_CELL_SURFACE		44	-0.4030711	-1.3444752	0.0754717	0.1635466	1	6120	tags=52%, list=32%, signal=76%
GOBP_NEGATIVE_REGULATION_OF_HORMONE_METABOLIC_PROCESS	GOBP_NEGATIVE_REGULATION_OF_HORMONE_METABOLIC_PROCESS		16	-0.50911534	-1.343385	0.10939907	0.16472663	1	2075	tags=38%, list=11%, signal=42%
GOBP_REGULATION_OF_TRANSLATIONAL_INITIATION_IN_RESPONSE_TO_STRESS	GOBP_REGULATION_OF_TRANSLATIONAL_INITIATION_IN_RESPONSE_TO_STRESS		15	-0.51622397	-1.3428776	0.116242036	0.16520774	1	5115	tags=53%, list=27%, signal=73%
GOBP_POST_GOLGI_VESICLE_MEDIATED_TRANSPORT	GOBP_POST_GOLGI_VESICLE_MEDIATED_TRANSPORT		97	-0.3534244	-1.3427545	0.049479168	0.1652318	1	5669	tags=41%, list=29%, signal=58%
GOBP_SYNAPTIC_VESICLE_LOCALIZATION	GOBP_SYNAPTIC_VESICLE_LOCALIZATION		61	-0.38633242	-1.3427353	0.05898491	0.16513763	1	2879	tags=25%, list=15%, signal=29%
GOBP_CELLULAR_RESPONSE_TO_DEXAMETHASONE_STIMULUS	GOBP_CELLULAR_RESPONSE_TO_DEXAMETHASONE_STIMULUS		24	-0.455563	-1.3420459	0.11532386	0.16586146	1	4967	tags=38%, list=26%, signal=50%
GOBP_NEGATIVE_REGULATION_OF_NON_CANONICAL_NF_KAPPAB_SIGNAL_TRANSDUCTION	GOBP_NEGATIVE_REGULATION_OF_NON_CANONICAL_NF_KAPPAB_SIGNAL_TRANSDUCTION		29	-0.44381154	-1.3408529	0.09264706	0.16712223	1	4347	tags=34%, list=23%, signal=44%
GOBP_EMBRYONIC_PLACENTA_DEVELOPMENT	GOBP_EMBRYONIC_PLACENTA_DEVELOPMENT		116	-0.3476709	-1.3405464	0.04725415	0.16735587	1	4687	tags=37%, list=24%, signal=49%
GOBP_EPITHELIAL_CELL_PROLIFERATION	GOBP_EPITHELIAL_CELL_PROLIFERATION		495	-0.30565372	-1.3403543	0.002114165	0.16745862	1	3883	tags=28%, list=20%, signal=34%
GOBP_POSITIVE_REGULATION_OF_EXOCYTOSIS	GOBP_POSITIVE_REGULATION_OF_EXOCYTOSIS		99	-0.35536245	-1.340327	0.060991105	0.16737737	1	3627	tags=30%, list=19%, signal=37%
GOBP_PROTEIN_LOCALIZATION_TO_CHROMATIN	GOBP_PROTEIN_LOCALIZATION_TO_CHROMATIN		45	-0.3962548	-1.3400365	0.08600583	0.16762044	1	7044	tags=42%, list=37%, signal=66%
GOBP_OSTEOBLAST_PROLIFERATION	GOBP_OSTEOBLAST_PROLIFERATION		37	-0.4186669	-1.3398595	0.086637296	0.16771984	1	4710	tags=38%, list=24%, signal=50%
GOBP_NEGATIVE_REGULATION_OF_PROTEIN_CONTAINING_COMPLEX_ASSEMBLY	GOBP_NEGATIVE_REGULATION_OF_PROTEIN_CONTAINING_COMPLEX_ASSEMBLY		155	-0.33389038	-1.3388478	0.028915662	0.16877936	1	6045	tags=46%, list=31%, signal=66%
GOBP_REGULATION_OF_STEM_CELL_DIVISION	GOBP_REGULATION_OF_STEM_CELL_DIVISION		15	-0.51343894	-1.3384914	0.10892587	0.16909623	1	3961	tags=40%, list=21%, signal=50%
GOBP_NEURAL_PRECURSOR_CELL_PROLIFERATION	GOBP_NEURAL_PRECURSOR_CELL_PROLIFERATION		222	-0.32133412	-1.33829	0.022300469	0.16922449	1	4078	tags=27%, list=21%, signal=33%
GOBP_AMINO_SUGAR_CATABOLIC_PROCESS	GOBP_AMINO_SUGAR_CATABOLIC_PROCESS		19	-0.49392086	-1.3382208	0.11285266	0.16919827	1	2707	tags=37%, list=14%, signal=43%
GOBP_CELLULAR_RESPONSE_TO_REACTIVE_OXYGEN_SPECIES	GOBP_CELLULAR_RESPONSE_TO_REACTIVE_OXYGEN_SPECIES		141	-0.3360258	-1.3378946	0.03329223	0.16948369	1	4464	tags=35%, list=23%, signal=46%
GOBP_MULTICELLULAR_ORGANISM_GROWTH	GOBP_MULTICELLULAR_ORGANISM_GROWTH		212	-0.32281584	-1.3377908	0.014167651	0.16949843	1	6311	tags=45%, list=33%, signal=67%
GOBP_GASTRO_INTESTINAL_SYSTEM_SMOOTH_MUSCLE_CONTRACTION	GOBP_GASTRO_INTESTINAL_SYSTEM_SMOOTH_MUSCLE_CONTRACTION		15	-0.5069772	-1.3375967	0.124797404	0.169641	1	2791	tags=33%, list=14%, signal=39%
GOBP_CALCIUM_ION_REGULATED_EXOCYTOSIS_OF_NEUROTRANSMITTER	GOBP_CALCIUM_ION_REGULATED_EXOCYTOSIS_OF_NEUROTRANSMITTER		25	-0.45554027	-1.3374873	0.11004785	0.16964145	1	4650	tags=40%, list=24%, signal=53%
GOBP_OVULATION_CYCLE_PROCESS	GOBP_OVULATION_CYCLE_PROCESS		53	-0.390421	-1.3370428	0.078984484	0.17004174	1	6498	tags=43%, list=34%, signal=65%
GOBP_PEPTIDYL_LYSINE_ACETYLATION	GOBP_PEPTIDYL_LYSINE_ACETYLATION		82	-0.36413786	-1.3367565	0.07181572	0.17025007	1	6297	tags=46%, list=33%, signal=69%
GOBP_NUCLEUS_LOCALIZATION	GOBP_NUCLEUS_LOCALIZATION		42	-0.41069433	-1.336544	0.083333336	0.17036906	1	4946	tags=36%, list=26%, signal=48%
GOBP_PEPTIDYL_LYSINE_MODIFICATION	GOBP_PEPTIDYL_LYSINE_MODIFICATION		219	-0.3247993	-1.3364567	0.022041764	0.17036855	1	6297	tags=42%, list=33%, signal=61%
GOBP_LONG_TERM_SYNAPTIC_POTENTIATION	GOBP_LONG_TERM_SYNAPTIC_POTENTIATION		114	-0.35016894	-1.33614	0.034394905	0.17061494	1	5500	tags=42%, list=29%, signal=59%
GOBP_MULTICELLULAR_ORGANISMAL_RESPONSE_TO_STRESS	GOBP_MULTICELLULAR_ORGANISMAL_RESPONSE_TO_STRESS		117	-0.34106082	-1.3361195	0.0374677	0.17053005	1	5500	tags=38%, list=29%, signal=52%
GOBP_REGULATION_OF_RECEPTOR_MEDIATED_ENDOCYTOSIS	GOBP_REGULATION_OF_RECEPTOR_MEDIATED_ENDOCYTOSIS		131	-0.33821815	-1.3355613	0.038271606	0.1710957	1	5016	tags=40%, list=26%, signal=54%
GOBP_REGULATION_OF_EMBRYONIC_DEVELOPMENT	GOBP_REGULATION_OF_EMBRYONIC_DEVELOPMENT		90	-0.35572538	-1.3351474	0.056010928	0.1714449	1	5974	tags=43%, list=31%, signal=63%
GOBP_MEGAKARYOCYTE_DEVELOPMENT	GOBP_MEGAKARYOCYTE_DEVELOPMENT		26	-0.44996524	-1.3349018	0.10486322	0.17161079	1	4270	tags=42%, list=22%, signal=54%
GOBP_ARP2_3_COMPLEX_MEDIATED_ACTIN_NUCLEATION	GOBP_ARP2_3_COMPLEX_MEDIATED_ACTIN_NUCLEATION		42	-0.40256	-1.3348199	0.10014104	0.17160073	1	5233	tags=48%, list=27%, signal=65%
GOBP_MEGAKARYOCYTE_DIFFERENTIATION	GOBP_MEGAKARYOCYTE_DIFFERENTIATION		51	-0.3933637	-1.33476	0.06957708	0.17156088	1	5743	tags=47%, list=30%, signal=67%
GOBP_REGULATION_OF_EPITHELIAL_TO_MESENCHYMAL_TRANSITION	GOBP_REGULATION_OF_EPITHELIAL_TO_MESENCHYMAL_TRANSITION		101	-0.34772208	-1.3342724	0.04219949	0.17203422	1	3078	tags=24%, list=16%, signal=28%
GOBP_RESPIRATORY_GASEOUS_EXCHANGE_BY_RESPIRATORY_SYSTEM	GOBP_RESPIRATORY_GASEOUS_EXCHANGE_BY_RESPIRATORY_SYSTEM		73	-0.36997634	-1.3340275	0.06777317	0.17219087	1	3846	tags=27%, list=20%, signal=34%
GOBP_NEGATIVE_REGULATION_OF_DNA_BINDING	GOBP_NEGATIVE_REGULATION_OF_DNA_BINDING		49	-0.39931506	-1.3335396	0.08751793	0.17268562	1	4559	tags=41%, list=24%, signal=53%
GOBP_POSITIVE_REGULATION_OF_PROTEIN_CATABOLIC_PROCESS	GOBP_POSITIVE_REGULATION_OF_PROTEIN_CATABOLIC_PROCESS		205	-0.32056978	-1.333493	0.017482517	0.1726198	1	4808	tags=32%, list=25%, signal=42%
GOBP_FEMALE_PREGNANCY	GOBP_FEMALE_PREGNANCY		140	-0.33617714	-1.3330166	0.033707865	0.17308241	1	4677	tags=34%, list=24%, signal=44%
GOBP_PLASMA_MEMBRANE_TUBULATION	GOBP_PLASMA_MEMBRANE_TUBULATION		19	-0.48421866	-1.3328457	0.11923689	0.17318338	1	5653	tags=58%, list=29%, signal=82%
GOBP_MAMMARY_GLAND_DEVELOPMENT	GOBP_MAMMARY_GLAND_DEVELOPMENT		140	-0.33787277	-1.3324579	0.02919708	0.17351744	1	4270	tags=30%, list=22%, signal=38%
GOBP_POSITIVE_REGULATION_OF_AMINO_ACID_TRANSPORT	GOBP_POSITIVE_REGULATION_OF_AMINO_ACID_TRANSPORT		32	-0.43116304	-1.3324437	0.10385757	0.17341834	1	1945	tags=22%, list=10%, signal=24%
GOBP_PROTEIN_POLYUBIQUITINATION	GOBP_PROTEIN_POLYUBIQUITINATION		242	-0.31976506	-1.3322866	0.015276146	0.1734993	1	6080	tags=40%, list=32%, signal=58%
GOBP_REGULATION_OF_PEPTIDE_TRANSPORT	GOBP_REGULATION_OF_PEPTIDE_TRANSPORT		257	-0.31818578	-1.3320646	0.016166281	0.17367975	1	3984	tags=26%, list=21%, signal=32%
GOBP_NEGATIVE_REGULATION_OF_RECEPTOR_INTERNALIZATION	GOBP_NEGATIVE_REGULATION_OF_RECEPTOR_INTERNALIZATION		16	-0.5105964	-1.3317488	0.1042654	0.17395449	1	3554	tags=50%, list=18%, signal=61%
GOBP_REGULATION_OF_CALCIUM_ION_IMPORT_ACROSS_PLASMA_MEMBRANE	GOBP_REGULATION_OF_CALCIUM_ION_IMPORT_ACROSS_PLASMA_MEMBRANE		18	-0.49705616	-1.3317006	0.11513158	0.1739019	1	4828	tags=44%, list=25%, signal=59%
GOBP_RESPONSE_TO_DECREASED_OXYGEN_LEVELS	GOBP_RESPONSE_TO_DECREASED_OXYGEN_LEVELS		231	-0.32105857	-1.3316119	0.021765416	0.17389125	1	3941	tags=29%, list=20%, signal=36%
GOBP_POSITIVE_REGULATION_OF_RELEASE_OF_CYTOCHROME_C_FROM_MITOCHONDRIA	GOBP_POSITIVE_REGULATION_OF_RELEASE_OF_CYTOCHROME_C_FROM_MITOCHONDRIA		28	-0.43617612	-1.3312639	0.10610465	0.17419961	1	2753	tags=32%, list=14%, signal=37%
GOBP_NEGATIVE_REGULATION_OF_PROTEIN_CONTAINING_COMPLEX_DISASSEMBLY	GOBP_NEGATIVE_REGULATION_OF_PROTEIN_CONTAINING_COMPLEX_DISASSEMBLY		90	-0.3573525	-1.33125	0.05950841	0.17410362	1	6980	tags=54%, list=36%, signal=85%
GOBP_REGULATION_OF_GLUCOSE_IMPORT	GOBP_REGULATION_OF_GLUCOSE_IMPORT		67	-0.37442946	-1.3309616	0.056865465	0.17434087	1	5744	tags=46%, list=30%, signal=66%
GOBP_IMPORT_ACROSS_PLASMA_MEMBRANE	GOBP_IMPORT_ACROSS_PLASMA_MEMBRANE		199	-0.32378054	-1.3309197	0.024822695	0.17427067	1	3923	tags=28%, list=20%, signal=34%
GOBP_NEGATIVE_REGULATION_OF_NERVOUS_SYSTEM_PROCESS	GOBP_NEGATIVE_REGULATION_OF_NERVOUS_SYSTEM_PROCESS		24	-0.45907828	-1.3308257	0.102134146	0.1742728	1	6111	tags=54%, list=32%, signal=79%
GOBP_INHIBITORY_POSTSYNAPTIC_POTENTIAL	GOBP_INHIBITORY_POSTSYNAPTIC_POTENTIAL		24	-0.461033	-1.3302109	0.1072	0.17489506	1	4548	tags=33%, list=24%, signal=44%
GOBP_GASTRULATION	GOBP_GASTRULATION		185	-0.32552227	-1.3297344	0.03464755	0.17535414	1	6175	tags=42%, list=32%, signal=61%
GOBP_NEGATIVE_REGULATION_OF_TRANSCRIPTION_REGULATORY_REGION_DNA_BINDING	GOBP_NEGATIVE_REGULATION_OF_TRANSCRIPTION_REGULATORY_REGION_DNA_BINDING		17	-0.508261	-1.3285472	0.12948518	0.17671587	1	4537	tags=53%, list=24%, signal=69%
GOBP_NEGATIVE_REGULATION_OF_GLYCOPROTEIN_METABOLIC_PROCESS	GOBP_NEGATIVE_REGULATION_OF_GLYCOPROTEIN_METABOLIC_PROCESS		15	-0.51298344	-1.328479	0.118589744	0.17667998	1	3501	tags=40%, list=18%, signal=49%
GOBP_REGULATION_OF_GLYCOLYTIC_PROCESS	GOBP_REGULATION_OF_GLYCOLYTIC_PROCESS		56	-0.38164157	-1.3281854	0.06382979	0.17692839	1	4371	tags=30%, list=23%, signal=39%
GOBP_EXCRETION	GOBP_EXCRETION		29	-0.43374968	-1.327613	0.09865471	0.17751358	1	1928	tags=24%, list=10%, signal=27%
GOBP_MOVEMENT_IN_HOST	GOBP_MOVEMENT_IN_HOST		122	-0.34067252	-1.3274217	0.035043806	0.17763515	1	4131	tags=32%, list=21%, signal=40%
GOBP_FOREBRAIN_GENERATION_OF_NEURONS	GOBP_FOREBRAIN_GENERATION_OF_NEURONS		62	-0.37279287	-1.3270295	0.055478502	0.17799401	1	5732	tags=35%, list=30%, signal=50%
GOBP_POSITIVE_REGULATION_OF_CELL_SUBSTRATE_JUNCTION_ORGANIZATION	GOBP_POSITIVE_REGULATION_OF_CELL_SUBSTRATE_JUNCTION_ORGANIZATION		35	-0.41214257	-1.3265636	0.09557775	0.17841394	1	6224	tags=60%, list=32%, signal=88%
GOBP_VIRAL_RNA_GENOME_REPLICATION	GOBP_VIRAL_RNA_GENOME_REPLICATION		27	-0.4402355	-1.3260765	0.1112782	0.17891018	1	4267	tags=37%, list=22%, signal=48%
GOBP_REGULATION_OF_PROTEIN_BINDING	GOBP_REGULATION_OF_PROTEIN_BINDING		222	-0.3190054	-1.3259752	0.01983664	0.17892346	1	5649	tags=41%, list=29%, signal=58%
GOBP_NEGATIVE_REGULATION_OF_MONOATOMIC_ION_TRANSPORT	GOBP_NEGATIVE_REGULATION_OF_MONOATOMIC_ION_TRANSPORT		153	-0.3344192	-1.3259063	0.03404792	0.17888038	1	3832	tags=27%, list=20%, signal=34%
GOBP_EMBRYONIC_CRANIAL_SKELETON_MORPHOGENESIS	GOBP_EMBRYONIC_CRANIAL_SKELETON_MORPHOGENESIS		52	-0.3847999	-1.3256923	0.075630255	0.17904715	1	4261	tags=29%, list=22%, signal=37%
GOBP_REGULATION_OF_INSULIN_SECRETION	GOBP_REGULATION_OF_INSULIN_SECRETION		208	-0.32003757	-1.3253951	0.017381229	0.17929523	1	3984	tags=26%, list=21%, signal=33%
GOBP_PROSTAGLANDIN_SECRETION	GOBP_PROSTAGLANDIN_SECRETION		21	-0.47643754	-1.3253711	0.106687896	0.17920905	1	3527	tags=38%, list=18%, signal=47%
GOBP_POSITIVE_REGULATION_OF_SYSTEMIC_ARTERIAL_BLOOD_PRESSURE	GOBP_POSITIVE_REGULATION_OF_SYSTEMIC_ARTERIAL_BLOOD_PRESSURE		26	-0.448264	-1.3253222	0.12962963	0.17915224	1	4514	tags=38%, list=23%, signal=50%
GOBP_ZINC_ION_TRANSPORT	GOBP_ZINC_ION_TRANSPORT		30	-0.44048628	-1.3253071	0.13049853	0.179052	1	4882	tags=37%, list=25%, signal=49%
GOBP_STRIATED_MUSCLE_CELL_DIFFERENTIATION	GOBP_STRIATED_MUSCLE_CELL_DIFFERENTIATION		336	-0.3105725	-1.3251705	0.006514658	0.17908917	1	6111	tags=35%, list=32%, signal=50%
GOBP_ESTABLISHMENT_OF_LYMPHOCYTE_POLARITY	GOBP_ESTABLISHMENT_OF_LYMPHOCYTE_POLARITY		19	-0.4832452	-1.3249083	0.11867089	0.17928556	1	2132	tags=37%, list=11%, signal=41%
GOBP_RESPONSE_TO_REACTIVE_OXYGEN_SPECIES	GOBP_RESPONSE_TO_REACTIVE_OXYGEN_SPECIES		190	-0.32297805	-1.3245612	0.029377203	0.17958416	1	5207	tags=38%, list=27%, signal=51%
GOBP_REGULATION_OF_LAMELLIPODIUM_ASSEMBLY	GOBP_REGULATION_OF_LAMELLIPODIUM_ASSEMBLY		41	-0.40120143	-1.3244766	0.08676471	0.17955887	1	5660	tags=49%, list=29%, signal=69%
GOBP_HETEROPHILIC_CELL_CELL_ADHESION_VIA_PLASMA_MEMBRANE_CELL_ADHESION_MOLECULES	GOBP_HETEROPHILIC_CELL_CELL_ADHESION_VIA_PLASMA_MEMBRANE_CELL_ADHESION_MOLECULES		48	-0.39189336	-1.3244474	0.08651026	0.1794796	1	4677	tags=35%, list=24%, signal=47%
GOBP_MEMBRANE_RAFT_ORGANIZATION	GOBP_MEMBRANE_RAFT_ORGANIZATION		23	-0.45977393	-1.3237151	0.123222746	0.18024938	1	2367	tags=35%, list=12%, signal=40%
GOBP_MEMBRANE_FUSION	GOBP_MEMBRANE_FUSION		164	-0.33006462	-1.3235028	0.032490976	0.18040101	1	3379	tags=26%, list=18%, signal=31%
GOBP_POSITIVE_REGULATION_OF_SYNAPTIC_TRANSMISSION	GOBP_POSITIVE_REGULATION_OF_SYNAPTIC_TRANSMISSION		202	-0.32082823	-1.3230995	0.024418605	0.18076886	1	5500	tags=38%, list=29%, signal=52%
GOBP_REGULATION_OF_EPITHELIAL_CELL_PROLIFERATION	GOBP_REGULATION_OF_EPITHELIAL_CELL_PROLIFERATION		414	-0.3055453	-1.3228229	0.005376344	0.18100117	1	3492	tags=25%, list=18%, signal=30%
GOBP_MULTI_MULTICELLULAR_ORGANISM_PROCESS	GOBP_MULTI_MULTICELLULAR_ORGANISM_PROCESS		171	-0.32777846	-1.3215506	0.044705883	0.18249033	1	4113	tags=29%, list=21%, signal=37%
GOBP_REGULATION_OF_ATP_BIOSYNTHETIC_PROCESS	GOBP_REGULATION_OF_ATP_BIOSYNTHETIC_PROCESS		23	-0.46735135	-1.3214016	0.11719939	0.1825378	1	5144	tags=48%, list=27%, signal=65%
GOBP_REGULATION_OF_RECEPTOR_CLUSTERING	GOBP_REGULATION_OF_RECEPTOR_CLUSTERING		23	-0.4655128	-1.3213857	0.11854103	0.18243764	1	4435	tags=43%, list=23%, signal=56%
GOBP_ACTIVATION_OF_CYSTEINE_TYPE_ENDOPEPTIDASE_ACTIVITY_INVOLVED_IN_APOPTOTIC_PROCESS	GOBP_ACTIVATION_OF_CYSTEINE_TYPE_ENDOPEPTIDASE_ACTIVITY_INVOLVED_IN_APOPTOTIC_PROCESS		78	-0.36722335	-1.321116	0.06334232	0.18264356	1	3050	tags=28%, list=16%, signal=33%
GOBP_PROTEIN_LOCALIZATION_TO_CYTOSKELETON	GOBP_PROTEIN_LOCALIZATION_TO_CYTOSKELETON		61	-0.37630865	-1.3205427	0.074229695	0.18325408	1	5813	tags=46%, list=30%, signal=66%
GOBP_NEGATIVE_REGULATION_OF_PROTEIN_POLYMERIZATION	GOBP_NEGATIVE_REGULATION_OF_PROTEIN_POLYMERIZATION		82	-0.35798487	-1.3204247	0.07765668	0.18328455	1	6911	tags=56%, list=36%, signal=87%
GOBP_RESPONSE_TO_DEXAMETHASONE	GOBP_RESPONSE_TO_DEXAMETHASONE		29	-0.4374504	-1.3201542	0.114854515	0.1835171	1	4967	tags=38%, list=26%, signal=51%
GOBP_REGULATION_OF_CHROMATIN_BINDING	GOBP_REGULATION_OF_CHROMATIN_BINDING		24	-0.45393384	-1.3200517	0.12708019	0.1835139	1	4123	tags=33%, list=21%, signal=42%
GOBP_GLOMERULAR_MESANGIUM_DEVELOPMENT	GOBP_GLOMERULAR_MESANGIUM_DEVELOPMENT		16	-0.49847585	-1.3198926	0.13679245	0.1835999	1	2532	tags=44%, list=13%, signal=50%
GOBP_TRANSPORT_OF_VIRUS	GOBP_TRANSPORT_OF_VIRUS		15	-0.51886827	-1.3191755	0.14	0.18439768	1	4862	tags=53%, list=25%, signal=71%
GOBP_GENITALIA_DEVELOPMENT	GOBP_GENITALIA_DEVELOPMENT		49	-0.38956937	-1.3188112	0.07714286	0.18469472	1	2324	tags=22%, list=12%, signal=25%
GOBP_SYNAPTIC_VESICLE_MATURATION	GOBP_SYNAPTIC_VESICLE_MATURATION		28	-0.43299332	-1.318706	0.11010558	0.18470341	1	4138	tags=46%, list=21%, signal=59%
GOBP_COLLAGEN_BIOSYNTHETIC_PROCESS	GOBP_COLLAGEN_BIOSYNTHETIC_PROCESS		65	-0.37313285	-1.3169779	0.08940853	0.18678126	1	4729	tags=40%, list=25%, signal=53%
GOBP_POSITIVE_REGULATION_OF_RECEPTOR_INTERNALIZATION	GOBP_POSITIVE_REGULATION_OF_RECEPTOR_INTERNALIZATION		35	-0.41623795	-1.316813	0.09612626	0.18685357	1	5317	tags=46%, list=28%, signal=63%
GOBP_NEGATIVE_REGULATION_OF_CELLULAR_RESPONSE_TO_INSULIN_STIMULUS	GOBP_NEGATIVE_REGULATION_OF_CELLULAR_RESPONSE_TO_INSULIN_STIMULUS		49	-0.3910785	-1.3166509	0.08866279	0.18694313	1	4377	tags=39%, list=23%, signal=50%
GOBP_POSITIVE_REGULATION_OF_CHROMOSOME_ORGANIZATION	GOBP_POSITIVE_REGULATION_OF_CHROMOSOME_ORGANIZATION		106	-0.34342077	-1.3164369	0.06583851	0.18712671	1	6545	tags=38%, list=34%, signal=57%
GOBP_ERBB_SIGNALING_PATHWAY	GOBP_ERBB_SIGNALING_PATHWAY		124	-0.33932665	-1.3163981	0.05505762	0.1870451	1	4131	tags=33%, list=21%, signal=42%
GOBP_REGULATION_OF_NUCLEOCYTOPLASMIC_TRANSPORT	GOBP_REGULATION_OF_NUCLEOCYTOPLASMIC_TRANSPORT		132	-0.33657876	-1.3161708	0.044226043	0.18722218	1	5748	tags=38%, list=30%, signal=54%
GOBP_CARDIAC_MYOFIBRIL_ASSEMBLY	GOBP_CARDIAC_MYOFIBRIL_ASSEMBLY		19	-0.47577092	-1.3161266	0.13412817	0.18715777	1	2615	tags=26%, list=14%, signal=30%
GOBP_PROTEIN_LOCALIZATION_TO_NUCLEUS	GOBP_PROTEIN_LOCALIZATION_TO_NUCLEUS		324	-0.30800757	-1.3157169	0.01674107	0.1875992	1	5370	tags=33%, list=28%, signal=45%
GOBP_NEGATIVE_REGULATION_OF_VOLTAGE_GATED_CALCIUM_CHANNEL_ACTIVITY	GOBP_NEGATIVE_REGULATION_OF_VOLTAGE_GATED_CALCIUM_CHANNEL_ACTIVITY		18	-0.48374584	-1.3152162	0.13057324	0.1880826	1	5366	tags=50%, list=28%, signal=69%
GOBP_NEGATIVE_CHEMOTAXIS	GOBP_NEGATIVE_CHEMOTAXIS		43	-0.40096265	-1.3149536	0.08794326	0.18827088	1	1909	tags=21%, list=10%, signal=23%
GOBP_REGULATION_OF_CARTILAGE_DEVELOPMENT	GOBP_REGULATION_OF_CARTILAGE_DEVELOPMENT		72	-0.36524925	-1.314671	0.06919946	0.18852895	1	1938	tags=19%, list=10%, signal=22%
GOBP_FAT_CELL_PROLIFERATION	GOBP_FAT_CELL_PROLIFERATION		15	-0.5010076	-1.3145688	0.12345679	0.18852252	1	4937	tags=47%, list=26%, signal=63%
GOBP_RESPONSE_TO_CHOLESTEROL	GOBP_RESPONSE_TO_CHOLESTEROL		26	-0.44966573	-1.3137585	0.117910445	0.18942031	1	3722	tags=42%, list=19%, signal=52%
GOBP_EMBRYONIC_HEART_TUBE_DEVELOPMENT	GOBP_EMBRYONIC_HEART_TUBE_DEVELOPMENT		94	-0.3483144	-1.3135259	0.060927153	0.18958816	1	6512	tags=43%, list=34%, signal=64%
GOBP_VESICLE_DOCKING	GOBP_VESICLE_DOCKING		63	-0.37092057	-1.313214	0.08672087	0.18987559	1	6175	tags=51%, list=32%, signal=74%
GOBP_ORGANELLE_MEMBRANE_FUSION	GOBP_ORGANELLE_MEMBRANE_FUSION		125	-0.33833015	-1.3125052	0.04625	0.19066826	1	4523	tags=32%, list=23%, signal=42%
GOBP_SODIUM_ION_IMPORT_ACROSS_PLASMA_MEMBRANE	GOBP_SODIUM_ION_IMPORT_ACROSS_PLASMA_MEMBRANE		22	-0.4614504	-1.31191	0.13343558	0.19131008	1	1824	tags=27%, list=9%, signal=30%
GOBP_REGULATION_OF_CELL_MIGRATION_INVOLVED_IN_SPROUTING_ANGIOGENESIS	GOBP_REGULATION_OF_CELL_MIGRATION_INVOLVED_IN_SPROUTING_ANGIOGENESIS		38	-0.4111018	-1.3114308	0.1020979	0.19178645	1	5204	tags=50%, list=27%, signal=68%
GOBP_VENTRICULAR_CARDIAC_MUSCLE_TISSUE_MORPHOGENESIS	GOBP_VENTRICULAR_CARDIAC_MUSCLE_TISSUE_MORPHOGENESIS		55	-0.373319	-1.3112786	0.0943662	0.19186454	1	6020	tags=44%, list=31%, signal=63%
GOBP_POSITIVE_REGULATION_OF_NERVOUS_SYSTEM_DEVELOPMENT	GOBP_POSITIVE_REGULATION_OF_NERVOUS_SYSTEM_DEVELOPMENT		378	-0.30141678	-1.3108274	0.013318535	0.19233459	1	4276	tags=28%, list=22%, signal=35%
GOBP_DETECTION_OF_STIMULUS_INVOLVED_IN_SENSORY_PERCEPTION_OF_PAIN	GOBP_DETECTION_OF_STIMULUS_INVOLVED_IN_SENSORY_PERCEPTION_OF_PAIN		38	-0.40526426	-1.3105448	0.10834553	0.19255395	1	4776	tags=42%, list=25%, signal=56%
GOBP_RESPONSE_TO_OXYGEN_LEVELS	GOBP_RESPONSE_TO_OXYGEN_LEVELS		252	-0.3133656	-1.310369	0.028376844	0.19264804	1	4070	tags=29%, list=21%, signal=37%
GOBP_CENTROSOME_DUPLICATION	GOBP_CENTROSOME_DUPLICATION		75	-0.3600021	-1.3102779	0.067204304	0.19264647	1	5185	tags=35%, list=27%, signal=47%
GOBP_REGULATION_OF_POSTSYNAPSE_ORGANIZATION	GOBP_REGULATION_OF_POSTSYNAPSE_ORGANIZATION		138	-0.33198103	-1.3100702	0.039190896	0.1927872	1	6009	tags=43%, list=31%, signal=63%
GOBP_PLACENTA_DEVELOPMENT	GOBP_PLACENTA_DEVELOPMENT		181	-0.32249922	-1.3094797	0.0373494	0.1934591	1	4687	tags=34%, list=24%, signal=45%
GOBP_CELLULAR_RESPONSE_TO_OXIDATIVE_STRESS	GOBP_CELLULAR_RESPONSE_TO_OXIDATIVE_STRESS		236	-0.31331834	-1.3094575	0.028473804	0.19336654	1	4560	tags=33%, list=24%, signal=43%
GOBP_GLAND_DEVELOPMENT	GOBP_GLAND_DEVELOPMENT		449	-0.2998314	-1.3092049	0.003184713	0.1935795	1	4270	tags=27%, list=22%, signal=34%
GOBP_REGULATION_OF_ANDROGEN_RECEPTOR_SIGNALING_PATHWAY	GOBP_REGULATION_OF_ANDROGEN_RECEPTOR_SIGNALING_PATHWAY		25	-0.44535792	-1.3091414	0.12878788	0.19354305	1	5862	tags=48%, list=30%, signal=69%
GOBP_RESPONSE_TO_ISCHEMIA	GOBP_RESPONSE_TO_ISCHEMIA		48	-0.38867736	-1.3083893	0.088445075	0.19445117	1	4203	tags=35%, list=22%, signal=45%
GOBP_POSITIVE_REGULATION_OF_DNA_RECOMBINATION	GOBP_POSITIVE_REGULATION_OF_DNA_RECOMBINATION		73	-0.35810074	-1.3068187	0.071528755	0.1964078	1	6702	tags=52%, list=35%, signal=80%
GOBP_DNA_TEMPLATED_TRANSCRIPTION_TERMINATION	GOBP_DNA_TEMPLATED_TRANSCRIPTION_TERMINATION		25	-0.44573444	-1.3064077	0.125	0.19682465	1	5857	tags=52%, list=30%, signal=75%
GOBP_NEGATIVE_REGULATION_OF_INTERFERON_BETA_PRODUCTION	GOBP_NEGATIVE_REGULATION_OF_INTERFERON_BETA_PRODUCTION		16	-0.4916717	-1.3063971	0.13141994	0.19671585	1	5908	tags=56%, list=31%, signal=81%
GOBP_NEUROTRANSMITTER_GATED_ION_CHANNEL_CLUSTERING	GOBP_NEUROTRANSMITTER_GATED_ION_CHANNEL_CLUSTERING		22	-0.4510664	-1.3061733	0.12305296	0.19688019	1	6009	tags=45%, list=31%, signal=66%
GOBP_REGULATION_OF_T_HELPER_17_CELL_DIFFERENTIATION	GOBP_REGULATION_OF_T_HELPER_17_CELL_DIFFERENTIATION		19	-0.4709225	-1.305994	0.1392405	0.19701077	1	3490	tags=42%, list=18%, signal=51%
GOBP_RESPONSE_TO_MECHANICAL_STIMULUS	GOBP_RESPONSE_TO_MECHANICAL_STIMULUS		161	-0.32454273	-1.3056893	0.039360393	0.1973154	1	5112	tags=36%, list=27%, signal=49%
GOBP_MOTOR_NEURON_MIGRATION	GOBP_MOTOR_NEURON_MIGRATION		15	-0.5033281	-1.3047143	0.15081967	0.19848603	1	2510	tags=27%, list=13%, signal=31%
GOBP_REGULATION_OF_VIRAL_GENOME_REPLICATION	GOBP_REGULATION_OF_VIRAL_GENOME_REPLICATION		84	-0.35639793	-1.3039943	0.08190224	0.1993256	1	6423	tags=56%, list=33%, signal=84%
GOBP_CHROMATIN_REMODELING	GOBP_CHROMATIN_REMODELING		458	-0.2977527	-1.3039602	0.004246285	0.1992396	1	6537	tags=40%, list=34%, signal=59%
GOBP_AXON_REGENERATION	GOBP_AXON_REGENERATION		55	-0.37628108	-1.3038577	0.093406595	0.19925511	1	3473	tags=31%, list=18%, signal=38%
GOBP_POSITIVE_REGULATION_OF_DENDRITIC_SPINE_DEVELOPMENT	GOBP_POSITIVE_REGULATION_OF_DENDRITIC_SPINE_DEVELOPMENT		66	-0.36349273	-1.3037918	0.092797786	0.1992061	1	4148	tags=32%, list=22%, signal=40%
GOBP_RESPONSE_TO_AXON_INJURY	GOBP_RESPONSE_TO_AXON_INJURY		75	-0.36138907	-1.3028804	0.08583106	0.2002894	1	3875	tags=32%, list=20%, signal=40%
GOBP_FOREBRAIN_NEURON_DIFFERENTIATION	GOBP_FOREBRAIN_NEURON_DIFFERENTIATION		51	-0.3814837	-1.3028573	0.10271041	0.20018783	1	5604	tags=35%, list=29%, signal=50%
GOBP_NEGATIVE_REGULATION_OF_CATECHOLAMINE_SECRETION	GOBP_NEGATIVE_REGULATION_OF_CATECHOLAMINE_SECRETION		19	-0.4764769	-1.3026484	0.11432927	0.20033562	1	3994	tags=37%, list=21%, signal=46%
GOBP_STRIATED_MUSCLE_CELL_PROLIFERATION	GOBP_STRIATED_MUSCLE_CELL_PROLIFERATION		84	-0.34923625	-1.3025969	0.08559783	0.20029481	1	2083	tags=17%, list=11%, signal=19%
GOBP_PROTEIN_LOCALIZATION_TO_GOLGI_APPARATUS	GOBP_PROTEIN_LOCALIZATION_TO_GOLGI_APPARATUS		30	-0.4348649	-1.302512	0.11935953	0.20029071	1	5279	tags=47%, list=27%, signal=64%
GOBP_CARDIOCYTE_DIFFERENTIATION	GOBP_CARDIOCYTE_DIFFERENTIATION		194	-0.31762964	-1.3022074	0.040718563	0.20058613	1	5844	tags=36%, list=30%, signal=51%
GOBP_CARDIAC_MUSCLE_TISSUE_MORPHOGENESIS	GOBP_CARDIAC_MUSCLE_TISSUE_MORPHOGENESIS		72	-0.3578909	-1.3017267	0.083106264	0.20113014	1	6020	tags=40%, list=31%, signal=58%
GOBP_POSITIVE_REGULATION_OF_NEURON_DIFFERENTIATION	GOBP_POSITIVE_REGULATION_OF_NEURON_DIFFERENTIATION		112	-0.3384142	-1.3007998	0.07079646	0.20225199	1	6029	tags=44%, list=31%, signal=63%
GOBP_POSITIVE_REGULATION_OF_DNA_METABOLIC_PROCESS	GOBP_POSITIVE_REGULATION_OF_DNA_METABOLIC_PROCESS		318	-0.304807	-1.3006232	0.015435502	0.20238313	1	6340	tags=40%, list=33%, signal=58%
GOBP_BODY_MORPHOGENESIS	GOBP_BODY_MORPHOGENESIS		63	-0.3677031	-1.3005971	0.065826334	0.20229506	1	3876	tags=30%, list=20%, signal=38%
GOBP_NEGATIVE_REGULATION_OF_GENE_EXPRESSION_EPIGENETIC	GOBP_NEGATIVE_REGULATION_OF_GENE_EXPRESSION_EPIGENETIC		114	-0.33773574	-1.3004357	0.06508135	0.20240301	1	6568	tags=44%, list=34%, signal=66%
GOBP_REGULATION_OF_SYNAPTIC_TRANSMISSION_GABAERGIC	GOBP_REGULATION_OF_SYNAPTIC_TRANSMISSION_GABAERGIC		44	-0.39735278	-1.3003854	0.093333334	0.20235014	1	2369	tags=25%, list=12%, signal=28%
GOBP_HEAT_GENERATION	GOBP_HEAT_GENERATION		23	-0.45758456	-1.3002439	0.14372164	0.20241503	1	3836	tags=43%, list=20%, signal=54%
GOBP_POSITIVE_REGULATION_OF_NEUROTRANSMITTER_TRANSPORT	GOBP_POSITIVE_REGULATION_OF_NEUROTRANSMITTER_TRANSPORT		30	-0.42511877	-1.2999847	0.11332312	0.20265342	1	2662	tags=30%, list=14%, signal=35%
GOBP_POSITIVE_REGULATION_OF_LAMELLIPODIUM_ASSEMBLY	GOBP_POSITIVE_REGULATION_OF_LAMELLIPODIUM_ASSEMBLY		30	-0.4336672	-1.2998006	0.12275449	0.2027786	1	6827	tags=63%, list=35%, signal=98%
GOBP_MUSCLE_ORGAN_MORPHOGENESIS	GOBP_MUSCLE_ORGAN_MORPHOGENESIS		93	-0.3450028	-1.2994602	0.06887417	0.20312645	1	6020	tags=39%, list=31%, signal=56%
GOBP_SMOOTH_MUSCLE_CELL_DIFFERENTIATION	GOBP_SMOOTH_MUSCLE_CELL_DIFFERENTIATION		79	-0.34858552	-1.299326	0.08264463	0.2031626	1	3883	tags=30%, list=20%, signal=38%
GOBP_PIGMENT_GRANULE_ORGANIZATION	GOBP_PIGMENT_GRANULE_ORGANIZATION		40	-0.40294293	-1.298982	0.11815562	0.20348176	1	6089	tags=52%, list=32%, signal=77%
GOBP_CELLULAR_RESPONSE_TO_INSULIN_STIMULUS	GOBP_CELLULAR_RESPONSE_TO_INSULIN_STIMULUS		212	-0.31548092	-1.2984084	0.023201857	0.20411488	1	4544	tags=32%, list=24%, signal=42%
GOBP_INTRACELLULAR_ESTROGEN_RECEPTOR_SIGNALING_PATHWAY	GOBP_INTRACELLULAR_ESTROGEN_RECEPTOR_SIGNALING_PATHWAY		48	-0.3867226	-1.2980522	0.10359712	0.20443115	1	5927	tags=44%, list=31%, signal=63%
GOBP_REGULATION_OF_CELLULAR_RESPONSE_TO_HYPOXIA	GOBP_REGULATION_OF_CELLULAR_RESPONSE_TO_HYPOXIA		26	-0.44368067	-1.2978086	0.13016845	0.20464072	1	3941	tags=50%, list=20%, signal=63%
GOBP_NEGATIVE_REGULATION_OF_PLATELET_ACTIVATION	GOBP_NEGATIVE_REGULATION_OF_PLATELET_ACTIVATION		15	-0.49989173	-1.2975528	0.16256158	0.20486528	1	3084	tags=40%, list=16%, signal=48%
GOBP_MIRNA_PROCESSING	GOBP_MIRNA_PROCESSING		45	-0.39373684	-1.2975253	0.10518934	0.20476931	1	6045	tags=56%, list=31%, signal=81%
GOBP_ACTIVATION_OF_GTPASE_ACTIVITY	GOBP_ACTIVATION_OF_GTPASE_ACTIVITY		98	-0.34478283	-1.2972986	0.077747986	0.20494841	1	3462	tags=30%, list=18%, signal=36%
GOBP_REGULATION_OF_ENDOPLASMIC_RETICULUM_UNFOLDED_PROTEIN_RESPONSE	GOBP_REGULATION_OF_ENDOPLASMIC_RETICULUM_UNFOLDED_PROTEIN_RESPONSE		24	-0.447909	-1.2972485	0.13057324	0.20488808	1	4758	tags=54%, list=25%, signal=72%
GOBP_CELL_PROLIFERATION_IN_HINDBRAIN	GOBP_CELL_PROLIFERATION_IN_HINDBRAIN		19	-0.4759809	-1.2971889	0.12135922	0.2048384	1	3867	tags=37%, list=20%, signal=46%
GOBP_REGULATION_OF_SMOOTH_MUSCLE_CONTRACTION	GOBP_REGULATION_OF_SMOOTH_MUSCLE_CONTRACTION		68	-0.36190632	-1.297173	0.08437068	0.20473343	1	4741	tags=38%, list=25%, signal=51%
GOBP_ESTABLISHMENT_OF_TISSUE_POLARITY	GOBP_ESTABLISHMENT_OF_TISSUE_POLARITY		65	-0.36778283	-1.2970246	0.087016575	0.20480877	1	4291	tags=32%, list=22%, signal=41%
GOBP_CHONDROCYTE_DIFFERENTIATION_INVOLVED_IN_ENDOCHONDRAL_BONE_MORPHOGENESIS	GOBP_CHONDROCYTE_DIFFERENTIATION_INVOLVED_IN_ENDOCHONDRAL_BONE_MORPHOGENESIS		16	-0.48292044	-1.2968526	0.13580246	0.2049097	1	3364	tags=38%, list=17%, signal=45%
GOBP_NEGATIVE_REGULATION_OF_T_CELL_APOPTOTIC_PROCESS	GOBP_NEGATIVE_REGULATION_OF_T_CELL_APOPTOTIC_PROCESS		30	-0.42309335	-1.2960446	0.12158055	0.205858	1	3500	tags=43%, list=18%, signal=53%
GOBP_THYMIC_T_CELL_SELECTION	GOBP_THYMIC_T_CELL_SELECTION		28	-0.43340883	-1.2959613	0.11578947	0.20585191	1	5107	tags=57%, list=26%, signal=78%
GOBP_POSITIVE_REGULATION_OF_GLUCOSE_TRANSMEMBRANE_TRANSPORT	GOBP_POSITIVE_REGULATION_OF_GLUCOSE_TRANSMEMBRANE_TRANSPORT		50	-0.38486162	-1.295705	0.12426901	0.20609605	1	5744	tags=46%, list=30%, signal=65%
GOBP_REGULATION_OF_ENDOPEPTIDASE_ACTIVITY	GOBP_REGULATION_OF_ENDOPEPTIDASE_ACTIVITY		348	-0.3006463	-1.2949057	0.016778523	0.20703381	1	3641	tags=28%, list=19%, signal=34%
GOBP_POSITIVE_REGULATION_OF_CELL_MATRIX_ADHESION	GOBP_POSITIVE_REGULATION_OF_CELL_MATRIX_ADHESION		64	-0.36644462	-1.2948371	0.08647141	0.20700221	1	5985	tags=56%, list=31%, signal=81%
GOBP_TRANS_SYNAPTIC_SIGNALING_MODULATING_SYNAPTIC_TRANSMISSION	GOBP_TRANS_SYNAPTIC_SIGNALING_MODULATING_SYNAPTIC_TRANSMISSION		15	-0.4988365	-1.2942394	0.16744915	0.20768046	1	6107	tags=47%, list=32%, signal=68%
GOBP_VOCALIZATION_BEHAVIOR	GOBP_VOCALIZATION_BEHAVIOR		20	-0.4667765	-1.2937601	0.15336463	0.2081739	1	6111	tags=60%, list=32%, signal=88%
GOBP_PURINE_CONTAINING_COMPOUND_SALVAGE	GOBP_PURINE_CONTAINING_COMPOUND_SALVAGE		22	-0.45149833	-1.2936023	0.140625	0.20828205	1	3298	tags=32%, list=17%, signal=38%
GOBP_MUSCLE_CONTRACTION	GOBP_MUSCLE_CONTRACTION		316	-0.30244064	-1.2930167	0.023489933	0.20897573	1	6107	tags=35%, list=32%, signal=51%
GOBP_RESPONSE_TO_CATECHOLAMINE	GOBP_RESPONSE_TO_CATECHOLAMINE		65	-0.36757153	-1.2927643	0.07713885	0.20916547	1	5341	tags=38%, list=28%, signal=53%
GOBP_POSITIVE_REGULATION_OF_PEPTIDE_SECRETION	GOBP_POSITIVE_REGULATION_OF_PEPTIDE_SECRETION		146	-0.32994953	-1.2926284	0.045905706	0.2092264	1	4105	tags=27%, list=21%, signal=35%
GOBP_CEREBRAL_CORTEX_DEVELOPMENT	GOBP_CEREBRAL_CORTEX_DEVELOPMENT		117	-0.33773834	-1.2925432	0.052434456	0.20920578	1	4706	tags=30%, list=24%, signal=39%
GOBP_PROGRAMMED_CELL_DEATH_INVOLVED_IN_CELL_DEVELOPMENT	GOBP_PROGRAMMED_CELL_DEATH_INVOLVED_IN_CELL_DEVELOPMENT		31	-0.41968215	-1.2922565	0.12462006	0.20947494	1	4919	tags=45%, list=26%, signal=61%
GOBP_GROWTH_HORMONE_SECRETION	GOBP_GROWTH_HORMONE_SECRETION		22	-0.45878085	-1.292204	0.12006079	0.20942445	1	2841	tags=23%, list=15%, signal=27%
GOBP_NEURAL_TUBE_DEVELOPMENT	GOBP_NEURAL_TUBE_DEVELOPMENT		195	-0.3164556	-1.2920551	0.043370508	0.20951103	1	4385	tags=29%, list=23%, signal=37%
GOBP_POSITIVE_REGULATION_OF_NITRIC_OXIDE_SYNTHASE_BIOSYNTHETIC_PROCESS	GOBP_POSITIVE_REGULATION_OF_NITRIC_OXIDE_SYNTHASE_BIOSYNTHETIC_PROCESS		21	-0.4590351	-1.292036	0.13782051	0.20940933	1	2810	tags=48%, list=15%, signal=56%
GOBP_CELL_MIGRATION_IN_HINDBRAIN	GOBP_CELL_MIGRATION_IN_HINDBRAIN		23	-0.44510615	-1.2919976	0.1421875	0.20933999	1	3402	tags=26%, list=18%, signal=32%
GOBP_OUTFLOW_TRACT_SEPTUM_MORPHOGENESIS	GOBP_OUTFLOW_TRACT_SEPTUM_MORPHOGENESIS		28	-0.43052962	-1.2918905	0.13953489	0.20936404	1	4342	tags=32%, list=23%, signal=41%
GOBP_RECEPTOR_METABOLIC_PROCESS	GOBP_RECEPTOR_METABOLIC_PROCESS		84	-0.35029578	-1.2915457	0.066485755	0.20967719	1	5344	tags=40%, list=28%, signal=56%
GOBP_BIOLOGICAL_PROCESS_INVOLVED_IN_INTRASPECIES_INTERACTION_BETWEEN_ORGANISMS	GOBP_BIOLOGICAL_PROCESS_INVOLVED_IN_INTRASPECIES_INTERACTION_BETWEEN_ORGANISMS		61	-0.3683739	-1.2913911	0.08066759	0.20974314	1	3806	tags=33%, list=20%, signal=41%
GOBP_RECOMBINATIONAL_REPAIR	GOBP_RECOMBINATIONAL_REPAIR		167	-0.31657153	-1.2912753	0.05781058	0.20976262	1	7816	tags=50%, list=41%, signal=84%
GOBP_NEGATIVE_REGULATION_OF_EPITHELIAL_CELL_DIFFERENTIATION	GOBP_NEGATIVE_REGULATION_OF_EPITHELIAL_CELL_DIFFERENTIATION		57	-0.37548977	-1.2908281	0.09485095	0.21025965	1	3267	tags=28%, list=17%, signal=34%
GOBP_PYRIDINE_CONTAINING_COMPOUND_BIOSYNTHETIC_PROCESS	GOBP_PYRIDINE_CONTAINING_COMPOUND_BIOSYNTHETIC_PROCESS		23	-0.44544965	-1.2906988	0.13030303	0.21029842	1	2766	tags=30%, list=14%, signal=35%
GOBP_MUSCLE_CELL_CELLULAR_HOMEOSTASIS	GOBP_MUSCLE_CELL_CELLULAR_HOMEOSTASIS		27	-0.4250588	-1.2906576	0.13095239	0.21021688	1	5146	tags=48%, list=27%, signal=66%
GOBP_T_HELPER_2_CELL_DIFFERENTIATION	GOBP_T_HELPER_2_CELL_DIFFERENTIATION		21	-0.46750227	-1.290594	0.1504	0.21019003	1	3500	tags=48%, list=18%, signal=58%
GOBP_GLYCOLYTIC_PROCESS	GOBP_GLYCOLYTIC_PROCESS		99	-0.34330583	-1.2905881	0.075187966	0.21006967	1	7216	tags=52%, list=37%, signal=82%
GOBP_REGULATION_OF_AUTOPHAGOSOME_ASSEMBLY	GOBP_REGULATION_OF_AUTOPHAGOSOME_ASSEMBLY		44	-0.39238647	-1.2898864	0.113832854	0.21089062	1	4194	tags=36%, list=22%, signal=46%
GOBP_CEREBELLAR_CORTEX_FORMATION	GOBP_CEREBELLAR_CORTEX_FORMATION		32	-0.4124129	-1.2898631	0.1270553	0.21078804	1	6009	tags=47%, list=31%, signal=68%
GOBP_APPENDAGE_MORPHOGENESIS	GOBP_APPENDAGE_MORPHOGENESIS		172	-0.3200737	-1.289562	0.041567694	0.21109973	1	3411	tags=23%, list=18%, signal=27%
GOBP_EMBRYONIC_DIGIT_MORPHOGENESIS	GOBP_EMBRYONIC_DIGIT_MORPHOGENESIS		70	-0.36091504	-1.2893361	0.086603515	0.21128568	1	3405	tags=23%, list=18%, signal=28%
GOBP_RESPONSE_TO_BMP	GOBP_RESPONSE_TO_BMP		164	-0.31906143	-1.2890149	0.054455444	0.2115911	1	3494	tags=23%, list=18%, signal=28%
GOBP_SYNAPTIC_TRANSMISSION_GABAERGIC	GOBP_SYNAPTIC_TRANSMISSION_GABAERGIC		70	-0.36003196	-1.288935	0.07945205	0.21157265	1	2394	tags=21%, list=12%, signal=24%
GOBP_REGULATION_OF_CELLULAR_COMPONENT_SIZE	GOBP_REGULATION_OF_CELLULAR_COMPONENT_SIZE		398	-0.29720128	-1.2888488	0.010764263	0.21157436	1	4658	tags=31%, list=24%, signal=40%
GOBP_PROGRAMMED_CELL_DEATH_IN_RESPONSE_TO_REACTIVE_OXYGEN_SPECIES	GOBP_PROGRAMMED_CELL_DEATH_IN_RESPONSE_TO_REACTIVE_OXYGEN_SPECIES		18	-0.47618935	-1.2887728	0.14060031	0.21156341	1	1874	tags=22%, list=10%, signal=25%
GOBP_NEGATIVE_REGULATION_OF_CAMP_MEDIATED_SIGNALING	GOBP_NEGATIVE_REGULATION_OF_CAMP_MEDIATED_SIGNALING		15	-0.4963382	-1.2887481	0.16051364	0.21146165	1	6498	tags=60%, list=34%, signal=90%
GOBP_REGULATION_OF_MYOBLAST_DIFFERENTIATION	GOBP_REGULATION_OF_MYOBLAST_DIFFERENTIATION		85	-0.345144	-1.2886547	0.07320442	0.21147297	1	3926	tags=25%, list=20%, signal=31%
GOBP_NEPHRON_DEVELOPMENT	GOBP_NEPHRON_DEVELOPMENT		158	-0.32258427	-1.2879318	0.056441717	0.21236692	1	3918	tags=28%, list=20%, signal=35%
GOBP_SKELETAL_MUSCLE_ADAPTATION	GOBP_SKELETAL_MUSCLE_ADAPTATION		23	-0.44229767	-1.2876406	0.12917933	0.21262687	1	7093	tags=48%, list=37%, signal=76%
GOBP_REGULATION_OF_HORMONE_SECRETION	GOBP_REGULATION_OF_HORMONE_SECRETION		322	-0.3027071	-1.2859935	0.01986755	0.21487421	1	4203	tags=26%, list=22%, signal=32%
GOBP_PROTEIN_LOCALIZATION_TO_CHROMOSOME	GOBP_PROTEIN_LOCALIZATION_TO_CHROMOSOME		108	-0.33718893	-1.2857549	0.077597	0.21506087	1	6309	tags=32%, list=33%, signal=48%
GOBP_TEMPERATURE_HOMEOSTASIS	GOBP_TEMPERATURE_HOMEOSTASIS		193	-0.3146542	-1.2850444	0.046004843	0.21590807	1	4464	tags=34%, list=23%, signal=43%
GOBP_NEGATIVE_REGULATION_OF_SMAD_PROTEIN_SIGNAL_TRANSDUCTION	GOBP_NEGATIVE_REGULATION_OF_SMAD_PROTEIN_SIGNAL_TRANSDUCTION		15	-0.49739474	-1.2846798	0.1473851	0.21628533	1	3953	tags=33%, list=21%, signal=42%
GOBP_REGULATION_OF_CELL_SIZE	GOBP_REGULATION_OF_CELL_SIZE		216	-0.31201592	-1.2844118	0.044930875	0.2165091	1	5591	tags=37%, list=29%, signal=52%
GOBP_GABAERGIC_NEURON_DIFFERENTIATION	GOBP_GABAERGIC_NEURON_DIFFERENTIATION		22	-0.44727927	-1.2842399	0.14351144	0.21663342	1	7106	tags=50%, list=37%, signal=79%
GOBP_REGULATION_OF_EXTRACELLULAR_MATRIX_ASSEMBLY	GOBP_REGULATION_OF_EXTRACELLULAR_MATRIX_ASSEMBLY		17	-0.47839984	-1.2840443	0.14746544	0.21677177	1	3627	tags=35%, list=19%, signal=43%
GOBP_NEGATIVE_REGULATION_OF_ANDROGEN_RECEPTOR_SIGNALING_PATHWAY	GOBP_NEGATIVE_REGULATION_OF_ANDROGEN_RECEPTOR_SIGNALING_PATHWAY		16	-0.48252702	-1.2840405	0.16693164	0.2166461	1	3990	tags=38%, list=21%, signal=47%
GOBP_REGULATION_OF_MIRNA_METABOLIC_PROCESS	GOBP_REGULATION_OF_MIRNA_METABOLIC_PROCESS		83	-0.3482509	-1.2838862	0.09090909	0.2167125	1	6025	tags=48%, list=31%, signal=70%
GOBP_AXON_GUIDANCE	GOBP_AXON_GUIDANCE		238	-0.30826148	-1.2836788	0.03555046	0.21687728	1	2698	tags=20%, list=14%, signal=23%
GOBP_REGULATION_OF_VASCULAR_ENDOTHELIAL_GROWTH_FACTOR_RECEPTOR_SIGNALING_PATHWAY	GOBP_REGULATION_OF_VASCULAR_ENDOTHELIAL_GROWTH_FACTOR_RECEPTOR_SIGNALING_PATHWAY		33	-0.40193215	-1.2835274	0.12875536	0.21694815	1	3804	tags=33%, list=20%, signal=41%
GOBP_REGULATION_OF_PROGRAMMED_NECROTIC_CELL_DEATH	GOBP_REGULATION_OF_PROGRAMMED_NECROTIC_CELL_DEATH		27	-0.43414518	-1.2832565	0.12749615	0.21718667	1	2660	tags=33%, list=14%, signal=39%
GOBP_FEMALE_SEX_DIFFERENTIATION	GOBP_FEMALE_SEX_DIFFERENTIATION		136	-0.32361087	-1.2831861	0.06451613	0.21715951	1	5501	tags=35%, list=29%, signal=48%
GOBP_NEGATIVE_REGULATION_OF_MAP_KINASE_ACTIVITY	GOBP_NEGATIVE_REGULATION_OF_MAP_KINASE_ACTIVITY		58	-0.36655706	-1.2830911	0.11444142	0.21715848	1	3527	tags=33%, list=18%, signal=40%
GOBP_INTRACELLULAR_GLUCOSE_HOMEOSTASIS	GOBP_INTRACELLULAR_GLUCOSE_HOMEOSTASIS		163	-0.32071933	-1.2827741	0.061124694	0.21745765	1	2820	tags=22%, list=15%, signal=26%
GOBP_POSITIVE_REGULATION_OF_PROTEIN_LOCALIZATION_TO_CELL_SURFACE	GOBP_POSITIVE_REGULATION_OF_PROTEIN_LOCALIZATION_TO_CELL_SURFACE		24	-0.4420017	-1.2822212	0.13546424	0.2180964	1	4000	tags=46%, list=21%, signal=58%
GOBP_POSITIVE_REGULATION_OF_NEURON_PROJECTION_REGENERATION	GOBP_POSITIVE_REGULATION_OF_NEURON_PROJECTION_REGENERATION		15	-0.49595955	-1.2819622	0.15088283	0.21835585	1	2519	tags=40%, list=13%, signal=46%
GOBP_AMIDE_TRANSPORT	GOBP_AMIDE_TRANSPORT		412	-0.29285106	-1.2816981	0.013043478	0.2186066	1	4120	tags=25%, list=21%, signal=31%
GOBP_REGULATION_OF_DENDRITIC_SPINE_DEVELOPMENT	GOBP_REGULATION_OF_DENDRITIC_SPINE_DEVELOPMENT		86	-0.34477824	-1.2816101	0.09646739	0.21857947	1	4148	tags=31%, list=22%, signal=40%
GOBP_FACE_DEVELOPMENT	GOBP_FACE_DEVELOPMENT		63	-0.36477515	-1.2811506	0.11697575	0.21910965	1	3876	tags=32%, list=20%, signal=40%
GOBP_MRNA_METHYLATION	GOBP_MRNA_METHYLATION		19	-0.46987587	-1.2810688	0.16329704	0.21909124	1	5807	tags=42%, list=30%, signal=60%
GOBP_RNA_DECAPPING	GOBP_RNA_DECAPPING		19	-0.4660642	-1.2808025	0.16796267	0.21934348	1	3341	tags=37%, list=17%, signal=45%
GOBP_REGULATION_OF_DOUBLE_STRAND_BREAK_REPAIR_VIA_HOMOLOGOUS_RECOMBINATION	GOBP_REGULATION_OF_DOUBLE_STRAND_BREAK_REPAIR_VIA_HOMOLOGOUS_RECOMBINATION		73	-0.35406315	-1.2804577	0.10263523	0.21969828	1	6277	tags=42%, list=33%, signal=63%
GOBP_NEUTROPHIL_MEDIATED_CYTOTOXICITY	GOBP_NEUTROPHIL_MEDIATED_CYTOTOXICITY		17	-0.49140865	-1.2801647	0.17289719	0.2199685	1	3748	tags=47%, list=19%, signal=58%
GOBP_POSITIVE_REGULATION_OF_PROTEIN_AUTOPHOSPHORYLATION	GOBP_POSITIVE_REGULATION_OF_PROTEIN_AUTOPHOSPHORYLATION		26	-0.428285	-1.2800794	0.13663663	0.21996176	1	3660	tags=38%, list=19%, signal=47%
GOBP_NEGATIVE_REGULATION_OF_CALCIUM_ION_TRANSMEMBRANE_TRANSPORT	GOBP_NEGATIVE_REGULATION_OF_CALCIUM_ION_TRANSMEMBRANE_TRANSPORT		56	-0.36955	-1.2800196	0.113018595	0.21993397	1	5060	tags=38%, list=26%, signal=51%
GOBP_EPIGENETIC_REGULATION_OF_GENE_EXPRESSION	GOBP_EPIGENETIC_REGULATION_OF_GENE_EXPRESSION		208	-0.30979857	-1.2796255	0.041666668	0.2203719	1	6311	tags=40%, list=33%, signal=59%
GOBP_SMOOTH_MUSCLE_TISSUE_DEVELOPMENT	GOBP_SMOOTH_MUSCLE_TISSUE_DEVELOPMENT		28	-0.43005222	-1.2793851	0.122137405	0.22058465	1	5675	tags=46%, list=29%, signal=66%
GOBP_POSITIVE_REGULATION_OF_FIBROBLAST_PROLIFERATION	GOBP_POSITIVE_REGULATION_OF_FIBROBLAST_PROLIFERATION		77	-0.35103953	-1.2792755	0.11232877	0.22061315	1	5782	tags=45%, list=30%, signal=65%
GOBP_DETECTION_OF_TEMPERATURE_STIMULUS_INVOLVED_IN_SENSORY_PERCEPTION_OF_PAIN	GOBP_DETECTION_OF_TEMPERATURE_STIMULUS_INVOLVED_IN_SENSORY_PERCEPTION_OF_PAIN		22	-0.44649073	-1.2788318	0.1448598	0.22110529	1	2971	tags=32%, list=15%, signal=38%
GOBP_CELLULAR_RESPONSE_TO_GLUCOCORTICOID_STIMULUS	GOBP_CELLULAR_RESPONSE_TO_GLUCOCORTICOID_STIMULUS		49	-0.3795655	-1.2786725	0.11078287	0.22122326	1	5497	tags=39%, list=29%, signal=54%
GOBP_NEGATIVE_REGULATION_OF_PEPTIDYL_SERINE_PHOSPHORYLATION	GOBP_NEGATIVE_REGULATION_OF_PEPTIDYL_SERINE_PHOSPHORYLATION		30	-0.42019707	-1.2784055	0.13841368	0.22147034	1	2390	tags=20%, list=12%, signal=23%
GOBP_RESPONSE_TO_STEROID_HORMONE	GOBP_RESPONSE_TO_STEROID_HORMONE		234	-0.30646497	-1.2783712	0.052071005	0.22139688	1	4662	tags=31%, list=24%, signal=40%
GOBP_REGULATION_OF_RNA_STABILITY	GOBP_REGULATION_OF_RNA_STABILITY		173	-0.31488734	-1.2780976	0.05180723	0.22166462	1	6166	tags=41%, list=32%, signal=60%
GOBP_PRIMARY_MIRNA_PROCESSING	GOBP_PRIMARY_MIRNA_PROCESSING		17	-0.47993788	-1.2779881	0.16613925	0.22169763	1	6045	tags=59%, list=31%, signal=86%
GOBP_REGULATION_OF_AUTOPHAGOSOME_MATURATION	GOBP_REGULATION_OF_AUTOPHAGOSOME_MATURATION		18	-0.47426662	-1.277518	0.15668203	0.22220393	1	6980	tags=72%, list=36%, signal=113%
GOBP_CARBOHYDRATE_HOMEOSTASIS	GOBP_CARBOHYDRATE_HOMEOSTASIS		276	-0.30075526	-1.2774771	0.039414413	0.2221281	1	4350	tags=28%, list=23%, signal=35%
GOBP_HEPATIC_STELLATE_CELL_ACTIVATION	GOBP_HEPATIC_STELLATE_CELL_ACTIVATION		15	-0.49099407	-1.2772433	0.15448505	0.22234432	1	2409	tags=33%, list=12%, signal=38%
GOBP_POSITIVE_THYMIC_T_CELL_SELECTION	GOBP_POSITIVE_THYMIC_T_CELL_SELECTION		17	-0.4772432	-1.2771527	0.15455951	0.22235067	1	5640	tags=65%, list=29%, signal=91%
GOBP_POSITIVE_REGULATION_OF_HORMONE_SECRETION	GOBP_POSITIVE_REGULATION_OF_HORMONE_SECRETION		186	-0.31015137	-1.2770096	0.048134778	0.22242597	1	3692	tags=24%, list=19%, signal=30%
GOBP_REGULATION_OF_SISTER_CHROMATID_COHESION	GOBP_REGULATION_OF_SISTER_CHROMATID_COHESION		17	-0.47702518	-1.2767907	0.1453958	0.222627	1	2074	tags=24%, list=11%, signal=26%
GOBP_ACTIN_FILAMENT_DEPOLYMERIZATION	GOBP_ACTIN_FILAMENT_DEPOLYMERIZATION		58	-0.36717132	-1.276675	0.11764706	0.22265533	1	6911	tags=57%, list=36%, signal=88%
GOBP_GLIOGENESIS	GOBP_GLIOGENESIS		383	-0.29445428	-1.2765602	0.017699115	0.22270668	1	4954	tags=32%, list=26%, signal=42%
GOBP_MODULATION_BY_HOST_OF_VIRAL_GENOME_REPLICATION	GOBP_MODULATION_BY_HOST_OF_VIRAL_GENOME_REPLICATION		23	-0.44574198	-1.275986	0.14035088	0.22339346	1	4962	tags=48%, list=26%, signal=64%
GOBP_POSITIVE_REGULATION_OF_CELL_MORPHOGENESIS	GOBP_POSITIVE_REGULATION_OF_CELL_MORPHOGENESIS		66	-0.36087444	-1.2757134	0.108254395	0.22365752	1	4152	tags=32%, list=22%, signal=40%
GOBP_SENSORY_PERCEPTION_OF_TEMPERATURE_STIMULUS	GOBP_SENSORY_PERCEPTION_OF_TEMPERATURE_STIMULUS		33	-0.41097882	-1.2753946	0.13082707	0.22401495	1	1001	tags=18%, list=5%, signal=19%
GOBP_IMPORT_INTO_NUCLEUS	GOBP_IMPORT_INTO_NUCLEUS		179	-0.31555697	-1.274883	0.050724637	0.22460487	1	6334	tags=41%, list=33%, signal=60%
GOBP_PONS_DEVELOPMENT	GOBP_PONS_DEVELOPMENT		15	-0.48814324	-1.2748599	0.1821192	0.22450586	1	3364	tags=40%, list=17%, signal=48%
GOBP_POSITIVE_REGULATION_OF_CREB_TRANSCRIPTION_FACTOR_ACTIVITY	GOBP_POSITIVE_REGULATION_OF_CREB_TRANSCRIPTION_FACTOR_ACTIVITY		15	-0.49608982	-1.2745944	0.16343042	0.22476806	1	5206	tags=60%, list=27%, signal=82%
GOBP_POSITIVE_REGULATION_OF_BIOMINERAL_TISSUE_DEVELOPMENT	GOBP_POSITIVE_REGULATION_OF_BIOMINERAL_TISSUE_DEVELOPMENT		57	-0.37205368	-1.2745498	0.115879826	0.2246994	1	2505	tags=25%, list=13%, signal=28%
GOBP_MIRNA_METABOLIC_PROCESS	GOBP_MIRNA_METABOLIC_PROCESS		98	-0.33697495	-1.2745025	0.07529723	0.22464895	1	3695	tags=33%, list=19%, signal=40%
GOBP_REGULATION_OF_AMINO_ACID_TRANSMEMBRANE_TRANSPORT	GOBP_REGULATION_OF_AMINO_ACID_TRANSMEMBRANE_TRANSPORT		19	-0.461136	-1.2743647	0.15765765	0.2247231	1	5783	tags=42%, list=30%, signal=60%
GOBP_REGULATION_OF_FIBROBLAST_APOPTOTIC_PROCESS	GOBP_REGULATION_OF_FIBROBLAST_APOPTOTIC_PROCESS		24	-0.43491054	-1.2743338	0.14439324	0.22463304	1	5392	tags=46%, list=28%, signal=64%
GOBP_NITRIC_OXIDE_SYNTHASE_BIOSYNTHETIC_PROCESS	GOBP_NITRIC_OXIDE_SYNTHASE_BIOSYNTHETIC_PROCESS		28	-0.42292216	-1.2738861	0.1402985	0.22515005	1	2810	tags=39%, list=15%, signal=46%
GOBP_DEVELOPMENTAL_CELL_GROWTH	GOBP_DEVELOPMENTAL_CELL_GROWTH		284	-0.29844537	-1.2738101	0.037542664	0.22513965	1	4276	tags=28%, list=22%, signal=35%
GOBP_REGULATION_OF_VASCULAR_PERMEABILITY	GOBP_REGULATION_OF_VASCULAR_PERMEABILITY		48	-0.37546197	-1.2735105	0.11461318	0.22544013	1	3642	tags=35%, list=19%, signal=44%
GOBP_LENS_FIBER_CELL_DIFFERENTIATION	GOBP_LENS_FIBER_CELL_DIFFERENTIATION		36	-0.400921	-1.2734215	0.12326656	0.22544897	1	5007	tags=39%, list=26%, signal=52%
GOBP_REGULATION_OF_DNA_METHYLATION	GOBP_REGULATION_OF_DNA_METHYLATION		16	-0.48573393	-1.2732782	0.16062993	0.22554082	1	6874	tags=63%, list=36%, signal=97%
GOBP_POSITIVE_REGULATION_OF_PROTEIN_DEPHOSPHORYLATION	GOBP_POSITIVE_REGULATION_OF_PROTEIN_DEPHOSPHORYLATION		43	-0.39096567	-1.273231	0.12428571	0.22548614	1	4472	tags=40%, list=23%, signal=51%
GOBP_RESPONSE_TO_VITAMIN_D	GOBP_RESPONSE_TO_VITAMIN_D		16	-0.47991535	-1.273032	0.16256158	0.22565149	1	6200	tags=56%, list=32%, signal=83%
GOBP_FOREBRAIN_REGIONALIZATION	GOBP_FOREBRAIN_REGIONALIZATION		26	-0.43361208	-1.2719603	0.16820988	0.22709769	1	3057	tags=27%, list=16%, signal=32%
GOBP_REGULATION_OF_NON_MOTILE_CILIUM_ASSEMBLY	GOBP_REGULATION_OF_NON_MOTILE_CILIUM_ASSEMBLY		15	-0.49282908	-1.2709553	0.148773	0.22841874	1	5184	tags=53%, list=27%, signal=73%
GOBP_DEVELOPMENTAL_GROWTH_INVOLVED_IN_MORPHOGENESIS	GOBP_DEVELOPMENTAL_GROWTH_INVOLVED_IN_MORPHOGENESIS		286	-0.29747525	-1.2704662	0.033707865	0.22896925	1	4276	tags=30%, list=22%, signal=38%
GOBP_3_UTR_MEDIATED_MRNA_STABILIZATION	GOBP_3_UTR_MEDIATED_MRNA_STABILIZATION		21	-0.44846845	-1.2703338	0.14913657	0.22901766	1	6076	tags=43%, list=32%, signal=63%
GOBP_INTRACELLULAR_ZINC_ION_HOMEOSTASIS	GOBP_INTRACELLULAR_ZINC_ION_HOMEOSTASIS		27	-0.4219368	-1.2702512	0.1593985	0.22900668	1	4975	tags=41%, list=26%, signal=55%
GOBP_MRNA_3_END_PROCESSING	GOBP_MRNA_3_END_PROCESSING		53	-0.37063926	-1.2699345	0.13	0.22929026	1	8356	tags=55%, list=43%, signal=96%
GOBP_INSULIN_SECRETION	GOBP_INSULIN_SECRETION		248	-0.30398288	-1.2699082	0.043879908	0.22920427	1	4203	tags=26%, list=22%, signal=33%
GOBP_INTRINSIC_APOPTOTIC_SIGNALING_PATHWAY_IN_RESPONSE_TO_DNA_DAMAGE	GOBP_INTRINSIC_APOPTOTIC_SIGNALING_PATHWAY_IN_RESPONSE_TO_DNA_DAMAGE		112	-0.33152744	-1.26943	0.0887199	0.22977932	1	4454	tags=38%, list=23%, signal=48%
GOBP_ACID_SECRETION	GOBP_ACID_SECRETION		48	-0.37730053	-1.2693506	0.11764706	0.22976443	1	3350	tags=27%, list=17%, signal=33%
GOBP_NEGATIVE_REGULATION_OF_PROTEIN_LOCALIZATION_TO_NUCLEUS	GOBP_NEGATIVE_REGULATION_OF_PROTEIN_LOCALIZATION_TO_NUCLEUS		44	-0.37975216	-1.2692374	0.12411848	0.22979622	1	5510	tags=45%, list=29%, signal=64%
GOBP_CELL_DIFFERENTIATION_IN_HINDBRAIN	GOBP_CELL_DIFFERENTIATION_IN_HINDBRAIN		30	-0.42378432	-1.2692262	0.13343328	0.22968355	1	6009	tags=47%, list=31%, signal=68%
GOBP_REGULATION_OF_PIGMENTATION	GOBP_REGULATION_OF_PIGMENTATION		16	-0.4782291	-1.2691901	0.18167701	0.22961222	1	5323	tags=63%, list=28%, signal=86%
GOBP_THYROID_HORMONE_GENERATION	GOBP_THYROID_HORMONE_GENERATION		20	-0.45671326	-1.2689853	0.1554878	0.22978027	1	5112	tags=50%, list=27%, signal=68%
GOBP_VENTRICULAR_CARDIAC_MUSCLE_TISSUE_DEVELOPMENT	GOBP_VENTRICULAR_CARDIAC_MUSCLE_TISSUE_DEVELOPMENT		67	-0.35840428	-1.2689614	0.09568733	0.22968633	1	6020	tags=42%, list=31%, signal=61%
GOBP_PEPTIDE_CATABOLIC_PROCESS	GOBP_PEPTIDE_CATABOLIC_PROCESS		23	-0.43875715	-1.2688298	0.17771085	0.2297407	1	3404	tags=43%, list=18%, signal=53%
GOBP_REGULATION_OF_THE_FORCE_OF_HEART_CONTRACTION	GOBP_REGULATION_OF_THE_FORCE_OF_HEART_CONTRACTION		31	-0.41842088	-1.2682066	0.12628488	0.23050514	1	5718	tags=45%, list=30%, signal=64%
GOBP_POSTSYNAPTIC_MODULATION_OF_CHEMICAL_SYNAPTIC_TRANSMISSION	GOBP_POSTSYNAPTIC_MODULATION_OF_CHEMICAL_SYNAPTIC_TRANSMISSION		38	-0.39550263	-1.2680856	0.12480974	0.23053758	1	4812	tags=39%, list=25%, signal=53%
GOBP_REGULATION_OF_G_PROTEIN_COUPLED_RECEPTOR_SIGNALING_PATHWAY	GOBP_REGULATION_OF_G_PROTEIN_COUPLED_RECEPTOR_SIGNALING_PATHWAY		136	-0.32542336	-1.2680424	0.08060453	0.23046799	1	2938	tags=24%, list=15%, signal=28%
GOBP_NEGATIVE_REGULATION_OF_COLLAGEN_METABOLIC_PROCESS	GOBP_NEGATIVE_REGULATION_OF_COLLAGEN_METABOLIC_PROCESS		19	-0.4593734	-1.2680031	0.1621212	0.23038992	1	2677	tags=26%, list=14%, signal=31%
GOBP_NEGATIVE_REGULATION_OF_RESPONSE_TO_WOUNDING	GOBP_NEGATIVE_REGULATION_OF_RESPONSE_TO_WOUNDING		90	-0.3369691	-1.2678862	0.096	0.23042321	1	4808	tags=33%, list=25%, signal=44%
GOBP_PROTEIN_LOCALIZATION_TO_CHROMOSOME_TELOMERIC_REGION	GOBP_PROTEIN_LOCALIZATION_TO_CHROMOSOME_TELOMERIC_REGION		32	-0.4045003	-1.2668576	0.14923076	0.23182045	1	1974	tags=16%, list=10%, signal=17%
GOBP_NEGATIVE_REGULATION_OF_BMP_SIGNALING_PATHWAY	GOBP_NEGATIVE_REGULATION_OF_BMP_SIGNALING_PATHWAY		56	-0.37049538	-1.2664528	0.11747851	0.23231605	1	3494	tags=27%, list=18%, signal=33%
GOBP_POSITIVE_REGULATION_OF_AXONOGENESIS	GOBP_POSITIVE_REGULATION_OF_AXONOGENESIS		100	-0.33701658	-1.2663292	0.0826972	0.23235916	1	5380	tags=38%, list=28%, signal=52%
GOBP_NUCLEAR_TRANSPORT	GOBP_NUCLEAR_TRANSPORT		342	-0.29716024	-1.2663237	0.032222223	0.2322307	1	6334	tags=37%, list=33%, signal=55%
GOBP_CELLULAR_RESPONSE_TO_ESTROGEN_STIMULUS	GOBP_CELLULAR_RESPONSE_TO_ESTROGEN_STIMULUS		17	-0.47159794	-1.2661978	0.18167202	0.23229109	1	3495	tags=29%, list=18%, signal=36%
GOBP_NUCLEOTIDE_SUGAR_BIOSYNTHETIC_PROCESS	GOBP_NUCLEOTIDE_SUGAR_BIOSYNTHETIC_PROCESS		16	-0.4796762	-1.2646261	0.17701863	0.23452519	1	4689	tags=44%, list=24%, signal=58%
GOBP_DETECTION_OF_MECHANICAL_STIMULUS	GOBP_DETECTION_OF_MECHANICAL_STIMULUS		69	-0.35627094	-1.2645646	0.11612022	0.2344938	1	5112	tags=38%, list=27%, signal=51%
GOBP_CELLULAR_RESPONSE_TO_ALKALOID	GOBP_CELLULAR_RESPONSE_TO_ALKALOID		30	-0.4143008	-1.2632383	0.15648286	0.2363881	1	5926	tags=47%, list=31%, signal=67%
GOBP_CELLULAR_RESPONSE_TO_OSMOTIC_STRESS	GOBP_CELLULAR_RESPONSE_TO_OSMOTIC_STRESS		53	-0.37014613	-1.2626102	0.12258953	0.23719166	1	3022	tags=26%, list=16%, signal=31%
GOBP_NUCLEOTIDE_BINDING_DOMAIN_LEUCINE_RICH_REPEAT_CONTAINING_RECEPTOR_SIGNALING_PATHWAY	GOBP_NUCLEOTIDE_BINDING_DOMAIN_LEUCINE_RICH_REPEAT_CONTAINING_RECEPTOR_SIGNALING_PATHWAY		23	-0.44408706	-1.2624565	0.16946565	0.2372774	1	2873	tags=39%, list=15%, signal=46%
GOBP_NEGATIVE_REGULATION_OF_SODIUM_ION_TRANSPORT	GOBP_NEGATIVE_REGULATION_OF_SODIUM_ION_TRANSPORT		20	-0.45269632	-1.2623668	0.16118936	0.23727036	1	4629	tags=40%, list=24%, signal=53%
GOBP_AMINO_ACID_TRANSPORT	GOBP_AMINO_ACID_TRANSPORT		164	-0.3174483	-1.262356	0.058682635	0.23716006	1	3527	tags=24%, list=18%, signal=30%
GOBP_ANATOMICAL_STRUCTURE_REGRESSION	GOBP_ANATOMICAL_STRUCTURE_REGRESSION		19	-0.45595932	-1.2609513	0.17834395	0.23910403	1	1928	tags=26%, list=10%, signal=29%
GOBP_THYMOCYTE_APOPTOTIC_PROCESS	GOBP_THYMOCYTE_APOPTOTIC_PROCESS		26	-0.4280911	-1.2598695	0.17546584	0.24058783	1	2227	tags=31%, list=12%, signal=35%
GOBP_REGULATION_OF_SYSTEMIC_ARTERIAL_BLOOD_PRESSURE	GOBP_REGULATION_OF_SYSTEMIC_ARTERIAL_BLOOD_PRESSURE		119	-0.3253295	-1.2593689	0.08778626	0.24120012	1	5354	tags=36%, list=28%, signal=50%
GOBP_VESICLE_DOCKING_INVOLVED_IN_EXOCYTOSIS	GOBP_VESICLE_DOCKING_INVOLVED_IN_EXOCYTOSIS		44	-0.3803066	-1.2586312	0.13597734	0.24219874	1	6595	tags=55%, list=34%, signal=83%
GOBP_NITRIC_OXIDE_MEDIATED_SIGNAL_TRANSDUCTION	GOBP_NITRIC_OXIDE_MEDIATED_SIGNAL_TRANSDUCTION		28	-0.41820934	-1.2586274	0.15396342	0.2420715	1	5718	tags=43%, list=30%, signal=61%
GOBP_CEREBRAL_CORTEX_CELL_MIGRATION	GOBP_CEREBRAL_CORTEX_CELL_MIGRATION		52	-0.3686057	-1.2585522	0.11031519	0.24204457	1	4514	tags=31%, list=23%, signal=40%
GOBP_MYOBLAST_DIFFERENTIATION	GOBP_MYOBLAST_DIFFERENTIATION		121	-0.3244818	-1.2585139	0.11013767	0.24195425	1	5305	tags=31%, list=28%, signal=43%
GOBP_POSITIVE_REGULATION_OF_LYASE_ACTIVITY	GOBP_POSITIVE_REGULATION_OF_LYASE_ACTIVITY		38	-0.3937001	-1.2576957	0.1694153	0.24306469	1	3764	tags=32%, list=20%, signal=39%
GOBP_POSITIVE_REGULATION_OF_ESTABLISHMENT_OF_PROTEIN_LOCALIZATION	GOBP_POSITIVE_REGULATION_OF_ESTABLISHMENT_OF_PROTEIN_LOCALIZATION		348	-0.29079023	-1.2575482	0.018826135	0.24315111	1	4279	tags=28%, list=22%, signal=36%
GOBP_NEURON_PROJECTION_ORGANIZATION	GOBP_NEURON_PROJECTION_ORGANIZATION		115	-0.32792926	-1.2575471	0.08550186	0.24301459	1	5724	tags=43%, list=30%, signal=60%
GOBP_REGULATION_OF_GLYCOGEN_BIOSYNTHETIC_PROCESS	GOBP_REGULATION_OF_GLYCOGEN_BIOSYNTHETIC_PROCESS		30	-0.4084454	-1.2573707	0.15441176	0.2431605	1	4374	tags=33%, list=23%, signal=43%
GOBP_REGULATION_OF_SYNAPTIC_PLASTICITY	GOBP_REGULATION_OF_SYNAPTIC_PLASTICITY		247	-0.30097485	-1.2567197	0.052752294	0.24402077	1	5609	tags=37%, list=29%, signal=51%
GOBP_ACTIN_NUCLEATION	GOBP_ACTIN_NUCLEATION		56	-0.36126706	-1.2564176	0.121468924	0.24435543	1	5907	tags=46%, list=31%, signal=67%
GOBP_POSITIVE_REGULATION_OF_PROTEIN_LOCALIZATION_TO_NUCLEUS	GOBP_POSITIVE_REGULATION_OF_PROTEIN_LOCALIZATION_TO_NUCLEUS		101	-0.33158123	-1.2562221	0.09798658	0.2445035	1	3804	tags=29%, list=20%, signal=36%
GOBP_RESPONSE_TO_NITRIC_OXIDE	GOBP_RESPONSE_TO_NITRIC_OXIDE		20	-0.45430288	-1.2560441	0.17495987	0.24464066	1	1995	tags=20%, list=10%, signal=22%
GOBP_NEGATIVE_REGULATION_OF_BINDING	GOBP_NEGATIVE_REGULATION_OF_BINDING		165	-0.31001806	-1.2557422	0.06333739	0.24494897	1	4587	tags=33%, list=24%, signal=43%
GOBP_ECTODERMAL_PLACODE_DEVELOPMENT	GOBP_ECTODERMAL_PLACODE_DEVELOPMENT		18	-0.45971265	-1.2556773	0.17230769	0.24491216	1	6441	tags=44%, list=33%, signal=67%
GOBP_FOAM_CELL_DIFFERENTIATION	GOBP_FOAM_CELL_DIFFERENTIATION		32	-0.40651694	-1.25563	0.1605302	0.24485603	1	3916	tags=38%, list=20%, signal=47%
GOBP_NEGATIVE_REGULATION_OF_ENDOPEPTIDASE_ACTIVITY	GOBP_NEGATIVE_REGULATION_OF_ENDOPEPTIDASE_ACTIVITY		173	-0.3114791	-1.2556121	0.07125891	0.24474446	1	3731	tags=31%, list=19%, signal=38%
GOBP_POSITIVE_REGULATION_OF_GLIOGENESIS	GOBP_POSITIVE_REGULATION_OF_GLIOGENESIS		87	-0.33783045	-1.2555407	0.10092962	0.24472019	1	4662	tags=34%, list=24%, signal=45%
GOBP_REGULATION_OF_SYSTEMIC_ARTERIAL_BLOOD_PRESSURE_BY_RENIN_ANGIOTENSIN	GOBP_REGULATION_OF_SYSTEMIC_ARTERIAL_BLOOD_PRESSURE_BY_RENIN_ANGIOTENSIN		29	-0.41045845	-1.2554327	0.1595092	0.24475496	1	6107	tags=45%, list=32%, signal=66%
GOBP_MUSCLE_SYSTEM_PROCESS	GOBP_MUSCLE_SYSTEM_PROCESS		435	-0.2873919	-1.2526479	0.029978586	0.24893594	1	6107	tags=34%, list=32%, signal=48%
GOBP_REGULATION_OF_SIGNALING_RECEPTOR_ACTIVITY	GOBP_REGULATION_OF_SIGNALING_RECEPTOR_ACTIVITY		134	-0.31967437	-1.2525727	0.08571429	0.24891783	1	3731	tags=29%, list=19%, signal=36%
GOBP_EMBRYONIC_EYE_MORPHOGENESIS	GOBP_EMBRYONIC_EYE_MORPHOGENESIS		36	-0.394657	-1.2525096	0.13758865	0.24887112	1	3790	tags=36%, list=20%, signal=45%
GOBP_TRANSMISSION_OF_NERVE_IMPULSE	GOBP_TRANSMISSION_OF_NERVE_IMPULSE		101	-0.3320937	-1.252493	0.10243278	0.24875268	1	4513	tags=25%, list=23%, signal=32%
GOBP_CELL_CYCLE_DNA_REPLICATION	GOBP_CELL_CYCLE_DNA_REPLICATION		40	-0.37892827	-1.2524042	0.14497042	0.2487424	1	7972	tags=45%, list=41%, signal=77%
GOBP_REGULATION_OF_PROTEIN_EXPORT_FROM_NUCLEUS	GOBP_REGULATION_OF_PROTEIN_EXPORT_FROM_NUCLEUS		38	-0.39065486	-1.2523253	0.14014599	0.24871208	1	5748	tags=42%, list=30%, signal=60%
GOBP_PINOCYTOSIS	GOBP_PINOCYTOSIS		22	-0.44513044	-1.252296	0.16840537	0.24862553	1	5548	tags=55%, list=29%, signal=77%
GOBP_INSULIN_SECRETION_INVOLVED_IN_CELLULAR_RESPONSE_TO_GLUCOSE_STIMULUS	GOBP_INSULIN_SECRETION_INVOLVED_IN_CELLULAR_RESPONSE_TO_GLUCOSE_STIMULUS		94	-0.33841884	-1.2521038	0.10661268	0.24878271	1	3956	tags=28%, list=21%, signal=35%
GOBP_POSITIVE_REGULATION_OF_MESENCHYMAL_CELL_PROLIFERATION	GOBP_POSITIVE_REGULATION_OF_MESENCHYMAL_CELL_PROLIFERATION		33	-0.405458	-1.2519974	0.16949153	0.2488172	1	6345	tags=52%, list=33%, signal=77%
GOBP_REGULATION_OF_CELLULAR_RESPONSE_TO_INSULIN_STIMULUS	GOBP_REGULATION_OF_CELLULAR_RESPONSE_TO_INSULIN_STIMULUS		89	-0.33825886	-1.2517884	0.101960786	0.24901618	1	5370	tags=43%, list=28%, signal=59%
GOBP_RENAL_SYSTEM_PROCESS	GOBP_RENAL_SYSTEM_PROCESS		124	-0.3212149	-1.2514911	0.09464508	0.24932972	1	3802	tags=29%, list=20%, signal=36%
GOBP_MUSCLE_CELL_DEVELOPMENT	GOBP_MUSCLE_CELL_DEVELOPMENT		226	-0.30106393	-1.2514513	0.047169812	0.24924439	1	6111	tags=32%, list=32%, signal=47%
GOBP_ADULT_BEHAVIOR	GOBP_ADULT_BEHAVIOR		185	-0.3071969	-1.2512224	0.053699285	0.24946766	1	6111	tags=39%, list=32%, signal=57%
GOBP_PROTEIN_KINASE_A_SIGNALING	GOBP_PROTEIN_KINASE_A_SIGNALING		39	-0.39146703	-1.2505329	0.15133531	0.25041193	1	2397	tags=21%, list=12%, signal=23%
GOBP_REGULATION_OF_OXIDOREDUCTASE_ACTIVITY	GOBP_REGULATION_OF_OXIDOREDUCTASE_ACTIVITY		90	-0.3375767	-1.2497534	0.0952381	0.2515104	1	3597	tags=29%, list=19%, signal=35%
GOBP_POST_EMBRYONIC_ANIMAL_ORGAN_DEVELOPMENT	GOBP_POST_EMBRYONIC_ANIMAL_ORGAN_DEVELOPMENT		19	-0.4458171	-1.2490051	0.19070514	0.25253975	1	1946	tags=32%, list=10%, signal=35%
GOBP_VASODILATION	GOBP_VASODILATION		63	-0.35606703	-1.2487843	0.12960437	0.25274676	1	5354	tags=41%, list=28%, signal=57%
GOBP_REGULATION_OF_DNA_REPLICATION	GOBP_REGULATION_OF_DNA_REPLICATION		121	-0.31810674	-1.2485524	0.09608091	0.25297233	1	6340	tags=38%, list=33%, signal=56%
GOBP_GLIAL_CELL_APOPTOTIC_PROCESS	GOBP_GLIAL_CELL_APOPTOTIC_PROCESS		20	-0.44861737	-1.2483467	0.17795275	0.2531584	1	2874	tags=35%, list=15%, signal=41%
GOBP_HORMONE_MEDIATED_SIGNALING_PATHWAY	GOBP_HORMONE_MEDIATED_SIGNALING_PATHWAY		160	-0.3108528	-1.2482544	0.07047388	0.25314766	1	4662	tags=28%, list=24%, signal=37%
GOBP_POSITIVE_REGULATION_OF_ACTIN_FILAMENT_POLYMERIZATION	GOBP_POSITIVE_REGULATION_OF_ACTIN_FILAMENT_POLYMERIZATION		54	-0.3627433	-1.2479608	0.13566433	0.25345716	1	4514	tags=39%, list=23%, signal=51%
GOBP_SEGMENTATION	GOBP_SEGMENTATION		118	-0.3178725	-1.2476082	0.0970516	0.25385803	1	3828	tags=26%, list=20%, signal=33%
GOBP_POSITIVE_REGULATION_OF_NITRIC_OXIDE_SYNTHASE_ACTIVITY	GOBP_POSITIVE_REGULATION_OF_NITRIC_OXIDE_SYNTHASE_ACTIVITY		19	-0.45721653	-1.2475891	0.19152276	0.25375074	1	6025	tags=58%, list=31%, signal=84%
GOBP_DEVELOPMENT_OF_PRIMARY_FEMALE_SEXUAL_CHARACTERISTICS	GOBP_DEVELOPMENT_OF_PRIMARY_FEMALE_SEXUAL_CHARACTERISTICS		123	-0.32149866	-1.2471411	0.09590793	0.25428164	1	5501	tags=35%, list=29%, signal=49%
GOBP_IRE1_MEDIATED_UNFOLDED_PROTEIN_RESPONSE	GOBP_IRE1_MEDIATED_UNFOLDED_PROTEIN_RESPONSE		15	-0.47037482	-1.2470758	0.20975609	0.25425178	1	6468	tags=67%, list=34%, signal=100%
GOBP_CHEMOSENSORY_BEHAVIOR	GOBP_CHEMOSENSORY_BEHAVIOR		25	-0.42025945	-1.2470567	0.17628706	0.25413883	1	3543	tags=28%, list=18%, signal=34%
GOBP_REGULATION_OF_LIPID_STORAGE	GOBP_REGULATION_OF_LIPID_STORAGE		55	-0.36324012	-1.2470146	0.14739884	0.25404835	1	1910	tags=22%, list=10%, signal=24%
GOBP_COPII_COATED_VESICLE_CARGO_LOADING	GOBP_COPII_COATED_VESICLE_CARGO_LOADING		15	-0.4787362	-1.2467642	0.18524332	0.25431576	1	3219	tags=40%, list=17%, signal=48%
GOBP_MEMBRANE_LIPID_CATABOLIC_PROCESS	GOBP_MEMBRANE_LIPID_CATABOLIC_PROCESS		34	-0.3945539	-1.2467421	0.15488721	0.25421056	1	3229	tags=41%, list=17%, signal=49%
GOBP_POSITIVE_REGULATION_OF_ORGAN_GROWTH	GOBP_POSITIVE_REGULATION_OF_ORGAN_GROWTH		63	-0.35395294	-1.2466484	0.14829932	0.2542211	1	4106	tags=25%, list=21%, signal=32%
GOBP_TORC2_SIGNALING	GOBP_TORC2_SIGNALING		16	-0.47709924	-1.2465742	0.20230263	0.25418997	1	2389	tags=25%, list=12%, signal=29%
GOBP_REGULATION_OF_MACROAUTOPHAGY	GOBP_REGULATION_OF_MACROAUTOPHAGY		116	-0.3202063	-1.2460233	0.09079445	0.25494263	1	7039	tags=49%, list=37%, signal=77%
GOBP_EYE_MORPHOGENESIS	GOBP_EYE_MORPHOGENESIS		176	-0.30718517	-1.2456524	0.07255139	0.25540292	1	4807	tags=32%, list=25%, signal=42%
GOBP_POSITIVE_REGULATION_OF_DEVELOPMENTAL_GROWTH	GOBP_POSITIVE_REGULATION_OF_DEVELOPMENTAL_GROWTH		218	-0.29940346	-1.2452253	0.062283736	0.25593883	1	4276	tags=28%, list=22%, signal=36%
GOBP_ERYTHROCYTE_HOMEOSTASIS	GOBP_ERYTHROCYTE_HOMEOSTASIS		159	-0.3059287	-1.245101	0.0738423	0.2559854	1	5580	tags=38%, list=29%, signal=54%
GOBP_REGULATION_OF_PLASMINOGEN_ACTIVATION	GOBP_REGULATION_OF_PLASMINOGEN_ACTIVATION		16	-0.46897393	-1.244066	0.1797005	0.2574934	1	5112	tags=50%, list=27%, signal=68%
GOBP_MIRNA_TRANSCRIPTION	GOBP_MIRNA_TRANSCRIPTION		73	-0.34399357	-1.2439775	0.13289474	0.25747424	1	3433	tags=32%, list=18%, signal=38%
GOBP_MAINTENANCE_OF_PROTEIN_LOCATION	GOBP_MAINTENANCE_OF_PROTEIN_LOCATION		104	-0.32905453	-1.2438672	0.11183355	0.25752884	1	5821	tags=41%, list=30%, signal=59%
GOBP_SPERM_AXONEME_ASSEMBLY	GOBP_SPERM_AXONEME_ASSEMBLY		28	-0.41439673	-1.2437004	0.17533432	0.25765747	1	5349	tags=39%, list=28%, signal=54%
GOBP_POSITIVE_REGULATION_OF_PROTEIN_BINDING	GOBP_POSITIVE_REGULATION_OF_PROTEIN_BINDING		103	-0.32396388	-1.2436908	0.113456465	0.25752884	1	4277	tags=34%, list=22%, signal=43%
GOBP_DORSAL_VENTRAL_NEURAL_TUBE_PATTERNING	GOBP_DORSAL_VENTRAL_NEURAL_TUBE_PATTERNING		33	-0.39657027	-1.2430524	0.14285715	0.25836366	1	7483	tags=55%, list=39%, signal=89%
GOBP_NEGATIVE_REGULATION_OF_CALCIUM_ION_TRANSPORT	GOBP_NEGATIVE_REGULATION_OF_CALCIUM_ION_TRANSPORT		74	-0.34269363	-1.2425302	0.12534435	0.25901642	1	3832	tags=27%, list=20%, signal=34%
GOBP_CERAMIDE_CATABOLIC_PROCESS	GOBP_CERAMIDE_CATABOLIC_PROCESS		19	-0.45461383	-1.242057	0.1869783	0.25966245	1	3229	tags=47%, list=17%, signal=57%
GOBP_MITRAL_VALVE_DEVELOPMENT	GOBP_MITRAL_VALVE_DEVELOPMENT		15	-0.49298832	-1.2418464	0.19543974	0.25987273	1	1289	tags=20%, list=7%, signal=21%
GOBP_DNA_TEMPLATED_DNA_REPLICATION	GOBP_DNA_TEMPLATED_DNA_REPLICATION		149	-0.3100345	-1.2417178	0.096296296	0.25993317	1	7972	tags=49%, list=41%, signal=83%
GOBP_POSITIVE_REGULATION_OF_ACTIVATED_T_CELL_PROLIFERATION	GOBP_POSITIVE_REGULATION_OF_ACTIVATED_T_CELL_PROLIFERATION		27	-0.4172747	-1.241537	0.16178736	0.26009494	1	4058	tags=44%, list=21%, signal=56%
GOBP_NEGATIVE_REGULATION_OF_RESPONSE_TO_CYTOKINE_STIMULUS	GOBP_NEGATIVE_REGULATION_OF_RESPONSE_TO_CYTOKINE_STIMULUS		77	-0.33956712	-1.2415028	0.12533334	0.25999895	1	4446	tags=38%, list=23%, signal=49%
GOBP_REGULATION_OF_BLOOD_CIRCULATION	GOBP_REGULATION_OF_BLOOD_CIRCULATION		267	-0.2961339	-1.2412848	0.047244094	0.26021224	1	4782	tags=31%, list=25%, signal=40%
GOBP_NEGATIVE_REGULATION_OF_AMYLOID_PRECURSOR_PROTEIN_CATABOLIC_PROCESS	GOBP_NEGATIVE_REGULATION_OF_AMYLOID_PRECURSOR_PROTEIN_CATABOLIC_PROCESS		21	-0.44290757	-1.2402189	0.19545455	0.26183364	1	5305	tags=52%, list=28%, signal=72%
GOBP_BRANCHING_INVOLVED_IN_SALIVARY_GLAND_MORPHOGENESIS	GOBP_BRANCHING_INVOLVED_IN_SALIVARY_GLAND_MORPHOGENESIS		28	-0.41154358	-1.2399681	0.16616766	0.26208928	1	5640	tags=57%, list=29%, signal=81%
GOBP_PROTEIN_DEPHOSPHORYLATION	GOBP_PROTEIN_DEPHOSPHORYLATION		229	-0.29864085	-1.2398845	0.06153846	0.26209176	1	4591	tags=30%, list=24%, signal=39%
GOBP_REGULATION_OF_INOSITOL_PHOSPHATE_BIOSYNTHETIC_PROCESS	GOBP_REGULATION_OF_INOSITOL_PHOSPHATE_BIOSYNTHETIC_PROCESS		16	-0.47374386	-1.2395567	0.19709209	0.2624769	1	3559	tags=44%, list=18%, signal=54%
GOBP_RESPONSE_TO_ALKALOID	GOBP_RESPONSE_TO_ALKALOID		78	-0.33417553	-1.2389932	0.10748299	0.26325423	1	4854	tags=31%, list=25%, signal=41%
GOBP_RNA_DESTABILIZATION	GOBP_RNA_DESTABILIZATION		96	-0.33082932	-1.238938	0.103580564	0.26320237	1	6166	tags=46%, list=32%, signal=67%
GOBP_REGULATION_OF_GLYCOGEN_METABOLIC_PROCESS	GOBP_REGULATION_OF_GLYCOGEN_METABOLIC_PROCESS		38	-0.38330853	-1.2385626	0.14414415	0.26367113	1	4374	tags=29%, list=23%, signal=37%
GOBP_POSITIVE_REGULATION_OF_WNT_SIGNALING_PATHWAY	GOBP_POSITIVE_REGULATION_OF_WNT_SIGNALING_PATHWAY		142	-0.3125526	-1.2385335	0.08232445	0.26358616	1	3200	tags=23%, list=17%, signal=28%
GOBP_TORC1_SIGNALING	GOBP_TORC1_SIGNALING		96	-0.32860255	-1.2372899	0.112	0.26546887	1	6195	tags=41%, list=32%, signal=60%
GOBP_NEUROTRANSMITTER_SECRETION	GOBP_NEUROTRANSMITTER_SECRETION		173	-0.3053488	-1.2371144	0.07673569	0.26560938	1	4650	tags=31%, list=24%, signal=40%
GOBP_NEUROTROPHIN_SIGNALING_PATHWAY	GOBP_NEUROTROPHIN_SIGNALING_PATHWAY		42	-0.37763932	-1.2370768	0.15064563	0.26552626	1	4260	tags=33%, list=22%, signal=43%
GOBP_GAMMA_AMINOBUTYRIC_ACID_SIGNALING_PATHWAY	GOBP_GAMMA_AMINOBUTYRIC_ACID_SIGNALING_PATHWAY		30	-0.40825242	-1.2366055	0.17664671	0.2661417	1	5147	tags=37%, list=27%, signal=50%
GOBP_CARBOHYDRATE_DERIVATIVE_TRANSPORT	GOBP_CARBOHYDRATE_DERIVATIVE_TRANSPORT		72	-0.34407803	-1.236197	0.14542936	0.26666525	1	3971	tags=32%, list=21%, signal=40%
GOBP_NEURON_PROJECTION_EXTENSION_INVOLVED_IN_NEURON_PROJECTION_GUIDANCE	GOBP_NEURON_PROJECTION_EXTENSION_INVOLVED_IN_NEURON_PROJECTION_GUIDANCE		37	-0.3887148	-1.2358632	0.1593985	0.26712778	1	2336	tags=27%, list=12%, signal=31%
GOBP_NEGATIVE_REGULATION_OF_NUCLEOCYTOPLASMIC_TRANSPORT	GOBP_NEGATIVE_REGULATION_OF_NUCLEOCYTOPLASMIC_TRANSPORT		28	-0.4170979	-1.2355422	0.17417417	0.26751363	1	5510	tags=43%, list=29%, signal=60%
GOBP_POSITIVE_REGULATION_OF_DENDRITE_DEVELOPMENT	GOBP_POSITIVE_REGULATION_OF_DENDRITE_DEVELOPMENT		22	-0.44313774	-1.2353053	0.18124007	0.26778203	1	4565	tags=45%, list=24%, signal=59%
GOBP_MULTICELLULAR_ORGANISMAL_MOVEMENT	GOBP_MULTICELLULAR_ORGANISMAL_MOVEMENT		62	-0.3474878	-1.2352188	0.1504298	0.26776418	1	5366	tags=32%, list=28%, signal=45%
GOBP_NUCLEOTIDE_SUGAR_METABOLIC_PROCESS	GOBP_NUCLEOTIDE_SUGAR_METABOLIC_PROCESS		33	-0.39497718	-1.234946	0.1476408	0.26806045	1	4689	tags=39%, list=24%, signal=52%
GOBP_REGULATION_OF_STEROID_HORMONE_BIOSYNTHETIC_PROCESS	GOBP_REGULATION_OF_STEROID_HORMONE_BIOSYNTHETIC_PROCESS		20	-0.44737563	-1.234865	0.20376176	0.26803565	1	2075	tags=25%, list=11%, signal=28%
GOBP_POSITIVE_REGULATION_OF_CYCLIN_DEPENDENT_PROTEIN_KINASE_ACTIVITY	GOBP_POSITIVE_REGULATION_OF_CYCLIN_DEPENDENT_PROTEIN_KINASE_ACTIVITY		24	-0.4290521	-1.2346245	0.17251909	0.26828793	1	5850	tags=42%, list=30%, signal=60%
GOBP_POSITIVE_REGULATION_OF_SIGNALING_RECEPTOR_ACTIVITY	GOBP_POSITIVE_REGULATION_OF_SIGNALING_RECEPTOR_ACTIVITY		40	-0.37384948	-1.2343919	0.15246637	0.26857632	1	2810	tags=30%, list=15%, signal=35%
GOBP_PRIMARY_AMINO_COMPOUND_METABOLIC_PROCESS	GOBP_PRIMARY_AMINO_COMPOUND_METABOLIC_PROCESS		18	-0.44942725	-1.2339782	0.22205207	0.26911905	1	5520	tags=39%, list=29%, signal=54%
GOBP_REGULATION_OF_KERATINOCYTE_MIGRATION	GOBP_REGULATION_OF_KERATINOCYTE_MIGRATION		15	-0.47318792	-1.2338586	0.20632531	0.2691742	1	5639	tags=60%, list=29%, signal=85%
GOBP_POSITIVE_REGULATION_OF_CALCIUM_ION_IMPORT	GOBP_POSITIVE_REGULATION_OF_CALCIUM_ION_IMPORT		19	-0.45204052	-1.2335898	0.20331325	0.2694648	1	4696	tags=42%, list=24%, signal=56%
GOBP_AMINO_ACID_TRANSMEMBRANE_TRANSPORT	GOBP_AMINO_ACID_TRANSMEMBRANE_TRANSPORT		94	-0.32891613	-1.2329596	0.118983954	0.27039477	1	3454	tags=26%, list=18%, signal=31%
GOBP_POSITIVE_REGULATION_OF_INSULIN_SECRETION	GOBP_POSITIVE_REGULATION_OF_INSULIN_SECRETION		109	-0.3221351	-1.2322526	0.12547052	0.27140996	1	2841	tags=22%, list=15%, signal=26%
GOBP_MODIFICATION_OF_SYNAPTIC_STRUCTURE	GOBP_MODIFICATION_OF_SYNAPTIC_STRUCTURE		42	-0.37964854	-1.2313846	0.1582003	0.2727123	1	5587	tags=52%, list=29%, signal=74%
GOBP_LIMBIC_SYSTEM_DEVELOPMENT	GOBP_LIMBIC_SYSTEM_DEVELOPMENT		109	-0.3199227	-1.2311585	0.11727617	0.2729528	1	3791	tags=24%, list=20%, signal=30%
GOBP_DEPHOSPHORYLATION	GOBP_DEPHOSPHORYLATION		321	-0.28687146	-1.2310019	0.04040404	0.2730876	1	5161	tags=33%, list=27%, signal=44%
GOBP_FOREBRAIN_MORPHOGENESIS	GOBP_FOREBRAIN_MORPHOGENESIS		17	-0.4605882	-1.2309545	0.21273293	0.2730224	1	2106	tags=18%, list=11%, signal=20%
GOBP_NEGATIVE_REGULATION_OF_DIGESTIVE_SYSTEM_PROCESS	GOBP_NEGATIVE_REGULATION_OF_DIGESTIVE_SYSTEM_PROCESS		18	-0.4513112	-1.2305616	0.19283277	0.2735278	1	3802	tags=28%, list=20%, signal=35%
GOBP_PATTERN_SPECIFICATION_PROCESS	GOBP_PATTERN_SPECIFICATION_PROCESS		482	-0.279953	-1.2305081	0.028601695	0.27346292	1	4748	tags=26%, list=25%, signal=34%
GOBP_REGULATION_OF_SYNAPSE_STRUCTURE_OR_ACTIVITY	GOBP_REGULATION_OF_SYNAPSE_STRUCTURE_OR_ACTIVITY		314	-0.28649047	-1.2300621	0.05629139	0.27404118	1	4554	tags=30%, list=24%, signal=38%
GOBP_DNA_TEMPLATED_DNA_REPLICATION_MAINTENANCE_OF_FIDELITY	GOBP_DNA_TEMPLATED_DNA_REPLICATION_MAINTENANCE_OF_FIDELITY		53	-0.36241117	-1.229976	0.14597544	0.27403003	1	6310	tags=43%, list=33%, signal=64%
GOBP_REGULATION_OF_TRANSCRIPTION_BY_RNA_POLYMERASE_III	GOBP_REGULATION_OF_TRANSCRIPTION_BY_RNA_POLYMERASE_III		25	-0.4195146	-1.2298858	0.19254659	0.27405062	1	7825	tags=60%, list=41%, signal=101%
GOBP_POSITIVE_REGULATION_OF_MORPHOGENESIS_OF_AN_EPITHELIUM	GOBP_POSITIVE_REGULATION_OF_MORPHOGENESIS_OF_AN_EPITHELIUM		40	-0.38211793	-1.2297612	0.15611193	0.27411354	1	1888	tags=25%, list=10%, signal=28%
GOBP_NEGATIVE_REGULATION_OF_AMINE_TRANSPORT	GOBP_NEGATIVE_REGULATION_OF_AMINE_TRANSPORT		38	-0.3898469	-1.229117	0.1748879	0.27505666	1	3994	tags=32%, list=21%, signal=40%
GOBP_REGULATION_OF_POSTSYNAPTIC_MEMBRANE_NEUROTRANSMITTER_RECEPTOR_LEVELS	GOBP_REGULATION_OF_POSTSYNAPTIC_MEMBRANE_NEUROTRANSMITTER_RECEPTOR_LEVELS		132	-0.3161406	-1.2289941	0.09765142	0.27511364	1	4099	tags=27%, list=21%, signal=33%
GOBP_RESPONSE_TO_RADIATION	GOBP_RESPONSE_TO_RADIATION		424	-0.28155145	-1.2288123	0.035407726	0.27526122	1	4919	tags=29%, list=26%, signal=38%
GOBP_INTRACELLULAR_IRON_ION_HOMEOSTASIS	GOBP_INTRACELLULAR_IRON_ION_HOMEOSTASIS		68	-0.34506035	-1.2287998	0.1664393	0.27513626	1	5134	tags=38%, list=27%, signal=52%
GOBP_RESPONSE_TO_OXIDATIVE_STRESS	GOBP_RESPONSE_TO_OXIDATIVE_STRESS		376	-0.28418937	-1.2287226	0.04226919	0.27512282	1	4871	tags=32%, list=25%, signal=42%
GOBP_REGULATION_OF_NERVOUS_SYSTEM_PROCESS	GOBP_REGULATION_OF_NERVOUS_SYSTEM_PROCESS		161	-0.30607018	-1.228699	0.10571081	0.27501974	1	3832	tags=27%, list=20%, signal=33%
GOBP_ORGANELLE_FUSION	GOBP_ORGANELLE_FUSION		168	-0.30526102	-1.2286472	0.09638554	0.2749667	1	3379	tags=25%, list=18%, signal=30%
GOBP_REGULATION_OF_MITOPHAGY	GOBP_REGULATION_OF_MITOPHAGY		19	-0.4542888	-1.2284822	0.17774343	0.27509487	1	2284	tags=21%, list=12%, signal=24%
GOBP_PURINE_RIBONUCLEOTIDE_SALVAGE	GOBP_PURINE_RIBONUCLEOTIDE_SALVAGE		16	-0.46550485	-1.2283651	0.19484702	0.27516022	1	3298	tags=31%, list=17%, signal=38%
GOBP_REGULATION_OF_STEM_CELL_DIFFERENTIATION	GOBP_REGULATION_OF_STEM_CELL_DIFFERENTIATION		81	-0.33500656	-1.2283205	0.12285337	0.2750888	1	6433	tags=47%, list=33%, signal=70%
GOBP_CELL_FATE_COMMITMENT	GOBP_CELL_FATE_COMMITMENT		290	-0.28901315	-1.2281959	0.057268724	0.27514246	1	4537	tags=25%, list=24%, signal=32%
GOBP_POTASSIUM_ION_TRANSPORT	GOBP_POTASSIUM_ION_TRANSPORT		246	-0.2940499	-1.2274047	0.069524914	0.27632943	1	5016	tags=29%, list=26%, signal=39%
GOBP_MICROTUBULE_ORGANIZING_CENTER_ORGANIZATION	GOBP_MICROTUBULE_ORGANIZING_CENTER_ORGANIZATION		150	-0.3057596	-1.2272737	0.106097564	0.27637154	1	5235	tags=32%, list=27%, signal=44%
GOBP_CARDIAC_VENTRICLE_DEVELOPMENT	GOBP_CARDIAC_VENTRICLE_DEVELOPMENT		144	-0.30980024	-1.2269824	0.09179927	0.276713	1	6264	tags=39%, list=32%, signal=57%
GOBP_RESPONSE_TO_INORGANIC_SUBSTANCE	GOBP_RESPONSE_TO_INORGANIC_SUBSTANCE		476	-0.2788	-1.2268782	0.041980624	0.27673453	1	5491	tags=34%, list=28%, signal=47%
GOBP_REGULATION_OF_DEVELOPMENTAL_GROWTH	GOBP_REGULATION_OF_DEVELOPMENTAL_GROWTH		394	-0.2812683	-1.2265955	0.037837837	0.27708536	1	5187	tags=31%, list=27%, signal=42%
GOBP_ASYMMETRIC_CELL_DIVISION	GOBP_ASYMMETRIC_CELL_DIVISION		20	-0.44201633	-1.2265596	0.1984375	0.2769955	1	4033	tags=40%, list=21%, signal=51%
GOBP_REGULATION_OF_VESICLE_SIZE	GOBP_REGULATION_OF_VESICLE_SIZE		20	-0.43612477	-1.2257608	0.19339623	0.2781543	1	910	tags=15%, list=5%, signal=16%
GOBP_REGULATION_OF_MONOCYTE_DIFFERENTIATION	GOBP_REGULATION_OF_MONOCYTE_DIFFERENTIATION		17	-0.45774093	-1.225412	0.20344289	0.27860892	1	5628	tags=71%, list=29%, signal=100%
GOBP_MONOCYTE_DIFFERENTIATION	GOBP_MONOCYTE_DIFFERENTIATION		28	-0.4104542	-1.225213	0.20597015	0.2787976	1	4755	tags=54%, list=25%, signal=71%
GOBP_POSITIVE_REGULATION_OF_NEUROTRANSMITTER_SECRETION	GOBP_POSITIVE_REGULATION_OF_NEUROTRANSMITTER_SECRETION		24	-0.4238236	-1.2251345	0.17656012	0.27877158	1	2662	tags=29%, list=14%, signal=34%
GOBP_PARASYMPATHETIC_NERVOUS_SYSTEM_DEVELOPMENT	GOBP_PARASYMPATHETIC_NERVOUS_SYSTEM_DEVELOPMENT		22	-0.43053967	-1.2247638	0.18564743	0.27926683	1	3132	tags=27%, list=16%, signal=33%
GOBP_EMBRYONIC_SKELETAL_JOINT_DEVELOPMENT	GOBP_EMBRYONIC_SKELETAL_JOINT_DEVELOPMENT		16	-0.46115968	-1.2245226	0.2099359	0.2794919	1	2140	tags=25%, list=11%, signal=28%
GOBP_REGULATION_OF_MODIFICATION_OF_SYNAPTIC_STRUCTURE	GOBP_REGULATION_OF_MODIFICATION_OF_SYNAPTIC_STRUCTURE		23	-0.4255727	-1.224472	0.18636364	0.2794233	1	2503	tags=35%, list=13%, signal=40%
GOBP_REGULATION_OF_TELOMERE_MAINTENANCE_VIA_TELOMERE_LENGTHENING	GOBP_REGULATION_OF_TELOMERE_MAINTENANCE_VIA_TELOMERE_LENGTHENING		58	-0.35548016	-1.2240703	0.15616046	0.27996597	1	6533	tags=41%, list=34%, signal=62%
GOBP_METHYLGUANOSINE_CAP_DECAPPING	GOBP_METHYLGUANOSINE_CAP_DECAPPING		16	-0.47234723	-1.2237716	0.2109375	0.2803071	1	3341	tags=38%, list=17%, signal=45%
GOBP_REGULATION_OF_EPIDERMAL_GROWTH_FACTOR_ACTIVATED_RECEPTOR_ACTIVITY	GOBP_REGULATION_OF_EPIDERMAL_GROWTH_FACTOR_ACTIVATED_RECEPTOR_ACTIVITY		22	-0.42275333	-1.2234535	0.2081448	0.28073534	1	3693	tags=41%, list=19%, signal=51%
GOBP_MRNA_MODIFICATION	GOBP_MRNA_MODIFICATION		37	-0.38365382	-1.2227626	0.16305916	0.28179738	1	5807	tags=35%, list=30%, signal=50%
GOBP_POSITIVE_REGULATION_OF_NUCLEOCYTOPLASMIC_TRANSPORT	GOBP_POSITIVE_REGULATION_OF_NUCLEOCYTOPLASMIC_TRANSPORT		75	-0.3401478	-1.2227445	0.14039735	0.28168055	1	6533	tags=45%, list=34%, signal=68%
GOBP_REGULATION_OF_RESPONSE_TO_ENDOPLASMIC_RETICULUM_STRESS	GOBP_REGULATION_OF_RESPONSE_TO_ENDOPLASMIC_RETICULUM_STRESS		77	-0.33656064	-1.2222284	0.1303155	0.28238937	1	6593	tags=52%, list=34%, signal=79%
GOBP_AMIDE_CATABOLIC_PROCESS	GOBP_AMIDE_CATABOLIC_PROCESS		20	-0.4393825	-1.2221394	0.19018404	0.28237033	1	998	tags=20%, list=5%, signal=21%
GOBP_POST_TRANSCRIPTIONAL_GENE_SILENCING	GOBP_POST_TRANSCRIPTIONAL_GENE_SILENCING		66	-0.34421292	-1.2217455	0.15311652	0.28283647	1	4475	tags=39%, list=23%, signal=51%
GOBP_DOPAMINERGIC_NEURON_DIFFERENTIATION	GOBP_DOPAMINERGIC_NEURON_DIFFERENTIATION		45	-0.36520827	-1.2214026	0.16913946	0.28326786	1	4291	tags=31%, list=22%, signal=40%
GOBP_EMBRYONIC_CAMERA_TYPE_EYE_MORPHOGENESIS	GOBP_EMBRYONIC_CAMERA_TYPE_EYE_MORPHOGENESIS		30	-0.40170214	-1.2213235	0.17691155	0.28325033	1	5604	tags=47%, list=29%, signal=66%
GOBP_REGULATION_OF_T_CELL_DIFFERENTIATION_IN_THYMUS	GOBP_REGULATION_OF_T_CELL_DIFFERENTIATION_IN_THYMUS		31	-0.40305975	-1.2205365	0.19634703	0.28444934	1	3215	tags=35%, list=17%, signal=43%
GOBP_POSITIVE_REGULATION_OF_TRANSPORTER_ACTIVITY	GOBP_POSITIVE_REGULATION_OF_TRANSPORTER_ACTIVITY		131	-0.30847725	-1.2202153	0.112676054	0.28486958	1	5510	tags=35%, list=29%, signal=49%
GOBP_MELANIN_METABOLIC_PROCESS	GOBP_MELANIN_METABOLIC_PROCESS		27	-0.4086508	-1.220161	0.17835365	0.28481522	1	4161	tags=37%, list=22%, signal=47%
GOBP_CYTOSKELETON_DEPENDENT_CYTOKINESIS	GOBP_CYTOSKELETON_DEPENDENT_CYTOKINESIS		95	-0.3208087	-1.2201568	0.12898937	0.28467295	1	4281	tags=27%, list=22%, signal=35%
GOBP_REGULATION_OF_TRANSPORTER_ACTIVITY	GOBP_REGULATION_OF_TRANSPORTER_ACTIVITY		300	-0.28595054	-1.2201211	0.070953436	0.28459233	1	5271	tags=33%, list=27%, signal=44%
GOBP_CELL_PROLIFERATION_INVOLVED_IN_HEART_MORPHOGENESIS	GOBP_CELL_PROLIFERATION_INVOLVED_IN_HEART_MORPHOGENESIS		23	-0.42127633	-1.219558	0.19904459	0.28539124	1	3812	tags=30%, list=20%, signal=38%
GOBP_REGULATION_OF_POSITIVE_CHEMOTAXIS	GOBP_REGULATION_OF_POSITIVE_CHEMOTAXIS		27	-0.40931776	-1.2191758	0.18373494	0.28587046	1	3181	tags=30%, list=17%, signal=35%
GOBP_NEGATIVE_REGULATION_OF_CALCIUM_ION_TRANSMEMBRANE_TRANSPORTER_ACTIVITY	GOBP_NEGATIVE_REGULATION_OF_CALCIUM_ION_TRANSMEMBRANE_TRANSPORTER_ACTIVITY		34	-0.383945	-1.2184334	0.1816839	0.28703144	1	4782	tags=41%, list=25%, signal=55%
GOBP_DEMETHYLATION	GOBP_DEMETHYLATION		54	-0.35203034	-1.2183516	0.15300547	0.28701508	1	5954	tags=41%, list=31%, signal=59%
GOBP_POSITIVE_REGULATION_OF_ATP_METABOLIC_PROCESS	GOBP_POSITIVE_REGULATION_OF_ATP_METABOLIC_PROCESS		18	-0.44255435	-1.2182741	0.22185971	0.28698105	1	5144	tags=44%, list=27%, signal=61%
GOBP_CELLULAR_RESPONSE_TO_VITAMIN	GOBP_CELLULAR_RESPONSE_TO_VITAMIN		16	-0.46178243	-1.2181566	0.1984375	0.28702107	1	6200	tags=50%, list=32%, signal=74%
GOBP_POSITIVE_REGULATION_OF_GROWTH	GOBP_POSITIVE_REGULATION_OF_GROWTH		308	-0.28484645	-1.2181436	0.06153846	0.28689766	1	4808	tags=31%, list=25%, signal=40%
GOBP_CELLULAR_RESPONSE_TO_NUTRIENT	GOBP_CELLULAR_RESPONSE_TO_NUTRIENT		37	-0.3802913	-1.217954	0.18851252	0.28707233	1	4285	tags=32%, list=22%, signal=42%
GOBP_NEGATIVE_REGULATION_OF_RESPONSE_TO_ENDOPLASMIC_RETICULUM_STRESS	GOBP_NEGATIVE_REGULATION_OF_RESPONSE_TO_ENDOPLASMIC_RETICULUM_STRESS		40	-0.37784815	-1.2173874	0.18195266	0.28786328	1	6593	tags=55%, list=34%, signal=83%
GOBP_POTASSIUM_ION_EXPORT_ACROSS_PLASMA_MEMBRANE	GOBP_POTASSIUM_ION_EXPORT_ACROSS_PLASMA_MEMBRANE		19	-0.4349416	-1.2170721	0.22012578	0.2882324	1	2845	tags=32%, list=15%, signal=37%
GOBP_BEHAVIORAL_RESPONSE_TO_COCAINE	GOBP_BEHAVIORAL_RESPONSE_TO_COCAINE		20	-0.4364392	-1.2168777	0.21646342	0.28840667	1	4526	tags=40%, list=23%, signal=52%
GOBP_REGULATION_OF_GLIOGENESIS	GOBP_REGULATION_OF_GLIOGENESIS		136	-0.30801123	-1.2165979	0.11990111	0.28877	1	4662	tags=32%, list=24%, signal=41%
GOBP_GENITALIA_MORPHOGENESIS	GOBP_GENITALIA_MORPHOGENESIS		16	-0.46071526	-1.2159923	0.22006473	0.28965455	1	6194	tags=50%, list=32%, signal=74%
GOBP_GLIAL_CELL_DEVELOPMENT	GOBP_GLIAL_CELL_DEVELOPMENT		136	-0.31264505	-1.2159593	0.10493047	0.289558	1	5014	tags=40%, list=26%, signal=53%
GOBP_FEMALE_GENITALIA_DEVELOPMENT	GOBP_FEMALE_GENITALIA_DEVELOPMENT		18	-0.45016006	-1.2159256	0.2037325	0.2894608	1	1764	tags=22%, list=9%, signal=24%
GOBP_EMBRYONIC_PLACENTA_MORPHOGENESIS	GOBP_EMBRYONIC_PLACENTA_MORPHOGENESIS		33	-0.39090034	-1.2153572	0.17450683	0.29028338	1	4080	tags=36%, list=21%, signal=46%
GOBP_RESPONSE_TO_CARBOHYDRATE	GOBP_RESPONSE_TO_CARBOHYDRATE		207	-0.29584187	-1.2149663	0.0893067	0.2908016	1	3956	tags=26%, list=21%, signal=32%
GOBP_POSITIVE_REGULATION_OF_PLASMA_MEMBRANE_BOUNDED_CELL_PROJECTION_ASSEMBLY	GOBP_POSITIVE_REGULATION_OF_PLASMA_MEMBRANE_BOUNDED_CELL_PROJECTION_ASSEMBLY		115	-0.3140636	-1.214799	0.124533	0.29095748	1	5200	tags=38%, list=27%, signal=52%
GOBP_ESTABLISHMENT_OF_RNA_LOCALIZATION	GOBP_ESTABLISHMENT_OF_RNA_LOCALIZATION		139	-0.30760384	-1.2144078	0.12727273	0.2914954	1	6240	tags=37%, list=32%, signal=55%
GOBP_INTERLEUKIN_5_PRODUCTION	GOBP_INTERLEUKIN_5_PRODUCTION		21	-0.42503354	-1.2141436	0.21780604	0.29179597	1	2435	tags=43%, list=13%, signal=49%
GOBP_INDUCTION_OF_POSITIVE_CHEMOTAXIS	GOBP_INDUCTION_OF_POSITIVE_CHEMOTAXIS		15	-0.4608789	-1.21279	0.20919175	0.29407436	1	3181	tags=33%, list=17%, signal=40%
GOBP_RESPONSE_TO_INSULIN	GOBP_RESPONSE_TO_INSULIN		252	-0.28905985	-1.2124376	0.0816092	0.29457548	1	4544	tags=30%, list=24%, signal=39%
GOBP_BICARBONATE_TRANSPORT	GOBP_BICARBONATE_TRANSPORT		19	-0.44012466	-1.2120357	0.2057057	0.29512402	1	1308	tags=21%, list=7%, signal=23%
GOBP_KILLING_BY_HOST_OF_SYMBIONT_CELLS	GOBP_KILLING_BY_HOST_OF_SYMBIONT_CELLS		22	-0.42267954	-1.2112976	0.20253165	0.29630077	1	3641	tags=36%, list=19%, signal=45%
GOBP_NEGATIVE_REGULATION_OF_PROTEIN_IMPORT_INTO_NUCLEUS	GOBP_NEGATIVE_REGULATION_OF_PROTEIN_IMPORT_INTO_NUCLEUS		18	-0.442439	-1.211288	0.21875	0.29616284	1	5510	tags=50%, list=29%, signal=70%
GOBP_NEGATIVE_REGULATION_OF_VASCULAR_ASSOCIATED_SMOOTH_MUSCLE_CELL_PROLIFERATION	GOBP_NEGATIVE_REGULATION_OF_VASCULAR_ASSOCIATED_SMOOTH_MUSCLE_CELL_PROLIFERATION		34	-0.38396692	-1.211272	0.2020202	0.29604483	1	5465	tags=35%, list=28%, signal=49%
GOBP_NEGATIVE_REGULATION_OF_OXIDOREDUCTASE_ACTIVITY	GOBP_NEGATIVE_REGULATION_OF_OXIDOREDUCTASE_ACTIVITY		26	-0.40919012	-1.2109061	0.18408737	0.29654768	1	3078	tags=27%, list=16%, signal=32%
GOBP_DETECTION_OF_MECHANICAL_STIMULUS_INVOLVED_IN_SENSORY_PERCEPTION	GOBP_DETECTION_OF_MECHANICAL_STIMULUS_INVOLVED_IN_SENSORY_PERCEPTION		54	-0.35712498	-1.2106745	0.16946779	0.29680836	1	5849	tags=43%, list=30%, signal=61%
GOBP_RESPONSE_TO_ACIDIC_PH	GOBP_RESPONSE_TO_ACIDIC_PH		22	-0.41559446	-1.2104825	0.19171779	0.296985	1	2971	tags=32%, list=15%, signal=38%
GOBP_DRINKING_BEHAVIOR	GOBP_DRINKING_BEHAVIOR		17	-0.4476577	-1.2102576	0.22906794	0.29723945	1	3642	tags=35%, list=19%, signal=43%
GOBP_SYNAPSE_MATURATION	GOBP_SYNAPSE_MATURATION		39	-0.3771213	-1.2099769	0.2062589	0.29757398	1	6855	tags=46%, list=36%, signal=71%
GOBP_STRIATED_MUSCLE_CELL_APOPTOTIC_PROCESS	GOBP_STRIATED_MUSCLE_CELL_APOPTOTIC_PROCESS		73	-0.33026966	-1.2098066	0.15789473	0.29773527	1	5903	tags=38%, list=31%, signal=55%
GOBP_CHONDROCYTE_PROLIFERATION	GOBP_CHONDROCYTE_PROLIFERATION		27	-0.40813923	-1.2098	0.19271624	0.29759476	1	5768	tags=41%, list=30%, signal=58%
GOBP_REGULATION_OF_MACROPHAGE_DERIVED_FOAM_CELL_DIFFERENTIATION	GOBP_REGULATION_OF_MACROPHAGE_DERIVED_FOAM_CELL_DIFFERENTIATION		25	-0.41241652	-1.2097378	0.1978193	0.29753652	1	3916	tags=36%, list=20%, signal=45%
GOBP_NEGATIVE_REGULATION_OF_SMOOTH_MUSCLE_CELL_PROLIFERATION	GOBP_NEGATIVE_REGULATION_OF_SMOOTH_MUSCLE_CELL_PROLIFERATION		71	-0.3357619	-1.2094287	0.18082191	0.29791373	1	5465	tags=39%, list=28%, signal=55%
GOBP_SPECIFICATION_OF_SYMMETRY	GOBP_SPECIFICATION_OF_SYMMETRY		137	-0.30596274	-1.2092122	0.13383839	0.2981718	1	6264	tags=39%, list=32%, signal=57%
GOBP_RESPONSE_TO_PH	GOBP_RESPONSE_TO_PH		42	-0.36742127	-1.2088888	0.18470418	0.29858196	1	3003	tags=29%, list=16%, signal=34%
GOBP_REGULATION_OF_MRNA_CATABOLIC_PROCESS	GOBP_REGULATION_OF_MRNA_CATABOLIC_PROCESS		175	-0.2951797	-1.2083002	0.11257485	0.2994797	1	6166	tags=40%, list=32%, signal=58%
GOBP_POSITIVE_REGULATION_OF_ICOSANOID_SECRETION	GOBP_POSITIVE_REGULATION_OF_ICOSANOID_SECRETION		20	-0.4394261	-1.2075801	0.19905214	0.30054688	1	3527	tags=30%, list=18%, signal=37%
GOBP_REGULATION_OF_CARDIAC_MUSCLE_CELL_MEMBRANE_REPOLARIZATION	GOBP_REGULATION_OF_CARDIAC_MUSCLE_CELL_MEMBRANE_REPOLARIZATION		26	-0.40184727	-1.2072176	0.21107784	0.30102012	1	2845	tags=23%, list=15%, signal=27%
GOBP_POSITIVE_REGULATION_OF_EXTRINSIC_APOPTOTIC_SIGNALING_PATHWAY_VIA_DEATH_DOMAIN_RECEPTORS	GOBP_POSITIVE_REGULATION_OF_EXTRINSIC_APOPTOTIC_SIGNALING_PATHWAY_VIA_DEATH_DOMAIN_RECEPTORS		16	-0.44834292	-1.2071899	0.21895425	0.30091164	1	5690	tags=56%, list=30%, signal=80%
GOBP_EMBRYONIC_BRAIN_DEVELOPMENT	GOBP_EMBRYONIC_BRAIN_DEVELOPMENT		23	-0.41942814	-1.2067418	0.215478	0.30154178	1	6393	tags=65%, list=33%, signal=97%
GOBP_MEMBRANE_DOCKING	GOBP_MEMBRANE_DOCKING		86	-0.32392308	-1.2057451	0.14456233	0.30322248	1	6175	tags=49%, list=32%, signal=72%
GOBP_CARDIAC_CELL_DEVELOPMENT	GOBP_CARDIAC_CELL_DEVELOPMENT		118	-0.31160498	-1.2057166	0.120051086	0.30311558	1	5844	tags=33%, list=30%, signal=47%
GOBP_ATP_TRANSPORT	GOBP_ATP_TRANSPORT		17	-0.44598955	-1.2054881	0.20673077	0.3033936	1	1798	tags=24%, list=9%, signal=26%
GOBP_PROTEIN_ACYLATION	GOBP_PROTEIN_ACYLATION		154	-0.30441594	-1.205371	0.12158809	0.30345845	1	6382	tags=41%, list=33%, signal=61%
GOBP_REGULATION_OF_EXTRACELLULAR_MATRIX_DISASSEMBLY	GOBP_REGULATION_OF_EXTRACELLULAR_MATRIX_DISASSEMBLY		16	-0.46600512	-1.20499	0.24807397	0.30401304	1	3627	tags=44%, list=19%, signal=54%
GOBP_NEGATIVE_REGULATION_OF_JNK_CASCADE	GOBP_NEGATIVE_REGULATION_OF_JNK_CASCADE		38	-0.37909582	-1.204715	0.1855524	0.30435917	1	3637	tags=37%, list=19%, signal=45%
GOBP_REGULATION_OF_PROTEIN_TYROSINE_KINASE_ACTIVITY	GOBP_REGULATION_OF_PROTEIN_TYROSINE_KINASE_ACTIVITY		69	-0.3366287	-1.2046471	0.16864295	0.3043255	1	4148	tags=36%, list=22%, signal=46%
GOBP_REGULATION_OF_PROTEIN_LOCALIZATION_TO_NUCLEUS	GOBP_REGULATION_OF_PROTEIN_LOCALIZATION_TO_NUCLEUS		160	-0.29800653	-1.2033081	0.12727273	0.30662033	1	5510	tags=36%, list=29%, signal=49%
GOBP_ACTION_POTENTIAL	GOBP_ACTION_POTENTIAL		157	-0.2976897	-1.2032332	0.114914425	0.306576	1	6111	tags=36%, list=32%, signal=53%
GOBP_HEAD_MORPHOGENESIS	GOBP_HEAD_MORPHOGENESIS		47	-0.35875073	-1.2028803	0.17032968	0.30706957	1	3876	tags=32%, list=20%, signal=40%
GOBP_REGULATION_OF_ARP2_3_COMPLEX_MEDIATED_ACTIN_NUCLEATION	GOBP_REGULATION_OF_ARP2_3_COMPLEX_MEDIATED_ACTIN_NUCLEATION		27	-0.40218034	-1.2028172	0.18575852	0.3070328	1	5233	tags=48%, list=27%, signal=66%
GOBP_SYNAPTIC_VESICLE_MEMBRANE_ORGANIZATION	GOBP_SYNAPTIC_VESICLE_MEMBRANE_ORGANIZATION		35	-0.3831681	-1.2028116	0.20833333	0.30688202	1	2662	tags=26%, list=14%, signal=30%
GOBP_RESPONSE_TO_AMINE	GOBP_RESPONSE_TO_AMINE		24	-0.40983966	-1.2020934	0.22629969	0.3080374	1	2146	tags=29%, list=11%, signal=33%
GOBP_NEGATIVE_REGULATION_OF_CARBOHYDRATE_METABOLIC_PROCESS	GOBP_NEGATIVE_REGULATION_OF_CARBOHYDRATE_METABOLIC_PROCESS		62	-0.34508762	-1.2019398	0.17015342	0.30815977	1	2721	tags=19%, list=14%, signal=22%
GOBP_HEMATOPOIETIC_STEM_CELL_DIFFERENTIATION	GOBP_HEMATOPOIETIC_STEM_CELL_DIFFERENTIATION		31	-0.38973525	-1.2018596	0.2078125	0.30814362	1	5580	tags=45%, list=29%, signal=63%
GOBP_NEGATIVE_REGULATION_OF_MULTICELLULAR_ORGANISM_GROWTH	GOBP_NEGATIVE_REGULATION_OF_MULTICELLULAR_ORGANISM_GROWTH		16	-0.46149075	-1.2007849	0.22964169	0.3099792	1	3764	tags=44%, list=20%, signal=54%
GOBP_TRANSITION_METAL_ION_TRANSPORT	GOBP_TRANSITION_METAL_ION_TRANSPORT		98	-0.319257	-1.2004693	0.16408269	0.31042606	1	5200	tags=36%, list=27%, signal=49%
GOBP_ADENYLATE_CYCLASE_ACTIVATING_ADRENERGIC_RECEPTOR_SIGNALING_PATHWAY	GOBP_ADENYLATE_CYCLASE_ACTIVATING_ADRENERGIC_RECEPTOR_SIGNALING_PATHWAY		25	-0.41424435	-1.2003878	0.19115324	0.3104199	1	4782	tags=40%, list=25%, signal=53%
GOBP_REGULATION_OF_URINE_VOLUME	GOBP_REGULATION_OF_URINE_VOLUME		26	-0.40602607	-1.1997942	0.20414673	0.31136093	1	1928	tags=23%, list=10%, signal=26%
GOBP_MITOCHONDRIAL_DNA_REPLICATION	GOBP_MITOCHONDRIAL_DNA_REPLICATION		16	-0.45832887	-1.1996245	0.2266244	0.31151393	1	5221	tags=50%, list=27%, signal=69%
GOBP_RNA_LOCALIZATION	GOBP_RNA_LOCALIZATION		164	-0.29607204	-1.1994424	0.109770805	0.3116711	1	6240	tags=36%, list=32%, signal=53%
GOBP_DOSAGE_COMPENSATION	GOBP_DOSAGE_COMPENSATION		33	-0.39395443	-1.198971	0.18276374	0.3123663	1	7859	tags=64%, list=41%, signal=107%
GOBP_REGULATION_OF_SYSTEMIC_ARTERIAL_BLOOD_PRESSURE_BY_HORMONE	GOBP_REGULATION_OF_SYSTEMIC_ARTERIAL_BLOOD_PRESSURE_BY_HORMONE		43	-0.3638805	-1.1987538	0.20348836	0.3126168	1	4539	tags=30%, list=24%, signal=39%
GOBP_PROTEIN_KINASE_C_SIGNALING	GOBP_PROTEIN_KINASE_C_SIGNALING		39	-0.3674154	-1.1981972	0.20362622	0.31342676	1	4587	tags=33%, list=24%, signal=44%
GOBP_REGULATION_OF_PEPTIDASE_ACTIVITY	GOBP_REGULATION_OF_PEPTIDASE_ACTIVITY		431	-0.27564278	-1.1981732	0.055254605	0.31330946	1	4004	tags=28%, list=21%, signal=34%
GOBP_ROOF_OF_MOUTH_DEVELOPMENT	GOBP_ROOF_OF_MOUTH_DEVELOPMENT		99	-0.31831992	-1.1980866	0.15089513	0.31330898	1	4307	tags=25%, list=22%, signal=32%
GOBP_REGULATION_OF_REPRODUCTIVE_PROCESS	GOBP_REGULATION_OF_REPRODUCTIVE_PROCESS		216	-0.28853518	-1.198072	0.11124261	0.31317255	1	3064	tags=19%, list=16%, signal=23%
GOBP_STRIATED_MUSCLE_CELL_DEVELOPMENT	GOBP_STRIATED_MUSCLE_CELL_DEVELOPMENT		75	-0.33661485	-1.198041	0.1605938	0.31306565	1	2615	tags=16%, list=14%, signal=18%
GOBP_SYMPATHETIC_NERVOUS_SYSTEM_DEVELOPMENT	GOBP_SYMPATHETIC_NERVOUS_SYSTEM_DEVELOPMENT		24	-0.4173601	-1.1977679	0.21259843	0.31339797	1	2564	tags=29%, list=13%, signal=34%
GOBP_NEGATIVE_REGULATION_OF_COAGULATION	GOBP_NEGATIVE_REGULATION_OF_COAGULATION		46	-0.358297	-1.1966875	0.19522472	0.3152187	1	2246	tags=22%, list=12%, signal=25%
GOBP_CELLULAR_RESPONSE_TO_RETINOIC_ACID	GOBP_CELLULAR_RESPONSE_TO_RETINOIC_ACID		43	-0.3632546	-1.196453	0.19703704	0.31551585	1	5407	tags=44%, list=28%, signal=61%
GOBP_ORGAN_GROWTH	GOBP_ORGAN_GROWTH		210	-0.2881346	-1.1962543	0.10047847	0.3156852	1	5667	tags=32%, list=29%, signal=45%
GOBP_POSITIVE_REGULATION_OF_PROTEIN_POLYMERIZATION	GOBP_POSITIVE_REGULATION_OF_PROTEIN_POLYMERIZATION		90	-0.32072675	-1.1959478	0.15906128	0.31612268	1	5023	tags=36%, list=26%, signal=48%
GOBP_STRESS_GRANULE_ASSEMBLY	GOBP_STRESS_GRANULE_ASSEMBLY		32	-0.3930415	-1.1953036	0.19791667	0.31717044	1	6925	tags=66%, list=36%, signal=102%
GOBP_SENSORY_PERCEPTION_OF_PAIN	GOBP_SENSORY_PERCEPTION_OF_PAIN		90	-0.32152027	-1.1952739	0.15832205	0.31707057	1	3050	tags=24%, list=16%, signal=29%
GOBP_POSITIVE_REGULATION_OF_EXCITATORY_POSTSYNAPTIC_POTENTIAL	GOBP_POSITIVE_REGULATION_OF_EXCITATORY_POSTSYNAPTIC_POTENTIAL		42	-0.36712947	-1.1951218	0.18023255	0.3171801	1	6009	tags=43%, list=31%, signal=62%
GOBP_REGULATION_OF_CELL_JUNCTION_ASSEMBLY	GOBP_REGULATION_OF_CELL_JUNCTION_ASSEMBLY		245	-0.28540128	-1.1940671	0.101482324	0.31896642	1	4566	tags=30%, list=24%, signal=39%
GOBP_CELL_MIGRATION_INVOLVED_IN_SPROUTING_ANGIOGENESIS	GOBP_CELL_MIGRATION_INVOLVED_IN_SPROUTING_ANGIOGENESIS		53	-0.3482255	-1.1935593	0.2025862	0.31972256	1	5204	tags=45%, list=27%, signal=62%
GOBP_DNA_REPLICATION	GOBP_DNA_REPLICATION		270	-0.28133303	-1.1931367	0.10056497	0.32034263	1	6340	tags=35%, list=33%, signal=51%
GOBP_SYNAPTIC_VESICLE_PRIMING	GOBP_SYNAPTIC_VESICLE_PRIMING		27	-0.39654142	-1.1931297	0.22047244	0.32019588	1	4220	tags=33%, list=22%, signal=43%
GOBP_CALCINEURIN_MEDIATED_SIGNALING	GOBP_CALCINEURIN_MEDIATED_SIGNALING		50	-0.3525666	-1.1929748	0.19160838	0.32031697	1	7263	tags=58%, list=38%, signal=93%
GOBP_RESPONSE_TO_MURAMYL_DIPEPTIDE	GOBP_RESPONSE_TO_MURAMYL_DIPEPTIDE		21	-0.42324376	-1.1929668	0.23413897	0.32017112	1	4760	tags=38%, list=25%, signal=51%
GOBP_LIPOSACCHARIDE_METABOLIC_PROCESS	GOBP_LIPOSACCHARIDE_METABOLIC_PROCESS		94	-0.31473842	-1.1927415	0.1456693	0.32043108	1	3640	tags=31%, list=19%, signal=38%
GOBP_POSITIVE_REGULATION_OF_CELL_GROWTH	GOBP_POSITIVE_REGULATION_OF_CELL_GROWTH		196	-0.29294816	-1.1925418	0.1147929	0.32063717	1	4808	tags=34%, list=25%, signal=44%
GOBP_PROTEIN_DEACETYLATION	GOBP_PROTEIN_DEACETYLATION		65	-0.33646604	-1.1921088	0.18194254	0.32126725	1	6534	tags=45%, list=34%, signal=67%
GOBP_POSITIVE_REGULATION_OF_NUCLEOTIDE_BIOSYNTHETIC_PROCESS	GOBP_POSITIVE_REGULATION_OF_NUCLEOTIDE_BIOSYNTHETIC_PROCESS		22	-0.4156939	-1.1912628	0.22834645	0.32265675	1	5144	tags=41%, list=27%, signal=56%
GOBP_PURINE_RIBONUCLEOTIDE_CATABOLIC_PROCESS	GOBP_PURINE_RIBONUCLEOTIDE_CATABOLIC_PROCESS		41	-0.36581302	-1.1910315	0.20308124	0.32294434	1	3298	tags=24%, list=17%, signal=29%
GOBP_CRANIAL_SKELETAL_SYSTEM_DEVELOPMENT	GOBP_CRANIAL_SKELETAL_SYSTEM_DEVELOPMENT		79	-0.32665724	-1.190684	0.16955942	0.3234461	1	2148	tags=19%, list=11%, signal=21%
GOBP_CELLULAR_PIGMENTATION	GOBP_CELLULAR_PIGMENTATION		58	-0.34099838	-1.1905692	0.1640058	0.32350183	1	6089	tags=50%, list=32%, signal=73%
GOBP_EMBRYONIC_DIGESTIVE_TRACT_MORPHOGENESIS	GOBP_EMBRYONIC_DIGESTIVE_TRACT_MORPHOGENESIS		19	-0.43180075	-1.1903455	0.23053434	0.3237309	1	5768	tags=47%, list=30%, signal=68%
GOBP_ATRIAL_SEPTUM_DEVELOPMENT	GOBP_ATRIAL_SEPTUM_DEVELOPMENT		24	-0.4112346	-1.190241	0.21860465	0.32376713	1	4268	tags=29%, list=22%, signal=37%
GOBP_MUSCLE_CELL_APOPTOTIC_PROCESS	GOBP_MUSCLE_CELL_APOPTOTIC_PROCESS		116	-0.30745643	-1.1894574	0.15181932	0.32512006	1	5903	tags=39%, list=31%, signal=56%
GOBP_BONE_TRABECULA_MORPHOGENESIS	GOBP_BONE_TRABECULA_MORPHOGENESIS		18	-0.44049206	-1.1893315	0.2451613	0.32518712	1	3081	tags=33%, list=16%, signal=40%
GOBP_EMBRYONIC_CAMERA_TYPE_EYE_DEVELOPMENT	GOBP_EMBRYONIC_CAMERA_TYPE_EYE_DEVELOPMENT		42	-0.3581606	-1.1888707	0.19497785	0.3258856	1	4501	tags=38%, list=23%, signal=50%
GOBP_TRABECULA_MORPHOGENESIS	GOBP_TRABECULA_MORPHOGENESIS		57	-0.34374598	-1.1885928	0.2002841	0.32624325	1	4514	tags=33%, list=23%, signal=43%
GOBP_MOTOR_NEURON_AXON_GUIDANCE	GOBP_MOTOR_NEURON_AXON_GUIDANCE		33	-0.37986052	-1.1876359	0.215478	0.32788408	1	2553	tags=24%, list=13%, signal=28%
GOBP_NEGATIVE_REGULATION_OF_TELOMERE_MAINTENANCE_VIA_TELOMERASE	GOBP_NEGATIVE_REGULATION_OF_TELOMERE_MAINTENANCE_VIA_TELOMERASE		20	-0.42695	-1.1874601	0.22257552	0.3280579	1	5597	tags=40%, list=29%, signal=56%
GOBP_MAINTENANCE_OF_PROTEIN_LOCATION_IN_CELL	GOBP_MAINTENANCE_OF_PROTEIN_LOCATION_IN_CELL		70	-0.3317528	-1.1873109	0.17222963	0.32816193	1	5821	tags=44%, list=30%, signal=63%
GOBP_PURINE_NUCLEOSIDE_MONOPHOSPHATE_CATABOLIC_PROCESS	GOBP_PURINE_NUCLEOSIDE_MONOPHOSPHATE_CATABOLIC_PROCESS		15	-0.46669376	-1.1862419	0.26229507	0.33002394	1	3298	tags=40%, list=17%, signal=48%
[truncated: 1,524 more rows]
