# Supplementary material for: Deciphering Immunotoxicity in Animal-Derived Biomaterials: A Genomic and Bioinformatics Approach
Source: Int J Mol Sci. 2024 Oct 11;25(20):10963. doi: 10.3390/ijms252010963 (PMC11507131; doi:10.3390/ijms252010963)
Supplement: Supplementary file 1 [file ijms-25-10963-s001.zip › Table S6_GESA_report_for_raw_vs_neg.csv]

NAME	GS<br> follow link to MSigDB	GS DETAILS	SIZE	ES	NES	NOM p-val	FDR q-val	FWER p-val	RANK AT MAX	LEADING EDGE
GOBP_LEUKOCYTE_CHEMOTAXIS	GOBP_LEUKOCYTE_CHEMOTAXIS	Details ...	229	-0.5663638	-2.6769974	0	0	0	3938	tags=57%, list=20%, signal=71%
GOBP_MYELOID_LEUKOCYTE_MIGRATION	GOBP_MYELOID_LEUKOCYTE_MIGRATION	Details ...	239	-0.55826956	-2.6590006	0	0	0	3312	tags=52%, list=17%, signal=62%
GOBP_NEUTROPHIL_CHEMOTAXIS	GOBP_NEUTROPHIL_CHEMOTAXIS	Details ...	103	-0.62392247	-2.6276898	0	0	0	2600	tags=52%, list=13%, signal=60%
GOBP_RESPONSE_TO_INTERFERON_BETA	GOBP_RESPONSE_TO_INTERFERON_BETA	Details ...	70	-0.65754014	-2.595978	0	0	0	4162	tags=71%, list=22%, signal=91%
GOBP_LEUKOCYTE_MIGRATION	GOBP_LEUKOCYTE_MIGRATION	Details ...	382	-0.5187787	-2.5949829	0	0	0	3938	tags=52%, list=20%, signal=64%
GOBP_NEUTROPHIL_MIGRATION	GOBP_NEUTROPHIL_MIGRATION	Details ...	128	-0.58708835	-2.5729418	0	0	0	3312	tags=54%, list=17%, signal=65%
GOBP_CELLULAR_RESPONSE_TO_BIOTIC_STIMULUS	GOBP_CELLULAR_RESPONSE_TO_BIOTIC_STIMULUS	Details ...	231	-0.5458685	-2.571909	0	0	0	3932	tags=52%, list=20%, signal=64%
GOBP_ADAPTIVE_IMMUNE_RESPONSE	GOBP_ADAPTIVE_IMMUNE_RESPONSE	Details ...	459	-0.5088007	-2.5697799	0	0	0	3932	tags=47%, list=20%, signal=58%
GOBP_LEUKOCYTE_MEDIATED_IMMUNITY	GOBP_LEUKOCYTE_MEDIATED_IMMUNITY	Details ...	449	-0.50973535	-2.5685222	0	0	0	3710	tags=47%, list=19%, signal=57%
GOBP_GRANULOCYTE_CHEMOTAXIS	GOBP_GRANULOCYTE_CHEMOTAXIS	Details ...	128	-0.58305633	-2.557352	0	0	0	2600	tags=48%, list=13%, signal=56%
GOBP_RESPONSE_TO_TYPE_II_INTERFERON	GOBP_RESPONSE_TO_TYPE_II_INTERFERON	Details ...	143	-0.577773	-2.5406718	0	0	0	4098	tags=57%, list=21%, signal=71%
GOBP_POSITIVE_REGULATION_OF_PHAGOCYTOSIS	GOBP_POSITIVE_REGULATION_OF_PHAGOCYTOSIS	Details ...	82	-0.62292975	-2.53023	0	0	0	3312	tags=55%, list=17%, signal=66%
GOBP_GRANULOCYTE_MIGRATION	GOBP_GRANULOCYTE_MIGRATION	Details ...	157	-0.55880886	-2.500289	0	0	0	3312	tags=51%, list=17%, signal=61%
GOBP_COLLAGEN_FIBRIL_ORGANIZATION	GOBP_COLLAGEN_FIBRIL_ORGANIZATION	Details ...	61	-0.64715093	-2.4972732	0	0	0	2070	tags=46%, list=11%, signal=51%
GOBP_REGULATION_OF_CELL_KILLING	GOBP_REGULATION_OF_CELL_KILLING	Details ...	139	-0.5700758	-2.4927037	0	0	0	3710	tags=52%, list=19%, signal=64%
GOBP_INTEGRIN_MEDIATED_SIGNALING_PATHWAY	GOBP_INTEGRIN_MEDIATED_SIGNALING_PATHWAY	Details ...	100	-0.5922094	-2.4925427	0	0	0	2557	tags=52%, list=13%, signal=60%
GOBP_ADAPTIVE_IMMUNE_RESPONSE_BASED_ON_SOMATIC_RECOMBINATION_OF_IMMUNE_RECEPTORS_BUILT_FROM_IMMUNOGLOBULIN_SUPERFAMILY_DOMAINS	GOBP_ADAPTIVE_IMMUNE_RESPONSE_BASED_ON_SOMATIC_RECOMBINATION_OF_IMMUNE_RECEPTORS_BUILT_FROM_IMMUNOGLOBULIN_SUPERFAMILY_DOMAINS	Details ...	341	-0.5057138	-2.4919374	0	0	0	3932	tags=49%, list=20%, signal=60%
GOBP_MYELOID_LEUKOCYTE_ACTIVATION	GOBP_MYELOID_LEUKOCYTE_ACTIVATION	Details ...	265	-0.5229223	-2.4899921	0	0	0	3587	tags=52%, list=19%, signal=63%
GOBP_MONONUCLEAR_CELL_MIGRATION	GOBP_MONONUCLEAR_CELL_MIGRATION	Details ...	187	-0.5426468	-2.4822748	0	0	0	4492	tags=60%, list=23%, signal=78%
GOBP_REGULATION_OF_LEUKOCYTE_MEDIATED_IMMUNITY	GOBP_REGULATION_OF_LEUKOCYTE_MEDIATED_IMMUNITY	Details ...	285	-0.50953287	-2.4700034	0	0	0	3755	tags=47%, list=19%, signal=58%
GOBP_CELL_KILLING	GOBP_CELL_KILLING		249	-0.51955163	-2.4695961	0	0	0	3881	tags=47%, list=20%, signal=58%
GOBP_CELL_CHEMOTAXIS	GOBP_CELL_CHEMOTAXIS		315	-0.50316274	-2.4628322	0	0	0	3938	tags=51%, list=20%, signal=63%
GOBP_CELLULAR_RESPONSE_TO_TYPE_II_INTERFERON	GOBP_CELLULAR_RESPONSE_TO_TYPE_II_INTERFERON		115	-0.57107097	-2.4599917	0	0	0	4098	tags=56%, list=21%, signal=70%
GOBP_REGULATION_OF_IMMUNE_EFFECTOR_PROCESS	GOBP_REGULATION_OF_IMMUNE_EFFECTOR_PROCESS		437	-0.48891833	-2.4527738	0	0	0	3798	tags=46%, list=20%, signal=56%
GOBP_LYMPHOCYTE_MEDIATED_IMMUNITY	GOBP_LYMPHOCYTE_MEDIATED_IMMUNITY		336	-0.50014913	-2.4456801	0	0	0	3710	tags=45%, list=19%, signal=55%
GOBP_RESPONSE_TO_PROTOZOAN	GOBP_RESPONSE_TO_PROTOZOAN		45	-0.67136574	-2.4409323	0	0	0	3700	tags=76%, list=19%, signal=93%
GOBP_PHAGOCYTOSIS	GOBP_PHAGOCYTOSIS		227	-0.5164235	-2.4375477	0	0	0	5369	tags=60%, list=28%, signal=83%
GOBP_CELL_ACTIVATION_INVOLVED_IN_IMMUNE_RESPONSE	GOBP_CELL_ACTIVATION_INVOLVED_IN_IMMUNE_RESPONSE		305	-0.49928346	-2.436341	0	0	0	3910	tags=50%, list=20%, signal=61%
GOBP_REGULATION_OF_INNATE_IMMUNE_RESPONSE	GOBP_REGULATION_OF_INNATE_IMMUNE_RESPONSE		447	-0.48364806	-2.4281228	0	0	0	3484	tags=43%, list=18%, signal=51%
GOBP_REGULATION_OF_LEUKOCYTE_MIGRATION	GOBP_REGULATION_OF_LEUKOCYTE_MIGRATION		240	-0.51402366	-2.4261093	0	0	0	3978	tags=52%, list=21%, signal=65%
GOBP_RESPONSE_TO_MOLECULE_OF_BACTERIAL_ORIGIN	GOBP_RESPONSE_TO_MOLECULE_OF_BACTERIAL_ORIGIN		298	-0.4974838	-2.4212039	0	0	0	3932	tags=51%, list=20%, signal=63%
GOBP_REGULATION_OF_B_CELL_ACTIVATION	GOBP_REGULATION_OF_B_CELL_ACTIVATION		142	-0.54568565	-2.4157066	0	0	0	4021	tags=54%, list=21%, signal=67%
GOBP_NEGATIVE_REGULATION_OF_INTERLEUKIN_6_PRODUCTION	GOBP_NEGATIVE_REGULATION_OF_INTERLEUKIN_6_PRODUCTION		52	-0.653953	-2.4153686	0	0	0	3311	tags=56%, list=17%, signal=67%
GOBP_POSITIVE_REGULATION_OF_LEUKOCYTE_MIGRATION	GOBP_POSITIVE_REGULATION_OF_LEUKOCYTE_MIGRATION		168	-0.5344599	-2.4147468	0	0	0	3917	tags=54%, list=20%, signal=67%
GOBP_MUCOPOLYSACCHARIDE_METABOLIC_PROCESS	GOBP_MUCOPOLYSACCHARIDE_METABOLIC_PROCESS		79	-0.5946936	-2.4097862	0	0	0	4147	tags=51%, list=22%, signal=64%
GOBP_POSITIVE_REGULATION_OF_DEFENSE_RESPONSE	GOBP_POSITIVE_REGULATION_OF_DEFENSE_RESPONSE		495	-0.47529057	-2.4094748	0	0	0	3595	tags=44%, list=19%, signal=53%
GOBP_TYPE_II_INTERFERON_PRODUCTION	GOBP_TYPE_II_INTERFERON_PRODUCTION		135	-0.54820466	-2.4087617	0	0	0	3635	tags=53%, list=19%, signal=65%
GOBP_REGULATION_OF_PHAGOCYTOSIS	GOBP_REGULATION_OF_PHAGOCYTOSIS		116	-0.5622646	-2.4043684	0	0	0	3312	tags=49%, list=17%, signal=59%
GOBP_POSITIVE_REGULATION_OF_IMMUNE_EFFECTOR_PROCESS	GOBP_POSITIVE_REGULATION_OF_IMMUNE_EFFECTOR_PROCESS		300	-0.49616036	-2.403991	0	0	0	3484	tags=45%, list=18%, signal=54%
GOBP_LEUKOCYTE_MEDIATED_CYTOTOXICITY	GOBP_LEUKOCYTE_MEDIATED_CYTOTOXICITY		163	-0.5269962	-2.399165	0	0	0	3587	tags=46%, list=19%, signal=56%
GOBP_EOSINOPHIL_MIGRATION	GOBP_EOSINOPHIL_MIGRATION		25	-0.76243186	-2.3906515	0	0	0	2191	tags=56%, list=11%, signal=63%
GOBP_ACTIVATION_OF_INNATE_IMMUNE_RESPONSE	GOBP_ACTIVATION_OF_INNATE_IMMUNE_RESPONSE		273	-0.4952902	-2.384555	0	0	0	3484	tags=45%, list=18%, signal=55%
GOBP_B_CELL_MEDIATED_IMMUNITY	GOBP_B_CELL_MEDIATED_IMMUNITY		166	-0.52405864	-2.3788822	0	0	0	3687	tags=45%, list=19%, signal=55%
GOBP_REGULATION_OF_LEUKOCYTE_CHEMOTAXIS	GOBP_REGULATION_OF_LEUKOCYTE_CHEMOTAXIS		131	-0.54022795	-2.378382	0	0	0	3926	tags=55%, list=20%, signal=69%
GOBP_REGULATION_OF_SYNCYTIUM_FORMATION_BY_PLASMA_MEMBRANE_FUSION	GOBP_REGULATION_OF_SYNCYTIUM_FORMATION_BY_PLASMA_MEMBRANE_FUSION		34	-0.69571024	-2.3731472	0	0	0	3809	tags=74%, list=20%, signal=91%
GOBP_TOLL_LIKE_RECEPTOR_SIGNALING_PATHWAY	GOBP_TOLL_LIKE_RECEPTOR_SIGNALING_PATHWAY		66	-0.5939785	-2.360696	0	0	0	5141	tags=70%, list=27%, signal=95%
GOBP_REGULATION_OF_MONONUCLEAR_CELL_MIGRATION	GOBP_REGULATION_OF_MONONUCLEAR_CELL_MIGRATION		124	-0.5366858	-2.356812	0	0	0	3926	tags=55%, list=20%, signal=68%
GOBP_RESPONSE_TO_CHEMOKINE	GOBP_RESPONSE_TO_CHEMOKINE		76	-0.58555573	-2.3540394	0	0	0	4098	tags=57%, list=21%, signal=72%
GOBP_CYTOKINE_MEDIATED_SIGNALING_PATHWAY	GOBP_CYTOKINE_MEDIATED_SIGNALING_PATHWAY		416	-0.46711388	-2.332843	0	4.67E-05	0.002	4152	tags=46%, list=22%, signal=58%
GOBP_POSITIVE_REGULATION_OF_RESPONSE_TO_BIOTIC_STIMULUS	GOBP_POSITIVE_REGULATION_OF_RESPONSE_TO_BIOTIC_STIMULUS		394	-0.4708078	-2.3320892	0	4.58E-05	0.002	3484	tags=43%, list=18%, signal=51%
GOBP_NEUROINFLAMMATORY_RESPONSE	GOBP_NEUROINFLAMMATORY_RESPONSE		81	-0.57777774	-2.3302088	0	4.49E-05	0.002	3469	tags=57%, list=18%, signal=69%
GOBP_B_CELL_ACTIVATION	GOBP_B_CELL_ACTIVATION		283	-0.4818654	-2.3269145	0	4.40E-05	0.002	4021	tags=46%, list=21%, signal=57%
GOBP_POSITIVE_REGULATION_OF_LEUKOCYTE_CHEMOTAXIS	GOBP_POSITIVE_REGULATION_OF_LEUKOCYTE_CHEMOTAXIS		104	-0.5493129	-2.320633	0	4.32E-05	0.002	3917	tags=56%, list=20%, signal=70%
GOBP_LYMPHOCYTE_ACTIVATION_INVOLVED_IN_IMMUNE_RESPONSE	GOBP_LYMPHOCYTE_ACTIVATION_INVOLVED_IN_IMMUNE_RESPONSE		202	-0.50000066	-2.3096068	0	6.38E-05	0.003	3910	tags=48%, list=20%, signal=60%
GOBP_DEFENSE_RESPONSE_TO_SYMBIONT	GOBP_DEFENSE_RESPONSE_TO_SYMBIONT		308	-0.47401983	-2.3068526	0	6.27E-05	0.003	4174	tags=47%, list=22%, signal=59%
GOBP_POSITIVE_REGULATION_OF_CELL_KILLING	GOBP_POSITIVE_REGULATION_OF_CELL_KILLING		97	-0.553942	-2.297148	0	8.23E-05	0.004	3710	tags=51%, list=19%, signal=62%
GOBP_RESPONSE_TO_VIRUS	GOBP_RESPONSE_TO_VIRUS		363	-0.46712807	-2.2968326	0	8.09E-05	0.004	4174	tags=47%, list=22%, signal=58%
GOBP_SUPEROXIDE_ANION_GENERATION	GOBP_SUPEROXIDE_ANION_GENERATION		46	-0.6418825	-2.2966151	0	7.95E-05	0.004	3188	tags=52%, list=17%, signal=62%
GOBP_REGULATION_OF_LEUKOCYTE_PROLIFERATION	GOBP_REGULATION_OF_LEUKOCYTE_PROLIFERATION		300	-0.47436732	-2.2958715	0	7.81E-05	0.004	3932	tags=46%, list=20%, signal=57%
GOBP_LYMPHOCYTE_MIGRATION	GOBP_LYMPHOCYTE_MIGRATION		108	-0.54161793	-2.2933543	0	7.68E-05	0.004	4472	tags=62%, list=23%, signal=80%
GOBP_MYELOID_CELL_ACTIVATION_INVOLVED_IN_IMMUNE_RESPONSE	GOBP_MYELOID_CELL_ACTIVATION_INVOLVED_IN_IMMUNE_RESPONSE		111	-0.53192043	-2.292165	0	7.56E-05	0.004	3556	tags=55%, list=18%, signal=67%
GOBP_INTERLEUKIN_6_PRODUCTION	GOBP_INTERLEUKIN_6_PRODUCTION		176	-0.5062356	-2.2895448	0	9.30E-05	0.005	3488	tags=49%, list=18%, signal=60%
GOBP_POSITIVE_REGULATION_OF_LEUKOCYTE_MEDIATED_IMMUNITY	GOBP_POSITIVE_REGULATION_OF_LEUKOCYTE_MEDIATED_IMMUNITY		175	-0.5031477	-2.2882123	0	9.15E-05	0.005	2993	tags=41%, list=16%, signal=48%
GOBP_IMMUNE_RESPONSE_REGULATING_SIGNALING_PATHWAY	GOBP_IMMUNE_RESPONSE_REGULATING_SIGNALING_PATHWAY		427	-0.45588112	-2.2835574	0	9.01E-05	0.005	3484	tags=42%, list=18%, signal=50%
GOBP_MYELOID_LEUKOCYTE_CYTOKINE_PRODUCTION	GOBP_MYELOID_LEUKOCYTE_CYTOKINE_PRODUCTION		66	-0.5881507	-2.2822201	0	8.87E-05	0.005	5310	tags=64%, list=28%, signal=88%
GOBP_MAST_CELL_ACTIVATION	GOBP_MAST_CELL_ACTIVATION		89	-0.55353147	-2.2781742	0	8.73E-05	0.005	3556	tags=55%, list=18%, signal=67%
GOBP_LEUKOCYTE_HOMEOSTASIS	GOBP_LEUKOCYTE_HOMEOSTASIS		136	-0.52293867	-2.2767441	0	8.60E-05	0.005	2611	tags=43%, list=14%, signal=50%
GOBP_RESPONSE_TO_UNFOLDED_PROTEIN	GOBP_RESPONSE_TO_UNFOLDED_PROTEIN		109	-0.5359555	-2.2760549	0	8.48E-05	0.005	4769	tags=56%, list=25%, signal=74%
GOBP_REGULATION_OF_MYELOID_LEUKOCYTE_MEDIATED_IMMUNITY	GOBP_REGULATION_OF_MYELOID_LEUKOCYTE_MEDIATED_IMMUNITY		89	-0.5498696	-2.2749763	0	8.35E-05	0.005	3567	tags=51%, list=19%, signal=62%
GOBP_EOSINOPHIL_CHEMOTAXIS	GOBP_EOSINOPHIL_CHEMOTAXIS		21	-0.75909156	-2.2721875	0	8.23E-05	0.005	2191	tags=57%, list=11%, signal=64%
GOBP_POSITIVE_REGULATION_OF_ALPHA_BETA_T_CELL_ACTIVATION	GOBP_POSITIVE_REGULATION_OF_ALPHA_BETA_T_CELL_ACTIVATION		94	-0.54426587	-2.2696276	0	8.12E-05	0.005	2993	tags=45%, list=16%, signal=53%
GOBP_CELLULAR_EXTRAVASATION	GOBP_CELLULAR_EXTRAVASATION		78	-0.5618224	-2.2689161	0	8.00E-05	0.005	3254	tags=51%, list=17%, signal=61%
GOBP_LIPOPOLYSACCHARIDE_MEDIATED_SIGNALING_PATHWAY	GOBP_LIPOPOLYSACCHARIDE_MEDIATED_SIGNALING_PATHWAY		58	-0.59783196	-2.2688088	0	7.90E-05	0.005	3902	tags=57%, list=20%, signal=71%
GOBP_REGULATION_OF_B_CELL_PROLIFERATION	GOBP_REGULATION_OF_B_CELL_PROLIFERATION		70	-0.57443273	-2.267867	0	7.79E-05	0.005	3932	tags=60%, list=20%, signal=75%
GOBP_NATURAL_KILLER_CELL_MEDIATED_IMMUNITY	GOBP_NATURAL_KILLER_CELL_MEDIATED_IMMUNITY		109	-0.5273691	-2.2644365	0	7.68E-05	0.005	5687	tags=60%, list=30%, signal=84%
GOBP_TAXIS	GOBP_TAXIS		441	-0.4468536	-2.2541778	0	9.10E-05	0.006	4126	tags=46%, list=21%, signal=57%
GOBP_SYNCYTIUM_FORMATION	GOBP_SYNCYTIUM_FORMATION		69	-0.56209004	-2.2487442	0	1.05E-04	0.007	3809	tags=54%, list=20%, signal=67%
GOBP_MHC_CLASS_II_BIOSYNTHETIC_PROCESS	GOBP_MHC_CLASS_II_BIOSYNTHETIC_PROCESS		16	-0.80098855	-2.2479038	0	1.04E-04	0.007	2600	tags=81%, list=13%, signal=94%
GOBP_POSITIVE_REGULATION_OF_CHEMOTAXIS	GOBP_POSITIVE_REGULATION_OF_CHEMOTAXIS		157	-0.50526273	-2.2477748	0	1.02E-04	0.007	4030	tags=50%, list=21%, signal=63%
GOBP_IMMUNE_RESPONSE_REGULATING_CELL_SURFACE_RECEPTOR_SIGNALING_PATHWAY	GOBP_IMMUNE_RESPONSE_REGULATING_CELL_SURFACE_RECEPTOR_SIGNALING_PATHWAY		277	-0.46592277	-2.2476528	0	1.01E-04	0.007	3466	tags=44%, list=18%, signal=52%
GOBP_MYELOID_LEUKOCYTE_MEDIATED_IMMUNITY	GOBP_MYELOID_LEUKOCYTE_MEDIATED_IMMUNITY		140	-0.5142136	-2.246975	0	9.99E-05	0.007	3567	tags=49%, list=19%, signal=59%
GOBP_MACROPHAGE_MIGRATION	GOBP_MACROPHAGE_MIGRATION		67	-0.57776845	-2.245916	0	9.87E-05	0.007	2619	tags=49%, list=14%, signal=57%
GOBP_NEGATIVE_REGULATION_OF_B_CELL_ACTIVATION	GOBP_NEGATIVE_REGULATION_OF_B_CELL_ACTIVATION		37	-0.6423717	-2.2452567	0	9.75E-05	0.007	3000	tags=62%, list=16%, signal=73%
GOBP_B_CELL_PROLIFERATION	GOBP_B_CELL_PROLIFERATION		100	-0.5349497	-2.243807	0	9.64E-05	0.007	3932	tags=53%, list=20%, signal=66%
GOBP_LYMPHOCYTE_CHEMOTAXIS	GOBP_LYMPHOCYTE_CHEMOTAXIS		52	-0.59644306	-2.2434876	0	9.52E-05	0.007	4326	tags=67%, list=22%, signal=87%
GOBP_POSITIVE_REGULATION_OF_TYPE_II_INTERFERON_PRODUCTION	GOBP_POSITIVE_REGULATION_OF_TYPE_II_INTERFERON_PRODUCTION		83	-0.55057776	-2.243407	0	9.41E-05	0.007	3635	tags=51%, list=19%, signal=62%
GOBP_INNATE_IMMUNE_RESPONSE_ACTIVATING_SIGNALING_PATHWAY	GOBP_INNATE_IMMUNE_RESPONSE_ACTIVATING_SIGNALING_PATHWAY		236	-0.47405747	-2.242638	0	9.30E-05	0.007	3484	tags=43%, list=18%, signal=52%
GOBP_REGULATION_OF_LYMPHOCYTE_MEDIATED_IMMUNITY	GOBP_REGULATION_OF_LYMPHOCYTE_MEDIATED_IMMUNITY		215	-0.47876903	-2.2408943	0	9.20E-05	0.007	2993	tags=39%, list=16%, signal=46%
GOBP_INTERFERON_MEDIATED_SIGNALING_PATHWAY	GOBP_INTERFERON_MEDIATED_SIGNALING_PATHWAY		81	-0.5547161	-2.2381785	0	1.04E-04	0.008	4152	tags=51%, list=22%, signal=64%
GOBP_LEUKOCYTE_PROLIFERATION	GOBP_LEUKOCYTE_PROLIFERATION		392	-0.4501463	-2.2372382	0	1.03E-04	0.008	3932	tags=45%, list=20%, signal=56%
GOBP_ALPHA_BETA_T_CELL_ACTIVATION	GOBP_ALPHA_BETA_T_CELL_ACTIVATION		209	-0.47717106	-2.236734	0	1.02E-04	0.008	3849	tags=45%, list=20%, signal=56%
GOBP_MACROPHAGE_CYTOKINE_PRODUCTION	GOBP_MACROPHAGE_CYTOKINE_PRODUCTION		51	-0.5959403	-2.2354186	0	1.01E-04	0.008	5209	tags=67%, list=27%, signal=91%
GOBP_REGULATION_OF_ADAPTIVE_IMMUNE_RESPONSE	GOBP_REGULATION_OF_ADAPTIVE_IMMUNE_RESPONSE		230	-0.47286847	-2.2337844	0	9.95E-05	0.008	3000	tags=40%, list=16%, signal=47%
GOBP_STRIATED_MUSCLE_CELL_DEVELOPMENT	GOBP_STRIATED_MUSCLE_CELL_DEVELOPMENT		75	-0.5666344	-2.2332122	0	9.84E-05	0.008	5577	tags=71%, list=29%, signal=99%
GOBP_LEUKOCYTE_DEGRANULATION	GOBP_LEUKOCYTE_DEGRANULATION		89	-0.5399193	-2.2331336	0	9.74E-05	0.008	3587	tags=55%, list=19%, signal=67%
GOBP_INTERLEUKIN_12_PRODUCTION	GOBP_INTERLEUKIN_12_PRODUCTION		66	-0.5693321	-2.2302604	0	9.63E-05	0.008	3484	tags=58%, list=18%, signal=70%
GOBP_REGULATION_OF_B_CELL_DIFFERENTIATION	GOBP_REGULATION_OF_B_CELL_DIFFERENTIATION		38	-0.6422091	-2.2300024	0	9.54E-05	0.008	4014	tags=63%, list=21%, signal=80%
GOBP_NEGATIVE_REGULATION_OF_CELL_ACTIVATION	GOBP_NEGATIVE_REGULATION_OF_CELL_ACTIVATION		219	-0.47693464	-2.2298408	0	9.44E-05	0.008	3910	tags=51%, list=20%, signal=63%
GOBP_POSITIVE_REGULATION_OF_CYTOSOLIC_CALCIUM_ION_CONCENTRATION	GOBP_POSITIVE_REGULATION_OF_CYTOSOLIC_CALCIUM_ION_CONCENTRATION		196	-0.4804397	-2.2286336	0	9.34E-05	0.008	3938	tags=44%, list=20%, signal=55%
GOBP_CYTOKINE_PRODUCTION_INVOLVED_IN_IMMUNE_RESPONSE	GOBP_CYTOKINE_PRODUCTION_INVOLVED_IN_IMMUNE_RESPONSE		170	-0.48939636	-2.2280626	0	9.25E-05	0.008	5718	tags=61%, list=30%, signal=85%
GOBP_ALPHA_BETA_T_CELL_PROLIFERATION	GOBP_ALPHA_BETA_T_CELL_PROLIFERATION		75	-0.55454946	-2.2251866	0	9.16E-05	0.008	5687	tags=65%, list=30%, signal=92%
GOBP_GLIAL_CELL_ACTIVATION	GOBP_GLIAL_CELL_ACTIVATION		57	-0.58159554	-2.2248468	0	9.07E-05	0.008	3469	tags=60%, list=18%, signal=73%
GOBP_REGULATION_OF_NITRIC_OXIDE_METABOLIC_PROCESS	GOBP_REGULATION_OF_NITRIC_OXIDE_METABOLIC_PROCESS		76	-0.554366	-2.2203972	0	1.23E-04	0.011	4107	tags=55%, list=21%, signal=70%
GOBP_NEGATIVE_REGULATION_OF_LYMPHOCYTE_ACTIVATION	GOBP_NEGATIVE_REGULATION_OF_LYMPHOCYTE_ACTIVATION		170	-0.48731047	-2.2194648	0	1.22E-04	0.011	3910	tags=51%, list=20%, signal=64%
GOBP_TUMOR_NECROSIS_FACTOR_SUPERFAMILY_CYTOKINE_PRODUCTION	GOBP_TUMOR_NECROSIS_FACTOR_SUPERFAMILY_CYTOKINE_PRODUCTION		217	-0.47434148	-2.2190588	0	1.21E-04	0.011	3635	tags=43%, list=19%, signal=53%
GOBP_POSITIVE_REGULATION_OF_NITRIC_OXIDE_METABOLIC_PROCESS	GOBP_POSITIVE_REGULATION_OF_NITRIC_OXIDE_METABOLIC_PROCESS		52	-0.5966023	-2.2157526	0	1.20E-04	0.011	5021	tags=65%, list=26%, signal=88%
GOBP_POSITIVE_REGULATION_OF_LEUKOCYTE_PROLIFERATION	GOBP_POSITIVE_REGULATION_OF_LEUKOCYTE_PROLIFERATION		192	-0.47173485	-2.2132735	0	1.19E-04	0.011	3932	tags=45%, list=20%, signal=56%
GOBP_REGULATION_OF_MAST_CELL_ACTIVATION	GOBP_REGULATION_OF_MAST_CELL_ACTIVATION		57	-0.578212	-2.2125878	0	1.18E-04	0.011	3408	tags=58%, list=18%, signal=70%
GOBP_MYELOID_DENDRITIC_CELL_ACTIVATION	GOBP_MYELOID_DENDRITIC_CELL_ACTIVATION		38	-0.63081527	-2.2115085	0	1.17E-04	0.011	2417	tags=55%, list=13%, signal=63%
GOBP_REGULATION_OF_NATURAL_KILLER_CELL_MEDIATED_IMMUNITY	GOBP_REGULATION_OF_NATURAL_KILLER_CELL_MEDIATED_IMMUNITY		83	-0.5376478	-2.20708	0	1.15E-04	0.011	5687	tags=61%, list=30%, signal=87%
GOBP_EXTRACELLULAR_STRUCTURE_ORGANIZATION	GOBP_EXTRACELLULAR_STRUCTURE_ORGANIZATION		317	-0.45316666	-2.2054813	0	1.14E-04	0.011	3016	tags=36%, list=16%, signal=42%
GOBP_COLLAGEN_CATABOLIC_PROCESS	GOBP_COLLAGEN_CATABOLIC_PROCESS		40	-0.63448757	-2.203736	0	1.13E-04	0.011	3803	tags=55%, list=20%, signal=68%
GOBP_POSITIVE_REGULATION_OF_MYELOID_LEUKOCYTE_CYTOKINE_PRODUCTION_INVOLVED_IN_IMMUNE_RESPONSE	GOBP_POSITIVE_REGULATION_OF_MYELOID_LEUKOCYTE_CYTOKINE_PRODUCTION_INVOLVED_IN_IMMUNE_RESPONSE		40	-0.6211576	-2.2015014	0	1.23E-04	0.012	5310	tags=70%, list=28%, signal=96%
GOBP_POSITIVE_REGULATION_OF_MONONUCLEAR_CELL_MIGRATION	GOBP_POSITIVE_REGULATION_OF_MONONUCLEAR_CELL_MIGRATION		77	-0.55732524	-2.2009683	0	1.21E-04	0.012	5197	tags=68%, list=27%, signal=92%
GOBP_POSITIVE_REGULATION_OF_SYNCYTIUM_FORMATION_BY_PLASMA_MEMBRANE_FUSION	GOBP_POSITIVE_REGULATION_OF_SYNCYTIUM_FORMATION_BY_PLASMA_MEMBRANE_FUSION		27	-0.6852006	-2.1964307	0	1.20E-04	0.012	3809	tags=70%, list=20%, signal=88%
GOBP_REGULATION_OF_LEUKOCYTE_DEGRANULATION	GOBP_REGULATION_OF_LEUKOCYTE_DEGRANULATION		54	-0.576304	-2.1933231	0	1.19E-04	0.012	3587	tags=59%, list=19%, signal=73%
GOBP_T_CELL_ACTIVATION_INVOLVED_IN_IMMUNE_RESPONSE	GOBP_T_CELL_ACTIVATION_INVOLVED_IN_IMMUNE_RESPONSE		112	-0.5130994	-2.1908484	0	1.18E-04	0.012	3910	tags=51%, list=20%, signal=63%
GOBP_POSITIVE_REGULATION_OF_INFLAMMATORY_RESPONSE	GOBP_POSITIVE_REGULATION_OF_INFLAMMATORY_RESPONSE		156	-0.49026874	-2.1905375	0	1.17E-04	0.012	3739	tags=49%, list=19%, signal=60%
GOBP_COMPLEMENT_ACTIVATION_CLASSICAL_PATHWAY	GOBP_COMPLEMENT_ACTIVATION_CLASSICAL_PATHWAY		30	-0.65203494	-2.190133	0	1.16E-04	0.012	3121	tags=50%, list=16%, signal=60%
GOBP_HEMOSTASIS	GOBP_HEMOSTASIS		177	-0.47801173	-2.1894598	0	1.15E-04	0.012	3473	tags=44%, list=18%, signal=53%
GOBP_NEGATIVE_REGULATION_OF_IMMUNE_RESPONSE	GOBP_NEGATIVE_REGULATION_OF_IMMUNE_RESPONSE		224	-0.46442306	-2.1793618	0	1.43E-04	0.015	4113	tags=42%, list=21%, signal=53%
GOBP_MONOCYTE_CHEMOTAXIS	GOBP_MONOCYTE_CHEMOTAXIS		60	-0.56803215	-2.1786337	0	1.42E-04	0.015	3188	tags=53%, list=17%, signal=64%
GOBP_PLATELET_ACTIVATION	GOBP_PLATELET_ACTIVATION		97	-0.5251389	-2.1783593	0	1.41E-04	0.015	3453	tags=51%, list=18%, signal=61%
GOBP_MACROPHAGE_ACTIVATION_INVOLVED_IN_IMMUNE_RESPONSE	GOBP_MACROPHAGE_ACTIVATION_INVOLVED_IN_IMMUNE_RESPONSE		21	-0.70432365	-2.1756146	0	1.58E-04	0.017	3910	tags=76%, list=20%, signal=95%
GOBP_INFLAMMATORY_RESPONSE_TO_WOUNDING	GOBP_INFLAMMATORY_RESPONSE_TO_WOUNDING		32	-0.6456846	-2.1725564	0	1.75E-04	0.018	3967	tags=66%, list=21%, signal=82%
GOBP_POSITIVE_REGULATION_OF_VASCULATURE_DEVELOPMENT	GOBP_POSITIVE_REGULATION_OF_VASCULATURE_DEVELOPMENT		175	-0.4756921	-2.1683745	0	1.83E-04	0.019	5103	tags=55%, list=26%, signal=75%
GOBP_POSITIVE_REGULATION_OF_CALCIUM_MEDIATED_SIGNALING	GOBP_POSITIVE_REGULATION_OF_CALCIUM_MEDIATED_SIGNALING		47	-0.59353375	-2.167168	0	1.82E-04	0.019	2993	tags=45%, list=16%, signal=53%
GOBP_CD4_POSITIVE_ALPHA_BETA_T_CELL_ACTIVATION	GOBP_CD4_POSITIVE_ALPHA_BETA_T_CELL_ACTIVATION		129	-0.49184385	-2.1651406	0	2.16E-04	0.023	3849	tags=48%, list=20%, signal=60%
GOBP_B_CELL_DIFFERENTIATION	GOBP_B_CELL_DIFFERENTIATION		154	-0.48479962	-2.162898	0	2.14E-04	0.023	4798	tags=53%, list=25%, signal=69%
GOBP_NEUTROPHIL_MEDIATED_IMMUNITY	GOBP_NEUTROPHIL_MEDIATED_IMMUNITY		40	-0.6180211	-2.159719	0	2.21E-04	0.024	2840	tags=55%, list=15%, signal=64%
GOBP_NEGATIVE_REGULATION_OF_LEUKOCYTE_MEDIATED_IMMUNITY	GOBP_NEGATIVE_REGULATION_OF_LEUKOCYTE_MEDIATED_IMMUNITY		94	-0.512147	-2.1572623	0	2.29E-04	0.025	5687	tags=61%, list=30%, signal=86%
GOBP_REGULATION_OF_ALPHA_BETA_T_CELL_ACTIVATION	GOBP_REGULATION_OF_ALPHA_BETA_T_CELL_ACTIVATION		138	-0.4866888	-2.156227	0	2.27E-04	0.025	3659	tags=46%, list=19%, signal=56%
GOBP_REGULATION_OF_OSTEOCLAST_DIFFERENTIATION	GOBP_REGULATION_OF_OSTEOCLAST_DIFFERENTIATION		85	-0.530651	-2.1559932	0	2.25E-04	0.025	2838	tags=44%, list=15%, signal=51%
GOBP_PYROPTOSIS	GOBP_PYROPTOSIS		49	-0.5864709	-2.1548867	0	2.23E-04	0.025	3429	tags=49%, list=18%, signal=59%
GOBP_SARCOMERE_ORGANIZATION	GOBP_SARCOMERE_ORGANIZATION		50	-0.5832771	-2.1547973	0	2.22E-04	0.025	5491	tags=72%, list=28%, signal=100%
GOBP_RESPONSE_TO_FUNGUS	GOBP_RESPONSE_TO_FUNGUS		66	-0.55658823	-2.154463	0	2.20E-04	0.025	3936	tags=55%, list=20%, signal=68%
GOBP_AMINOGLYCAN_BIOSYNTHETIC_PROCESS	GOBP_AMINOGLYCAN_BIOSYNTHETIC_PROCESS		59	-0.572862	-2.1538806	0	2.19E-04	0.025	3829	tags=47%, list=20%, signal=59%
GOBP_NEGATIVE_REGULATION_OF_IMMUNE_EFFECTOR_PROCESS	GOBP_NEGATIVE_REGULATION_OF_IMMUNE_EFFECTOR_PROCESS		160	-0.4783257	-2.1538467	0	2.17E-04	0.025	5347	tags=52%, list=28%, signal=72%
GOBP_REGULATION_OF_ANTIGEN_RECEPTOR_MEDIATED_SIGNALING_PATHWAY	GOBP_REGULATION_OF_ANTIGEN_RECEPTOR_MEDIATED_SIGNALING_PATHWAY		64	-0.55186224	-2.1525679	0	2.24E-04	0.026	2626	tags=47%, list=14%, signal=54%
GOBP_MATURE_B_CELL_DIFFERENTIATION	GOBP_MATURE_B_CELL_DIFFERENTIATION		42	-0.6039095	-2.1496456	0	2.22E-04	0.026	4312	tags=67%, list=22%, signal=86%
GOBP_POSITIVE_REGULATION_OF_ENDOCYTOSIS	GOBP_POSITIVE_REGULATION_OF_ENDOCYTOSIS		192	-0.46496662	-2.1486793	0	2.21E-04	0.026	4241	tags=44%, list=22%, signal=56%
GOBP_INTERLEUKIN_10_PRODUCTION	GOBP_INTERLEUKIN_10_PRODUCTION		66	-0.5519612	-2.142662	0	2.35E-04	0.027	3849	tags=61%, list=20%, signal=75%
GOBP_POSITIVE_REGULATION_OF_RESPONSE_TO_CYTOKINE_STIMULUS	GOBP_POSITIVE_REGULATION_OF_RESPONSE_TO_CYTOKINE_STIMULUS		63	-0.5451692	-2.1420677	0	2.33E-04	0.027	5209	tags=63%, list=27%, signal=87%
GOBP_CELLULAR_RESPONSE_TO_UNFOLDED_PROTEIN	GOBP_CELLULAR_RESPONSE_TO_UNFOLDED_PROTEIN		80	-0.5302421	-2.1405873	0	2.32E-04	0.027	4769	tags=56%, list=25%, signal=74%
GOBP_RESPONSE_TO_TOPOLOGICALLY_INCORRECT_PROTEIN	GOBP_RESPONSE_TO_TOPOLOGICALLY_INCORRECT_PROTEIN		132	-0.4907715	-2.1401806	0	2.38E-04	0.028	4769	tags=50%, list=25%, signal=66%
GOBP_POSITIVE_REGULATION_OF_NATURAL_KILLER_CELL_MEDIATED_IMMUNITY	GOBP_POSITIVE_REGULATION_OF_NATURAL_KILLER_CELL_MEDIATED_IMMUNITY		58	-0.56521744	-2.1385732	0	2.44E-04	0.029	6085	tags=69%, list=32%, signal=100%
GOBP_PRODUCTION_OF_MOLECULAR_MEDIATOR_OF_IMMUNE_RESPONSE	GOBP_PRODUCTION_OF_MOLECULAR_MEDIATOR_OF_IMMUNE_RESPONSE		297	-0.4404086	-2.138137	0	2.58E-04	0.031	3797	tags=40%, list=20%, signal=50%
GOBP_TYPE_I_INTERFERON_PRODUCTION	GOBP_TYPE_I_INTERFERON_PRODUCTION		131	-0.49025524	-2.1366155	0	2.64E-04	0.032	4299	tags=48%, list=22%, signal=61%
GOBP_INTERFERON_ALPHA_PRODUCTION	GOBP_INTERFERON_ALPHA_PRODUCTION		35	-0.6324797	-2.1362126	0	2.62E-04	0.032	5313	tags=77%, list=28%, signal=106%
GOBP_OSTEOCLAST_DIFFERENTIATION	GOBP_OSTEOCLAST_DIFFERENTIATION		127	-0.49041554	-2.1350353	0	2.68E-04	0.033	2838	tags=40%, list=15%, signal=47%
GOBP_POSITIVE_REGULATION_OF_CELL_ACTIVATION	GOBP_POSITIVE_REGULATION_OF_CELL_ACTIVATION		429	-0.42328435	-2.1340427	0	2.67E-04	0.033	3601	tags=40%, list=19%, signal=48%
GOBP_PLATELET_AGGREGATION	GOBP_PLATELET_AGGREGATION		58	-0.5508737	-2.132728	0	2.65E-04	0.033	3824	tags=57%, list=20%, signal=71%
GOBP_NEGATIVE_REGULATION_OF_CYTOKINE_PRODUCTION	GOBP_NEGATIVE_REGULATION_OF_CYTOKINE_PRODUCTION		304	-0.43892395	-2.1294236	0	2.71E-04	0.034	3917	tags=41%, list=20%, signal=50%
GOBP_POSITIVE_REGULATION_OF_PATTERN_RECOGNITION_RECEPTOR_SIGNALING_PATHWAY	GOBP_POSITIVE_REGULATION_OF_PATTERN_RECOGNITION_RECEPTOR_SIGNALING_PATHWAY		66	-0.54647756	-2.1293797	0	2.69E-04	0.034	3315	tags=48%, list=17%, signal=58%
GOBP_POSITIVE_REGULATION_OF_ADAPTIVE_IMMUNE_RESPONSE	GOBP_POSITIVE_REGULATION_OF_ADAPTIVE_IMMUNE_RESPONSE		154	-0.47043172	-2.1256523	0	2.90E-04	0.037	2993	tags=39%, list=16%, signal=46%
GOBP_REGULATION_OF_MYOBLAST_FUSION	GOBP_REGULATION_OF_MYOBLAST_FUSION		24	-0.6742597	-2.1228397	0	3.02E-04	0.039	3809	tags=71%, list=20%, signal=88%
GOBP_NEGATIVE_REGULATION_OF_CELL_KILLING	GOBP_NEGATIVE_REGULATION_OF_CELL_KILLING		56	-0.5568838	-2.1203089	0	3.08E-04	0.04	5687	tags=57%, list=30%, signal=81%
GOBP_COMPLEMENT_ACTIVATION	GOBP_COMPLEMENT_ACTIVATION		54	-0.5667886	-2.1189291	0	3.13E-04	0.041	3876	tags=48%, list=20%, signal=60%
GOBP_GLYCOPROTEIN_CATABOLIC_PROCESS	GOBP_GLYCOPROTEIN_CATABOLIC_PROCESS		31	-0.63801557	-2.1176064	0	3.19E-04	0.042	3364	tags=65%, list=17%, signal=78%
GOBP_INNATE_IMMUNE_RESPONSE_ACTIVATING_CELL_SURFACE_RECEPTOR_SIGNALING_PATHWAY	GOBP_INNATE_IMMUNE_RESPONSE_ACTIVATING_CELL_SURFACE_RECEPTOR_SIGNALING_PATHWAY		80	-0.51900315	-2.1162834	0	3.17E-04	0.042	3466	tags=50%, list=18%, signal=61%
GOBP_GLYCOSYLATION	GOBP_GLYCOSYLATION		217	-0.45425743	-2.1160555	0	3.15E-04	0.042	4425	tags=43%, list=23%, signal=55%
GOBP_MYELOID_LEUKOCYTE_DIFFERENTIATION	GOBP_MYELOID_LEUKOCYTE_DIFFERENTIATION		258	-0.44142464	-2.1157672	0	3.13E-04	0.042	2933	tags=36%, list=15%, signal=42%
GOBP_CELL_ADHESION_MEDIATED_BY_INTEGRIN	GOBP_CELL_ADHESION_MEDIATED_BY_INTEGRIN		89	-0.5083121	-2.1150973	0	3.18E-04	0.043	2580	tags=42%, list=13%, signal=48%
GOBP_NEUTROPHIL_ACTIVATION	GOBP_NEUTROPHIL_ACTIVATION		40	-0.6053646	-2.1123567	0	3.51E-04	0.048	2840	tags=58%, list=15%, signal=67%
GOBP_B_CELL_RECEPTOR_SIGNALING_PATHWAY	GOBP_B_CELL_RECEPTOR_SIGNALING_PATHWAY		53	-0.57118213	-2.1103795	0	3.49E-04	0.048	3932	tags=53%, list=20%, signal=66%
GOBP_AMINOGLYCAN_METABOLIC_PROCESS	GOBP_AMINOGLYCAN_METABOLIC_PROCESS		114	-0.49442837	-2.1097498	0	3.54E-04	0.049	3829	tags=42%, list=20%, signal=52%
GOBP_MACROPHAGE_ACTIVATION	GOBP_MACROPHAGE_ACTIVATION		107	-0.4987594	-2.1047351	0	3.86E-04	0.054	3729	tags=53%, list=19%, signal=66%
GOBP_T_CELL_MIGRATION	GOBP_T_CELL_MIGRATION		65	-0.5439999	-2.1044378	0	3.91E-04	0.055	4472	tags=66%, list=23%, signal=86%
GOBP_POSITIVE_REGULATION_OF_SUBSTRATE_ADHESION_DEPENDENT_CELL_SPREADING	GOBP_POSITIVE_REGULATION_OF_SUBSTRATE_ADHESION_DEPENDENT_CELL_SPREADING		41	-0.58922166	-2.1020155	0	4.02E-04	0.057	4793	tags=61%, list=25%, signal=81%
GOBP_PROTEIN_N_LINKED_GLYCOSYLATION	GOBP_PROTEIN_N_LINKED_GLYCOSYLATION		63	-0.5374701	-2.1015213	0	4.00E-04	0.057	4650	tags=54%, list=24%, signal=71%
GOBP_POSITIVE_REGULATION_OF_LEUKOCYTE_CELL_CELL_ADHESION	GOBP_POSITIVE_REGULATION_OF_LEUKOCYTE_CELL_CELL_ADHESION		287	-0.43523788	-2.101172	0	3.98E-04	0.057	3912	tags=43%, list=20%, signal=53%
GOBP_LEUKOCYTE_CELL_CELL_ADHESION	GOBP_LEUKOCYTE_CELL_CELL_ADHESION		424	-0.41943663	-2.1009066	0	3.95E-04	0.057	3595	tags=40%, list=19%, signal=48%
GOBP_POSITIVE_REGULATION_OF_TUMOR_NECROSIS_FACTOR_SUPERFAMILY_CYTOKINE_PRODUCTION	GOBP_POSITIVE_REGULATION_OF_TUMOR_NECROSIS_FACTOR_SUPERFAMILY_CYTOKINE_PRODUCTION		137	-0.4794264	-2.1002285	0	4.00E-04	0.058	3587	tags=45%, list=19%, signal=54%
GOBP_NEGATIVE_REGULATION_OF_VIRAL_GENOME_REPLICATION	GOBP_NEGATIVE_REGULATION_OF_VIRAL_GENOME_REPLICATION		54	-0.54554045	-2.0989892	0	4.11E-04	0.06	4029	tags=52%, list=21%, signal=65%
GOBP_DETECTION_OF_OTHER_ORGANISM	GOBP_DETECTION_OF_OTHER_ORGANISM		19	-0.70778215	-2.0969315	0	4.28E-04	0.063	2684	tags=63%, list=14%, signal=73%
GOBP_REGULATION_OF_PRODUCTION_OF_MOLECULAR_MEDIATOR_OF_IMMUNE_RESPONSE	GOBP_REGULATION_OF_PRODUCTION_OF_MOLECULAR_MEDIATOR_OF_IMMUNE_RESPONSE		225	-0.45002842	-2.0966005	0	4.26E-04	0.063	3000	tags=37%, list=16%, signal=44%
GOBP_GLYCOPROTEIN_METABOLIC_PROCESS	GOBP_GLYCOPROTEIN_METABOLIC_PROCESS		345	-0.4269252	-2.0933342	0	4.50E-04	0.067	4681	tags=43%, list=24%, signal=56%
GOBP_NEGATIVE_REGULATION_OF_B_CELL_PROLIFERATION	GOBP_NEGATIVE_REGULATION_OF_B_CELL_PROLIFERATION		20	-0.6955819	-2.0911474	0	4.53E-04	0.067	2993	tags=70%, list=16%, signal=83%
GOBP_REGULATION_OF_GRANULOCYTE_CHEMOTAXIS	GOBP_REGULATION_OF_GRANULOCYTE_CHEMOTAXIS		62	-0.53880876	-2.0910933	0	4.51E-04	0.067	3312	tags=50%, list=17%, signal=60%
GOBP_REGULATION_OF_CALCIUM_ION_TRANSPORT_INTO_CYTOSOL	GOBP_REGULATION_OF_CALCIUM_ION_TRANSPORT_INTO_CYTOSOL		21	-0.69893295	-2.0905743	0.001890359	4.48E-04	0.067	3204	tags=57%, list=17%, signal=68%
GOBP_CELL_CELL_ADHESION_MEDIATED_BY_INTEGRIN	GOBP_CELL_CELL_ADHESION_MEDIATED_BY_INTEGRIN		18	-0.7309531	-2.0888257	0	4.52E-04	0.068	2993	tags=61%, list=16%, signal=72%
GOBP_REGULATION_OF_BONE_RESORPTION	GOBP_REGULATION_OF_BONE_RESORPTION		51	-0.556022	-2.0886765	0	4.50E-04	0.068	3804	tags=47%, list=20%, signal=58%
GOBP_NEGATIVE_REGULATION_OF_OSTEOCLAST_DIFFERENTIATION	GOBP_NEGATIVE_REGULATION_OF_OSTEOCLAST_DIFFERENTIATION		38	-0.59461075	-2.088642	0	4.47E-04	0.068	2664	tags=50%, list=14%, signal=58%
GOBP_ENDOPLASMIC_RETICULUM_UNFOLDED_PROTEIN_RESPONSE	GOBP_ENDOPLASMIC_RETICULUM_UNFOLDED_PROTEIN_RESPONSE		68	-0.5275594	-2.0885453	0	4.45E-04	0.068	4769	tags=56%, list=25%, signal=74%
GOBP_HUMORAL_IMMUNE_RESPONSE_MEDIATED_BY_CIRCULATING_IMMUNOGLOBULIN	GOBP_HUMORAL_IMMUNE_RESPONSE_MEDIATED_BY_CIRCULATING_IMMUNOGLOBULIN		45	-0.57988346	-2.08548	0	4.92E-04	0.074	3121	tags=47%, list=16%, signal=56%
GOBP_GRANULOCYTE_ACTIVATION	GOBP_GRANULOCYTE_ACTIVATION		48	-0.5721378	-2.0818806	0	5.14E-04	0.077	2840	tags=52%, list=15%, signal=61%
GOBP_POSITIVE_REGULATION_OF_MACROPHAGE_MIGRATION	GOBP_POSITIVE_REGULATION_OF_MACROPHAGE_MIGRATION		31	-0.61586654	-2.0810893	0	5.12E-04	0.077	3173	tags=58%, list=16%, signal=69%
GOBP_CALCIUM_MEDIATED_SIGNALING	GOBP_CALCIUM_MEDIATED_SIGNALING		204	-0.45386413	-2.0785143	0	5.40E-04	0.081	5661	tags=53%, list=29%, signal=75%
GOBP_MYELOID_DENDRITIC_CELL_DIFFERENTIATION	GOBP_MYELOID_DENDRITIC_CELL_DIFFERENTIATION		24	-0.6468282	-2.0784018	0	5.37E-04	0.081	2191	tags=54%, list=11%, signal=61%
GOBP_POSITIVE_REGULATION_OF_LYMPHOCYTE_ACTIVATION	GOBP_POSITIVE_REGULATION_OF_LYMPHOCYTE_ACTIVATION		346	-0.42131644	-2.076864	0	5.46E-04	0.083	3932	tags=41%, list=20%, signal=51%
GOBP_POSITIVE_REGULATION_OF_T_CELL_PROLIFERATION	GOBP_POSITIVE_REGULATION_OF_T_CELL_PROLIFERATION		133	-0.4753943	-2.0754325	0	5.55E-04	0.084	3567	tags=43%, list=19%, signal=52%
GOBP_SEROTONIN_SECRETION	GOBP_SEROTONIN_SECRETION		18	-0.71842855	-2.0753524	0	5.53E-04	0.084	3556	tags=61%, list=18%, signal=75%
GOBP_REGULATION_OF_INFLAMMATORY_RESPONSE	GOBP_REGULATION_OF_INFLAMMATORY_RESPONSE		378	-0.4204637	-2.074745	0	5.50E-04	0.084	3870	tags=41%, list=20%, signal=50%
GOBP_POSITIVE_REGULATION_OF_CYTOKINE_PRODUCTION_INVOLVED_IN_IMMUNE_RESPONSE	GOBP_POSITIVE_REGULATION_OF_CYTOKINE_PRODUCTION_INVOLVED_IN_IMMUNE_RESPONSE		106	-0.49176967	-2.0744076	0	5.53E-04	0.085	5495	tags=59%, list=29%, signal=83%
GOBP_LEUKOCYTE_ACTIVATION_INVOLVED_IN_INFLAMMATORY_RESPONSE	GOBP_LEUKOCYTE_ACTIVATION_INVOLVED_IN_INFLAMMATORY_RESPONSE		52	-0.55594915	-2.074053	0	5.62E-04	0.087	3729	tags=62%, list=19%, signal=76%
GOBP_REGULATION_OF_MACROPHAGE_MIGRATION	GOBP_REGULATION_OF_MACROPHAGE_MIGRATION		49	-0.5577583	-2.0718317	0	5.76E-04	0.09	3173	tags=51%, list=16%, signal=61%
GOBP_PROTEIN_N_LINKED_GLYCOSYLATION_VIA_ASPARAGINE	GOBP_PROTEIN_N_LINKED_GLYCOSYLATION_VIA_ASPARAGINE		18	-0.7375015	-2.0712788	0	5.79E-04	0.091	3448	tags=72%, list=18%, signal=88%
GOBP_POSITIVE_REGULATION_OF_B_CELL_ACTIVATION	GOBP_POSITIVE_REGULATION_OF_B_CELL_ACTIVATION		90	-0.49947813	-2.068919	0	6.11E-04	0.094	4021	tags=47%, list=21%, signal=59%
GOBP_CHONDROITIN_SULFATE_METABOLIC_PROCESS	GOBP_CHONDROITIN_SULFATE_METABOLIC_PROCESS		25	-0.6468828	-2.0678132	0	6.32E-04	0.098	3498	tags=56%, list=18%, signal=68%
GOBP_REACTIVE_NITROGEN_SPECIES_METABOLIC_PROCESS	GOBP_REACTIVE_NITROGEN_SPECIES_METABOLIC_PROCESS		91	-0.4987291	-2.0677211	0	6.28E-04	0.098	4107	tags=49%, list=21%, signal=63%
GOBP_REGULATION_OF_GLIAL_CELL_MIGRATION	GOBP_REGULATION_OF_GLIAL_CELL_MIGRATION		26	-0.64617527	-2.064204	0	6.48E-04	0.102	2492	tags=54%, list=13%, signal=62%
GOBP_POSITIVE_REGULATION_OF_B_CELL_DIFFERENTIATION	GOBP_POSITIVE_REGULATION_OF_B_CELL_DIFFERENTIATION		19	-0.698973	-2.0639029	0	6.50E-04	0.103	2619	tags=53%, list=14%, signal=61%
GOBP_POSITIVE_REGULATION_OF_ALPHA_BETA_T_CELL_DIFFERENTIATION	GOBP_POSITIVE_REGULATION_OF_ALPHA_BETA_T_CELL_DIFFERENTIATION		50	-0.55931866	-2.0635605	0	6.53E-04	0.104	2626	tags=50%, list=14%, signal=58%
GOBP_NEUTROPHIL_DEGRANULATION	GOBP_NEUTROPHIL_DEGRANULATION		15	-0.7591708	-2.0632226	0	6.55E-04	0.105	2546	tags=67%, list=13%, signal=77%
GOBP_POSITIVE_REGULATION_OF_PRODUCTION_OF_MOLECULAR_MEDIATOR_OF_IMMUNE_RESPONSE	GOBP_POSITIVE_REGULATION_OF_PRODUCTION_OF_MOLECULAR_MEDIATOR_OF_IMMUNE_RESPONSE		163	-0.45727336	-2.060173	0	6.80E-04	0.11	2999	tags=37%, list=16%, signal=43%
GOBP_NEUTROPHIL_HOMEOSTASIS	GOBP_NEUTROPHIL_HOMEOSTASIS		32	-0.6267683	-2.0600984	0	6.77E-04	0.11	2073	tags=53%, list=11%, signal=59%
GOBP_CD4_POSITIVE_ALPHA_BETA_T_CELL_PROLIFERATION	GOBP_CD4_POSITIVE_ALPHA_BETA_T_CELL_PROLIFERATION		28	-0.62796694	-2.0600226	0	6.74E-04	0.11	3659	tags=57%, list=19%, signal=70%
GOBP_FC_GAMMA_RECEPTOR_SIGNALING_PATHWAY	GOBP_FC_GAMMA_RECEPTOR_SIGNALING_PATHWAY		15	-0.74499935	-2.0583856	0	6.76E-04	0.111	1456	tags=60%, list=8%, signal=65%
GOBP_DETECTION_OF_EXTERNAL_BIOTIC_STIMULUS	GOBP_DETECTION_OF_EXTERNAL_BIOTIC_STIMULUS		28	-0.62915534	-2.0575995	0	6.84E-04	0.113	3749	tags=64%, list=19%, signal=80%
GOBP_REGULATION_OF_PATTERN_RECOGNITION_RECEPTOR_SIGNALING_PATHWAY	GOBP_REGULATION_OF_PATTERN_RECOGNITION_RECEPTOR_SIGNALING_PATHWAY		137	-0.4714974	-2.0575545	0	6.80E-04	0.113	3315	tags=42%, list=17%, signal=50%
GOBP_POSITIVE_REGULATION_OF_CELL_CELL_ADHESION	GOBP_POSITIVE_REGULATION_OF_CELL_CELL_ADHESION		338	-0.41855752	-2.0570307	0	6.77E-04	0.113	3595	tags=39%, list=19%, signal=48%
GOBP_CELLULAR_RESPONSE_TO_TOPOLOGICALLY_INCORRECT_PROTEIN	GOBP_CELLULAR_RESPONSE_TO_TOPOLOGICALLY_INCORRECT_PROTEIN		101	-0.48133346	-2.0549543	0	6.96E-04	0.117	4769	tags=50%, list=25%, signal=65%
GOBP_INFLAMMASOME_MEDIATED_SIGNALING_PATHWAY	GOBP_INFLAMMASOME_MEDIATED_SIGNALING_PATHWAY		45	-0.5582406	-2.0541806	0	6.92E-04	0.117	3311	tags=51%, list=17%, signal=62%
GOBP_COLLAGEN_METABOLIC_PROCESS	GOBP_COLLAGEN_METABOLIC_PROCESS		123	-0.47085097	-2.0537367	0	6.94E-04	0.118	3803	tags=46%, list=20%, signal=56%
GOBP_REGULATION_OF_MAST_CELL_ACTIVATION_INVOLVED_IN_IMMUNE_RESPONSE	GOBP_REGULATION_OF_MAST_CELL_ACTIVATION_INVOLVED_IN_IMMUNE_RESPONSE		39	-0.58807683	-2.0520744	0	7.02E-04	0.119	3408	tags=62%, list=18%, signal=75%
GOBP_NEGATIVE_REGULATION_OF_TUMOR_NECROSIS_FACTOR_SUPERFAMILY_CYTOKINE_PRODUCTION	GOBP_NEGATIVE_REGULATION_OF_TUMOR_NECROSIS_FACTOR_SUPERFAMILY_CYTOKINE_PRODUCTION		67	-0.52268666	-2.0513184	0	7.04E-04	0.12	5189	tags=55%, list=27%, signal=75%
GOBP_REGULATION_OF_T_CELL_PROLIFERATION	GOBP_REGULATION_OF_T_CELL_PROLIFERATION		217	-0.43698096	-2.0509632	0	7.11E-04	0.121	3710	tags=42%, list=19%, signal=52%
GOBP_PHAGOCYTOSIS_ENGULFMENT	GOBP_PHAGOCYTOSIS_ENGULFMENT		59	-0.53915405	-2.0498028	0	7.18E-04	0.123	2581	tags=44%, list=13%, signal=51%
GOBP_MACROPHAGE_CHEMOTAXIS	GOBP_MACROPHAGE_CHEMOTAXIS		47	-0.5621533	-2.0497513	0	7.15E-04	0.123	3173	tags=51%, list=16%, signal=61%
GOBP_REGULATION_OF_MYELOID_LEUKOCYTE_DIFFERENTIATION	GOBP_REGULATION_OF_MYELOID_LEUKOCYTE_DIFFERENTIATION		141	-0.45942774	-2.0483158	0	7.17E-04	0.124	2933	tags=38%, list=15%, signal=45%
GOBP_TYPE_II_INTERFERON_MEDIATED_SIGNALING_PATHWAY	GOBP_TYPE_II_INTERFERON_MEDIATED_SIGNALING_PATHWAY		23	-0.6688647	-2.0480082	0	7.14E-04	0.124	3389	tags=61%, list=18%, signal=74%
GOBP_CELLULAR_RESPONSE_TO_VIRUS	GOBP_CELLULAR_RESPONSE_TO_VIRUS		51	-0.5500952	-2.045602	0	7.21E-04	0.126	4030	tags=53%, list=21%, signal=67%
GOBP_NEGATIVE_REGULATION_OF_INTERLEUKIN_12_PRODUCTION	GOBP_NEGATIVE_REGULATION_OF_INTERLEUKIN_12_PRODUCTION		19	-0.67731607	-2.0433898	0	7.38E-04	0.13	2229	tags=58%, list=12%, signal=65%
GOBP_PRODUCTION_OF_MOLECULAR_MEDIATOR_INVOLVED_IN_INFLAMMATORY_RESPONSE	GOBP_PRODUCTION_OF_MOLECULAR_MEDIATOR_INVOLVED_IN_INFLAMMATORY_RESPONSE		101	-0.48069984	-2.0419304	0	7.50E-04	0.133	3580	tags=50%, list=19%, signal=62%
GOBP_SEROTONIN_TRANSPORT	GOBP_SEROTONIN_TRANSPORT		31	-0.6119343	-2.0416663	0	7.47E-04	0.133	3556	tags=45%, list=18%, signal=55%
GOBP_RESPONSE_TO_ENDOPLASMIC_RETICULUM_STRESS	GOBP_RESPONSE_TO_ENDOPLASMIC_RETICULUM_STRESS		257	-0.429045	-2.0413945	0	7.54E-04	0.134	4807	tags=41%, list=25%, signal=54%
GOBP_MAST_CELL_ACTIVATION_INVOLVED_IN_IMMUNE_RESPONSE	GOBP_MAST_CELL_ACTIVATION_INVOLVED_IN_IMMUNE_RESPONSE		64	-0.5243276	-2.040354	0	7.61E-04	0.136	3556	tags=55%, list=18%, signal=67%
GOBP_POSITIVE_REGULATION_OF_MYELOID_LEUKOCYTE_MEDIATED_IMMUNITY	GOBP_POSITIVE_REGULATION_OF_MYELOID_LEUKOCYTE_MEDIATED_IMMUNITY		46	-0.5601697	-2.039957	0	7.63E-04	0.137	5953	tags=65%, list=31%, signal=94%
GOBP_MYELOID_CELL_APOPTOTIC_PROCESS	GOBP_MYELOID_CELL_APOPTOTIC_PROCESS		45	-0.56726664	-2.0399559	0	7.59E-04	0.137	3932	tags=53%, list=20%, signal=67%
GOBP_T_CELL_PROLIFERATION	GOBP_T_CELL_PROLIFERATION		261	-0.4255817	-2.0389433	0	7.81E-04	0.142	3891	tags=44%, list=20%, signal=54%
GOBP_POSITIVE_REGULATION_OF_ALPHA_BETA_T_CELL_PROLIFERATION	GOBP_POSITIVE_REGULATION_OF_ALPHA_BETA_T_CELL_PROLIFERATION		48	-0.5597667	-2.0370722	0	8.03E-04	0.146	5687	tags=63%, list=30%, signal=88%
GOBP_CHONDROITIN_SULFATE_BIOSYNTHETIC_PROCESS	GOBP_CHONDROITIN_SULFATE_BIOSYNTHETIC_PROCESS		15	-0.73293215	-2.0366695	0	7.99E-04	0.146	4147	tags=67%, list=22%, signal=85%
GOBP_POSITIVE_REGULATION_OF_CALCIUM_ION_TRANSPORT_INTO_CYTOSOL	GOBP_POSITIVE_REGULATION_OF_CALCIUM_ION_TRANSPORT_INTO_CYTOSOL		17	-0.7021353	-2.0354908	0	8.21E-04	0.149	3204	tags=65%, list=17%, signal=78%
GOBP_BONE_RESORPTION	GOBP_BONE_RESORPTION		77	-0.50008374	-2.033292	0	8.86E-04	0.163	3917	tags=45%, list=20%, signal=57%
GOBP_POSITIVE_REGULATION_OF_INTERLEUKIN_12_PRODUCTION	GOBP_POSITIVE_REGULATION_OF_INTERLEUKIN_12_PRODUCTION		45	-0.55819786	-2.0330124	0	8.82E-04	0.163	3484	tags=58%, list=18%, signal=70%
GOBP_POSITIVE_REGULATION_OF_MACROPHAGE_CYTOKINE_PRODUCTION	GOBP_POSITIVE_REGULATION_OF_MACROPHAGE_CYTOKINE_PRODUCTION		29	-0.61828965	-2.0330017	0	8.78E-04	0.163	5209	tags=72%, list=27%, signal=99%
GOBP_REGULATION_OF_CHEMOTAXIS	GOBP_REGULATION_OF_CHEMOTAXIS		234	-0.43129948	-2.031854	0	8.94E-04	0.166	4178	tags=45%, list=22%, signal=57%
GOBP_KILLING_OF_CELLS_OF_ANOTHER_ORGANISM	GOBP_KILLING_OF_CELLS_OF_ANOTHER_ORGANISM		95	-0.48788136	-2.0313182	0	8.95E-04	0.167	3464	tags=42%, list=18%, signal=51%
GOBP_RECEPTOR_SIGNALING_PATHWAY_VIA_STAT	GOBP_RECEPTOR_SIGNALING_PATHWAY_VIA_STAT		172	-0.44443992	-2.030081	0	9.10E-04	0.171	3984	tags=41%, list=21%, signal=51%
GOBP_REGULATION_OF_NEUTROPHIL_MIGRATION	GOBP_REGULATION_OF_NEUTROPHIL_MIGRATION		56	-0.5373344	-2.0293443	0	9.11E-04	0.172	3312	tags=52%, list=17%, signal=62%
GOBP_POSITIVE_REGULATION_OF_TYPE_I_INTERFERON_PRODUCTION	GOBP_POSITIVE_REGULATION_OF_TYPE_I_INTERFERON_PRODUCTION		78	-0.51222724	-2.028997	0	9.17E-04	0.174	3080	tags=45%, list=16%, signal=53%
GOBP_PROTEIN_HYDROXYLATION	GOBP_PROTEIN_HYDROXYLATION		26	-0.63844776	-2.027888	0	9.23E-04	0.175	3123	tags=50%, list=16%, signal=60%
GOBP_NATURAL_KILLER_CELL_ACTIVATION	GOBP_NATURAL_KILLER_CELL_ACTIVATION		114	-0.46769246	-2.027749	0	9.19E-04	0.175	5221	tags=54%, list=27%, signal=74%
GOBP_IMMUNE_RESPONSE_TO_TUMOR_CELL	GOBP_IMMUNE_RESPONSE_TO_TUMOR_CELL		31	-0.61718076	-2.0240383	0	9.77E-04	0.187	4066	tags=65%, list=21%, signal=82%
GOBP_T_CELL_CYTOKINE_PRODUCTION	GOBP_T_CELL_CYTOKINE_PRODUCTION		49	-0.5404558	-2.0228717	0	9.92E-04	0.191	2971	tags=49%, list=15%, signal=58%
GOBP_POSITIVE_REGULATION_OF_HEMOPOIESIS	GOBP_POSITIVE_REGULATION_OF_HEMOPOIESIS		205	-0.43674627	-2.0218875	0	9.93E-04	0.192	2626	tags=37%, list=14%, signal=42%
GOBP_B_CELL_HOMEOSTASIS	GOBP_B_CELL_HOMEOSTASIS		42	-0.5653045	-2.0217922	0	9.89E-04	0.192	3932	tags=55%, list=20%, signal=69%
GOBP_LEUKOCYTE_APOPTOTIC_PROCESS	GOBP_LEUKOCYTE_APOPTOTIC_PROCESS		137	-0.4634242	-2.019052	0	0.001021865	0.199	3659	tags=45%, list=19%, signal=55%
GOBP_REGULATION_OF_INFLAMMASOME_MEDIATED_SIGNALING_PATHWAY	GOBP_REGULATION_OF_INFLAMMASOME_MEDIATED_SIGNALING_PATHWAY		39	-0.57430476	-2.017774	0	0.001040861	0.204	3311	tags=54%, list=17%, signal=65%
GOBP_REGULATION_OF_HOMOTYPIC_CELL_CELL_ADHESION	GOBP_REGULATION_OF_HOMOTYPIC_CELL_CELL_ADHESION		35	-0.58393073	-2.0176034	0	0.001036697	0.204	3453	tags=63%, list=18%, signal=76%
GOBP_DETECTION_OF_BIOTIC_STIMULUS	GOBP_DETECTION_OF_BIOTIC_STIMULUS		39	-0.5741858	-2.0116236	0	0.00116116	0.222	3312	tags=51%, list=17%, signal=62%
GOBP_REGULATION_OF_CD4_POSITIVE_ALPHA_BETA_T_CELL_ACTIVATION	GOBP_REGULATION_OF_CD4_POSITIVE_ALPHA_BETA_T_CELL_ACTIVATION		79	-0.49804592	-2.0092332	0	0.001211584	0.233	3798	tags=52%, list=20%, signal=64%
GOBP_T_HELPER_CELL_LINEAGE_COMMITMENT	GOBP_T_HELPER_CELL_LINEAGE_COMMITMENT		17	-0.71162826	-2.0091445	0	0.001211492	0.234	3849	tags=76%, list=20%, signal=95%
GOBP_INTERLEUKIN_17_PRODUCTION	GOBP_INTERLEUKIN_17_PRODUCTION		44	-0.5612768	-2.0070953	0	0.001220511	0.236	2840	tags=45%, list=15%, signal=53%
GOBP_MAST_CELL_MIGRATION	GOBP_MAST_CELL_MIGRATION		17	-0.6917329	-2.0058117	0	0.001238207	0.239	3917	tags=76%, list=20%, signal=96%
GOBP_VASCULAR_ASSOCIATED_SMOOTH_MUSCLE_CELL_MIGRATION	GOBP_VASCULAR_ASSOCIATED_SMOOTH_MUSCLE_CELL_MIGRATION		38	-0.5762775	-2.0058062	0	0.00123337	0.239	4064	tags=50%, list=21%, signal=63%
GOBP_MATURE_B_CELL_DIFFERENTIATION_INVOLVED_IN_IMMUNE_RESPONSE	GOBP_MATURE_B_CELL_DIFFERENTIATION_INVOLVED_IN_IMMUNE_RESPONSE		33	-0.60351795	-2.004933	0	0.001250917	0.243	3846	tags=61%, list=20%, signal=76%
GOBP_DENDRITIC_CELL_CYTOKINE_PRODUCTION	GOBP_DENDRITIC_CELL_CYTOKINE_PRODUCTION		18	-0.69033146	-2.0040846	0	0.001259521	0.245	5310	tags=83%, list=28%, signal=115%
GOBP_LEUKOCYTE_MIGRATION_INVOLVED_IN_INFLAMMATORY_RESPONSE	GOBP_LEUKOCYTE_MIGRATION_INVOLVED_IN_INFLAMMATORY_RESPONSE		25	-0.6243977	-2.0040455	0	0.001254658	0.245	5189	tags=76%, list=27%, signal=104%
GOBP_REGULATION_OF_B_CELL_RECEPTOR_SIGNALING_PATHWAY	GOBP_REGULATION_OF_B_CELL_RECEPTOR_SIGNALING_PATHWAY		17	-0.70532006	-2.0012403	0	0.001307027	0.257	2325	tags=65%, list=12%, signal=74%
GOBP_REGULATION_OF_CALCIUM_ION_TRANSPORT	GOBP_REGULATION_OF_CALCIUM_ION_TRANSPORT		289	-0.41285124	-1.9997641	0	0.0013196	0.259	5493	tags=49%, list=28%, signal=68%
GOBP_SUPEROXIDE_METABOLIC_PROCESS	GOBP_SUPEROXIDE_METABOLIC_PROCESS		70	-0.49814966	-1.9971931	0	0.001371751	0.268	3188	tags=41%, list=17%, signal=49%
GOBP_B_CELL_ACTIVATION_INVOLVED_IN_IMMUNE_RESPONSE	GOBP_B_CELL_ACTIVATION_INVOLVED_IN_IMMUNE_RESPONSE		94	-0.4841436	-1.9962429	0	0.00137533	0.27	3910	tags=45%, list=20%, signal=56%
GOBP_POSITIVE_REGULATION_OF_INTERFERON_ALPHA_PRODUCTION	GOBP_POSITIVE_REGULATION_OF_INTERFERON_ALPHA_PRODUCTION		27	-0.63793796	-1.9931147	0	0.00144897	0.284	4136	tags=67%, list=21%, signal=85%
GOBP_SMOOTH_MUSCLE_CELL_MIGRATION	GOBP_SMOOTH_MUSCLE_CELL_MIGRATION		114	-0.46460462	-1.9926221	0	0.001452249	0.286	4802	tags=50%, list=25%, signal=66%
GOBP_POSITIVE_REGULATION_OF_ERK1_AND_ERK2_CASCADE	GOBP_POSITIVE_REGULATION_OF_ERK1_AND_ERK2_CASCADE		232	-0.4230041	-1.9920422	0	0.001477267	0.29	3881	tags=39%, list=20%, signal=48%
GOBP_FC_RECEPTOR_MEDIATED_STIMULATORY_SIGNALING_PATHWAY	GOBP_FC_RECEPTOR_MEDIATED_STIMULATORY_SIGNALING_PATHWAY		17	-0.6862838	-1.9888302	0.001862197	0.00154498	0.301	1526	tags=59%, list=8%, signal=64%
GOBP_REGULATION_OF_SUPEROXIDE_METABOLIC_PROCESS	GOBP_REGULATION_OF_SUPEROXIDE_METABOLIC_PROCESS		35	-0.5795847	-1.9879043	0	0.001565061	0.305	4892	tags=63%, list=25%, signal=84%
GOBP_PROTEIN_FOLDING	GOBP_PROTEIN_FOLDING		164	-0.44056606	-1.9863911	0	0.001602092	0.309	4432	tags=38%, list=23%, signal=49%
GOBP_REGULATION_OF_LYMPHOCYTE_MIGRATION	GOBP_REGULATION_OF_LYMPHOCYTE_MIGRATION		65	-0.5076406	-1.985661	0	0.00160048	0.309	4472	tags=58%, list=23%, signal=76%
GOBP_T_CELL_MEDIATED_IMMUNITY	GOBP_T_CELL_MEDIATED_IMMUNITY		150	-0.4466761	-1.9842541	0	0.001620116	0.313	3121	tags=39%, list=16%, signal=47%
GOBP_REGULATION_OF_VASCULATURE_DEVELOPMENT	GOBP_REGULATION_OF_VASCULATURE_DEVELOPMENT		300	-0.41272527	-1.982911	0	0.001643812	0.316	3961	tags=41%, list=21%, signal=51%
GOBP_CYTOSOLIC_PATTERN_RECOGNITION_RECEPTOR_SIGNALING_PATHWAY	GOBP_CYTOSOLIC_PATTERN_RECOGNITION_RECEPTOR_SIGNALING_PATHWAY		144	-0.4468375	-1.9825579	0	0.00165035	0.318	3421	tags=40%, list=18%, signal=49%
GOBP_POSITIVE_REGULATION_OF_LEUKOCYTE_APOPTOTIC_PROCESS	GOBP_POSITIVE_REGULATION_OF_LEUKOCYTE_APOPTOTIC_PROCESS		33	-0.59025586	-1.982451	0	0.001644327	0.318	3932	tags=64%, list=20%, signal=80%
GOBP_REGULATION_OF_SUPEROXIDE_ANION_GENERATION	GOBP_REGULATION_OF_SUPEROXIDE_ANION_GENERATION		29	-0.6010313	-1.9821595	0	0.001642578	0.319	3188	tags=52%, list=17%, signal=62%
GOBP_NEGATIVE_REGULATION_OF_VIRAL_PROCESS	GOBP_NEGATIVE_REGULATION_OF_VIRAL_PROCESS		101	-0.46652648	-1.9819143	0	0.001644861	0.321	4029	tags=47%, list=21%, signal=59%
GOBP_GLYCOPROTEIN_BIOSYNTHETIC_PROCESS	GOBP_GLYCOPROTEIN_BIOSYNTHETIC_PROCESS		283	-0.41528907	-1.9816539	0	0.001651371	0.324	4357	tags=40%, list=23%, signal=51%
GOBP_REGULATION_OF_IMMUNOGLOBULIN_PRODUCTION	GOBP_REGULATION_OF_IMMUNOGLOBULIN_PRODUCTION		105	-0.4693951	-1.9808314	0	0.001670399	0.328	3722	tags=37%, list=19%, signal=46%
GOBP_POSITIVE_REGULATION_OF_CD4_POSITIVE_ALPHA_BETA_T_CELL_ACTIVATION	GOBP_POSITIVE_REGULATION_OF_CD4_POSITIVE_ALPHA_BETA_T_CELL_ACTIVATION		43	-0.5567912	-1.9799858	0	0.001680899	0.332	2993	tags=53%, list=16%, signal=63%
GOBP_DENDRITIC_CELL_DIFFERENTIATION	GOBP_DENDRITIC_CELL_DIFFERENTIATION		43	-0.55547005	-1.9783204	0	0.001744686	0.341	4610	tags=65%, list=24%, signal=85%
GOBP_NEUTROPHIL_ACTIVATION_INVOLVED_IN_IMMUNE_RESPONSE	GOBP_NEUTROPHIL_ACTIVATION_INVOLVED_IN_IMMUNE_RESPONSE		21	-0.65561396	-1.9770409	0	0.001763142	0.346	2840	tags=62%, list=15%, signal=73%
GOBP_RESPONSE_TO_GROWTH_HORMONE	GOBP_RESPONSE_TO_GROWTH_HORMONE		21	-0.65034366	-1.9741364	0	0.001793726	0.35	3849	tags=62%, list=20%, signal=77%
GOBP_REGULATION_OF_NEUTROPHIL_CHEMOTAXIS	GOBP_REGULATION_OF_NEUTROPHIL_CHEMOTAXIS		40	-0.56374574	-1.9734682	0	0.001795611	0.352	3312	tags=52%, list=17%, signal=63%
GOBP_REGULATION_OF_RELEASE_OF_SEQUESTERED_CALCIUM_ION_INTO_CYTOSOL	GOBP_REGULATION_OF_RELEASE_OF_SEQUESTERED_CALCIUM_ION_INTO_CYTOSOL		80	-0.48973134	-1.9733046	0	0.001793338	0.353	5570	tags=63%, list=29%, signal=88%
GOBP_ALPHA_BETA_T_CELL_LINEAGE_COMMITMENT	GOBP_ALPHA_BETA_T_CELL_LINEAGE_COMMITMENT		22	-0.6439351	-1.9727184	0	0.001795211	0.353	3849	tags=64%, list=20%, signal=79%
GOBP_POSITIVE_REGULATION_OF_HOMOTYPIC_CELL_CELL_ADHESION	GOBP_POSITIVE_REGULATION_OF_HOMOTYPIC_CELL_CELL_ADHESION		15	-0.70020175	-1.9705935	0	0.001845326	0.36	2565	tags=67%, list=13%, signal=77%
GOBP_NEGATIVE_REGULATION_OF_ADAPTIVE_IMMUNE_RESPONSE	GOBP_NEGATIVE_REGULATION_OF_ADAPTIVE_IMMUNE_RESPONSE		57	-0.5229391	-1.9703498	0	0.001838896	0.36	4521	tags=56%, list=23%, signal=73%
GOBP_ALPHA_BETA_T_CELL_DIFFERENTIATION	GOBP_ALPHA_BETA_T_CELL_DIFFERENTIATION		134	-0.44841716	-1.9694313	0	0.001860592	0.366	2756	tags=38%, list=14%, signal=44%
GOBP_CELL_JUNCTION_DISASSEMBLY	GOBP_CELL_JUNCTION_DISASSEMBLY		26	-0.6145658	-1.968632	0	0.001893831	0.37	2985	tags=54%, list=15%, signal=64%
GOBP_FC_RECEPTOR_SIGNALING_PATHWAY	GOBP_FC_RECEPTOR_SIGNALING_PATHWAY		19	-0.66130817	-1.9683884	0	0.001891317	0.37	1456	tags=47%, list=8%, signal=51%
GOBP_CALCIUM_ION_TRANSPORT_INTO_CYTOSOL	GOBP_CALCIUM_ION_TRANSPORT_INTO_CYTOSOL		31	-0.5818058	-1.9673859	0	0.001916283	0.376	3576	tags=45%, list=19%, signal=55%
GOBP_HYALURONAN_BIOSYNTHETIC_PROCESS	GOBP_HYALURONAN_BIOSYNTHETIC_PROCESS		15	-0.7063563	-1.9643627	0	0.001992523	0.386	2286	tags=47%, list=12%, signal=53%
GOBP_NEGATIVE_REGULATION_OF_INTERLEUKIN_10_PRODUCTION	GOBP_NEGATIVE_REGULATION_OF_INTERLEUKIN_10_PRODUCTION		20	-0.65365446	-1.9642167	0	0.001997533	0.387	2716	tags=60%, list=14%, signal=70%
GOBP_NUCLEOTIDE_SUGAR_BIOSYNTHETIC_PROCESS	GOBP_NUCLEOTIDE_SUGAR_BIOSYNTHETIC_PROCESS		16	-0.69636065	-1.961767	0	0.002061516	0.397	2326	tags=50%, list=12%, signal=57%
GOBP_POSITIVE_REGULATION_OF_INTERLEUKIN_6_PRODUCTION	GOBP_POSITIVE_REGULATION_OF_INTERLEUKIN_6_PRODUCTION		108	-0.4582595	-1.9610484	0	0.002058432	0.398	3686	tags=50%, list=19%, signal=61%
GOBP_DEFENSE_RESPONSE_TO_FUNGUS	GOBP_DEFENSE_RESPONSE_TO_FUNGUS		55	-0.51872355	-1.9600757	0	0.002074902	0.401	3936	tags=51%, list=20%, signal=64%
GOBP_INTRINSIC_APOPTOTIC_SIGNALING_PATHWAY_IN_RESPONSE_TO_ENDOPLASMIC_RETICULUM_STRESS	GOBP_INTRINSIC_APOPTOTIC_SIGNALING_PATHWAY_IN_RESPONSE_TO_ENDOPLASMIC_RETICULUM_STRESS		64	-0.5046442	-1.9599574	0	0.002067916	0.401	4572	tags=48%, list=24%, signal=63%
GOBP_SECOND_MESSENGER_MEDIATED_SIGNALING	GOBP_SECOND_MESSENGER_MEDIATED_SIGNALING		307	-0.40115356	-1.9599242	0	0.002060976	0.401	5563	tags=49%, list=29%, signal=67%
GOBP_INTERLEUKIN_1_BETA_PRODUCTION	GOBP_INTERLEUKIN_1_BETA_PRODUCTION		98	-0.4645668	-1.9592066	0	0.002096832	0.407	3311	tags=42%, list=17%, signal=50%
GOBP_LEUKOTRIENE_METABOLIC_PROCESS	GOBP_LEUKOTRIENE_METABOLIC_PROCESS		23	-0.6232166	-1.9591708	0	0.002089842	0.407	2772	tags=52%, list=14%, signal=61%
GOBP_CALCIUM_ION_TRANSMEMBRANE_IMPORT_INTO_CYTOSOL	GOBP_CALCIUM_ION_TRANSMEMBRANE_IMPORT_INTO_CYTOSOL		191	-0.42609522	-1.9580717	0	0.002113174	0.411	5627	tags=55%, list=29%, signal=78%
GOBP_CHEMOKINE_PRODUCTION	GOBP_CHEMOKINE_PRODUCTION		123	-0.45009288	-1.9575523	0	0.002129114	0.413	3601	tags=45%, list=19%, signal=55%
GOBP_REGULATION_OF_DEFENSE_RESPONSE_TO_VIRUS	GOBP_REGULATION_OF_DEFENSE_RESPONSE_TO_VIRUS		97	-0.4739822	-1.9562548	0	0.002152425	0.418	5369	tags=58%, list=28%, signal=80%
GOBP_POSITIVE_REGULATION_OF_MYELOID_LEUKOCYTE_DIFFERENTIATION	GOBP_POSITIVE_REGULATION_OF_MYELOID_LEUKOCYTE_DIFFERENTIATION		72	-0.49378917	-1.9557463	0	0.00216423	0.422	2933	tags=44%, list=15%, signal=52%
GOBP_REGULATION_OF_PLATELET_ACTIVATION	GOBP_REGULATION_OF_PLATELET_ACTIVATION		44	-0.538107	-1.9533066	0	0.002232758	0.433	3453	tags=55%, list=18%, signal=66%
GOBP_REGULATION_OF_T_CELL_MEDIATED_IMMUNITY	GOBP_REGULATION_OF_T_CELL_MEDIATED_IMMUNITY		108	-0.45810628	-1.9531586	0	0.002225461	0.433	5696	tags=61%, list=30%, signal=86%
GOBP_MACROPHAGE_DIFFERENTIATION	GOBP_MACROPHAGE_DIFFERENTIATION		59	-0.50495434	-1.9529898	0	0.002225763	0.435	3188	tags=42%, list=17%, signal=51%
GOBP_MUSCLE_CELL_DEVELOPMENT	GOBP_MUSCLE_CELL_DEVELOPMENT		226	-0.4176088	-1.951902	0	0.002248206	0.44	4577	tags=46%, list=24%, signal=59%
GOBP_LEUKOCYTE_ADHESION_TO_VASCULAR_ENDOTHELIAL_CELL	GOBP_LEUKOCYTE_ADHESION_TO_VASCULAR_ENDOTHELIAL_CELL		53	-0.5238444	-1.9511206	0	0.002277812	0.445	3978	tags=53%, list=21%, signal=66%
GOBP_REGULATION_OF_TOLERANCE_INDUCTION	GOBP_REGULATION_OF_TOLERANCE_INDUCTION		18	-0.66276944	-1.9495276	0	0.002333668	0.456	2380	tags=56%, list=12%, signal=63%
GOBP_MYOBLAST_FUSION	GOBP_MYOBLAST_FUSION		50	-0.527256	-1.9492121	0	0.002329847	0.456	4577	tags=54%, list=24%, signal=71%
GOBP_NATURAL_KILLER_CELL_ACTIVATION_INVOLVED_IN_IMMUNE_RESPONSE	GOBP_NATURAL_KILLER_CELL_ACTIVATION_INVOLVED_IN_IMMUNE_RESPONSE		24	-0.619176	-1.9490644	0	0.002329708	0.456	4066	tags=58%, list=21%, signal=74%
GOBP_REGULATION_OF_MONOCYTE_CHEMOTAXIS	GOBP_REGULATION_OF_MONOCYTE_CHEMOTAXIS		32	-0.5785824	-1.9486974	0	0.00234435	0.458	3809	tags=63%, list=20%, signal=78%
GOBP_T_CELL_DIFFERENTIATION_INVOLVED_IN_IMMUNE_RESPONSE	GOBP_T_CELL_DIFFERENTIATION_INVOLVED_IN_IMMUNE_RESPONSE		81	-0.48388416	-1.9475963	0	0.002388315	0.465	3849	tags=48%, list=20%, signal=60%
GOBP_NEGATIVE_REGULATION_OF_LEUKOCYTE_CELL_CELL_ADHESION	GOBP_NEGATIVE_REGULATION_OF_LEUKOCYTE_CELL_CELL_ADHESION		148	-0.4307334	-1.9460423	0	0.002424757	0.469	3910	tags=47%, list=20%, signal=58%
GOBP_CANONICAL_NF_KAPPAB_SIGNAL_TRANSDUCTION	GOBP_CANONICAL_NF_KAPPAB_SIGNAL_TRANSDUCTION		250	-0.40746847	-1.945234	0	0.002442615	0.473	3635	tags=40%, list=19%, signal=49%
GOBP_IMMUNOGLOBULIN_PRODUCTION	GOBP_IMMUNOGLOBULIN_PRODUCTION		152	-0.4387519	-1.9445151	0	0.002449337	0.473	3729	tags=37%, list=19%, signal=45%
GOBP_T_HELPER_17_TYPE_IMMUNE_RESPONSE	GOBP_T_HELPER_17_TYPE_IMMUNE_RESPONSE		46	-0.5386423	-1.9432588	0	0.002481311	0.479	3849	tags=54%, list=20%, signal=68%
GOBP_REGULATION_OF_NEUTROPHIL_ACTIVATION	GOBP_REGULATION_OF_NEUTROPHIL_ACTIVATION		16	-0.68773717	-1.94313	0	0.002477083	0.479	2546	tags=63%, list=13%, signal=72%
GOBP_CHAPERONE_COFACTOR_DEPENDENT_PROTEIN_REFOLDING	GOBP_CHAPERONE_COFACTOR_DEPENDENT_PROTEIN_REFOLDING		31	-0.58366853	-1.9430918	0	0.002469342	0.479	3971	tags=55%, list=21%, signal=69%
GOBP_HOMOTYPIC_CELL_CELL_ADHESION	GOBP_HOMOTYPIC_CELL_CELL_ADHESION		86	-0.47488993	-1.942723	0	0.002479666	0.481	3453	tags=48%, list=18%, signal=58%
GOBP_REGULATION_OF_T_CELL_ACTIVATION	GOBP_REGULATION_OF_T_CELL_ACTIVATION		394	-0.38892174	-1.9421595	0	0.002493319	0.482	3605	tags=38%, list=19%, signal=45%
GOBP_CD4_POSITIVE_ALPHA_BETA_T_CELL_DIFFERENTIATION	GOBP_CD4_POSITIVE_ALPHA_BETA_T_CELL_DIFFERENTIATION		97	-0.46143016	-1.9421445	0	0.0024856	0.482	3849	tags=45%, list=20%, signal=56%
GOBP_POSITIVE_REGULATION_OF_INTERLEUKIN_1_BETA_PRODUCTION	GOBP_POSITIVE_REGULATION_OF_INTERLEUKIN_1_BETA_PRODUCTION		57	-0.50906247	-1.9410676	0	0.002509783	0.491	1725	tags=40%, list=9%, signal=44%
GOBP_CELLULAR_RESPONSE_TO_INTERLEUKIN_1	GOBP_CELLULAR_RESPONSE_TO_INTERLEUKIN_1		81	-0.47411454	-1.9398978	0	0.00252695	0.496	2932	tags=40%, list=15%, signal=46%
GOBP_TYPE_2_IMMUNE_RESPONSE	GOBP_TYPE_2_IMMUNE_RESPONSE		49	-0.5271886	-1.9391404	0	0.002543935	0.501	2756	tags=49%, list=14%, signal=57%
GOBP_POSITIVE_REGULATION_OF_MYOBLAST_FUSION	GOBP_POSITIVE_REGULATION_OF_MYOBLAST_FUSION		19	-0.6640737	-1.9382877	0	0.002567861	0.506	3809	tags=68%, list=20%, signal=85%
GOBP_POSITIVE_REGULATION_OF_CHEMOKINE_C_X_C_MOTIF_LIGAND_2_PRODUCTION	GOBP_POSITIVE_REGULATION_OF_CHEMOKINE_C_X_C_MOTIF_LIGAND_2_PRODUCTION		15	-0.7079542	-1.9338092	0	0.002690354	0.527	2017	tags=60%, list=10%, signal=67%
GOBP_LYMPH_NODE_DEVELOPMENT	GOBP_LYMPH_NODE_DEVELOPMENT		31	-0.57568604	-1.9334743	0	0.002692757	0.528	2592	tags=52%, list=13%, signal=60%
GOBP_PROTEIN_REFOLDING	GOBP_PROTEIN_REFOLDING		24	-0.6219359	-1.9329494	0.001904762	0.002695065	0.53	3727	tags=54%, list=19%, signal=67%
GOBP_REGULATION_OF_CALCIUM_MEDIATED_SIGNALING	GOBP_REGULATION_OF_CALCIUM_MEDIATED_SIGNALING		88	-0.46625257	-1.9321898	0	0.002721758	0.533	5563	tags=52%, list=29%, signal=73%
GOBP_POSITIVE_REGULATION_OF_ACTIN_FILAMENT_BUNDLE_ASSEMBLY	GOBP_POSITIVE_REGULATION_OF_ACTIN_FILAMENT_BUNDLE_ASSEMBLY		67	-0.4965002	-1.931066	0	0.002748421	0.537	4263	tags=54%, list=22%, signal=69%
GOBP_DEFENSE_RESPONSE_TO_BACTERIUM	GOBP_DEFENSE_RESPONSE_TO_BACTERIUM		324	-0.3936459	-1.9310548	0	0.002740167	0.537	3910	tags=37%, list=20%, signal=45%
GOBP_POSITIVE_REGULATION_OF_ANTIGEN_RECEPTOR_MEDIATED_SIGNALING_PATHWAY	GOBP_POSITIVE_REGULATION_OF_ANTIGEN_RECEPTOR_MEDIATED_SIGNALING_PATHWAY		27	-0.59804314	-1.9278952	0	0.002855818	0.557	2570	tags=52%, list=13%, signal=60%
GOBP_NUCLEOTIDE_SUGAR_METABOLIC_PROCESS	GOBP_NUCLEOTIDE_SUGAR_METABOLIC_PROCESS		33	-0.569206	-1.9249222	0	0.002950105	0.572	3459	tags=42%, list=18%, signal=52%
GOBP_POSITIVE_REGULATION_OF_WOUND_HEALING	GOBP_POSITIVE_REGULATION_OF_WOUND_HEALING		60	-0.5037149	-1.9248354	0	0.002944753	0.573	2648	tags=40%, list=14%, signal=46%
GOBP_NEGATIVE_REGULATION_OF_SMOOTH_MUSCLE_CONTRACTION	GOBP_NEGATIVE_REGULATION_OF_SMOOTH_MUSCLE_CONTRACTION		18	-0.65249634	-1.9247448	0	0.002939486	0.574	4196	tags=61%, list=22%, signal=78%
GOBP_MICROGLIA_DIFFERENTIATION	GOBP_MICROGLIA_DIFFERENTIATION		15	-0.69433016	-1.9239259	0	0.002964935	0.579	3188	tags=53%, list=17%, signal=64%
GOBP_REGULATION_OF_T_HELPER_1_TYPE_IMMUNE_RESPONSE	GOBP_REGULATION_OF_T_HELPER_1_TYPE_IMMUNE_RESPONSE		33	-0.56930363	-1.9232332	0	0.002997333	0.585	2286	tags=52%, list=12%, signal=58%
GOBP_T_HELPER_1_TYPE_IMMUNE_RESPONSE	GOBP_T_HELPER_1_TYPE_IMMUNE_RESPONSE		53	-0.51489514	-1.922721	0	0.00300208	0.587	4657	tags=60%, list=24%, signal=79%
GOBP_MUSCLE_CELL_MIGRATION	GOBP_MUSCLE_CELL_MIGRATION		129	-0.44355154	-1.9219232	0	0.003016861	0.589	3932	tags=43%, list=20%, signal=53%
GOBP_NEGATIVE_REGULATION_OF_LEUKOCYTE_PROLIFERATION	GOBP_NEGATIVE_REGULATION_OF_LEUKOCYTE_PROLIFERATION		101	-0.46489593	-1.9207579	0	0.003062069	0.596	4146	tags=51%, list=22%, signal=65%
GOBP_PROTEIN_DEGLYCOSYLATION	GOBP_PROTEIN_DEGLYCOSYLATION		15	-0.6925085	-1.9191934	0	0.0031104	0.608	3677	tags=60%, list=19%, signal=74%
GOBP_INTERLEUKIN_1_PRODUCTION	GOBP_INTERLEUKIN_1_PRODUCTION		117	-0.44471768	-1.9190515	0	0.003111473	0.61	3607	tags=42%, list=19%, signal=51%
GOBP_ANTIGEN_PROCESSING_AND_PRESENTATION	GOBP_ANTIGEN_PROCESSING_AND_PRESENTATION		117	-0.44429886	-1.918056	0	0.00313236	0.614	5696	tags=59%, list=30%, signal=83%
GOBP_DE_NOVO_PROTEIN_FOLDING	GOBP_DE_NOVO_PROTEIN_FOLDING		37	-0.5554596	-1.9179512	0	0.003129984	0.614	3971	tags=51%, list=21%, signal=65%
GOBP_REGULATION_OF_INTEGRIN_MEDIATED_SIGNALING_PATHWAY	GOBP_REGULATION_OF_INTEGRIN_MEDIATED_SIGNALING_PATHWAY		21	-0.6207598	-1.916726	0	0.003171034	0.619	2546	tags=62%, list=13%, signal=71%
GOBP_RESPONSE_TO_AMYLOID_BETA	GOBP_RESPONSE_TO_AMYLOID_BETA		40	-0.542765	-1.9165276	0	0.00317519	0.621	4499	tags=58%, list=23%, signal=75%
GOBP_CHONDROCYTE_DIFFERENTIATION	GOBP_CHONDROCYTE_DIFFERENTIATION		121	-0.44055665	-1.915544	0	0.003225413	0.628	3203	tags=33%, list=17%, signal=39%
GOBP_RESPONSE_TO_TYPE_I_INTERFERON	GOBP_RESPONSE_TO_TYPE_I_INTERFERON		69	-0.48914644	-1.9152201	0	0.003222702	0.63	4152	tags=45%, list=22%, signal=57%
GOBP_LEUKOCYTE_AGGREGATION	GOBP_LEUKOCYTE_AGGREGATION		17	-0.6766709	-1.913179	0.001915709	0.00330908	0.642	5197	tags=88%, list=27%, signal=121%
GOBP_REGULATION_OF_LIPOPOLYSACCHARIDE_MEDIATED_SIGNALING_PATHWAY	GOBP_REGULATION_OF_LIPOPOLYSACCHARIDE_MEDIATED_SIGNALING_PATHWAY		29	-0.58710307	-1.912595	0	0.003316043	0.643	3104	tags=52%, list=16%, signal=62%
GOBP_GRANZYME_MEDIATED_PROGRAMMED_CELL_DEATH_SIGNALING_PATHWAY	GOBP_GRANZYME_MEDIATED_PROGRAMMED_CELL_DEATH_SIGNALING_PATHWAY		15	-0.6824873	-1.9113092	0	0.003375297	0.651	1993	tags=40%, list=10%, signal=45%
GOBP_POSITIVE_REGULATION_OF_CHEMOKINE_PRODUCTION	GOBP_POSITIVE_REGULATION_OF_CHEMOKINE_PRODUCTION		85	-0.46997654	-1.9101434	0	0.003404766	0.654	3587	tags=49%, list=19%, signal=60%
GOBP_CHONDROCYTE_DEVELOPMENT	GOBP_CHONDROCYTE_DEVELOPMENT		33	-0.5606303	-1.9100587	0.001811594	0.003398409	0.655	1856	tags=39%, list=10%, signal=44%
GOBP_MEMBRANE_INVAGINATION	GOBP_MEMBRANE_INVAGINATION		76	-0.47061977	-1.9099702	0	0.003392083	0.656	2581	tags=37%, list=13%, signal=42%
GOBP_RESPIRATORY_BURST	GOBP_RESPIRATORY_BURST		29	-0.589575	-1.909835	0	0.003392328	0.656	4174	tags=69%, list=22%, signal=88%
GOBP_POSITIVE_REGULATION_OF_MACROPHAGE_ACTIVATION	GOBP_POSITIVE_REGULATION_OF_MACROPHAGE_ACTIVATION		30	-0.5724731	-1.9081702	0	0.003472923	0.666	4590	tags=73%, list=24%, signal=96%
GOBP_REGULATION_OF_CELLULAR_EXTRAVASATION	GOBP_REGULATION_OF_CELLULAR_EXTRAVASATION		45	-0.524752	-1.9078763	0	0.003488944	0.668	3978	tags=51%, list=21%, signal=64%
GOBP_CD4_POSITIVE_OR_CD8_POSITIVE_ALPHA_BETA_T_CELL_LINEAGE_COMMITMENT	GOBP_CD4_POSITIVE_OR_CD8_POSITIVE_ALPHA_BETA_T_CELL_LINEAGE_COMMITMENT		24	-0.6120897	-1.9077346	0.001886793	0.003488932	0.669	3849	tags=63%, list=20%, signal=78%
GOBP_N_ACETYLGLUCOSAMINE_METABOLIC_PROCESS	GOBP_N_ACETYLGLUCOSAMINE_METABOLIC_PROCESS		16	-0.6638179	-1.9048189	0.001869159	0.003596917	0.679	4603	tags=56%, list=24%, signal=74%
GOBP_SEQUESTERING_OF_CALCIUM_ION	GOBP_SEQUESTERING_OF_CALCIUM_ION		134	-0.43636453	-1.9045266	0	0.003590134	0.679	5697	tags=60%, list=30%, signal=84%
GOBP_REGULATION_OF_VIRAL_INDUCED_CYTOPLASMIC_PATTERN_RECOGNITION_RECEPTOR_SIGNALING_PATHWAY	GOBP_REGULATION_OF_VIRAL_INDUCED_CYTOPLASMIC_PATTERN_RECOGNITION_RECEPTOR_SIGNALING_PATHWAY		89	-0.45816478	-1.9025118	0	0.003685098	0.691	3315	tags=40%, list=17%, signal=49%
GOBP_TOLERANCE_INDUCTION	GOBP_TOLERANCE_INDUCTION		48	-0.5132945	-1.901879	0	0.00371917	0.695	5687	tags=60%, list=30%, signal=85%
GOBP_REGULATION_OF_LEUKOCYTE_DIFFERENTIATION	GOBP_REGULATION_OF_LEUKOCYTE_DIFFERENTIATION		345	-0.38741454	-1.9014714	0	0.0037216	0.695	3912	tags=39%, list=20%, signal=48%
GOBP_ANTIFUNGAL_INNATE_IMMUNE_RESPONSE	GOBP_ANTIFUNGAL_INNATE_IMMUNE_RESPONSE		21	-0.6307963	-1.9001739	0	0.003780663	0.697	3936	tags=67%, list=20%, signal=84%
GOBP_NEGATIVE_REGULATION_OF_INTERLEUKIN_17_PRODUCTION	GOBP_NEGATIVE_REGULATION_OF_INTERLEUKIN_17_PRODUCTION		18	-0.6587921	-1.8994255	0.003868472	0.003785973	0.7	2600	tags=50%, list=13%, signal=58%
GOBP_HYPERSENSITIVITY	GOBP_HYPERSENSITIVITY		35	-0.552956	-1.8956581	0	0.003959974	0.721	2009	tags=37%, list=10%, signal=41%
GOBP_POSITIVE_REGULATION_OF_COAGULATION	GOBP_POSITIVE_REGULATION_OF_COAGULATION		28	-0.5921858	-1.8955808	0	0.003949242	0.721	2877	tags=54%, list=15%, signal=63%
GOBP_REGULATION_OF_T_CELL_MIGRATION	GOBP_REGULATION_OF_T_CELL_MIGRATION		50	-0.5106756	-1.8953897	0	0.003953972	0.722	4472	tags=62%, list=23%, signal=81%
GOBP_POSITIVE_REGULATION_OF_RESPONSE_TO_WOUNDING	GOBP_POSITIVE_REGULATION_OF_RESPONSE_TO_WOUNDING		77	-0.47485334	-1.894892	0	0.003965209	0.724	3304	tags=42%, list=17%, signal=50%
GOBP_LYMPHOCYTE_HOMEOSTASIS	GOBP_LYMPHOCYTE_HOMEOSTASIS		92	-0.45608503	-1.8933253	0	0.004028807	0.733	3710	tags=43%, list=19%, signal=54%
GOBP_I_KAPPAB_PHOSPHORYLATION	GOBP_I_KAPPAB_PHOSPHORYLATION		19	-0.6309512	-1.8926668	0	0.00404557	0.739	3485	tags=53%, list=18%, signal=64%
GOBP_POSITIVE_REGULATION_OF_CALCIUM_ION_TRANSPORT	GOBP_POSITIVE_REGULATION_OF_CALCIUM_ION_TRANSPORT		146	-0.42507288	-1.8926005	0	0.004034753	0.739	5493	tags=53%, list=28%, signal=74%
GOBP_REGULATION_OF_CYSTEINE_TYPE_ENDOPEPTIDASE_ACTIVITY_INVOLVED_IN_APOPTOTIC_SIGNALING_PATHWAY	GOBP_REGULATION_OF_CYSTEINE_TYPE_ENDOPEPTIDASE_ACTIVITY_INVOLVED_IN_APOPTOTIC_SIGNALING_PATHWAY		18	-0.65529674	-1.8900722	0.001851852	0.004190494	0.758	4030	tags=61%, list=21%, signal=77%
GOBP_CHAPERONE_MEDIATED_PROTEIN_FOLDING	GOBP_CHAPERONE_MEDIATED_PROTEIN_FOLDING		61	-0.48910525	-1.889885	0	0.004188546	0.759	2865	tags=31%, list=15%, signal=36%
GOBP_CHONDROITIN_SULFATE_PROTEOGLYCAN_METABOLIC_PROCESS	GOBP_CHONDROITIN_SULFATE_PROTEOGLYCAN_METABOLIC_PROCESS		32	-0.56100845	-1.8888803	0	0.004202007	0.762	1709	tags=38%, list=9%, signal=41%
GOBP_ANTIGEN_PROCESSING_AND_PRESENTATION_OF_PEPTIDE_ANTIGEN	GOBP_ANTIGEN_PROCESSING_AND_PRESENTATION_OF_PEPTIDE_ANTIGEN		69	-0.46974614	-1.8887393	0	0.004197023	0.764	5910	tags=65%, list=31%, signal=94%
GOBP_REGULATION_OF_LEUKOCYTE_APOPTOTIC_PROCESS	GOBP_REGULATION_OF_LEUKOCYTE_APOPTOTIC_PROCESS		108	-0.44166172	-1.888435	0	0.004216386	0.765	3932	tags=44%, list=20%, signal=54%
GOBP_TISSUE_REMODELING	GOBP_TISSUE_REMODELING		203	-0.40805772	-1.887814	0	0.004241419	0.766	3961	tags=38%, list=21%, signal=48%
GOBP_REGULATION_OF_PEPTIDYL_TYROSINE_PHOSPHORYLATION	GOBP_REGULATION_OF_PEPTIDYL_TYROSINE_PHOSPHORYLATION		259	-0.39524168	-1.8867962	0	0.00426973	0.768	3912	tags=40%, list=20%, signal=49%
GOBP_POSITIVE_REGULATION_OF_LEUKOCYTE_ADHESION_TO_VASCULAR_ENDOTHELIAL_CELL	GOBP_POSITIVE_REGULATION_OF_LEUKOCYTE_ADHESION_TO_VASCULAR_ENDOTHELIAL_CELL		27	-0.5880623	-1.8866789	0	0.004267655	0.768	3978	tags=59%, list=21%, signal=75%
GOBP_CD4_POSITIVE_ALPHA_BETA_T_CELL_CYTOKINE_PRODUCTION	GOBP_CD4_POSITIVE_ALPHA_BETA_T_CELL_CYTOKINE_PRODUCTION		27	-0.5741755	-1.8864325	0	0.004271611	0.77	2719	tags=56%, list=14%, signal=65%
GOBP_REGULATION_OF_NATURAL_KILLER_CELL_ACTIVATION	GOBP_REGULATION_OF_NATURAL_KILLER_CELL_ACTIVATION		73	-0.47704217	-1.8864264	0	0.004260487	0.77	5687	tags=59%, list=30%, signal=83%
GOBP_REGULATION_OF_ALPHA_BETA_T_CELL_DIFFERENTIATION	GOBP_REGULATION_OF_ALPHA_BETA_T_CELL_DIFFERENTIATION		73	-0.47761476	-1.8863589	0	0.004249421	0.77	2626	tags=42%, list=14%, signal=49%
GOBP_POSITIVE_REGULATION_OF_EXTRINSIC_APOPTOTIC_SIGNALING_PATHWAY	GOBP_POSITIVE_REGULATION_OF_EXTRINSIC_APOPTOTIC_SIGNALING_PATHWAY		63	-0.4820586	-1.886224	0	0.004250208	0.771	4317	tags=44%, list=22%, signal=57%
GOBP_POSITIVE_REGULATION_OF_NATURAL_KILLER_CELL_ACTIVATION	GOBP_POSITIVE_REGULATION_OF_NATURAL_KILLER_CELL_ACTIVATION		52	-0.49913913	-1.8855411	0	0.004277925	0.772	6085	tags=62%, list=32%, signal=90%
GOBP_POSITIVE_REGULATION_OF_NEUTROPHIL_MIGRATION	GOBP_POSITIVE_REGULATION_OF_NEUTROPHIL_MIGRATION		45	-0.51776874	-1.8849202	0	0.004302762	0.774	3312	tags=49%, list=17%, signal=59%
GOBP_MONONUCLEAR_CELL_DIFFERENTIATION	GOBP_MONONUCLEAR_CELL_DIFFERENTIATION		489	-0.37197652	-1.8845329	0	0.00433026	0.777	3964	tags=38%, list=21%, signal=46%
GOBP_PEPTIDYL_TYROSINE_MODIFICATION	GOBP_PEPTIDYL_TYROSINE_MODIFICATION		316	-0.38558117	-1.8834721	0	0.004389886	0.781	3912	tags=39%, list=20%, signal=48%
GOBP_ENDOPLASMIC_RETICULUM_CALCIUM_ION_HOMEOSTASIS	GOBP_ENDOPLASMIC_RETICULUM_CALCIUM_ION_HOMEOSTASIS		28	-0.57487714	-1.8832934	0.001872659	0.004378658	0.781	4694	tags=57%, list=24%, signal=75%
GOBP_ANTIGEN_RECEPTOR_MEDIATED_SIGNALING_PATHWAY	GOBP_ANTIGEN_RECEPTOR_MEDIATED_SIGNALING_PATHWAY		174	-0.4124296	-1.8813119	0	0.004505345	0.791	2966	tags=36%, list=15%, signal=42%
GOBP_POSITIVE_REGULATION_OF_OSTEOCLAST_DIFFERENTIATION	GOBP_POSITIVE_REGULATION_OF_OSTEOCLAST_DIFFERENTIATION		37	-0.53946537	-1.8799605	0	0.004567314	0.798	2838	tags=46%, list=15%, signal=54%
GOBP_REGULATION_OF_NEUROINFLAMMATORY_RESPONSE	GOBP_REGULATION_OF_NEUROINFLAMMATORY_RESPONSE		29	-0.5782748	-1.8795515	0.001831502	0.00457025	0.799	2445	tags=52%, list=13%, signal=59%
GOBP_RETINA_VASCULATURE_DEVELOPMENT_IN_CAMERA_TYPE_EYE	GOBP_RETINA_VASCULATURE_DEVELOPMENT_IN_CAMERA_TYPE_EYE		22	-0.60876954	-1.879313	0	0.004564527	0.799	5042	tags=68%, list=26%, signal=92%
GOBP_POSITIVE_REGULATION_OF_PEPTIDYL_TYROSINE_PHOSPHORYLATION	GOBP_POSITIVE_REGULATION_OF_PEPTIDYL_TYROSINE_PHOSPHORYLATION		185	-0.40773094	-1.8782111	0	0.004617022	0.804	4057	tags=42%, list=21%, signal=53%
GOBP_TOLL_LIKE_RECEPTOR_2_SIGNALING_PATHWAY	GOBP_TOLL_LIKE_RECEPTOR_2_SIGNALING_PATHWAY		17	-0.6569994	-1.8780023	0.003669725	0.004617041	0.805	2573	tags=65%, list=13%, signal=75%
GOBP_CARBOHYDRATE_DERIVATIVE_CATABOLIC_PROCESS	GOBP_CARBOHYDRATE_DERIVATIVE_CATABOLIC_PROCESS		163	-0.41281414	-1.8779929	0	0.00460544	0.805	3659	tags=40%, list=19%, signal=49%
GOBP_RESPONSE_TO_TUMOR_NECROSIS_FACTOR	GOBP_RESPONSE_TO_TUMOR_NECROSIS_FACTOR		184	-0.4125854	-1.8773562	0	0.004619844	0.807	3332	tags=36%, list=17%, signal=43%
GOBP_POSITIVE_REGULATION_OF_MONOCYTE_CHEMOTAXIS	GOBP_POSITIVE_REGULATION_OF_MONOCYTE_CHEMOTAXIS		24	-0.59872097	-1.8756969	0	0.004769748	0.816	4998	tags=79%, list=26%, signal=107%
GOBP_T_CELL_MEDIATED_CYTOTOXICITY	GOBP_T_CELL_MEDIATED_CYTOTOXICITY		68	-0.48338568	-1.8740021	0	0.004867359	0.822	5910	tags=63%, list=31%, signal=91%
GOBP_NEGATIVE_REGULATION_OF_PHAGOCYTOSIS	GOBP_NEGATIVE_REGULATION_OF_PHAGOCYTOSIS		27	-0.57570577	-1.873971	0	0.004858167	0.822	2389	tags=44%, list=12%, signal=51%
GOBP_NEGATIVE_REGULATION_OF_RESPONSE_TO_ENDOPLASMIC_RETICULUM_STRESS	GOBP_NEGATIVE_REGULATION_OF_RESPONSE_TO_ENDOPLASMIC_RETICULUM_STRESS		40	-0.5320191	-1.8713294	0	0.005006484	0.831	3653	tags=43%, list=19%, signal=52%
GOBP_POSITIVE_REGULATION_OF_INTERLEUKIN_10_PRODUCTION	GOBP_POSITIVE_REGULATION_OF_INTERLEUKIN_10_PRODUCTION		44	-0.5179395	-1.8705109	0	0.005059809	0.835	3849	tags=59%, list=20%, signal=74%
GOBP_HYALURONAN_METABOLIC_PROCESS	GOBP_HYALURONAN_METABOLIC_PROCESS		40	-0.5339482	-1.8702885	0	0.00506717	0.837	4088	tags=45%, list=21%, signal=57%
GOBP_REGULATION_OF_BODY_FLUID_LEVELS	GOBP_REGULATION_OF_BODY_FLUID_LEVELS		321	-0.38347664	-1.8695347	0	0.005130996	0.84	3473	tags=33%, list=18%, signal=40%
GOBP_POSITIVE_REGULATION_OF_LYMPHOCYTE_MIGRATION	GOBP_POSITIVE_REGULATION_OF_LYMPHOCYTE_MIGRATION		43	-0.522046	-1.8693355	0	0.005121266	0.84	5197	tags=63%, list=27%, signal=86%
GOBP_RESPONSE_TO_TUMOR_CELL	GOBP_RESPONSE_TO_TUMOR_CELL		44	-0.52356035	-1.8677692	0	0.005201875	0.844	2180	tags=43%, list=11%, signal=49%
GOBP_POSITIVE_REGULATION_OF_SMOOTH_MUSCLE_CELL_MIGRATION	GOBP_POSITIVE_REGULATION_OF_SMOOTH_MUSCLE_CELL_MIGRATION		67	-0.47968465	-1.8676821	0	0.005189156	0.844	4663	tags=52%, list=24%, signal=69%
GOBP_ERAD_PATHWAY	GOBP_ERAD_PATHWAY		106	-0.44137114	-1.8651489	0	0.005303299	0.853	4572	tags=38%, list=24%, signal=49%
GOBP_NEGATIVE_T_CELL_SELECTION	GOBP_NEGATIVE_T_CELL_SELECTION		15	-0.6579836	-1.8649857	0.003759399	0.00530435	0.853	2274	tags=60%, list=12%, signal=68%
GOBP_NEGATIVE_REGULATION_OF_TYPE_II_INTERFERON_PRODUCTION	GOBP_NEGATIVE_REGULATION_OF_TYPE_II_INTERFERON_PRODUCTION		38	-0.5355441	-1.8613225	0	0.005529013	0.865	2401	tags=50%, list=12%, signal=57%
GOBP_NEGATIVE_REGULATION_OF_ENDOPLASMIC_RETICULUM_STRESS_INDUCED_INTRINSIC_APOPTOTIC_SIGNALING_PATHWAY	GOBP_NEGATIVE_REGULATION_OF_ENDOPLASMIC_RETICULUM_STRESS_INDUCED_INTRINSIC_APOPTOTIC_SIGNALING_PATHWAY		18	-0.6300553	-1.8604584	0.003584229	0.005574093	0.867	3653	tags=50%, list=19%, signal=62%
GOBP_POSITIVE_REGULATION_OF_DEFENSE_RESPONSE_TO_VIRUS_BY_HOST	GOBP_POSITIVE_REGULATION_OF_DEFENSE_RESPONSE_TO_VIRUS_BY_HOST		30	-0.5631009	-1.8602319	0.005524862	0.005566213	0.867	4969	tags=63%, list=26%, signal=85%
GOBP_NEGATIVE_REGULATION_OF_CYTOSOLIC_CALCIUM_ION_CONCENTRATION	GOBP_NEGATIVE_REGULATION_OF_CYTOSOLIC_CALCIUM_ION_CONCENTRATION		24	-0.59146655	-1.8600342	0.001818182	0.005572434	0.867	5627	tags=54%, list=29%, signal=76%
GOBP_POSITIVE_REGULATION_OF_LYMPHOCYTE_APOPTOTIC_PROCESS	GOBP_POSITIVE_REGULATION_OF_LYMPHOCYTE_APOPTOTIC_PROCESS		21	-0.60939664	-1.8596698	0	0.005575675	0.867	3553	tags=62%, list=18%, signal=76%
GOBP_NEGATIVE_REGULATION_OF_MYELOID_LEUKOCYTE_DIFFERENTIATION	GOBP_NEGATIVE_REGULATION_OF_MYELOID_LEUKOCYTE_DIFFERENTIATION		58	-0.48633	-1.8594675	0	0.005578721	0.867	2664	tags=38%, list=14%, signal=44%
GOBP_REGULATION_OF_MACROPHAGE_CHEMOTAXIS	GOBP_REGULATION_OF_MACROPHAGE_CHEMOTAXIS		34	-0.5432047	-1.8584812	0.001792115	0.005609513	0.871	1912	tags=41%, list=10%, signal=46%
GOBP_REGULATION_OF_EXTRACELLULAR_MATRIX_ORGANIZATION	GOBP_REGULATION_OF_EXTRACELLULAR_MATRIX_ORGANIZATION		61	-0.48378795	-1.8579882	0	0.005645653	0.873	2279	tags=36%, list=12%, signal=41%
GOBP_POSITIVE_REGULATION_OF_CD4_POSITIVE_ALPHA_BETA_T_CELL_DIFFERENTIATION	GOBP_POSITIVE_REGULATION_OF_CD4_POSITIVE_ALPHA_BETA_T_CELL_DIFFERENTIATION		31	-0.56543213	-1.8570186	0.001805054	0.005678845	0.874	2626	tags=55%, list=14%, signal=63%
GOBP_LEUKOCYTE_TETHERING_OR_ROLLING	GOBP_LEUKOCYTE_TETHERING_OR_ROLLING		37	-0.5342128	-1.8570093	0.001689189	0.005665356	0.874	3978	tags=54%, list=21%, signal=68%
GOBP_NEGATIVE_REGULATION_OF_IMMUNOGLOBULIN_PRODUCTION	GOBP_NEGATIVE_REGULATION_OF_IMMUNOGLOBULIN_PRODUCTION		15	-0.67613477	-1.8565443	0.001745201	0.005679135	0.875	1604	tags=40%, list=8%, signal=44%
GOBP_REGULATION_OF_CELLULAR_RESPONSE_TO_OXIDATIVE_STRESS	GOBP_REGULATION_OF_CELLULAR_RESPONSE_TO_OXIDATIVE_STRESS		26	-0.5797499	-1.8564862	0	0.005673928	0.875	3546	tags=50%, list=18%, signal=61%
GOBP_DISRUPTION_OF_ANATOMICAL_STRUCTURE_IN_ANOTHER_ORGANISM	GOBP_DISRUPTION_OF_ANATOMICAL_STRUCTURE_IN_ANOTHER_ORGANISM		104	-0.44714218	-1.8552763	0	0.005742134	0.881	3464	tags=38%, list=18%, signal=47%
GOBP_REGULATION_OF_CALCIUM_ION_TRANSMEMBRANE_TRANSPORT	GOBP_REGULATION_OF_CALCIUM_ION_TRANSMEMBRANE_TRANSPORT		198	-0.40199712	-1.8538603	0	0.005837155	0.885	5493	tags=50%, list=28%, signal=69%
GOBP_REGULATION_OF_ENDOCYTOSIS	GOBP_REGULATION_OF_ENDOCYTOSIS		331	-0.37569442	-1.8530031	0	0.005869303	0.887	4241	tags=38%, list=22%, signal=48%
GOBP_ENDOLYSOSOMAL_TOLL_LIKE_RECEPTOR_SIGNALING_PATHWAY	GOBP_ENDOLYSOSOMAL_TOLL_LIKE_RECEPTOR_SIGNALING_PATHWAY		49	-0.50569814	-1.8500305	0	0.006055127	0.894	3421	tags=49%, list=18%, signal=59%
GOBP_POSITIVE_REGULATION_OF_LEUKOCYTE_DEGRANULATION	GOBP_POSITIVE_REGULATION_OF_LEUKOCYTE_DEGRANULATION		34	-0.5318492	-1.8499978	0.001715266	0.006043662	0.894	3408	tags=53%, list=18%, signal=64%
GOBP_POSITIVE_REGULATION_OF_ACUTE_INFLAMMATORY_RESPONSE	GOBP_POSITIVE_REGULATION_OF_ACUTE_INFLAMMATORY_RESPONSE		50	-0.49458006	-1.8461853	0	0.006287912	0.901	2561	tags=38%, list=13%, signal=44%
GOBP_T_HELPER_17_CELL_DIFFERENTIATION	GOBP_T_HELPER_17_CELL_DIFFERENTIATION		31	-0.56053317	-1.8461044	0	0.00627329	0.901	3849	tags=52%, list=20%, signal=64%
GOBP_INFLAMMATORY_CELL_APOPTOTIC_PROCESS	GOBP_INFLAMMATORY_CELL_APOPTOTIC_PROCESS		28	-0.56912553	-1.8459291	0.003616637	0.006264153	0.902	2600	tags=46%, list=13%, signal=54%
GOBP_NEGATIVE_REGULATION_OF_PRODUCTION_OF_MOLECULAR_MEDIATOR_OF_IMMUNE_RESPONSE	GOBP_NEGATIVE_REGULATION_OF_PRODUCTION_OF_MOLECULAR_MEDIATOR_OF_IMMUNE_RESPONSE		47	-0.50573486	-1.8448061	0	0.006311473	0.903	5347	tags=57%, list=28%, signal=79%
GOBP_NEGATIVE_REGULATION_OF_ANTIGEN_RECEPTOR_MEDIATED_SIGNALING_PATHWAY	GOBP_NEGATIVE_REGULATION_OF_ANTIGEN_RECEPTOR_MEDIATED_SIGNALING_PATHWAY		30	-0.5606976	-1.8440702	0	0.006331586	0.905	2249	tags=43%, list=12%, signal=49%
GOBP_POSITIVE_REGULATION_OF_CELL_MIGRATION_INVOLVED_IN_SPROUTING_ANGIOGENESIS	GOBP_POSITIVE_REGULATION_OF_CELL_MIGRATION_INVOLVED_IN_SPROUTING_ANGIOGENESIS		21	-0.616214	-1.8433354	0.001769912	0.006380198	0.907	1521	tags=38%, list=8%, signal=41%
GOBP_PROTEOGLYCAN_METABOLIC_PROCESS	GOBP_PROTEOGLYCAN_METABOLIC_PROCESS		87	-0.45294416	-1.843126	0	0.006383955	0.907	3498	tags=39%, list=18%, signal=48%
GOBP_SKELETAL_MUSCLE_ADAPTATION	GOBP_SKELETAL_MUSCLE_ADAPTATION		23	-0.5858804	-1.8430545	0	0.006371938	0.907	6135	tags=78%, list=32%, signal=115%
GOBP_POSITIVE_REGULATION_OF_SMOOTH_MUSCLE_CELL_PROLIFERATION	GOBP_POSITIVE_REGULATION_OF_SMOOTH_MUSCLE_CELL_PROLIFERATION		115	-0.43074676	-1.8426675	0	0.006386192	0.908	4317	tags=45%, list=22%, signal=58%
GOBP_ASTROCYTE_DEVELOPMENT	GOBP_ASTROCYTE_DEVELOPMENT		38	-0.52814376	-1.8408337	0.001748252	0.006505362	0.913	3389	tags=50%, list=18%, signal=61%
GOBP_POSITIVE_REGULATION_OF_B_CELL_PROLIFERATION	GOBP_POSITIVE_REGULATION_OF_B_CELL_PROLIFERATION		46	-0.5051383	-1.8407582	0.001785714	0.006493168	0.913	3932	tags=52%, list=20%, signal=65%
GOBP_REGULATION_OF_RESPONSE_TO_ENDOPLASMIC_RETICULUM_STRESS	GOBP_REGULATION_OF_RESPONSE_TO_ENDOPLASMIC_RETICULUM_STRESS		77	-0.458388	-1.8395653	0	0.006578119	0.914	4957	tags=47%, list=26%, signal=63%
GOBP_REGULATION_OF_MACROPHAGE_ACTIVATION	GOBP_REGULATION_OF_MACROPHAGE_ACTIVATION		58	-0.47743532	-1.8368359	0	0.00675878	0.919	3729	tags=52%, list=19%, signal=64%
GOBP_POSITIVE_REGULATION_OF_LYMPHOCYTE_DIFFERENTIATION	GOBP_POSITIVE_REGULATION_OF_LYMPHOCYTE_DIFFERENTIATION		136	-0.41782314	-1.8354133	0	0.006873864	0.923	3912	tags=42%, list=20%, signal=52%
GOBP_REGULATION_OF_T_CELL_RECEPTOR_SIGNALING_PATHWAY	GOBP_REGULATION_OF_T_CELL_RECEPTOR_SIGNALING_PATHWAY		48	-0.50374496	-1.8351771	0	0.006873842	0.923	4066	tags=52%, list=21%, signal=66%
GOBP_DEFENSE_RESPONSE_TO_GRAM_POSITIVE_BACTERIUM	GOBP_DEFENSE_RESPONSE_TO_GRAM_POSITIVE_BACTERIUM		140	-0.41292486	-1.8339248	0	0.00696748	0.928	5240	tags=47%, list=27%, signal=64%
GOBP_REGULATION_OF_TYPE_2_IMMUNE_RESPONSE	GOBP_REGULATION_OF_TYPE_2_IMMUNE_RESPONSE		34	-0.54746586	-1.8328968	0	0.007021923	0.929	2719	tags=53%, list=14%, signal=62%
GOBP_NEGATIVE_REGULATION_OF_VASCULAR_PERMEABILITY	GOBP_NEGATIVE_REGULATION_OF_VASCULAR_PERMEABILITY		20	-0.6087912	-1.8325281	0.005545287	0.007032054	0.931	3797	tags=60%, list=20%, signal=75%
GOBP_VASCULAR_ASSOCIATED_SMOOTH_MUSCLE_CELL_PROLIFERATION	GOBP_VASCULAR_ASSOCIATED_SMOOTH_MUSCLE_CELL_PROLIFERATION		80	-0.45581558	-1.8317058	0	0.007070314	0.934	4064	tags=39%, list=21%, signal=49%
GOBP_POSITIVE_REGULATION_OF_INTERLEUKIN_1_PRODUCTION	GOBP_POSITIVE_REGULATION_OF_INTERLEUKIN_1_PRODUCTION		67	-0.47032142	-1.8307042	0	0.007121547	0.935	2889	tags=43%, list=15%, signal=51%
GOBP_POSITIVE_REGULATION_OF_MACROPHAGE_CHEMOTAXIS	GOBP_POSITIVE_REGULATION_OF_MACROPHAGE_CHEMOTAXIS		25	-0.58016425	-1.8298212	0.003642987	0.007154434	0.937	3173	tags=52%, list=16%, signal=62%
GOBP_REGULATION_OF_T_CELL_CYTOKINE_PRODUCTION	GOBP_REGULATION_OF_T_CELL_CYTOKINE_PRODUCTION		37	-0.52727437	-1.8226105	0.001915709	0.007734386	0.95	2971	tags=51%, list=15%, signal=61%
GOBP_REGULATION_OF_ACUTE_INFLAMMATORY_RESPONSE	GOBP_REGULATION_OF_ACUTE_INFLAMMATORY_RESPONSE		71	-0.45567867	-1.8212456	0	0.007835116	0.952	2561	tags=34%, list=13%, signal=39%
GOBP_T_CELL_SELECTION	GOBP_T_CELL_SELECTION		57	-0.477119	-1.8203305	0	0.007919924	0.952	3453	tags=49%, list=18%, signal=60%
GOBP_REGULATION_OF_T_CELL_MEDIATED_CYTOTOXICITY	GOBP_REGULATION_OF_T_CELL_MEDIATED_CYTOTOXICITY		56	-0.48452052	-1.8189723	0.003603604	0.008034916	0.954	5910	tags=63%, list=31%, signal=90%
GOBP_RESPONSE_TO_WOUNDING	GOBP_RESPONSE_TO_WOUNDING		490	-0.35637304	-1.818141	0	0.00807798	0.954	3489	tags=34%, list=18%, signal=40%
GOBP_SMOOTH_MUSCLE_CELL_PROLIFERATION	GOBP_SMOOTH_MUSCLE_CELL_PROLIFERATION		196	-0.39499506	-1.8175997	0	0.008100838	0.956	4823	tags=45%, list=25%, signal=59%
GOBP_CALCIUM_ION_TRANSPORT	GOBP_CALCIUM_ION_TRANSPORT		453	-0.35836232	-1.8154199	0	0.008252743	0.958	5748	tags=47%, list=30%, signal=65%
GOBP_G_PROTEIN_COUPLED_ACETYLCHOLINE_RECEPTOR_SIGNALING_PATHWAY	GOBP_G_PROTEIN_COUPLED_ACETYLCHOLINE_RECEPTOR_SIGNALING_PATHWAY		21	-0.590847	-1.8135133	0.003780718	0.008446445	0.96	3922	tags=48%, list=20%, signal=60%
GOBP_IRE1_MEDIATED_UNFOLDED_PROTEIN_RESPONSE	GOBP_IRE1_MEDIATED_UNFOLDED_PROTEIN_RESPONSE		15	-0.64766854	-1.8132536	0.007952286	0.008448156	0.961	4702	tags=67%, list=24%, signal=88%
GOBP_REGULATION_OF_RECEPTOR_SIGNALING_PATHWAY_VIA_STAT	GOBP_REGULATION_OF_RECEPTOR_SIGNALING_PATHWAY_VIA_STAT		106	-0.4296689	-1.8128035	0	0.008459925	0.961	4798	tags=42%, list=25%, signal=55%
GOBP_STRIATED_MUSCLE_CELL_DIFFERENTIATION	GOBP_STRIATED_MUSCLE_CELL_DIFFERENTIATION		336	-0.37041214	-1.8120618	0	0.008509145	0.964	4577	tags=41%, list=24%, signal=53%
GOBP_CELL_SURFACE_PATTERN_RECOGNITION_RECEPTOR_SIGNALING_PATHWAY	GOBP_CELL_SURFACE_PATTERN_RECOGNITION_RECEPTOR_SIGNALING_PATHWAY		68	-0.45860553	-1.8102565	0.001724138	0.008628245	0.969	3466	tags=44%, list=18%, signal=54%
GOBP_PROTEIN_O_LINKED_GLYCOSYLATION	GOBP_PROTEIN_O_LINKED_GLYCOSYLATION		81	-0.4374829	-1.808405	0	0.008816917	0.972	4425	tags=44%, list=23%, signal=57%
GOBP_ERK1_AND_ERK2_CASCADE	GOBP_ERK1_AND_ERK2_CASCADE		356	-0.36687967	-1.8067814	0	0.008964633	0.972	3881	tags=34%, list=20%, signal=42%
GOBP_MODULATION_OF_PROCESS_OF_ANOTHER_ORGANISM	GOBP_MODULATION_OF_PROCESS_OF_ANOTHER_ORGANISM		19	-0.6085445	-1.8066721	0.003731343	0.008955284	0.972	3416	tags=63%, list=18%, signal=77%
GOBP_RESPONSE_TO_INTERLEUKIN_1	GOBP_RESPONSE_TO_INTERLEUKIN_1		96	-0.43030357	-1.8049085	0	0.009107343	0.973	3188	tags=38%, list=17%, signal=45%
GOBP_POSITIVE_REGULATION_OF_T_CELL_MEDIATED_IMMUNITY	GOBP_POSITIVE_REGULATION_OF_T_CELL_MEDIATED_IMMUNITY		80	-0.44530666	-1.8036065	0	0.009218903	0.974	5910	tags=61%, list=31%, signal=88%
GOBP_LYMPHOCYTE_APOPTOTIC_PROCESS	GOBP_LYMPHOCYTE_APOPTOTIC_PROCESS		96	-0.43054736	-1.8034158	0	0.009211356	0.974	3659	tags=42%, list=19%, signal=51%
GOBP_REGULATION_OF_CD4_POSITIVE_ALPHA_BETA_T_CELL_DIFFERENTIATION	GOBP_REGULATION_OF_CD4_POSITIVE_ALPHA_BETA_T_CELL_DIFFERENTIATION		54	-0.48385632	-1.8029107	0	0.009223916	0.974	2626	tags=44%, list=14%, signal=51%
GOBP_NEGATIVE_REGULATION_OF_DEFENSE_RESPONSE	GOBP_NEGATIVE_REGULATION_OF_DEFENSE_RESPONSE		304	-0.3700698	-1.802246	0	0.009282739	0.974	5301	tags=44%, list=28%, signal=60%
GOBP_WOUND_HEALING	GOBP_WOUND_HEALING		366	-0.36364114	-1.8007461	0	0.009385247	0.975	3730	tags=36%, list=19%, signal=44%
GOBP_MUSCLE_CELL_CELLULAR_HOMEOSTASIS	GOBP_MUSCLE_CELL_CELLULAR_HOMEOSTASIS		27	-0.5431559	-1.8002462	0	0.009406848	0.975	3837	tags=44%, list=20%, signal=55%
GOBP_REGULATION_OF_COMPLEMENT_ACTIVATION	GOBP_REGULATION_OF_COMPLEMENT_ACTIVATION		22	-0.5839301	-1.798571	0	0.009577155	0.976	3876	tags=50%, list=20%, signal=63%
GOBP_INTERLEUKIN_8_PRODUCTION	GOBP_INTERLEUKIN_8_PRODUCTION		75	-0.4462019	-1.7977598	0	0.009647179	0.977	2999	tags=40%, list=16%, signal=47%
GOBP_POSITIVE_T_CELL_SELECTION	GOBP_POSITIVE_T_CELL_SELECTION		41	-0.5051314	-1.7969757	0.001960784	0.009724392	0.978	3453	tags=49%, list=18%, signal=59%
GOBP_REGULATION_OF_DEFENSE_RESPONSE_TO_VIRUS_BY_HOST	GOBP_REGULATION_OF_DEFENSE_RESPONSE_TO_VIRUS_BY_HOST		41	-0.51515144	-1.796217	0.001814882	0.009794003	0.979	4969	tags=61%, list=26%, signal=82%
GOBP_REGULATION_OF_RESPONSE_TO_CYTOKINE_STIMULUS	GOBP_REGULATION_OF_RESPONSE_TO_CYTOKINE_STIMULUS		151	-0.40334347	-1.7958928	0.00166113	0.009785526	0.979	3004	tags=34%, list=16%, signal=40%
GOBP_SUPPRESSION_OF_VIRAL_RELEASE_BY_HOST	GOBP_SUPPRESSION_OF_VIRAL_RELEASE_BY_HOST		22	-0.5834949	-1.7953076	0.003752345	0.009803749	0.98	3137	tags=59%, list=16%, signal=70%
GOBP_CELLULAR_RESPONSE_TO_LIPOPROTEIN_PARTICLE_STIMULUS	GOBP_CELLULAR_RESPONSE_TO_LIPOPROTEIN_PARTICLE_STIMULUS		37	-0.51198065	-1.794177	0.001841621	0.00988964	0.98	2840	tags=49%, list=15%, signal=57%
GOBP_POSITIVE_REGULATION_OF_BLOOD_VESSEL_ENDOTHELIAL_CELL_MIGRATION	GOBP_POSITIVE_REGULATION_OF_BLOOD_VESSEL_ENDOTHELIAL_CELL_MIGRATION		58	-0.467954	-1.7904886	0.00170068	0.01026842	0.984	4394	tags=47%, list=23%, signal=60%
GOBP_NEGATIVE_REGULATION_OF_NATURAL_KILLER_CELL_MEDIATED_IMMUNITY	GOBP_NEGATIVE_REGULATION_OF_NATURAL_KILLER_CELL_MEDIATED_IMMUNITY		46	-0.492402	-1.7874455	0	0.010583526	0.99	5910	tags=54%, list=31%, signal=78%
GOBP_POSITIVE_REGULATION_OF_IMMUNOGLOBULIN_PRODUCTION	GOBP_POSITIVE_REGULATION_OF_IMMUNOGLOBULIN_PRODUCTION		79	-0.4379585	-1.7874334	0	0.010561523	0.99	3722	tags=34%, list=19%, signal=42%
GOBP_NEGATIVE_REGULATION_OF_BONE_REMODELING	GOBP_NEGATIVE_REGULATION_OF_BONE_REMODELING		18	-0.6221175	-1.7872868	0.003795066	0.010558635	0.99	3804	tags=50%, list=20%, signal=62%
GOBP_POSITIVE_REGULATION_OF_MAST_CELL_ACTIVATION	GOBP_POSITIVE_REGULATION_OF_MAST_CELL_ACTIVATION		34	-0.5193845	-1.786874	0.00493421	0.010574809	0.99	3408	tags=50%, list=18%, signal=61%
GOBP_ACUTE_INFLAMMATORY_RESPONSE	GOBP_ACUTE_INFLAMMATORY_RESPONSE		125	-0.40944743	-1.7863795	0	0.010605461	0.99	2642	tags=32%, list=14%, signal=37%
GOBP_VASCULAR_ENDOTHELIAL_GROWTH_FACTOR_PRODUCTION	GOBP_VASCULAR_ENDOTHELIAL_GROWTH_FACTOR_PRODUCTION		38	-0.51949805	-1.786107	0.001727116	0.010614565	0.99	3590	tags=42%, list=19%, signal=52%
GOBP_POSITIVE_REGULATION_OF_RESPONSE_TO_TUMOR_CELL	GOBP_POSITIVE_REGULATION_OF_RESPONSE_TO_TUMOR_CELL		20	-0.5983488	-1.7856361	0.003663004	0.010642606	0.991	4066	tags=60%, list=21%, signal=76%
GOBP_NEGATIVE_REGULATION_OF_ALPHA_BETA_T_CELL_PROLIFERATION	GOBP_NEGATIVE_REGULATION_OF_ALPHA_BETA_T_CELL_PROLIFERATION		16	-0.6311377	-1.7853912	0.003683241	0.01063971	0.991	5341	tags=81%, list=28%, signal=112%
GOBP_NEGATIVE_REGULATION_OF_LEUKOCYTE_MIGRATION	GOBP_NEGATIVE_REGULATION_OF_LEUKOCYTE_MIGRATION		46	-0.49292335	-1.7849755	0.001821494	0.01065324	0.991	4249	tags=50%, list=22%, signal=64%
GOBP_INDOLE_CONTAINING_COMPOUND_METABOLIC_PROCESS	GOBP_INDOLE_CONTAINING_COMPOUND_METABOLIC_PROCESS		26	-0.56223994	-1.7840502	0	0.010731163	0.991	2644	tags=31%, list=14%, signal=36%
GOBP_NEGATIVE_REGULATION_OF_T_CELL_MEDIATED_IMMUNITY	GOBP_NEGATIVE_REGULATION_OF_T_CELL_MEDIATED_IMMUNITY		23	-0.5721654	-1.7833995	0.003533569	0.01077955	0.991	5341	tags=78%, list=28%, signal=108%
GOBP_NEGATIVE_REGULATION_OF_CELL_CELL_ADHESION	GOBP_NEGATIVE_REGULATION_OF_CELL_CELL_ADHESION		203	-0.38405648	-1.782661	0	0.010837751	0.991	3910	tags=44%, list=20%, signal=54%
GOBP_POSITIVE_REGULATION_OF_INFLAMMASOME_MEDIATED_SIGNALING_PATHWAY	GOBP_POSITIVE_REGULATION_OF_INFLAMMASOME_MEDIATED_SIGNALING_PATHWAY		22	-0.5697256	-1.7822402	0.007677543	0.01086014	0.991	2960	tags=45%, list=15%, signal=54%
GOBP_REGULATION_OF_METAL_ION_TRANSPORT	GOBP_REGULATION_OF_METAL_ION_TRANSPORT		451	-0.351924	-1.7806337	0	0.011010813	0.993	4808	tags=39%, list=25%, signal=51%
GOBP_REGULATION_OF_CELL_ADHESION_MEDIATED_BY_INTEGRIN	GOBP_REGULATION_OF_CELL_ADHESION_MEDIATED_BY_INTEGRIN		49	-0.4747767	-1.780583	0	0.010988524	0.993	3227	tags=43%, list=17%, signal=51%
GOBP_ASTROCYTE_ACTIVATION	GOBP_ASTROCYTE_ACTIVATION		21	-0.5920744	-1.7787963	0.003766478	0.011136443	0.994	3389	tags=62%, list=18%, signal=75%
GOBP_REGULATION_OF_MEMBRANE_INVAGINATION	GOBP_REGULATION_OF_MEMBRANE_INVAGINATION		21	-0.60123205	-1.7784575	0.00750469	0.011137099	0.994	2445	tags=57%, list=13%, signal=65%
GOBP_INTEGRIN_ACTIVATION	GOBP_INTEGRIN_ACTIVATION		27	-0.5524822	-1.7764418	0.001919386	0.011358013	0.994	2993	tags=48%, list=16%, signal=57%
GOBP_NEGATIVE_REGULATION_OF_CYTOKINE_PRODUCTION_INVOLVED_IN_IMMUNE_RESPONSE	GOBP_NEGATIVE_REGULATION_OF_CYTOKINE_PRODUCTION_INVOLVED_IN_IMMUNE_RESPONSE		34	-0.51833075	-1.7755836	0.001845019	0.011422996	0.994	5347	tags=62%, list=28%, signal=85%
GOBP_NEGATIVE_REGULATION_OF_INNATE_IMMUNE_RESPONSE	GOBP_NEGATIVE_REGULATION_OF_INNATE_IMMUNE_RESPONSE		118	-0.41600668	-1.7751513	0	0.011432442	0.994	3587	tags=35%, list=19%, signal=42%
GOBP_ACTIVATION_OF_PHOSPHOLIPASE_C_ACTIVITY	GOBP_ACTIVATION_OF_PHOSPHOLIPASE_C_ACTIVITY		22	-0.57865226	-1.7736771	0.001811594	0.011626265	0.996	4474	tags=50%, list=23%, signal=65%
GOBP_CELL_SUBSTRATE_ADHESION	GOBP_CELL_SUBSTRATE_ADHESION		365	-0.35939625	-1.7731823	0	0.011667369	0.996	3477	tags=34%, list=18%, signal=40%
GOBP_BARBED_END_ACTIN_FILAMENT_CAPPING	GOBP_BARBED_END_ACTIN_FILAMENT_CAPPING		25	-0.5573984	-1.772796	0.005366726	0.011699294	0.996	4660	tags=64%, list=24%, signal=84%
GOBP_REGULATION_OF_PLATELET_AGGREGATION	GOBP_REGULATION_OF_PLATELET_AGGREGATION		24	-0.56333137	-1.772785	0.005780347	0.011676035	0.996	3453	tags=63%, list=18%, signal=76%
GOBP_CARDIAC_MYOFIBRIL_ASSEMBLY	GOBP_CARDIAC_MYOFIBRIL_ASSEMBLY		19	-0.5948608	-1.7701638	0.007054674	0.011984614	0.998	4186	tags=63%, list=22%, signal=81%
GOBP_PROTEIN_TRIMERIZATION	GOBP_PROTEIN_TRIMERIZATION		17	-0.63938236	-1.7685089	0.005607477	0.012143107	0.998	3826	tags=53%, list=20%, signal=66%
GOBP_CELLULAR_RESPONSE_TO_ACID_CHEMICAL	GOBP_CELLULAR_RESPONSE_TO_ACID_CHEMICAL		86	-0.43080714	-1.7684639	0	0.012123641	0.998	5636	tags=55%, list=29%, signal=77%
GOBP_POSITIVE_REGULATION_OF_LIPASE_ACTIVITY	GOBP_POSITIVE_REGULATION_OF_LIPASE_ACTIVITY		56	-0.46551168	-1.7682844	0	0.012120107	0.998	3868	tags=45%, list=20%, signal=56%
GOBP_T_HELPER_1_CELL_DIFFERENTIATION	GOBP_T_HELPER_1_CELL_DIFFERENTIATION		28	-0.5490297	-1.7669961	0.001865672	0.012277873	0.998	2685	tags=46%, list=14%, signal=54%
GOBP_REGULATION_OF_MYELOID_CELL_APOPTOTIC_PROCESS	GOBP_REGULATION_OF_MYELOID_CELL_APOPTOTIC_PROCESS		37	-0.51170987	-1.7661303	0	0.01236029	0.998	3932	tags=49%, list=20%, signal=61%
GOBP_POSITIVE_REGULATION_OF_VASCULAR_ASSOCIATED_SMOOTH_MUSCLE_CELL_MIGRATION	GOBP_POSITIVE_REGULATION_OF_VASCULAR_ASSOCIATED_SMOOTH_MUSCLE_CELL_MIGRATION		21	-0.5856761	-1.7659035	0.00528169	0.012365351	0.998	4510	tags=48%, list=23%, signal=62%
GOBP_ANTIGEN_PROCESSING_AND_PRESENTATION_OF_PEPTIDE_OR_POLYSACCHARIDE_ANTIGEN_VIA_MHC_CLASS_II	GOBP_ANTIGEN_PROCESSING_AND_PRESENTATION_OF_PEPTIDE_OR_POLYSACCHARIDE_ANTIGEN_VIA_MHC_CLASS_II		23	-0.5660074	-1.7658328	0.003418803	0.012347949	0.998	4317	tags=65%, list=22%, signal=84%
GOBP_REGULATION_OF_PHOSPHOLIPASE_C_ACTIVITY	GOBP_REGULATION_OF_PHOSPHOLIPASE_C_ACTIVITY		35	-0.5170752	-1.765605	0	0.01236206	0.998	3868	tags=49%, list=20%, signal=61%
GOBP_POSITIVE_REGULATION_OF_INTERLEUKIN_2_PRODUCTION	GOBP_POSITIVE_REGULATION_OF_INTERLEUKIN_2_PRODUCTION		40	-0.49821633	-1.7652364	0.001841621	0.012383116	0.998	2626	tags=40%, list=14%, signal=46%
GOBP_CHONDROITIN_SULFATE_PROTEOGLYCAN_BIOSYNTHETIC_PROCESS	GOBP_CHONDROITIN_SULFATE_PROTEOGLYCAN_BIOSYNTHETIC_PROCESS		22	-0.5801557	-1.7611378	0.003552398	0.012932799	0.999	1461	tags=36%, list=8%, signal=39%
GOBP_POSITIVE_REGULATION_OF_INTERLEUKIN_17_PRODUCTION	GOBP_POSITIVE_REGULATION_OF_INTERLEUKIN_17_PRODUCTION		27	-0.5460204	-1.7609447	0.00591716	0.012932331	0.999	2840	tags=48%, list=15%, signal=56%
GOBP_ANTIGEN_PROCESSING_AND_PRESENTATION_OF_EXOGENOUS_PEPTIDE_ANTIGEN_VIA_MHC_CLASS_II	GOBP_ANTIGEN_PROCESSING_AND_PRESENTATION_OF_EXOGENOUS_PEPTIDE_ANTIGEN_VIA_MHC_CLASS_II		19	-0.60643524	-1.76083	0.005514706	0.012918467	0.999	4204	tags=68%, list=22%, signal=87%
GOBP_RESPONSE_TO_MUSCLE_ACTIVITY	GOBP_RESPONSE_TO_MUSCLE_ACTIVITY		15	-0.63598603	-1.7598922	0.001915709	0.012986772	0.999	6543	tags=87%, list=34%, signal=131%
GOBP_REGULATION_OF_TOLL_LIKE_RECEPTOR_SIGNALING_PATHWAY	GOBP_REGULATION_OF_TOLL_LIKE_RECEPTOR_SIGNALING_PATHWAY		27	-0.5461427	-1.7594894	0.005405406	0.013001693	0.999	4892	tags=63%, list=25%, signal=84%
GOBP_REGULATION_OF_ENDOPLASMIC_RETICULUM_STRESS_INDUCED_INTRINSIC_APOPTOTIC_SIGNALING_PATHWAY	GOBP_REGULATION_OF_ENDOPLASMIC_RETICULUM_STRESS_INDUCED_INTRINSIC_APOPTOTIC_SIGNALING_PATHWAY		30	-0.52725	-1.758084	0.003656307	0.013145362	0.999	3653	tags=47%, list=19%, signal=57%
GOBP_POSITIVE_REGULATION_OF_VASCULAR_ENDOTHELIAL_GROWTH_FACTOR_PRODUCTION	GOBP_POSITIVE_REGULATION_OF_VASCULAR_ENDOTHELIAL_GROWTH_FACTOR_PRODUCTION		27	-0.5509656	-1.757632	0.003636364	0.013192942	0.999	2803	tags=41%, list=15%, signal=48%
GOBP_MEMBRANE_PROTEIN_ECTODOMAIN_PROTEOLYSIS	GOBP_MEMBRANE_PROTEIN_ECTODOMAIN_PROTEOLYSIS		45	-0.48432156	-1.757237	0.005319149	0.013216393	0.999	3304	tags=42%, list=17%, signal=51%
GOBP_REGULATION_OF_VIRAL_GENOME_REPLICATION	GOBP_REGULATION_OF_VIRAL_GENOME_REPLICATION		84	-0.43317184	-1.7571514	0	0.013206521	0.999	4029	tags=42%, list=21%, signal=52%
GOBP_VACUOLAR_LOCALIZATION	GOBP_VACUOLAR_LOCALIZATION		94	-0.4227335	-1.7546486	0	0.013471931	0.999	3556	tags=41%, list=18%, signal=51%
GOBP_POSITIVE_REGULATION_OF_GRANULOCYTE_CHEMOTAXIS	GOBP_POSITIVE_REGULATION_OF_GRANULOCYTE_CHEMOTAXIS		34	-0.51227605	-1.750746	0.008928572	0.01401335	1	3312	tags=50%, list=17%, signal=60%
GOBP_PHAGOCYTOSIS_RECOGNITION	GOBP_PHAGOCYTOSIS_RECOGNITION		25	-0.53714633	-1.7505438	0.005617978	0.014019738	1	2445	tags=40%, list=13%, signal=46%
GOBP_UBIQUITIN_DEPENDENT_ERAD_PATHWAY	GOBP_UBIQUITIN_DEPENDENT_ERAD_PATHWAY		80	-0.43456537	-1.7497399	0	0.014106826	1	4487	tags=38%, list=23%, signal=49%
GOBP_APOPTOTIC_CELL_CLEARANCE	GOBP_APOPTOTIC_CELL_CLEARANCE		43	-0.48499975	-1.7495041	0.001785714	0.014139005	1	5348	tags=56%, list=28%, signal=77%
GOBP_POSITIVE_REGULATION_OF_CELL_SUBSTRATE_ADHESION	GOBP_POSITIVE_REGULATION_OF_CELL_SUBSTRATE_ADHESION		138	-0.39989898	-1.7480844	0	0.014273103	1	5010	tags=48%, list=26%, signal=64%
GOBP_BONE_REMODELING	GOBP_BONE_REMODELING		104	-0.41426456	-1.7477151	0	0.01429185	1	3917	tags=39%, list=20%, signal=49%
GOBP_MYOTUBE_DIFFERENTIATION	GOBP_MYOTUBE_DIFFERENTIATION		139	-0.39483297	-1.747652	0	0.0142693	1	4577	tags=45%, list=24%, signal=58%
GOBP_REGULATION_OF_RHO_PROTEIN_SIGNAL_TRANSDUCTION	GOBP_REGULATION_OF_RHO_PROTEIN_SIGNAL_TRANSDUCTION		85	-0.4255795	-1.7458243	0	0.014520136	1	2852	tags=40%, list=15%, signal=47%
GOBP_NEGATIVE_REGULATION_OF_INTERLEUKIN_1_PRODUCTION	GOBP_NEGATIVE_REGULATION_OF_INTERLEUKIN_1_PRODUCTION		39	-0.49579594	-1.7438134	0	0.014764193	1	3607	tags=41%, list=19%, signal=50%
GOBP_POSITIVE_REGULATION_OF_INFLAMMATORY_RESPONSE_TO_ANTIGENIC_STIMULUS	GOBP_POSITIVE_REGULATION_OF_INFLAMMATORY_RESPONSE_TO_ANTIGENIC_STIMULUS		37	-0.506033	-1.7437626	0.003703704	0.014742916	1	6065	tags=62%, list=31%, signal=91%
GOBP_GERMINAL_CENTER_FORMATION	GOBP_GERMINAL_CENTER_FORMATION		16	-0.6175563	-1.742774	0.013084112	0.01487263	1	3932	tags=69%, list=20%, signal=86%
GOBP_POSITIVE_REGULATION_OF_RECEPTOR_SIGNALING_PATHWAY_VIA_STAT	GOBP_POSITIVE_REGULATION_OF_RECEPTOR_SIGNALING_PATHWAY_VIA_STAT		52	-0.46882412	-1.7427205	0.001769912	0.014846983	1	3453	tags=38%, list=18%, signal=47%
GOBP_REGULATION_OF_ACUTE_INFLAMMATORY_RESPONSE_TO_ANTIGENIC_STIMULUS	GOBP_REGULATION_OF_ACUTE_INFLAMMATORY_RESPONSE_TO_ANTIGENIC_STIMULUS		40	-0.4972417	-1.7425249	0	0.014851356	1	2009	tags=30%, list=10%, signal=33%
GOBP_SUBSTRATE_ADHESION_DEPENDENT_CELL_SPREADING	GOBP_SUBSTRATE_ADHESION_DEPENDENT_CELL_SPREADING		102	-0.41190305	-1.7424012	0	0.014840903	1	3227	tags=36%, list=17%, signal=43%
GOBP_REGULATION_OF_RESPONSE_TO_TYPE_II_INTERFERON	GOBP_REGULATION_OF_RESPONSE_TO_TYPE_II_INTERFERON		15	-0.63386697	-1.739586	0.011049724	0.015222883	1	2719	tags=47%, list=14%, signal=54%
GOBP_REGULATION_OF_INFLAMMATORY_RESPONSE_TO_ANTIGENIC_STIMULUS	GOBP_REGULATION_OF_INFLAMMATORY_RESPONSE_TO_ANTIGENIC_STIMULUS		57	-0.46043864	-1.7394161	0	0.015217971	1	2993	tags=33%, list=16%, signal=39%
GOBP_INFLAMMATORY_RESPONSE_TO_ANTIGENIC_STIMULUS	GOBP_INFLAMMATORY_RESPONSE_TO_ANTIGENIC_STIMULUS		87	-0.42448273	-1.7393783	0	0.015198397	1	2993	tags=36%, list=16%, signal=42%
GOBP_REGULATION_OF_TISSUE_REMODELING	GOBP_REGULATION_OF_TISSUE_REMODELING		84	-0.4283657	-1.7392175	0	0.015193676	1	3804	tags=38%, list=20%, signal=47%
GOBP_REGULATION_OF_RESPONSE_TO_OXIDATIVE_STRESS	GOBP_REGULATION_OF_RESPONSE_TO_OXIDATIVE_STRESS		36	-0.511034	-1.7387737	0.003514939	0.015220812	1	3546	tags=42%, list=18%, signal=51%
GOBP_INTRACELLULAR_PH_REDUCTION	GOBP_INTRACELLULAR_PH_REDUCTION		46	-0.4761197	-1.738404	0.001795332	0.015262892	1	3187	tags=43%, list=17%, signal=52%
GOBP_T_CELL_APOPTOTIC_PROCESS	GOBP_T_CELL_APOPTOTIC_PROCESS		68	-0.43754986	-1.7361529	0	0.015584873	1	3635	tags=44%, list=19%, signal=54%
GOBP_POSITIVE_REGULATION_OF_INTERFERON_BETA_PRODUCTION	GOBP_POSITIVE_REGULATION_OF_INTERFERON_BETA_PRODUCTION		49	-0.46985334	-1.7356397	0.001788909	0.015627954	1	3080	tags=41%, list=16%, signal=48%
GOBP_REGULATION_OF_CELL_SHAPE	GOBP_REGULATION_OF_CELL_SHAPE		141	-0.39125574	-1.7340162	0	0.01586569	1	3917	tags=40%, list=20%, signal=50%
GOBP_NEGATIVE_REGULATION_OF_INFLAMMATORY_RESPONSE	GOBP_NEGATIVE_REGULATION_OF_INFLAMMATORY_RESPONSE		158	-0.38242048	-1.7336296	0	0.015895387	1	3870	tags=39%, list=20%, signal=48%
GOBP_BASEMENT_MEMBRANE_ORGANIZATION	GOBP_BASEMENT_MEMBRANE_ORGANIZATION		40	-0.4974781	-1.733141	0.001890359	0.015936065	1	3342	tags=45%, list=17%, signal=54%
GOBP_NEGATIVE_REGULATION_OF_TYPE_2_IMMUNE_RESPONSE	GOBP_NEGATIVE_REGULATION_OF_TYPE_2_IMMUNE_RESPONSE		15	-0.6223411	-1.7325984	0.003752345	0.015965797	1	3910	tags=60%, list=20%, signal=75%
GOBP_REGULATION_OF_COAGULATION	GOBP_REGULATION_OF_COAGULATION		68	-0.4409572	-1.7312598	0	0.0161525	1	3473	tags=43%, list=18%, signal=52%
GOBP_REGULATION_OF_MONOATOMIC_CATION_TRANSMEMBRANE_TRANSPORT	GOBP_REGULATION_OF_MONOATOMIC_CATION_TRANSMEMBRANE_TRANSPORT		357	-0.34966284	-1.730434	0	0.016230049	1	5493	tags=45%, list=28%, signal=62%
GOBP_MAINTENANCE_OF_LOCATION_IN_CELL	GOBP_MAINTENANCE_OF_LOCATION_IN_CELL		233	-0.3652794	-1.7282923	0	0.016536426	1	5795	tags=53%, list=30%, signal=75%
GOBP_REGULATION_OF_LEUKOCYTE_ADHESION_TO_VASCULAR_ENDOTHELIAL_CELL	GOBP_REGULATION_OF_LEUKOCYTE_ADHESION_TO_VASCULAR_ENDOTHELIAL_CELL		35	-0.5153991	-1.7280571	0.007380074	0.016549993	1	3978	tags=51%, list=21%, signal=65%
GOBP_SARCOPLASMIC_RETICULUM_CALCIUM_ION_TRANSPORT	GOBP_SARCOPLASMIC_RETICULUM_CALCIUM_ION_TRANSPORT		33	-0.5175087	-1.7278394	0	0.016569968	1	6126	tags=76%, list=32%, signal=111%
GOBP_REGULATION_OF_PLASMINOGEN_ACTIVATION	GOBP_REGULATION_OF_PLASMINOGEN_ACTIVATION		16	-0.60907865	-1.7266501	0.007843138	0.016733138	1	4955	tags=69%, list=26%, signal=92%
GOBP_REGULATION_OF_HEMOPOIESIS	GOBP_REGULATION_OF_HEMOPOIESIS		431	-0.3433701	-1.7264229	0	0.016729956	1	3932	tags=36%, list=20%, signal=44%
GOBP_CD8_POSITIVE_ALPHA_BETA_T_CELL_ACTIVATION	GOBP_CD8_POSITIVE_ALPHA_BETA_T_CELL_ACTIVATION		52	-0.46124592	-1.7263474	0.005494506	0.016710354	1	2600	tags=33%, list=13%, signal=38%
GOBP_CELL_MATRIX_ADHESION	GOBP_CELL_MATRIX_ADHESION		233	-0.36402625	-1.725854	0	0.016794244	1	3477	tags=34%, list=18%, signal=41%
GOBP_NEUROMUSCULAR_PROCESS_CONTROLLING_BALANCE	GOBP_NEUROMUSCULAR_PROCESS_CONTROLLING_BALANCE		67	-0.4380931	-1.7252676	0.001715266	0.01685075	1	4920	tags=48%, list=26%, signal=64%
GOBP_VIRAL_GENOME_REPLICATION	GOBP_VIRAL_GENOME_REPLICATION		117	-0.3980416	-1.7250497	0	0.016867947	1	4029	tags=35%, list=21%, signal=44%
GOBP_MUSCLE_CONTRACTION	GOBP_MUSCLE_CONTRACTION		316	-0.35223624	-1.7241302	0	0.017008629	1	5577	tags=47%, list=29%, signal=64%
GOBP_POSITIVE_REGULATION_OF_RHO_PROTEIN_SIGNAL_TRANSDUCTION	GOBP_POSITIVE_REGULATION_OF_RHO_PROTEIN_SIGNAL_TRANSDUCTION		35	-0.4985189	-1.7226809	0.006872852	0.017212538	1	2852	tags=51%, list=15%, signal=60%
GOBP_POSITIVE_REGULATION_OF_CHONDROCYTE_DIFFERENTIATION	GOBP_POSITIVE_REGULATION_OF_CHONDROCYTE_DIFFERENTIATION		22	-0.55864495	-1.7214997	0.011111111	0.017376428	1	4030	tags=41%, list=21%, signal=52%
GOBP_NEGATIVE_REGULATION_OF_ALPHA_BETA_T_CELL_ACTIVATION	GOBP_NEGATIVE_REGULATION_OF_ALPHA_BETA_T_CELL_ACTIVATION		47	-0.46911454	-1.7214171	0.003676471	0.0173538	1	5341	tags=60%, list=28%, signal=82%
GOBP_NEGATIVE_REGULATION_OF_INTERLEUKIN_1_BETA_PRODUCTION	GOBP_NEGATIVE_REGULATION_OF_INTERLEUKIN_1_BETA_PRODUCTION		31	-0.5095728	-1.7204978	0.003676471	0.01747603	1	3607	tags=42%, list=19%, signal=52%
GOBP_REGULATION_OF_CYSTEINE_TYPE_ENDOPEPTIDASE_ACTIVITY	GOBP_REGULATION_OF_CYSTEINE_TYPE_ENDOPEPTIDASE_ACTIVITY		236	-0.36770725	-1.7200613	0	0.017538933	1	4064	tags=36%, list=21%, signal=46%
GOBP_INTERFERON_BETA_PRODUCTION	GOBP_INTERFERON_BETA_PRODUCTION		70	-0.4319665	-1.7199223	0.003454231	0.017540421	1	4136	tags=43%, list=21%, signal=54%
GOBP_ESTABLISHMENT_OF_PROTEIN_LOCALIZATION_TO_ENDOPLASMIC_RETICULUM	GOBP_ESTABLISHMENT_OF_PROTEIN_LOCALIZATION_TO_ENDOPLASMIC_RETICULUM		46	-0.46705964	-1.717807	0	0.017872889	1	2976	tags=26%, list=15%, signal=31%
GOBP_NEGATIVE_REGULATION_OF_CELL_ADHESION	GOBP_NEGATIVE_REGULATION_OF_CELL_ADHESION		307	-0.35246748	-1.7174132	0	0.017903961	1	3961	tags=40%, list=21%, signal=50%
GOBP_REGULATION_OF_EXTRINSIC_APOPTOTIC_SIGNALING_PATHWAY	GOBP_REGULATION_OF_EXTRINSIC_APOPTOTIC_SIGNALING_PATHWAY		167	-0.3753336	-1.7171549	0	0.017929113	1	3865	tags=34%, list=20%, signal=42%
GOBP_T_CELL_LINEAGE_COMMITMENT	GOBP_T_CELL_LINEAGE_COMMITMENT		29	-0.517628	-1.7134597	0.007407407	0.018537378	1	3849	tags=52%, list=20%, signal=65%
GOBP_REGULATION_OF_T_HELPER_17_TYPE_IMMUNE_RESPONSE	GOBP_REGULATION_OF_T_HELPER_17_TYPE_IMMUNE_RESPONSE		31	-0.5121259	-1.7129581	0.009057971	0.018591499	1	3587	tags=48%, list=19%, signal=59%
GOBP_MUSCLE_CELL_DIFFERENTIATION	GOBP_MUSCLE_CELL_DIFFERENTIATION		450	-0.33976936	-1.7127347	0	0.018583154	1	5405	tags=45%, list=28%, signal=61%
GOBP_PHAGOSOME_MATURATION	GOBP_PHAGOSOME_MATURATION		29	-0.51351184	-1.712523	0.00729927	0.018604955	1	3025	tags=52%, list=16%, signal=61%
GOBP_REGULATION_OF_POLYSACCHARIDE_BIOSYNTHETIC_PROCESS	GOBP_REGULATION_OF_POLYSACCHARIDE_BIOSYNTHETIC_PROCESS		39	-0.48997596	-1.7121334	0.003656307	0.018644547	1	4114	tags=36%, list=21%, signal=46%
GOBP_REGULATION_OF_REGULATED_SECRETORY_PATHWAY	GOBP_REGULATION_OF_REGULATED_SECRETORY_PATHWAY		158	-0.38156265	-1.7114733	0	0.018712156	1	3456	tags=33%, list=18%, signal=40%
GOBP_GLYCOSAMINOGLYCAN_CATABOLIC_PROCESS	GOBP_GLYCOSAMINOGLYCAN_CATABOLIC_PROCESS		31	-0.5121051	-1.7105885	0.005454545	0.018841686	1	3659	tags=45%, list=19%, signal=56%
GOBP_POSITIVE_REGULATION_OF_INTERLEUKIN_8_PRODUCTION	GOBP_POSITIVE_REGULATION_OF_INTERLEUKIN_8_PRODUCTION		57	-0.44266775	-1.7100977	0.003508772	0.018902704	1	2999	tags=40%, list=16%, signal=48%
GOBP_NEGATIVE_REGULATION_OF_NF_KAPPAB_TRANSCRIPTION_FACTOR_ACTIVITY	GOBP_NEGATIVE_REGULATION_OF_NF_KAPPAB_TRANSCRIPTION_FACTOR_ACTIVITY		82	-0.42693725	-1.7082005	0.003350084	0.01923805	1	3332	tags=39%, list=17%, signal=47%
GOBP_ACUTE_INFLAMMATORY_RESPONSE_TO_ANTIGENIC_STIMULUS	GOBP_ACUTE_INFLAMMATORY_RESPONSE_TO_ANTIGENIC_STIMULUS		50	-0.45437202	-1.7053225	0.001703578	0.019768836	1	2412	tags=32%, list=13%, signal=36%
GOBP_NEGATIVE_REGULATION_OF_TISSUE_REMODELING	GOBP_NEGATIVE_REGULATION_OF_TISSUE_REMODELING		27	-0.52790487	-1.7053056	0.008665511	0.019738823	1	3804	tags=41%, list=20%, signal=51%
GOBP_EXTRINSIC_APOPTOTIC_SIGNALING_PATHWAY	GOBP_EXTRINSIC_APOPTOTIC_SIGNALING_PATHWAY		237	-0.35888577	-1.7044147	0	0.019863298	1	3865	tags=34%, list=20%, signal=42%
GOBP_REGULATION_OF_LYMPHOCYTE_APOPTOTIC_PROCESS	GOBP_REGULATION_OF_LYMPHOCYTE_APOPTOTIC_PROCESS		72	-0.42880398	-1.7041483	0	0.019863008	1	3659	tags=40%, list=19%, signal=50%
GOBP_VASCULAR_ASSOCIATED_SMOOTH_MUSCLE_CELL_DEVELOPMENT	GOBP_VASCULAR_ASSOCIATED_SMOOTH_MUSCLE_CELL_DEVELOPMENT		15	-0.6055493	-1.703666	0.01532567	0.019923564	1	3639	tags=53%, list=19%, signal=66%
GOBP_REGULATION_OF_BONE_REMODELING	GOBP_REGULATION_OF_BONE_REMODELING		61	-0.43927595	-1.702846	0	0.020025598	1	3804	tags=41%, list=20%, signal=51%
GOBP_REGULATION_OF_SMAD_PROTEIN_SIGNAL_TRANSDUCTION	GOBP_REGULATION_OF_SMAD_PROTEIN_SIGNAL_TRANSDUCTION		46	-0.4643936	-1.7027134	0.00915751	0.020018956	1	3811	tags=37%, list=20%, signal=46%
GOBP_POSITIVE_REGULATION_OF_APOPTOTIC_SIGNALING_PATHWAY	GOBP_POSITIVE_REGULATION_OF_APOPTOTIC_SIGNALING_PATHWAY		169	-0.3741128	-1.7025273	0	0.020026134	1	4057	tags=37%, list=21%, signal=46%
GOBP_POSITIVE_REGULATION_OF_PHOSPHATIDYLINOSITOL_3_KINASE_PROTEIN_KINASE_B_SIGNAL_TRANSDUCTION	GOBP_POSITIVE_REGULATION_OF_PHOSPHATIDYLINOSITOL_3_KINASE_PROTEIN_KINASE_B_SIGNAL_TRANSDUCTION		183	-0.37366688	-1.7016732	0.001605136	0.020152712	1	4107	tags=38%, list=21%, signal=48%
GOBP_FIBROBLAST_MIGRATION	GOBP_FIBROBLAST_MIGRATION		70	-0.43411282	-1.7015052	0.001730104	0.020139987	1	4613	tags=46%, list=24%, signal=60%
GOBP_GLYCOSPHINGOLIPID_METABOLIC_PROCESS	GOBP_GLYCOSPHINGOLIPID_METABOLIC_PROCESS		52	-0.45579386	-1.7012473	0.003490401	0.020152766	1	3254	tags=40%, list=17%, signal=48%
GOBP_REGULATION_OF_B_CELL_MEDIATED_IMMUNITY	GOBP_REGULATION_OF_B_CELL_MEDIATED_IMMUNITY		89	-0.4167862	-1.7012119	0.00172117	0.020122537	1	5687	tags=49%, list=30%, signal=70%
GOBP_POSITIVE_REGULATION_OF_NF_KAPPAB_TRANSCRIPTION_FACTOR_ACTIVITY	GOBP_POSITIVE_REGULATION_OF_NF_KAPPAB_TRANSCRIPTION_FACTOR_ACTIVITY		155	-0.37889	-1.7011743	0	0.020102207	1	3903	tags=38%, list=20%, signal=47%
GOBP_REGULATION_OF_LYMPHOCYTE_DIFFERENTIATION	GOBP_REGULATION_OF_LYMPHOCYTE_DIFFERENTIATION		218	-0.35877156	-1.7006204	0	0.02017532	1	3912	tags=37%, list=20%, signal=46%
GOBP_REGULATION_OF_CATION_CHANNEL_ACTIVITY	GOBP_REGULATION_OF_CATION_CHANNEL_ACTIVITY		143	-0.38107264	-1.6973253	0	0.020789431	1	5914	tags=50%, list=31%, signal=71%
GOBP_POSITIVE_REGULATION_OF_ENDOTHELIAL_CELL_PROLIFERATION	GOBP_POSITIVE_REGULATION_OF_ENDOTHELIAL_CELL_PROLIFERATION		100	-0.40345937	-1.6970301	0	0.020829966	1	3868	tags=36%, list=20%, signal=45%
GOBP_ANTIGEN_PROCESSING_AND_PRESENTATION_OF_EXOGENOUS_ANTIGEN	GOBP_ANTIGEN_PROCESSING_AND_PRESENTATION_OF_EXOGENOUS_ANTIGEN		52	-0.4541719	-1.6965683	0.007233273	0.02090714	1	5910	tags=60%, list=31%, signal=86%
GOBP_NEUTROPHIL_EXTRAVASATION	GOBP_NEUTROPHIL_EXTRAVASATION		15	-0.6117887	-1.6913346	0.003623189	0.02189933	1	3173	tags=60%, list=16%, signal=72%
GOBP_POSITIVE_REGULATION_OF_VASCULAR_ASSOCIATED_SMOOTH_MUSCLE_CELL_PROLIFERATION	GOBP_POSITIVE_REGULATION_OF_VASCULAR_ASSOCIATED_SMOOTH_MUSCLE_CELL_PROLIFERATION		43	-0.4743714	-1.6901317	0.003597122	0.022126313	1	4064	tags=42%, list=21%, signal=53%
GOBP_REGULATION_OF_CANONICAL_NF_KAPPAB_SIGNAL_TRANSDUCTION	GOBP_REGULATION_OF_CANONICAL_NF_KAPPAB_SIGNAL_TRANSDUCTION		211	-0.3671088	-1.6901116	0	0.022097051	1	3612	tags=36%, list=19%, signal=44%
GOBP_CALCIUM_ION_IMPORT	GOBP_CALCIUM_ION_IMPORT		57	-0.44888481	-1.6900073	0.003472222	0.022086943	1	4742	tags=46%, list=25%, signal=60%
GOBP_POSITIVE_REGULATION_OF_CANONICAL_NF_KAPPAB_SIGNAL_TRANSDUCTION	GOBP_POSITIVE_REGULATION_OF_CANONICAL_NF_KAPPAB_SIGNAL_TRANSDUCTION		142	-0.3801291	-1.688379	0	0.022379883	1	3449	tags=37%, list=18%, signal=44%
GOBP_RESPONSE_TO_PURINE_CONTAINING_COMPOUND	GOBP_RESPONSE_TO_PURINE_CONTAINING_COMPOUND		114	-0.39631122	-1.6861904	0	0.022758603	1	3204	tags=34%, list=17%, signal=41%
GOBP_B_CELL_APOPTOTIC_PROCESS	GOBP_B_CELL_APOPTOTIC_PROCESS		30	-0.51194644	-1.6855083	0.005347594	0.022878107	1	2993	tags=40%, list=16%, signal=47%
GOBP_POSITIVE_REGULATION_OF_CELLULAR_EXTRAVASATION	GOBP_POSITIVE_REGULATION_OF_CELLULAR_EXTRAVASATION		22	-0.54814243	-1.6854718	0.003724395	0.022847798	1	2198	tags=45%, list=11%, signal=51%
GOBP_CYTOCHROME_COMPLEX_ASSEMBLY	GOBP_CYTOCHROME_COMPLEX_ASSEMBLY		32	-0.49738738	-1.6844736	0.00733945	0.023045946	1	7679	tags=78%, list=40%, signal=130%
GOBP_T_CELL_DIFFERENTIATION	GOBP_T_CELL_DIFFERENTIATION		329	-0.34586987	-1.6838785	0	0.023110677	1	2685	tags=29%, list=14%, signal=33%
GOBP_POSITIVE_REGULATION_OF_MAP_KINASE_ACTIVITY	GOBP_POSITIVE_REGULATION_OF_MAP_KINASE_ACTIVITY		130	-0.38521343	-1.6834321	0	0.023175118	1	4317	tags=42%, list=22%, signal=53%
GOBP_ENDOTHELIAL_CELL_PROLIFERATION	GOBP_ENDOTHELIAL_CELL_PROLIFERATION		170	-0.37046894	-1.6825043	0	0.023315376	1	4013	tags=35%, list=21%, signal=44%
GOBP_NEGATIVE_REGULATION_OF_CD4_POSITIVE_ALPHA_BETA_T_CELL_ACTIVATION	GOBP_NEGATIVE_REGULATION_OF_CD4_POSITIVE_ALPHA_BETA_T_CELL_ACTIVATION		36	-0.48494616	-1.6817039	0.00907441	0.023470335	1	5186	tags=58%, list=27%, signal=80%
GOBP_REGULATION_OF_MYELOID_CELL_DIFFERENTIATION	GOBP_REGULATION_OF_MYELOID_CELL_DIFFERENTIATION		221	-0.36013475	-1.6808258	0	0.023648927	1	3932	tags=37%, list=20%, signal=46%
GOBP_POSITIVE_REGULATION_OF_T_CELL_RECEPTOR_SIGNALING_PATHWAY	GOBP_POSITIVE_REGULATION_OF_T_CELL_RECEPTOR_SIGNALING_PATHWAY		19	-0.5698734	-1.6804116	0.007561437	0.023723247	1	2570	tags=47%, list=13%, signal=55%
GOBP_POSITIVE_REGULATION_OF_REACTIVE_OXYGEN_SPECIES_METABOLIC_PROCESS	GOBP_POSITIVE_REGULATION_OF_REACTIVE_OXYGEN_SPECIES_METABOLIC_PROCESS		83	-0.41040498	-1.6785932	0.001754386	0.024106033	1	3188	tags=37%, list=17%, signal=45%
GOBP_POSITIVE_REGULATION_OF_EPITHELIAL_CELL_MIGRATION	GOBP_POSITIVE_REGULATION_OF_EPITHELIAL_CELL_MIGRATION		161	-0.37173107	-1.6776639	0	0.024260484	1	5104	tags=47%, list=26%, signal=63%
GOBP_POSITIVE_REGULATION_OF_CD8_POSITIVE_ALPHA_BETA_T_CELL_ACTIVATION	GOBP_POSITIVE_REGULATION_OF_CD8_POSITIVE_ALPHA_BETA_T_CELL_ACTIVATION		28	-0.51515234	-1.677228	0.00750469	0.02430717	1	6217	tags=61%, list=32%, signal=89%
GOBP_CELLULAR_DEFENSE_RESPONSE	GOBP_CELLULAR_DEFENSE_RESPONSE		15	-0.61263573	-1.6768012	0.009416196	0.024392914	1	5580	tags=60%, list=29%, signal=84%
GOBP_PRIMARY_AMINO_COMPOUND_METABOLIC_PROCESS	GOBP_PRIMARY_AMINO_COMPOUND_METABOLIC_PROCESS		18	-0.5773635	-1.676775	0.012867647	0.024357105	1	1741	tags=22%, list=9%, signal=24%
GOBP_MEMBRANE_PROTEIN_PROTEOLYSIS	GOBP_MEMBRANE_PROTEIN_PROTEOLYSIS		58	-0.4360278	-1.6762563	0.003478261	0.024430098	1	3892	tags=41%, list=20%, signal=52%
GOBP_NEGATIVE_REGULATION_OF_CAMP_MEDIATED_SIGNALING	GOBP_NEGATIVE_REGULATION_OF_CAMP_MEDIATED_SIGNALING		15	-0.60072887	-1.6758366	0.012987013	0.024489226	1	5511	tags=67%, list=29%, signal=93%
GOBP_GLIAL_CELL_MIGRATION	GOBP_GLIAL_CELL_MIGRATION		70	-0.4258678	-1.6746137	0.001814882	0.024712516	1	2901	tags=33%, list=15%, signal=39%
GOBP_AMINO_SUGAR_METABOLIC_PROCESS	GOBP_AMINO_SUGAR_METABOLIC_PROCESS		46	-0.46053547	-1.6745878	0.00733945	0.024680031	1	3498	tags=37%, list=18%, signal=45%
GOBP_CELLULAR_COMPONENT_ASSEMBLY_INVOLVED_IN_MORPHOGENESIS	GOBP_CELLULAR_COMPONENT_ASSEMBLY_INVOLVED_IN_MORPHOGENESIS		131	-0.38662845	-1.6745838	0.001628664	0.02464212	1	5577	tags=53%, list=29%, signal=75%
GOBP_HEMATOPOIETIC_STEM_CELL_HOMEOSTASIS	GOBP_HEMATOPOIETIC_STEM_CELL_HOMEOSTASIS		29	-0.50020707	-1.6740884	0.013986014	0.024713207	1	3465	tags=38%, list=18%, signal=46%
GOBP_TOLL_LIKE_RECEPTOR_9_SIGNALING_PATHWAY	GOBP_TOLL_LIKE_RECEPTOR_9_SIGNALING_PATHWAY		16	-0.597532	-1.673859	0.01734104	0.024730852	1	4993	tags=75%, list=26%, signal=101%
GOBP_NEGATIVE_REGULATION_OF_TYPE_I_INTERFERON_PRODUCTION	GOBP_NEGATIVE_REGULATION_OF_TYPE_I_INTERFERON_PRODUCTION		44	-0.46756053	-1.6732877	0.001727116	0.024800329	1	4610	tags=45%, list=24%, signal=60%
GOBP_POSITIVE_REGULATION_OF_PROTEIN_CONTAINING_COMPLEX_ASSEMBLY	GOBP_POSITIVE_REGULATION_OF_PROTEIN_CONTAINING_COMPLEX_ASSEMBLY		206	-0.35888714	-1.6730634	0	0.024830649	1	4081	tags=35%, list=21%, signal=44%
GOBP_EXTRACELLULAR_MATRIX_ASSEMBLY	GOBP_EXTRACELLULAR_MATRIX_ASSEMBLY		45	-0.4666081	-1.6730362	0	0.024801983	1	5180	tags=51%, list=27%, signal=70%
GOBP_NEGATIVE_REGULATION_OF_HEMOPOIESIS	GOBP_NEGATIVE_REGULATION_OF_HEMOPOIESIS		121	-0.38540244	-1.672152	0.001739131	0.024947776	1	2664	tags=32%, list=14%, signal=37%
GOBP_STRIATED_MUSCLE_CONTRACTION	GOBP_STRIATED_MUSCLE_CONTRACTION		175	-0.3646849	-1.6715395	0	0.025047708	1	5570	tags=50%, list=29%, signal=69%
GOBP_REGULATION_OF_GRANULOCYTE_DIFFERENTIATION	GOBP_REGULATION_OF_GRANULOCYTE_DIFFERENTIATION		21	-0.55265486	-1.6705922	0.009259259	0.02520035	1	2195	tags=43%, list=11%, signal=48%
GOBP_POSITIVE_REGULATION_OF_RELEASE_OF_CYTOCHROME_C_FROM_MITOCHONDRIA	GOBP_POSITIVE_REGULATION_OF_RELEASE_OF_CYTOCHROME_C_FROM_MITOCHONDRIA		28	-0.511758	-1.6700591	0.016304348	0.025310611	1	5590	tags=61%, list=29%, signal=85%
GOBP_NEGATIVE_REGULATION_OF_MYELOID_CELL_APOPTOTIC_PROCESS	GOBP_NEGATIVE_REGULATION_OF_MYELOID_CELL_APOPTOTIC_PROCESS		23	-0.5416327	-1.6695745	0.013565891	0.025380062	1	3710	tags=48%, list=19%, signal=59%
GOBP_CALCIUM_ION_TRANSMEMBRANE_TRANSPORT	GOBP_CALCIUM_ION_TRANSMEMBRANE_TRANSPORT		340	-0.34073	-1.6685756	0	0.0255954	1	5803	tags=48%, list=30%, signal=67%
GOBP_MYELOID_CELL_DIFFERENTIATION	GOBP_MYELOID_CELL_DIFFERENTIATION		455	-0.32864818	-1.6681528	0	0.025655078	1	2952	tags=28%, list=15%, signal=33%
GOBP_POSITIVE_REGULATION_OF_T_CELL_APOPTOTIC_PROCESS	GOBP_POSITIVE_REGULATION_OF_T_CELL_APOPTOTIC_PROCESS		16	-0.58841795	-1.6677169	0.015625	0.025716294	1	3553	tags=56%, list=18%, signal=69%
GOBP_CALMODULIN_DEPENDENT_KINASE_SIGNALING_PATHWAY	GOBP_CALMODULIN_DEPENDENT_KINASE_SIGNALING_PATHWAY		16	-0.59238297	-1.6676488	0.015873017	0.025693959	1	5661	tags=75%, list=29%, signal=106%
GOBP_NEGATIVE_REGULATION_OF_CYSTEINE_TYPE_ENDOPEPTIDASE_ACTIVITY	GOBP_NEGATIVE_REGULATION_OF_CYSTEINE_TYPE_ENDOPEPTIDASE_ACTIVITY		87	-0.40229937	-1.6672578	0	0.025745956	1	4710	tags=44%, list=24%, signal=58%
GOBP_CGMP_MEDIATED_SIGNALING	GOBP_CGMP_MEDIATED_SIGNALING		34	-0.5010975	-1.6661712	0.009451796	0.025968011	1	4892	tags=56%, list=25%, signal=75%
GOBP_LOCOMOTORY_EXPLORATION_BEHAVIOR	GOBP_LOCOMOTORY_EXPLORATION_BEHAVIOR		21	-0.54548764	-1.666158	0.010968922	0.025936326	1	5539	tags=48%, list=29%, signal=67%
GOBP_T_CELL_RECEPTOR_SIGNALING_PATHWAY	GOBP_T_CELL_RECEPTOR_SIGNALING_PATHWAY		135	-0.37807816	-1.6653954	0	0.026079757	1	2879	tags=33%, list=15%, signal=39%
GOBP_REGULATION_OF_THE_FORCE_OF_HEART_CONTRACTION	GOBP_REGULATION_OF_THE_FORCE_OF_HEART_CONTRACTION		31	-0.50111705	-1.6652821	0.013840831	0.026060598	1	3583	tags=45%, list=19%, signal=55%
GOBP_ACTOMYOSIN_STRUCTURE_ORGANIZATION	GOBP_ACTOMYOSIN_STRUCTURE_ORGANIZATION		217	-0.35524338	-1.6647398	0	0.026138416	1	4326	tags=43%, list=22%, signal=55%
GOBP_VESICLE_CARGO_LOADING	GOBP_VESICLE_CARGO_LOADING		25	-0.52650565	-1.6647059	0.007092198	0.026115708	1	5951	tags=64%, list=31%, signal=92%
GOBP_GANGLIOSIDE_METABOLIC_PROCESS	GOBP_GANGLIOSIDE_METABOLIC_PROCESS		27	-0.5169492	-1.6616997	0.007407407	0.026865212	1	3030	tags=44%, list=16%, signal=53%
GOBP_POSITIVE_REGULATION_OF_PEPTIDASE_ACTIVITY	GOBP_POSITIVE_REGULATION_OF_PEPTIDASE_ACTIVITY		185	-0.3635277	-1.6614391	0	0.026886124	1	4030	tags=36%, list=21%, signal=45%
GOBP_REGULATION_OF_CELL_SUBSTRATE_ADHESION	GOBP_REGULATION_OF_CELL_SUBSTRATE_ADHESION		225	-0.35631803	-1.6613927	0	0.026848031	1	3639	tags=35%, list=19%, signal=42%
GOBP_VASCULAR_ASSOCIATED_SMOOTH_MUSCLE_CONTRACTION	GOBP_VASCULAR_ASSOCIATED_SMOOTH_MUSCLE_CONTRACTION		29	-0.5079	-1.6606737	0.003590664	0.026977625	1	3804	tags=41%, list=20%, signal=51%
GOBP_PLATELET_DERIVED_GROWTH_FACTOR_RECEPTOR_SIGNALING_PATHWAY	GOBP_PLATELET_DERIVED_GROWTH_FACTOR_RECEPTOR_SIGNALING_PATHWAY		61	-0.4327609	-1.6602944	0	0.027015876	1	3639	tags=41%, list=19%, signal=50%
GOBP_MUSCLE_SYSTEM_PROCESS	GOBP_MUSCLE_SYSTEM_PROCESS		435	-0.33115673	-1.659319	0	0.027205035	1	5577	tags=45%, list=29%, signal=62%
GOBP_T_CELL_CHEMOTAXIS	GOBP_T_CELL_CHEMOTAXIS		22	-0.54275656	-1.6587919	0.014234875	0.027304834	1	4326	tags=68%, list=22%, signal=88%
GOBP_NEGATIVE_REGULATION_OF_RESPONSE_TO_BIOTIC_STIMULUS	GOBP_NEGATIVE_REGULATION_OF_RESPONSE_TO_BIOTIC_STIMULUS		172	-0.36423895	-1.6583531	0	0.027381381	1	5687	tags=46%, list=30%, signal=65%
GOBP_XENOPHAGY	GOBP_XENOPHAGY		17	-0.5705174	-1.6576693	0.011363637	0.02752883	1	2401	tags=47%, list=12%, signal=54%
GOBP_ACUTE_PHASE_RESPONSE	GOBP_ACUTE_PHASE_RESPONSE		42	-0.4696881	-1.6567422	0.008944544	0.02775873	1	4088	tags=48%, list=21%, signal=60%
GOBP_NEGATIVE_REGULATION_OF_INFLAMMASOME_MEDIATED_SIGNALING_PATHWAY	GOBP_NEGATIVE_REGULATION_OF_INFLAMMASOME_MEDIATED_SIGNALING_PATHWAY		16	-0.58606464	-1.6563677	0.013671875	0.0277973	1	3311	tags=63%, list=17%, signal=75%
GOBP_REGULATION_OF_LYMPHOCYTE_CHEMOTAXIS	GOBP_REGULATION_OF_LYMPHOCYTE_CHEMOTAXIS		22	-0.546982	-1.6561769	0.009433962	0.027832437	1	4048	tags=59%, list=21%, signal=75%
GOBP_RESPONSE_TO_TRANSFORMING_GROWTH_FACTOR_BETA	GOBP_RESPONSE_TO_TRANSFORMING_GROWTH_FACTOR_BETA		246	-0.3495399	-1.6545631	0	0.02818366	1	4499	tags=36%, list=23%, signal=46%
GOBP_REGULATION_OF_LEUKOCYTE_TETHERING_OR_ROLLING	GOBP_REGULATION_OF_LEUKOCYTE_TETHERING_OR_ROLLING		21	-0.54498154	-1.6539439	0.018691588	0.028305441	1	3978	tags=52%, list=21%, signal=66%
GOBP_EXTRACELLULAR_MATRIX_DISASSEMBLY	GOBP_EXTRACELLULAR_MATRIX_DISASSEMBLY		37	-0.47806635	-1.652295	0.00907441	0.028688349	1	1427	tags=35%, list=7%, signal=38%
GOBP_REGULATION_OF_CELLULAR_PH	GOBP_REGULATION_OF_CELLULAR_PH		88	-0.39975947	-1.6504527	0.001724138	0.029157057	1	4767	tags=43%, list=25%, signal=57%
GOBP_GLYCOSPHINGOLIPID_BIOSYNTHETIC_PROCESS	GOBP_GLYCOSPHINGOLIPID_BIOSYNTHETIC_PROCESS		31	-0.49414706	-1.6496128	0.007352941	0.029346833	1	4357	tags=48%, list=23%, signal=62%
GOBP_HYDROGEN_PEROXIDE_BIOSYNTHETIC_PROCESS	GOBP_HYDROGEN_PEROXIDE_BIOSYNTHETIC_PROCESS		19	-0.5693999	-1.6485745	0.012367492	0.029558897	1	3849	tags=53%, list=20%, signal=66%
GOBP_PROTEIN_NITROSYLATION	GOBP_PROTEIN_NITROSYLATION		15	-0.592663	-1.6466354	0.015473888	0.029972684	1	3113	tags=53%, list=16%, signal=64%
GOBP_RESPONSE_TO_HEAT	GOBP_RESPONSE_TO_HEAT		88	-0.4018349	-1.6463684	0.00170068	0.030014297	1	3826	tags=38%, list=20%, signal=47%
GOBP_NEGATIVE_REGULATION_OF_MUSCLE_CONTRACTION	GOBP_NEGATIVE_REGULATION_OF_MUSCLE_CONTRACTION		29	-0.5119978	-1.6452699	0.00915751	0.030264724	1	4196	tags=55%, list=22%, signal=70%
GOBP_POSITIVE_REGULATION_OF_CELL_ADHESION_MEDIATED_BY_INTEGRIN	GOBP_POSITIVE_REGULATION_OF_CELL_ADHESION_MEDIATED_BY_INTEGRIN		23	-0.53832245	-1.6439614	0.001814882	0.030585764	1	3853	tags=48%, list=20%, signal=60%
GOBP_REGULATION_OF_ENDOPEPTIDASE_ACTIVITY	GOBP_REGULATION_OF_ENDOPEPTIDASE_ACTIVITY		348	-0.3345701	-1.6438733	0	0.030565776	1	4495	tags=37%, list=23%, signal=47%
GOBP_PHOSPHOLIPASE_C_ACTIVATING_G_PROTEIN_COUPLED_RECEPTOR_SIGNALING_PATHWAY	GOBP_PHOSPHOLIPASE_C_ACTIVATING_G_PROTEIN_COUPLED_RECEPTOR_SIGNALING_PATHWAY		102	-0.3860718	-1.6434044	0.001763668	0.030647889	1	2678	tags=30%, list=14%, signal=35%
GOBP_POSITIVE_REGULATION_OF_DNA_BINDING_TRANSCRIPTION_FACTOR_ACTIVITY	GOBP_POSITIVE_REGULATION_OF_DNA_BINDING_TRANSCRIPTION_FACTOR_ACTIVITY		264	-0.34490046	-1.642732	0	0.030838957	1	3237	tags=31%, list=17%, signal=36%
GOBP_REGULATION_OF_MONOATOMIC_ION_TRANSMEMBRANE_TRANSPORT	GOBP_REGULATION_OF_MONOATOMIC_ION_TRANSMEMBRANE_TRANSPORT		476	-0.3252444	-1.6417874	0	0.031054785	1	5369	tags=41%, list=28%, signal=55%
GOBP_TYROSINE_PHOSPHORYLATION_OF_STAT_PROTEIN	GOBP_TYROSINE_PHOSPHORYLATION_OF_STAT_PROTEIN		72	-0.4041291	-1.6415497	0.008547009	0.03106527	1	5536	tags=50%, list=29%, signal=70%
GOBP_RESPONSE_TO_ORGANOPHOSPHORUS	GOBP_RESPONSE_TO_ORGANOPHOSPHORUS		96	-0.39216065	-1.6409698	0.003448276	0.031168342	1	2286	tags=29%, list=12%, signal=33%
GOBP_NEGATIVE_REGULATION_OF_MYELOID_CELL_DIFFERENTIATION	GOBP_NEGATIVE_REGULATION_OF_MYELOID_CELL_DIFFERENTIATION		92	-0.39462838	-1.6409262	0.00172117	0.031135665	1	3910	tags=38%, list=20%, signal=47%
GOBP_REGULATION_OF_RESPONSE_TO_WOUNDING	GOBP_REGULATION_OF_RESPONSE_TO_WOUNDING		168	-0.35838604	-1.6393111	0.001694915	0.03155112	1	3414	tags=34%, list=18%, signal=41%
GOBP_REGULATION_OF_ENDOPLASMIC_RETICULUM_UNFOLDED_PROTEIN_RESPONSE	GOBP_REGULATION_OF_ENDOPLASMIC_RETICULUM_UNFOLDED_PROTEIN_RESPONSE		24	-0.5227444	-1.6385522	0.013084112	0.03169934	1	4769	tags=63%, list=25%, signal=83%
GOBP_PROTEIN_ACTIVATION_CASCADE	GOBP_PROTEIN_ACTIVATION_CASCADE		19	-0.55151266	-1.6383823	0.020183487	0.031717338	1	2648	tags=37%, list=14%, signal=43%
GOBP_POSITIVE_REGULATION_OF_ACUTE_INFLAMMATORY_RESPONSE_TO_ANTIGENIC_STIMULUS	GOBP_POSITIVE_REGULATION_OF_ACUTE_INFLAMMATORY_RESPONSE_TO_ANTIGENIC_STIMULUS		31	-0.49684098	-1.6372284	0.003795066	0.031986553	1	2009	tags=29%, list=10%, signal=32%
GOBP_POSITIVE_REGULATION_OF_CALCIUM_ION_TRANSMEMBRANE_TRANSPORT	GOBP_POSITIVE_REGULATION_OF_CALCIUM_ION_TRANSMEMBRANE_TRANSPORT		105	-0.3856946	-1.6358936	0	0.032282047	1	5493	tags=50%, list=28%, signal=70%
GOBP_CONNECTIVE_TISSUE_DEVELOPMENT	GOBP_CONNECTIVE_TISSUE_DEVELOPMENT		302	-0.3398413	-1.6351693	0	0.03241682	1	2966	tags=26%, list=15%, signal=30%
GOBP_REGULATION_OF_PHOSPHATIDYLINOSITOL_3_KINASE_PROTEIN_KINASE_B_SIGNAL_TRANSDUCTION	GOBP_REGULATION_OF_PHOSPHATIDYLINOSITOL_3_KINASE_PROTEIN_KINASE_B_SIGNAL_TRANSDUCTION		253	-0.34108642	-1.6346874	0	0.03251552	1	5741	tags=46%, list=30%, signal=65%
GOBP_LYMPHOCYTE_COSTIMULATION	GOBP_LYMPHOCYTE_COSTIMULATION		33	-0.48345667	-1.6345589	0.012411348	0.032498207	1	4730	tags=64%, list=25%, signal=84%
GOBP_REGULATION_OF_VIRAL_PROCESS	GOBP_REGULATION_OF_VIRAL_PROCESS		177	-0.35981306	-1.6319817	0.003159558	0.03318032	1	3910	tags=37%, list=20%, signal=46%
GOBP_HOMEOSTASIS_OF_NUMBER_OF_CELLS_WITHIN_A_TISSUE	GOBP_HOMEOSTASIS_OF_NUMBER_OF_CELLS_WITHIN_A_TISSUE		45	-0.45502746	-1.63145	0.00166113	0.03330066	1	2756	tags=36%, list=14%, signal=41%
GOBP_REGULATION_OF_VACUOLE_ORGANIZATION	GOBP_REGULATION_OF_VACUOLE_ORGANIZATION		55	-0.43337363	-1.6306496	0.006956522	0.03348856	1	5029	tags=47%, list=26%, signal=64%
GOBP_NEUROMUSCULAR_PROCESS	GOBP_NEUROMUSCULAR_PROCESS		199	-0.35260656	-1.628827	0	0.033999704	1	5661	tags=45%, list=29%, signal=63%
GOBP_HUMORAL_IMMUNE_RESPONSE	GOBP_HUMORAL_IMMUNE_RESPONSE		240	-0.3415303	-1.6288143	0	0.0339551	1	5240	tags=42%, list=27%, signal=57%
GOBP_NEGATIVE_REGULATION_OF_ENDOTHELIAL_CELL_APOPTOTIC_PROCESS	GOBP_NEGATIVE_REGULATION_OF_ENDOTHELIAL_CELL_APOPTOTIC_PROCESS		33	-0.47473666	-1.6283498	0.010830325	0.034035053	1	4967	tags=61%, list=26%, signal=82%
GOBP_RESPONSE_TO_ANGIOTENSIN	GOBP_RESPONSE_TO_ANGIOTENSIN		32	-0.47986415	-1.6278734	0.012820513	0.034141906	1	5346	tags=47%, list=28%, signal=65%
GOBP_TYPE_II_HYPERSENSITIVITY	GOBP_TYPE_II_HYPERSENSITIVITY		25	-0.50368154	-1.6269172	0.013282732	0.034373593	1	5910	tags=56%, list=31%, signal=81%
GOBP_STRESS_FIBER_ASSEMBLY	GOBP_STRESS_FIBER_ASSEMBLY		117	-0.3752716	-1.6244308	0	0.035120606	1	4057	tags=41%, list=21%, signal=52%
GOBP_ENDOPLASMIC_RETICULUM_TO_CYTOSOL_TRANSPORT	GOBP_ENDOPLASMIC_RETICULUM_TO_CYTOSOL_TRANSPORT		26	-0.50244015	-1.6232333	0.007220217	0.0354009	1	4487	tags=46%, list=23%, signal=60%
GOBP_POSITIVE_REGULATION_OF_MONOATOMIC_ION_TRANSPORT	GOBP_POSITIVE_REGULATION_OF_MONOATOMIC_ION_TRANSPORT		265	-0.34301493	-1.6227555	0	0.03551498	1	5539	tags=45%, list=29%, signal=62%
GOBP_POSITIVE_REGULATION_OF_TYROSINE_PHOSPHORYLATION_OF_STAT_PROTEIN	GOBP_POSITIVE_REGULATION_OF_TYROSINE_PHOSPHORYLATION_OF_STAT_PROTEIN		55	-0.42449126	-1.6223552	0.010238908	0.035588372	1	5536	tags=56%, list=29%, signal=79%
GOBP_REGULATION_OF_B_CELL_APOPTOTIC_PROCESS	GOBP_REGULATION_OF_B_CELL_APOPTOTIC_PROCESS		23	-0.5225994	-1.6223212	0.007181329	0.035543554	1	3659	tags=43%, list=19%, signal=54%
GOBP_POSITIVE_REGULATION_OF_SMAD_PROTEIN_SIGNAL_TRANSDUCTION	GOBP_POSITIVE_REGULATION_OF_SMAD_PROTEIN_SIGNAL_TRANSDUCTION		27	-0.49819592	-1.6223099	0.012704174	0.035497244	1	3811	tags=37%, list=20%, signal=46%
GOBP_ANTIGEN_PROCESSING_AND_PRESENTATION_OF_PEPTIDE_ANTIGEN_VIA_MHC_CLASS_I	GOBP_ANTIGEN_PROCESSING_AND_PRESENTATION_OF_PEPTIDE_ANTIGEN_VIA_MHC_CLASS_I		48	-0.44714746	-1.6220968	0.012302285	0.03551255	1	5910	tags=63%, list=31%, signal=90%
GOBP_VASCULAR_ENDOTHELIAL_GROWTH_FACTOR_SIGNALING_PATHWAY	GOBP_VASCULAR_ENDOTHELIAL_GROWTH_FACTOR_SIGNALING_PATHWAY		42	-0.45312494	-1.6218375	0.005357143	0.035539582	1	2988	tags=36%, list=16%, signal=42%
GOBP_POSITIVE_REGULATION_OF_PHOSPHOLIPASE_ACTIVITY	GOBP_POSITIVE_REGULATION_OF_PHOSPHOLIPASE_ACTIVITY		47	-0.4471912	-1.6218296	0.012635379	0.035493426	1	3868	tags=45%, list=20%, signal=56%
GOBP_RESPONSE_TO_ATP	GOBP_RESPONSE_TO_ATP		31	-0.486082	-1.6212536	0.013487476	0.03561941	1	5158	tags=58%, list=27%, signal=79%
GOBP_REGULATION_OF_PEPTIDASE_ACTIVITY	GOBP_REGULATION_OF_PEPTIDASE_ACTIVITY		431	-0.32420343	-1.6211777	0	0.035611402	1	4592	tags=36%, list=24%, signal=46%
GOBP_FIBRINOLYSIS	GOBP_FIBRINOLYSIS		20	-0.5438047	-1.6206161	0.019163763	0.035727173	1	2648	tags=40%, list=14%, signal=46%
GOBP_SMAD_PROTEIN_SIGNAL_TRANSDUCTION	GOBP_SMAD_PROTEIN_SIGNAL_TRANSDUCTION		83	-0.39735547	-1.620334	0.001739131	0.035751782	1	3811	tags=34%, list=20%, signal=42%
GOBP_CD8_POSITIVE_ALPHA_BETA_T_CELL_PROLIFERATION	GOBP_CD8_POSITIVE_ALPHA_BETA_T_CELL_PROLIFERATION		29	-0.49083832	-1.6201266	0.007246377	0.035765003	1	5910	tags=55%, list=31%, signal=79%
GOBP_POSITIVE_REGULATION_OF_BONE_RESORPTION	GOBP_POSITIVE_REGULATION_OF_BONE_RESORPTION		26	-0.50299454	-1.6197084	0.007079646	0.035838805	1	3220	tags=38%, list=17%, signal=46%
GOBP_ENDOTHELIAL_CELL_MIGRATION	GOBP_ENDOTHELIAL_CELL_MIGRATION		225	-0.34320337	-1.618994	0	0.035989445	1	5042	tags=45%, list=26%, signal=60%
GOBP_MUSCLE_CELL_PROLIFERATION	GOBP_MUSCLE_CELL_PROLIFERATION		269	-0.34152272	-1.6176077	0	0.03637187	1	4064	tags=36%, list=21%, signal=45%
GOBP_POSITIVE_REGULATION_OF_T_CELL_CYTOKINE_PRODUCTION	GOBP_POSITIVE_REGULATION_OF_T_CELL_CYTOKINE_PRODUCTION		26	-0.5100829	-1.6166437	0.020072993	0.03663927	1	2971	tags=50%, list=15%, signal=59%
GOBP_NEGATIVE_REGULATION_OF_ENDOPEPTIDASE_ACTIVITY	GOBP_NEGATIVE_REGULATION_OF_ENDOPEPTIDASE_ACTIVITY		173	-0.35416672	-1.6163064	0	0.036705017	1	4589	tags=39%, list=24%, signal=51%
GOBP_POSITIVE_REGULATION_OF_B_CELL_MEDIATED_IMMUNITY	GOBP_POSITIVE_REGULATION_OF_B_CELL_MEDIATED_IMMUNITY		70	-0.4085787	-1.6150554	0.004950495	0.03704272	1	5687	tags=49%, list=30%, signal=69%
GOBP_REGULATION_OF_CD8_POSITIVE_ALPHA_BETA_T_CELL_ACTIVATION	GOBP_REGULATION_OF_CD8_POSITIVE_ALPHA_BETA_T_CELL_ACTIVATION		39	-0.45971322	-1.6146388	0.007285975	0.03708794	1	2405	tags=31%, list=12%, signal=35%
GOBP_CELL_RECOGNITION	GOBP_CELL_RECOGNITION		146	-0.36636525	-1.6139104	0	0.03725539	1	4126	tags=34%, list=21%, signal=43%
GOBP_POSITIVE_REGULATION_OF_ENDOTHELIAL_CELL_MIGRATION	GOBP_POSITIVE_REGULATION_OF_ENDOTHELIAL_CELL_MIGRATION		109	-0.3826249	-1.6109918	0	0.038136132	1	5104	tags=48%, list=26%, signal=65%
GOBP_REGULATION_OF_APOPTOTIC_SIGNALING_PATHWAY	GOBP_REGULATION_OF_APOPTOTIC_SIGNALING_PATHWAY		422	-0.32057852	-1.6100144	0	0.038384054	1	4112	tags=32%, list=21%, signal=40%
GOBP_AMYLOID_PRECURSOR_PROTEIN_CATABOLIC_PROCESS	GOBP_AMYLOID_PRECURSOR_PROTEIN_CATABOLIC_PROCESS		59	-0.4276379	-1.6098932	0.006968641	0.0383867	1	4005	tags=41%, list=21%, signal=51%
GOBP_CALCIUM_ION_TRANSMEMBRANE_TRANSPORT_VIA_HIGH_VOLTAGE_GATED_CALCIUM_CHANNEL	GOBP_CALCIUM_ION_TRANSMEMBRANE_TRANSPORT_VIA_HIGH_VOLTAGE_GATED_CALCIUM_CHANNEL		16	-0.5711803	-1.6081382	0.014362657	0.03891475	1	4633	tags=63%, list=24%, signal=82%
GOBP_ENDODERMAL_CELL_DIFFERENTIATION	GOBP_ENDODERMAL_CELL_DIFFERENTIATION		32	-0.47644642	-1.6081253	0.012915129	0.038866688	1	3749	tags=38%, list=19%, signal=46%
GOBP_REGULATION_OF_VIRAL_LIFE_CYCLE	GOBP_REGULATION_OF_VIRAL_LIFE_CYCLE		147	-0.36207944	-1.6080055	0.003305785	0.038865384	1	3910	tags=38%, list=20%, signal=47%
GOBP_POSITIVE_REGULATION_OF_LEUKOCYTE_TETHERING_OR_ROLLING	GOBP_POSITIVE_REGULATION_OF_LEUKOCYTE_TETHERING_OR_ROLLING		15	-0.5882813	-1.6078562	0.02930403	0.038854472	1	3978	tags=60%, list=21%, signal=76%
GOBP_PHOSPHATIDYLINOSITOL_3_KINASE_PROTEIN_KINASE_B_SIGNAL_TRANSDUCTION	GOBP_PHOSPHATIDYLINOSITOL_3_KINASE_PROTEIN_KINASE_B_SIGNAL_TRANSDUCTION		303	-0.33185327	-1.607468	0	0.038908124	1	5741	tags=46%, list=30%, signal=65%
GOBP_POSITIVE_REGULATION_OF_CYSTEINE_TYPE_ENDOPEPTIDASE_ACTIVITY	GOBP_POSITIVE_REGULATION_OF_CYSTEINE_TYPE_ENDOPEPTIDASE_ACTIVITY		147	-0.3595239	-1.6068333	0.003407155	0.039061192	1	4458	tags=37%, list=23%, signal=48%
GOBP_DENDRITIC_CELL_MIGRATION	GOBP_DENDRITIC_CELL_MIGRATION		30	-0.48587286	-1.6067383	0.014159292	0.039037213	1	4053	tags=57%, list=21%, signal=72%
GOBP_CD8_POSITIVE_ALPHA_BETA_T_CELL_DIFFERENTIATION	GOBP_CD8_POSITIVE_ALPHA_BETA_T_CELL_DIFFERENTIATION		21	-0.5320672	-1.6050115	0.017578125	0.03961077	1	2600	tags=43%, list=13%, signal=49%
GOBP_REGULATION_OF_ACTIN_FILAMENT_BUNDLE_ASSEMBLY	GOBP_REGULATION_OF_ACTIN_FILAMENT_BUNDLE_ASSEMBLY		114	-0.3786711	-1.6046438	0.001663894	0.039669327	1	4263	tags=43%, list=22%, signal=55%
GOBP_NEGATIVE_REGULATION_OF_ENDOCYTOSIS	GOBP_NEGATIVE_REGULATION_OF_ENDOCYTOSIS		72	-0.40581748	-1.6045965	0.003508772	0.03963202	1	2389	tags=31%, list=12%, signal=35%
GOBP_MITOCHONDRIAL_ELECTRON_TRANSPORT_NADH_TO_UBIQUINONE	GOBP_MITOCHONDRIAL_ELECTRON_TRANSPORT_NADH_TO_UBIQUINONE		23	-0.5115973	-1.6037785	0.02037037	0.039843738	1	7393	tags=74%, list=38%, signal=120%
GOBP_HOMEOSTASIS_OF_NUMBER_OF_CELLS	GOBP_HOMEOSTASIS_OF_NUMBER_OF_CELLS		380	-0.32088774	-1.6033949	0	0.03994301	1	3932	tags=32%, list=20%, signal=40%
GOBP_RELAXATION_OF_MUSCLE	GOBP_RELAXATION_OF_MUSCLE		34	-0.47075027	-1.6027567	0.012750455	0.04009444	1	4925	tags=62%, list=26%, signal=83%
GOBP_DEFENSE_RESPONSE_TO_GRAM_NEGATIVE_BACTERIUM	GOBP_DEFENSE_RESPONSE_TO_GRAM_NEGATIVE_BACTERIUM		81	-0.39556584	-1.6025459	0.005067567	0.04010445	1	3413	tags=35%, list=18%, signal=42%
GOBP_NECROPTOTIC_PROCESS	GOBP_NECROPTOTIC_PROCESS		37	-0.46133015	-1.601215	0.014260249	0.040519707	1	3681	tags=43%, list=19%, signal=53%
GOBP_PROTEIN_LOCALIZATION_TO_ENDOPLASMIC_RETICULUM	GOBP_PROTEIN_LOCALIZATION_TO_ENDOPLASMIC_RETICULUM		74	-0.40531486	-1.6010184	0.005494506	0.040528934	1	2976	tags=27%, list=15%, signal=32%
GOBP_PROTEIN_CATABOLIC_PROCESS_IN_THE_VACUOLE	GOBP_PROTEIN_CATABOLIC_PROCESS_IN_THE_VACUOLE		21	-0.51517165	-1.6004885	0.024911031	0.040663354	1	3515	tags=57%, list=18%, signal=70%
GOBP_REGULATED_EXOCYTOSIS	GOBP_REGULATED_EXOCYTOSIS		258	-0.3350388	-1.6002629	0	0.0406929	1	3587	tags=32%, list=19%, signal=39%
GOBP_TISSUE_MIGRATION	GOBP_TISSUE_MIGRATION		324	-0.32514015	-1.5999426	0	0.04075871	1	5042	tags=44%, list=26%, signal=58%
GOBP_LAMELLIPODIUM_MORPHOGENESIS	GOBP_LAMELLIPODIUM_MORPHOGENESIS		16	-0.56373477	-1.5998436	0.018761726	0.040733017	1	3998	tags=44%, list=21%, signal=55%
GOBP_BONE_MINERALIZATION	GOBP_BONE_MINERALIZATION		133	-0.36610734	-1.5993282	0.001779359	0.040858183	1	3203	tags=34%, list=17%, signal=40%
GOBP_VISUAL_BEHAVIOR	GOBP_VISUAL_BEHAVIOR		81	-0.38850275	-1.5989778	0.005181347	0.040924974	1	3302	tags=30%, list=17%, signal=36%
GOBP_RECEPTOR_INTERNALIZATION	GOBP_RECEPTOR_INTERNALIZATION		146	-0.35735247	-1.5962906	0.001594896	0.04182967	1	4959	tags=43%, list=26%, signal=58%
GOBP_PROTEIN_LOCALIZATION_TO_CELL_SURFACE	GOBP_PROTEIN_LOCALIZATION_TO_CELL_SURFACE		71	-0.39907283	-1.596055	0.001709402	0.041868225	1	3797	tags=37%, list=20%, signal=45%
GOBP_POSITIVE_REGULATION_OF_SMALL_GTPASE_MEDIATED_SIGNAL_TRANSDUCTION	GOBP_POSITIVE_REGULATION_OF_SMALL_GTPASE_MEDIATED_SIGNAL_TRANSDUCTION		80	-0.38886344	-1.5954056	0.005119454	0.042048864	1	2875	tags=36%, list=15%, signal=42%
GOBP_CELLULAR_RESPONSE_TO_PEPTIDE	GOBP_CELLULAR_RESPONSE_TO_PEPTIDE		335	-0.3241032	-1.5952545	0	0.04204344	1	4272	tags=33%, list=22%, signal=42%
GOBP_GAMMA_AMINOBUTYRIC_ACID_TRANSPORT	GOBP_GAMMA_AMINOBUTYRIC_ACID_TRANSPORT		23	-0.5130653	-1.5947591	0.024667932	0.04214256	1	3446	tags=39%, list=18%, signal=48%
GOBP_POSITIVE_REGULATION_OF_MAST_CELL_ACTIVATION_INVOLVED_IN_IMMUNE_RESPONSE	GOBP_POSITIVE_REGULATION_OF_MAST_CELL_ACTIVATION_INVOLVED_IN_IMMUNE_RESPONSE		23	-0.52992356	-1.5944352	0.007518797	0.04219002	1	3408	tags=57%, list=18%, signal=69%
GOBP_RESPONSE_TO_PAIN	GOBP_RESPONSE_TO_PAIN		45	-0.43760088	-1.594242	0.018050542	0.042196847	1	4317	tags=40%, list=22%, signal=51%
GOBP_REGULATION_OF_SUBSTRATE_ADHESION_DEPENDENT_CELL_SPREADING	GOBP_REGULATION_OF_SUBSTRATE_ADHESION_DEPENDENT_CELL_SPREADING		59	-0.4229764	-1.593509	0.008960574	0.042414967	1	4793	tags=46%, list=25%, signal=61%
GOBP_GAMMA_AMINOBUTYRIC_ACID_SECRETION	GOBP_GAMMA_AMINOBUTYRIC_ACID_SECRETION		18	-0.55024666	-1.5922968	0.022181146	0.04278929	1	3446	tags=39%, list=18%, signal=47%
GOBP_NEGATIVE_REGULATION_OF_ACTIN_FILAMENT_DEPOLYMERIZATION	GOBP_NEGATIVE_REGULATION_OF_ACTIN_FILAMENT_DEPOLYMERIZATION		45	-0.44166592	-1.590826	0.009225092	0.043291863	1	5577	tags=62%, list=29%, signal=87%
GOBP_POSITIVE_REGULATION_OF_MYELOID_CELL_DIFFERENTIATION	GOBP_POSITIVE_REGULATION_OF_MYELOID_CELL_DIFFERENTIATION		112	-0.37233418	-1.5906185	0.001694915	0.04330635	1	3853	tags=40%, list=20%, signal=50%
GOBP_REGENERATION	GOBP_REGENERATION		162	-0.35247058	-1.589203	0	0.043774527	1	3199	tags=32%, list=17%, signal=38%
GOBP_IMMUNOGLOBULIN_PRODUCTION_INVOLVED_IN_IMMUNOGLOBULIN_MEDIATED_IMMUNE_RESPONSE	GOBP_IMMUNOGLOBULIN_PRODUCTION_INVOLVED_IN_IMMUNOGLOBULIN_MEDIATED_IMMUNE_RESPONSE		70	-0.40125895	-1.5881898	0.003484321	0.044088338	1	3687	tags=36%, list=19%, signal=44%
GOBP_POSITIVE_REGULATION_OF_NITRIC_OXIDE_SYNTHASE_BIOSYNTHETIC_PROCESS	GOBP_POSITIVE_REGULATION_OF_NITRIC_OXIDE_SYNTHASE_BIOSYNTHETIC_PROCESS		21	-0.5268573	-1.5873427	0.023076924	0.044336963	1	2600	tags=43%, list=13%, signal=49%
GOBP_CELL_CELL_SIGNALING_INVOLVED_IN_CARDIAC_CONDUCTION	GOBP_CELL_CELL_SIGNALING_INVOLVED_IN_CARDIAC_CONDUCTION		27	-0.4990145	-1.5873106	0.010830325	0.04429008	1	5493	tags=56%, list=28%, signal=78%
GOBP_REGULATION_OF_MAP_KINASE_ACTIVITY	GOBP_REGULATION_OF_MAP_KINASE_ACTIVITY		194	-0.34401608	-1.5868831	0	0.044378467	1	4212	tags=37%, list=22%, signal=47%
GOBP_POSITIVE_REGULATION_OF_T_HELPER_1_TYPE_IMMUNE_RESPONSE	GOBP_POSITIVE_REGULATION_OF_T_HELPER_1_TYPE_IMMUNE_RESPONSE		19	-0.5247927	-1.5854968	0.025974026	0.044828814	1	2845	tags=47%, list=15%, signal=56%
GOBP_NEGATIVE_REGULATION_OF_TRANSFORMING_GROWTH_FACTOR_BETA_RECEPTOR_SIGNALING_PATHWAY	GOBP_NEGATIVE_REGULATION_OF_TRANSFORMING_GROWTH_FACTOR_BETA_RECEPTOR_SIGNALING_PATHWAY		93	-0.38128832	-1.5854807	0.004909984	0.04477679	1	2579	tags=26%, list=13%, signal=30%
GOBP_SULFUR_COMPOUND_CATABOLIC_PROCESS	GOBP_SULFUR_COMPOUND_CATABOLIC_PROCESS		31	-0.472414	-1.5847837	0.007194245	0.044969335	1	3364	tags=52%, list=17%, signal=62%
GOBP_ACTIVATED_T_CELL_PROLIFERATION	GOBP_ACTIVATED_T_CELL_PROLIFERATION		52	-0.43361124	-1.5840049	0.01208981	0.045179997	1	4772	tags=52%, list=25%, signal=69%
GOBP_POSITIVE_REGULATION_OF_CATION_TRANSMEMBRANE_TRANSPORT	GOBP_POSITIVE_REGULATION_OF_CATION_TRANSMEMBRANE_TRANSPORT		171	-0.35153508	-1.5827439	0	0.045600392	1	5493	tags=46%, list=28%, signal=64%
GOBP_REGULATION_OF_CALCIUM_ION_IMPORT	GOBP_REGULATION_OF_CALCIUM_ION_IMPORT		35	-0.46840733	-1.5821719	0.014336918	0.04577445	1	4742	tags=51%, list=25%, signal=68%
GOBP_G_PROTEIN_COUPLED_RECEPTOR_INTERNALIZATION	GOBP_G_PROTEIN_COUPLED_RECEPTOR_INTERNALIZATION		18	-0.5356944	-1.5817691	0.023131672	0.04588899	1	3446	tags=50%, list=18%, signal=61%
GOBP_NEGATIVE_REGULATION_OF_REGULATED_SECRETORY_PATHWAY	GOBP_NEGATIVE_REGULATION_OF_REGULATED_SECRETORY_PATHWAY		25	-0.49684474	-1.5811505	0.021857923	0.046076607	1	3587	tags=48%, list=19%, signal=59%
GOBP_CARDIAC_CELL_DEVELOPMENT	GOBP_CARDIAC_CELL_DEVELOPMENT		118	-0.36408576	-1.5808849	0.004926108	0.046138935	1	4326	tags=38%, list=22%, signal=49%
GOBP_RESPONSE_TO_UV_A	GOBP_RESPONSE_TO_UV_A		16	-0.55990684	-1.5797762	0.0295858	0.046489198	1	2611	tags=44%, list=14%, signal=51%
GOBP_ENDOPLASMIC_RETICULUM_TO_GOLGI_VESICLE_MEDIATED_TRANSPORT	GOBP_ENDOPLASMIC_RETICULUM_TO_GOLGI_VESICLE_MEDIATED_TRANSPORT		119	-0.3674248	-1.5795951	0.005059022	0.046485428	1	6056	tags=48%, list=31%, signal=69%
GOBP_POSITIVE_REGULATION_OF_MACROPHAGE_DIFFERENTIATION	GOBP_POSITIVE_REGULATION_OF_MACROPHAGE_DIFFERENTIATION		15	-0.57132006	-1.5765408	0.019379845	0.04760289	1	3853	tags=47%, list=20%, signal=58%
GOBP_LAMELLIPODIUM_ORGANIZATION	GOBP_LAMELLIPODIUM_ORGANIZATION		92	-0.38004842	-1.5764953	0.005067567	0.047560144	1	4769	tags=40%, list=25%, signal=53%
GOBP_GRANULOCYTE_MACROPHAGE_COLONY_STIMULATING_FACTOR_PRODUCTION	GOBP_GRANULOCYTE_MACROPHAGE_COLONY_STIMULATING_FACTOR_PRODUCTION		16	-0.54701555	-1.5761393	0.028673835	0.047657907	1	4737	tags=63%, list=25%, signal=83%
GOBP_MYOBLAST_PROLIFERATION	GOBP_MYOBLAST_PROLIFERATION		26	-0.49226236	-1.5756152	0.013133208	0.047795918	1	3818	tags=50%, list=20%, signal=62%
GOBP_RETROGRADE_VESICLE_MEDIATED_TRANSPORT_GOLGI_TO_ENDOPLASMIC_RETICULUM	GOBP_RETROGRADE_VESICLE_MEDIATED_TRANSPORT_GOLGI_TO_ENDOPLASMIC_RETICULUM		44	-0.44007933	-1.5753171	0.012323944	0.0478326	1	6592	tags=61%, list=34%, signal=93%
GOBP_POSITIVE_REGULATION_OF_REGULATED_SECRETORY_PATHWAY	GOBP_POSITIVE_REGULATION_OF_REGULATED_SECRETORY_PATHWAY		61	-0.41260317	-1.5748591	0.009009009	0.047953207	1	3408	tags=36%, list=18%, signal=44%
GOBP_REGULATION_OF_WOUND_HEALING	GOBP_REGULATION_OF_WOUND_HEALING		123	-0.36436465	-1.5738891	0.005	0.048303526	1	4317	tags=40%, list=22%, signal=51%
GOBP_GLUCOSAMINE_CONTAINING_COMPOUND_METABOLIC_PROCESS	GOBP_GLUCOSAMINE_CONTAINING_COMPOUND_METABOLIC_PROCESS		27	-0.48616293	-1.5730463	0.018083183	0.048547607	1	3498	tags=41%, list=18%, signal=50%
GOBP_PROTON_MOTIVE_FORCE_DRIVEN_ATP_SYNTHESIS	GOBP_PROTON_MOTIVE_FORCE_DRIVEN_ATP_SYNTHESIS		58	-0.41204244	-1.5730202	0.012891345	0.04849804	1	7469	tags=59%, list=39%, signal=95%
GOBP_REGULATION_OF_ANTIGEN_PROCESSING_AND_PRESENTATION	GOBP_REGULATION_OF_ANTIGEN_PROCESSING_AND_PRESENTATION		22	-0.5030809	-1.5727488	0.0251938	0.04855179	1	5094	tags=68%, list=26%, signal=93%
GOBP_REGULATION_OF_T_CELL_APOPTOTIC_PROCESS	GOBP_REGULATION_OF_T_CELL_APOPTOTIC_PROCESS		49	-0.4314774	-1.5718184	0.009057971	0.04884264	1	3635	tags=43%, list=19%, signal=53%
GOBP_HYPEROSMOTIC_RESPONSE	GOBP_HYPEROSMOTIC_RESPONSE		20	-0.5271565	-1.5715048	0.013035382	0.04888531	1	4661	tags=45%, list=24%, signal=59%
GOBP_POSITIVE_REGULATION_OF_TYPE_2_IMMUNE_RESPONSE	GOBP_POSITIVE_REGULATION_OF_TYPE_2_IMMUNE_RESPONSE		18	-0.5393018	-1.5709761	0.022018349	0.049031954	1	2337	tags=56%, list=12%, signal=63%
GOBP_CARTILAGE_DEVELOPMENT	GOBP_CARTILAGE_DEVELOPMENT		218	-0.33614126	-1.5704315	0	0.04918278	1	2580	tags=23%, list=13%, signal=27%
GOBP_POSITIVE_REGULATION_OF_AUTOPHAGY	GOBP_POSITIVE_REGULATION_OF_AUTOPHAGY		157	-0.3491241	-1.5690887	0	0.049709488	1	5094	tags=41%, list=26%, signal=56%
GOBP_ACTIVATION_OF_CYSTEINE_TYPE_ENDOPEPTIDASE_ACTIVITY_INVOLVED_IN_APOPTOTIC_PROCESS	GOBP_ACTIVATION_OF_CYSTEINE_TYPE_ENDOPEPTIDASE_ACTIVITY_INVOLVED_IN_APOPTOTIC_PROCESS		78	-0.39599377	-1.5682311	0.010344828	0.049991112	1	2406	tags=28%, list=12%, signal=32%
GOBP_SHORT_TERM_MEMORY	GOBP_SHORT_TERM_MEMORY		18	-0.54184955	-1.568224	0.039697543	0.0499328	1	3782	tags=44%, list=20%, signal=55%
GOBP_POSITIVE_REGULATION_OF_LYMPHOCYTE_CHEMOTAXIS	GOBP_POSITIVE_REGULATION_OF_LYMPHOCYTE_CHEMOTAXIS		18	-0.5359629	-1.567361	0.03125	0.050189827	1	2497	tags=44%, list=13%, signal=51%
GOBP_CALCIUM_ION_HOMEOSTASIS	GOBP_CALCIUM_ION_HOMEOSTASIS		336	-0.3196706	-1.5663567	0	0.050508715	1	3978	tags=33%, list=21%, signal=41%
GOBP_MAINTENANCE_OF_LOCATION	GOBP_MAINTENANCE_OF_LOCATION		354	-0.3167192	-1.5660541	0	0.050582495	1	3978	tags=34%, list=21%, signal=42%
GOBP_KILLING_BY_HOST_OF_SYMBIONT_CELLS	GOBP_KILLING_BY_HOST_OF_SYMBIONT_CELLS		22	-0.50328106	-1.5645976	0.02434457	0.05110105	1	3282	tags=41%, list=17%, signal=49%
GOBP_BONE_DEVELOPMENT	GOBP_BONE_DEVELOPMENT		232	-0.33252564	-1.5639789	0	0.051302318	1	2724	tags=25%, list=14%, signal=28%
GOBP_RESPONSE_TO_ACID_CHEMICAL	GOBP_RESPONSE_TO_ACID_CHEMICAL		107	-0.36738163	-1.563688	0.003338898	0.051353026	1	5736	tags=47%, list=30%, signal=66%
GOBP_NEGATIVE_REGULATION_OF_LEUKOCYTE_APOPTOTIC_PROCESS	GOBP_NEGATIVE_REGULATION_OF_LEUKOCYTE_APOPTOTIC_PROCESS		70	-0.39728814	-1.5627059	0.001769912	0.051663026	1	3809	tags=39%, list=20%, signal=48%
GOBP_MUSCLE_ORGAN_MORPHOGENESIS	GOBP_MUSCLE_ORGAN_MORPHOGENESIS		93	-0.37473363	-1.562503	0.005235602	0.05169966	1	3859	tags=35%, list=20%, signal=44%
GOBP_NEGATIVE_REGULATION_OF_CELL_MATRIX_ADHESION	GOBP_NEGATIVE_REGULATION_OF_CELL_MATRIX_ADHESION		37	-0.44471565	-1.5623124	0.017013233	0.05170998	1	5304	tags=51%, list=28%, signal=71%
GOBP_PROTEIN_EXIT_FROM_ENDOPLASMIC_RETICULUM	GOBP_PROTEIN_EXIT_FROM_ENDOPLASMIC_RETICULUM		42	-0.43101823	-1.5621623	0.01724138	0.051699784	1	4629	tags=43%, list=24%, signal=56%
GOBP_POLYSACCHARIDE_BIOSYNTHETIC_PROCESS	GOBP_POLYSACCHARIDE_BIOSYNTHETIC_PROCESS		66	-0.39568165	-1.5617605	0.007092198	0.05180638	1	5581	tags=41%, list=29%, signal=57%
GOBP_REGULATION_OF_ACTOMYOSIN_STRUCTURE_ORGANIZATION	GOBP_REGULATION_OF_ACTOMYOSIN_STRUCTURE_ORGANIZATION		113	-0.3669353	-1.5604897	0	0.05228671	1	4057	tags=41%, list=21%, signal=51%
GOBP_REGULATION_OF_PLASMA_MEMBRANE_ORGANIZATION	GOBP_REGULATION_OF_PLASMA_MEMBRANE_ORGANIZATION		18	-0.53064215	-1.5603976	0.036231883	0.052273165	1	5267	tags=56%, list=27%, signal=76%
GOBP_MYOTUBE_CELL_DEVELOPMENT	GOBP_MYOTUBE_CELL_DEVELOPMENT		47	-0.42499915	-1.5598332	0.017667845	0.052444335	1	5897	tags=62%, list=31%, signal=89%
GOBP_PROTEIN_TARGETING_TO_VACUOLE	GOBP_PROTEIN_TARGETING_TO_VACUOLE		46	-0.42816353	-1.5596704	0.005395684	0.052450825	1	4767	tags=41%, list=25%, signal=55%
GOBP_COLLAGEN_BIOSYNTHETIC_PROCESS	GOBP_COLLAGEN_BIOSYNTHETIC_PROCESS		65	-0.4024808	-1.5587077	0.005338078	0.052805707	1	3616	tags=42%, list=19%, signal=51%
GOBP_CELLULAR_RESPONSE_TO_OSMOTIC_STRESS	GOBP_CELLULAR_RESPONSE_TO_OSMOTIC_STRESS		53	-0.41187176	-1.5581752	0.009884679	0.05299151	1	4889	tags=42%, list=25%, signal=55%
GOBP_POSITIVE_REGULATION_OF_EXTRACELLULAR_MATRIX_ORGANIZATION	GOBP_POSITIVE_REGULATION_OF_EXTRACELLULAR_MATRIX_ORGANIZATION		30	-0.47681952	-1.5580181	0.025547445	0.052985813	1	2070	tags=30%, list=11%, signal=34%
GOBP_NATURAL_KILLER_CELL_DIFFERENTIATION	GOBP_NATURAL_KILLER_CELL_DIFFERENTIATION		34	-0.4566734	-1.5576849	0.025270758	0.053081095	1	3710	tags=41%, list=19%, signal=51%
GOBP_MEMBRANE_DEPOLARIZATION_DURING_CARDIAC_MUSCLE_CELL_ACTION_POTENTIAL	GOBP_MEMBRANE_DEPOLARIZATION_DURING_CARDIAC_MUSCLE_CELL_ACTION_POTENTIAL		17	-0.54980063	-1.5570678	0.021072797	0.05329018	1	5927	tags=65%, list=31%, signal=93%
GOBP_GANGLIOSIDE_BIOSYNTHETIC_PROCESS	GOBP_GANGLIOSIDE_BIOSYNTHETIC_PROCESS		17	-0.54474455	-1.5569209	0.025830258	0.053263962	1	4357	tags=59%, list=23%, signal=76%
GOBP_REGULATION_OF_T_CELL_CHEMOTAXIS	GOBP_REGULATION_OF_T_CELL_CHEMOTAXIS		16	-0.54136026	-1.5567846	0.03041825	0.053249307	1	3889	tags=63%, list=20%, signal=78%
GOBP_REACTIVE_OXYGEN_SPECIES_METABOLIC_PROCESS	GOBP_REACTIVE_OXYGEN_SPECIES_METABOLIC_PROCESS		240	-0.32545987	-1.5549892	0	0.053943317	1	3190	tags=29%, list=17%, signal=34%
GOBP_ACTIN_FILAMENT_SEVERING	GOBP_ACTIN_FILAMENT_SEVERING		17	-0.53611255	-1.5540365	0.034545455	0.054276936	1	3720	tags=59%, list=19%, signal=73%
GOBP_POSITIVE_REGULATION_OF_CALCIUM_ION_IMPORT_ACROSS_PLASMA_MEMBRANE	GOBP_POSITIVE_REGULATION_OF_CALCIUM_ION_IMPORT_ACROSS_PLASMA_MEMBRANE		15	-0.55784416	-1.5534478	0.042357273	0.054438747	1	5432	tags=60%, list=28%, signal=83%
GOBP_REGULATION_OF_RYANODINE_SENSITIVE_CALCIUM_RELEASE_CHANNEL_ACTIVITY	GOBP_REGULATION_OF_RYANODINE_SENSITIVE_CALCIUM_RELEASE_CHANNEL_ACTIVITY		20	-0.52862656	-1.5532354	0.03076923	0.05446712	1	5914	tags=75%, list=31%, signal=108%
GOBP_REGULATION_OF_PROTEIN_CONTAINING_COMPLEX_ASSEMBLY	GOBP_REGULATION_OF_PROTEIN_CONTAINING_COMPLEX_ASSEMBLY		424	-0.31320253	-1.5531605	0	0.054432232	1	5304	tags=41%, list=28%, signal=56%
GOBP_MANNOSYLATION	GOBP_MANNOSYLATION		22	-0.5092398	-1.5527682	0.034234233	0.054544695	1	3613	tags=36%, list=19%, signal=45%
GOBP_REGULATION_OF_DNA_BINDING_TRANSCRIPTION_FACTOR_ACTIVITY	GOBP_REGULATION_OF_DNA_BINDING_TRANSCRIPTION_FACTOR_ACTIVITY		428	-0.3101647	-1.552662	0	0.054508526	1	3903	tags=31%, list=20%, signal=38%
GOBP_POSITIVE_REGULATION_OF_ENDOTHELIAL_CELL_CHEMOTAXIS	GOBP_POSITIVE_REGULATION_OF_ENDOTHELIAL_CELL_CHEMOTAXIS		17	-0.54616725	-1.5526191	0.04144144	0.05445812	1	1220	tags=29%, list=6%, signal=31%
GOBP_NEGATIVE_REGULATION_OF_VIRAL_LIFE_CYCLE	GOBP_NEGATIVE_REGULATION_OF_VIRAL_LIFE_CYCLE		37	-0.449728	-1.5524164	0.03142329	0.054483186	1	4029	tags=46%, list=21%, signal=58%
GOBP_NEGATIVE_REGULATION_OF_T_CELL_PROLIFERATION	GOBP_NEGATIVE_REGULATION_OF_T_CELL_PROLIFERATION		78	-0.38531795	-1.5503608	0.007130125	0.055277288	1	3659	tags=44%, list=19%, signal=54%
GOBP_POSITIVE_REGULATION_OF_PROTEIN_SERINE_THREONINE_KINASE_ACTIVITY	GOBP_POSITIVE_REGULATION_OF_PROTEIN_SERINE_THREONINE_KINASE_ACTIVITY		197	-0.33392075	-1.5497034	0	0.055499393	1	4356	tags=38%, list=23%, signal=48%
GOBP_LIVER_MORPHOGENESIS	GOBP_LIVER_MORPHOGENESIS		35	-0.45538005	-1.5488044	0.02640845	0.055842943	1	4955	tags=60%, list=26%, signal=81%
GOBP_REGULATION_OF_PROTEIN_MATURATION	GOBP_REGULATION_OF_PROTEIN_MATURATION		70	-0.39184627	-1.548688	0.006920415	0.055822387	1	5339	tags=44%, list=28%, signal=61%
GOBP_T_HELPER_2_CELL_CYTOKINE_PRODUCTION	GOBP_T_HELPER_2_CELL_CYTOKINE_PRODUCTION		18	-0.5264151	-1.5479941	0.03564728	0.05606093	1	2719	tags=56%, list=14%, signal=65%
GOBP_NEGATIVE_REGULATION_OF_NITRIC_OXIDE_METABOLIC_PROCESS	GOBP_NEGATIVE_REGULATION_OF_NITRIC_OXIDE_METABOLIC_PROCESS		19	-0.5292356	-1.5462523	0.025974026	0.056797046	1	2191	tags=42%, list=11%, signal=47%
GOBP_RECEPTOR_MEDIATED_ENDOCYTOSIS	GOBP_RECEPTOR_MEDIATED_ENDOCYTOSIS		266	-0.32388416	-1.5458219	0	0.05693059	1	4983	tags=43%, list=26%, signal=57%
GOBP_BEHAVIORAL_RESPONSE_TO_PAIN	GOBP_BEHAVIORAL_RESPONSE_TO_PAIN		31	-0.4649167	-1.5457726	0.017307693	0.05688198	1	4317	tags=45%, list=22%, signal=58%
GOBP_IMMUNE_SYSTEM_DEVELOPMENT	GOBP_IMMUNE_SYSTEM_DEVELOPMENT		242	-0.32654512	-1.5453409	0.001540832	0.057015505	1	3729	tags=30%, list=19%, signal=36%
GOBP_STRIATED_MUSCLE_ADAPTATION	GOBP_STRIATED_MUSCLE_ADAPTATION		53	-0.41364685	-1.5453172	0.005415163	0.056957137	1	6135	tags=60%, list=32%, signal=88%
GOBP_RELEASE_OF_SEQUESTERED_CALCIUM_ION_INTO_CYTOSOL_BY_ENDOPLASMIC_RETICULUM	GOBP_RELEASE_OF_SEQUESTERED_CALCIUM_ION_INTO_CYTOSOL_BY_ENDOPLASMIC_RETICULUM		27	-0.4879456	-1.5439024	0.012915129	0.057575993	1	5281	tags=63%, list=27%, signal=87%
GOBP_POSITIVE_REGULATION_OF_CARTILAGE_DEVELOPMENT	GOBP_POSITIVE_REGULATION_OF_CARTILAGE_DEVELOPMENT		32	-0.46528077	-1.5438441	0.02586207	0.057529673	1	3517	tags=31%, list=18%, signal=38%
GOBP_RESPONSE_TO_INTERFERON_ALPHA	GOBP_RESPONSE_TO_INTERFERON_ALPHA		31	-0.46957278	-1.5436311	0.030131826	0.057557687	1	4069	tags=52%, list=21%, signal=65%
GOBP_CYTOKINE_PRODUCTION_INVOLVED_IN_INFLAMMATORY_RESPONSE	GOBP_CYTOKINE_PRODUCTION_INVOLVED_IN_INFLAMMATORY_RESPONSE		66	-0.39148843	-1.5436249	0.006791172	0.05749197	1	4363	tags=48%, list=23%, signal=62%
GOBP_RESPONSE_TO_HEPATOCYTE_GROWTH_FACTOR	GOBP_RESPONSE_TO_HEPATOCYTE_GROWTH_FACTOR		17	-0.53296477	-1.5425814	0.03364486	0.057877902	1	3227	tags=47%, list=17%, signal=56%
GOBP_REGULATION_OF_POLYSACCHARIDE_METABOLIC_PROCESS	GOBP_REGULATION_OF_POLYSACCHARIDE_METABOLIC_PROCESS		47	-0.42710015	-1.5423903	0.025044722	0.057882916	1	4114	tags=36%, list=21%, signal=46%
GOBP_NEGATIVE_REGULATION_OF_SODIUM_ION_TRANSPORT	GOBP_NEGATIVE_REGULATION_OF_SODIUM_ION_TRANSPORT		20	-0.5098074	-1.5410298	0.031135531	0.058429547	1	5305	tags=50%, list=28%, signal=69%
GOBP_RAB_PROTEIN_SIGNAL_TRANSDUCTION	GOBP_RAB_PROTEIN_SIGNAL_TRANSDUCTION		19	-0.5226779	-1.5400394	0.031657357	0.058797352	1	4579	tags=58%, list=24%, signal=76%
GOBP_REGULATION_OF_CELLULAR_RESPONSE_TO_GROWTH_FACTOR_STIMULUS	GOBP_REGULATION_OF_CELLULAR_RESPONSE_TO_GROWTH_FACTOR_STIMULUS		316	-0.31621882	-1.5391617	0	0.05908048	1	3083	tags=25%, list=16%, signal=29%
GOBP_PEPTIDYL_PROLINE_MODIFICATION	GOBP_PEPTIDYL_PROLINE_MODIFICATION		39	-0.43752205	-1.5389097	0.02739726	0.05911616	1	3199	tags=31%, list=17%, signal=37%
GOBP_AMINOGLYCAN_CATABOLIC_PROCESS	GOBP_AMINOGLYCAN_CATABOLIC_PROCESS		40	-0.43336633	-1.5383432	0.017301038	0.059322126	1	3659	tags=40%, list=19%, signal=49%
GOBP_CELLULAR_RESPONSE_TO_DSRNA	GOBP_CELLULAR_RESPONSE_TO_DSRNA		19	-0.52936333	-1.5380265	0.04570384	0.059369657	1	5567	tags=63%, list=29%, signal=89%
GOBP_NEGATIVE_REGULATION_OF_RESPONSE_TO_EXTERNAL_STIMULUS	GOBP_NEGATIVE_REGULATION_OF_RESPONSE_TO_EXTERNAL_STIMULUS		456	-0.30673456	-1.5376999	0	0.059466816	1	4350	tags=34%, list=23%, signal=43%
GOBP_RESPONSE_TO_FLUID_SHEAR_STRESS	GOBP_RESPONSE_TO_FLUID_SHEAR_STRESS		24	-0.49244773	-1.5366707	0.022813689	0.05989917	1	4326	tags=58%, list=22%, signal=75%
GOBP_SIGNAL_TRANSDUCTION_IN_ABSENCE_OF_LIGAND	GOBP_SIGNAL_TRANSDUCTION_IN_ABSENCE_OF_LIGAND		76	-0.37901005	-1.5365372	0.01584507	0.05989229	1	3782	tags=37%, list=20%, signal=46%
GOBP_TRANSFORMING_GROWTH_FACTOR_BETA_RECEPTOR_SIGNALING_PATHWAY	GOBP_TRANSFORMING_GROWTH_FACTOR_BETA_RECEPTOR_SIGNALING_PATHWAY		202	-0.33218452	-1.5357159	0	0.06017484	1	4499	tags=34%, list=23%, signal=44%
GOBP_NEGATIVE_REGULATION_OF_T_CELL_RECEPTOR_SIGNALING_PATHWAY	GOBP_NEGATIVE_REGULATION_OF_T_CELL_RECEPTOR_SIGNALING_PATHWAY		24	-0.48403898	-1.5345612	0.025688073	0.06072628	1	2249	tags=38%, list=12%, signal=42%
GOBP_CARDIAC_MUSCLE_CONTRACTION	GOBP_CARDIAC_MUSCLE_CONTRACTION		131	-0.35213944	-1.5342267	0.004958678	0.06080776	1	5530	tags=50%, list=29%, signal=69%
GOBP_PYRIDINE_CONTAINING_COMPOUND_BIOSYNTHETIC_PROCESS	GOBP_PYRIDINE_CONTAINING_COMPOUND_BIOSYNTHETIC_PROCESS		23	-0.48788255	-1.534198	0.03797468	0.060743343	1	3509	tags=43%, list=18%, signal=53%
GOBP_CORONARY_VASCULATURE_MORPHOGENESIS	GOBP_CORONARY_VASCULATURE_MORPHOGENESIS		32	-0.45540768	-1.533431	0.035984848	0.06104732	1	4279	tags=41%, list=22%, signal=52%
GOBP_PRESYNAPTIC_ENDOCYTOSIS	GOBP_PRESYNAPTIC_ENDOCYTOSIS		79	-0.38292554	-1.5326931	0.006825938	0.06133219	1	3624	tags=37%, list=19%, signal=45%
GOBP_VACUOLAR_ACIDIFICATION	GOBP_VACUOLAR_ACIDIFICATION		25	-0.4849642	-1.5323418	0.027675277	0.0614225	1	3093	tags=48%, list=16%, signal=57%
GOBP_ANIMAL_ORGAN_REGENERATION	GOBP_ANIMAL_ORGAN_REGENERATION		29	-0.47035217	-1.5320985	0.02097902	0.061464444	1	3854	tags=45%, list=20%, signal=56%
GOBP_RESPIRATORY_CHAIN_COMPLEX_IV_ASSEMBLY	GOBP_RESPIRATORY_CHAIN_COMPLEX_IV_ASSEMBLY		24	-0.48430163	-1.5318743	0.03629764	0.061481826	1	6353	tags=63%, list=33%, signal=93%
GOBP_ENDOTHELIAL_CELL_APOPTOTIC_PROCESS	GOBP_ENDOTHELIAL_CELL_APOPTOTIC_PROCESS		61	-0.39427894	-1.5318255	0.010526316	0.061425485	1	4996	tags=52%, list=26%, signal=71%
GOBP_INTRACELLULAR_RECEPTOR_SIGNALING_PATHWAY	GOBP_INTRACELLULAR_RECEPTOR_SIGNALING_PATHWAY		313	-0.31244084	-1.5317653	0.001545595	0.06138008	1	3421	tags=27%, list=18%, signal=33%
GOBP_NEGATIVE_REGULATION_OF_BONE_MINERALIZATION	GOBP_NEGATIVE_REGULATION_OF_BONE_MINERALIZATION		17	-0.52836794	-1.5314783	0.038391225	0.061462697	1	2179	tags=41%, list=11%, signal=46%
GOBP_SYNAPTIC_TRANSMISSION_CHOLINERGIC	GOBP_SYNAPTIC_TRANSMISSION_CHOLINERGIC		31	-0.46020898	-1.5305355	0.02443281	0.06184694	1	4085	tags=39%, list=21%, signal=49%
GOBP_NEGATIVE_REGULATION_OF_BIOMINERAL_TISSUE_DEVELOPMENT	GOBP_NEGATIVE_REGULATION_OF_BIOMINERAL_TISSUE_DEVELOPMENT		24	-0.4846015	-1.5295274	0.027777778	0.062262632	1	3182	tags=46%, list=17%, signal=55%
GOBP_PROTEIN_LOCALIZATION_TO_VACUOLE	GOBP_PROTEIN_LOCALIZATION_TO_VACUOLE		78	-0.37534124	-1.5293126	0.010398613	0.062295094	1	5029	tags=40%, list=26%, signal=54%
GOBP_LYTIC_VACUOLE_ORGANIZATION	GOBP_LYTIC_VACUOLE_ORGANIZATION		97	-0.36567065	-1.5279379	0.003355705	0.062914304	1	4993	tags=42%, list=26%, signal=57%
GOBP_NEGATIVE_REGULATION_OF_PEPTIDASE_ACTIVITY	GOBP_NEGATIVE_REGULATION_OF_PEPTIDASE_ACTIVITY		239	-0.31842718	-1.5271964	0.001655629	0.06319219	1	4592	tags=36%, list=24%, signal=47%
GOBP_ATRIAL_CARDIAC_MUSCLE_TISSUE_DEVELOPMENT	GOBP_ATRIAL_CARDIAC_MUSCLE_TISSUE_DEVELOPMENT		21	-0.49868008	-1.5254622	0.03119266	0.06396568	1	4188	tags=38%, list=22%, signal=49%
GOBP_MITOCHONDRIAL_GENOME_MAINTENANCE	GOBP_MITOCHONDRIAL_GENOME_MAINTENANCE		36	-0.43839383	-1.5253072	0.023931624	0.063963756	1	5061	tags=50%, list=26%, signal=68%
GOBP_NEGATIVE_REGULATION_OF_LEUKOCYTE_CHEMOTAXIS	GOBP_NEGATIVE_REGULATION_OF_LEUKOCYTE_CHEMOTAXIS		17	-0.5346161	-1.5252479	0.030520646	0.06391328	1	4848	tags=59%, list=25%, signal=79%
GOBP_LYMPH_VESSEL_DEVELOPMENT	GOBP_LYMPH_VESSEL_DEVELOPMENT		32	-0.45656264	-1.5222679	0.04	0.065310106	1	4859	tags=53%, list=25%, signal=71%
GOBP_TOLL_LIKE_RECEPTOR_4_SIGNALING_PATHWAY	GOBP_TOLL_LIKE_RECEPTOR_4_SIGNALING_PATHWAY		57	-0.40517485	-1.5220861	0.013913044	0.0653505	1	3466	tags=39%, list=18%, signal=47%
GOBP_FAT_CELL_PROLIFERATION	GOBP_FAT_CELL_PROLIFERATION		15	-0.54126745	-1.5217348	0.048648648	0.06541935	1	2445	tags=40%, list=13%, signal=46%
GOBP_REGULATION_OF_SMALL_GTPASE_MEDIATED_SIGNAL_TRANSDUCTION	GOBP_REGULATION_OF_SMALL_GTPASE_MEDIATED_SIGNAL_TRANSDUCTION		228	-0.3217101	-1.5216169	0.001584786	0.06540875	1	3335	tags=30%, list=17%, signal=36%
GOBP_TISSUE_HOMEOSTASIS	GOBP_TISSUE_HOMEOSTASIS		268	-0.31702182	-1.5215284	0	0.065380804	1	3804	tags=31%, list=20%, signal=38%
GOBP_AMEBOIDAL_TYPE_CELL_MIGRATION	GOBP_AMEBOIDAL_TYPE_CELL_MIGRATION		461	-0.3002988	-1.5211098	0	0.06553427	1	5010	tags=40%, list=26%, signal=53%
GOBP_NEGATIVE_REGULATION_OF_RECEPTOR_SIGNALING_PATHWAY_VIA_STAT	GOBP_NEGATIVE_REGULATION_OF_RECEPTOR_SIGNALING_PATHWAY_VIA_STAT		30	-0.4577364	-1.5206062	0.029850746	0.06570929	1	3635	tags=37%, list=19%, signal=45%
GOBP_HEPATOCYTE_APOPTOTIC_PROCESS	GOBP_HEPATOCYTE_APOPTOTIC_PROCESS		24	-0.48834968	-1.5197194	0.02003643	0.06602309	1	5406	tags=50%, list=28%, signal=69%
GOBP_VESICLE_BUDDING_FROM_MEMBRANE	GOBP_VESICLE_BUDDING_FROM_MEMBRANE		76	-0.37744328	-1.5193647	0.019933555	0.06612432	1	6056	tags=46%, list=31%, signal=67%
GOBP_REGULATION_OF_MEMBRANE_PROTEIN_ECTODOMAIN_PROTEOLYSIS	GOBP_REGULATION_OF_MEMBRANE_PROTEIN_ECTODOMAIN_PROTEOLYSIS		23	-0.48691967	-1.5184506	0.042801555	0.06650783	1	3304	tags=48%, list=17%, signal=58%
GOBP_POSITIVE_REGULATION_OF_MEMBRANE_INVAGINATION	GOBP_POSITIVE_REGULATION_OF_MEMBRANE_INVAGINATION		17	-0.517472	-1.5184001	0.042031523	0.06645349	1	3312	tags=53%, list=17%, signal=64%
GOBP_REGULATION_OF_MYOBLAST_PROLIFERATION	GOBP_REGULATION_OF_MYOBLAST_PROLIFERATION		21	-0.49783176	-1.5177495	0.037837837	0.06670295	1	3818	tags=52%, list=20%, signal=65%
GOBP_PROGRAMMED_NECROTIC_CELL_DEATH	GOBP_PROGRAMMED_NECROTIC_CELL_DEATH		50	-0.4090157	-1.5169346	0.007168459	0.066999346	1	3681	tags=36%, list=19%, signal=44%
GOBP_RESPONSE_TO_YEAST	GOBP_RESPONSE_TO_YEAST		16	-0.53951603	-1.5167565	0.05871212	0.06704155	1	5240	tags=63%, list=27%, signal=86%
GOBP_REGULATION_OF_TOLL_LIKE_RECEPTOR_4_SIGNALING_PATHWAY	GOBP_REGULATION_OF_TOLL_LIKE_RECEPTOR_4_SIGNALING_PATHWAY		26	-0.47744316	-1.5160632	0.019157087	0.06731085	1	5301	tags=65%, list=28%, signal=90%
GOBP_POSITIVE_REGULATION_OF_OSTEOBLAST_PROLIFERATION	GOBP_POSITIVE_REGULATION_OF_OSTEOBLAST_PROLIFERATION		15	-0.54546154	-1.5154829	0.042435423	0.06752497	1	3749	tags=53%, list=19%, signal=66%
GOBP_POSITIVE_REGULATION_OF_CYTOKINE_PRODUCTION_INVOLVED_IN_INFLAMMATORY_RESPONSE	GOBP_POSITIVE_REGULATION_OF_CYTOKINE_PRODUCTION_INVOLVED_IN_INFLAMMATORY_RESPONSE		29	-0.46116266	-1.5144051	0.032258064	0.0680144	1	5347	tags=72%, list=28%, signal=100%
GOBP_CARDIAC_MUSCLE_CELL_DIFFERENTIATION	GOBP_CARDIAC_MUSCLE_CELL_DIFFERENTIATION		156	-0.33353573	-1.5136122	0.001572327	0.06833042	1	3932	tags=32%, list=20%, signal=40%
GOBP_IMMUNOLOGICAL_SYNAPSE_FORMATION	GOBP_IMMUNOLOGICAL_SYNAPSE_FORMATION		17	-0.5181466	-1.5133761	0.061068702	0.06837126	1	3554	tags=53%, list=18%, signal=65%
GOBP_PROTEIN_LOCALIZATION_TO_LYSOSOME	GOBP_PROTEIN_LOCALIZATION_TO_LYSOSOME		54	-0.40528595	-1.5131543	0.019264448	0.06839722	1	5485	tags=44%, list=28%, signal=62%
GOBP_REGULATION_OF_RESPIRATORY_BURST	GOBP_REGULATION_OF_RESPIRATORY_BURST		16	-0.5420467	-1.5128989	0.055456173	0.06844298	1	4107	tags=63%, list=21%, signal=79%
GOBP_LYMPH_VESSEL_MORPHOGENESIS	GOBP_LYMPH_VESSEL_MORPHOGENESIS		24	-0.48948	-1.5118097	0.0403071	0.06893499	1	4773	tags=58%, list=25%, signal=77%
GOBP_REGULATION_OF_BIOLOGICAL_PROCESS_INVOLVED_IN_SYMBIOTIC_INTERACTION	GOBP_REGULATION_OF_BIOLOGICAL_PROCESS_INVOLVED_IN_SYMBIOTIC_INTERACTION		66	-0.3933283	-1.5115051	0.007054674	0.069014	1	4029	tags=42%, list=21%, signal=53%
GOBP_NEGATIVE_REGULATION_OF_VIRAL_INDUCED_CYTOPLASMIC_PATTERN_RECOGNITION_RECEPTOR_SIGNALING_PATHWAY	GOBP_NEGATIVE_REGULATION_OF_VIRAL_INDUCED_CYTOPLASMIC_PATTERN_RECOGNITION_RECEPTOR_SIGNALING_PATHWAY		37	-0.4461059	-1.5114815	0.027079303	0.068949915	1	3311	tags=41%, list=17%, signal=49%
GOBP_CELLULAR_RESPONSE_TO_CHEMICAL_STRESS	GOBP_CELLULAR_RESPONSE_TO_CHEMICAL_STRESS		295	-0.309304	-1.5112487	0	0.06900256	1	4892	tags=36%, list=25%, signal=47%
GOBP_PURINERGIC_NUCLEOTIDE_RECEPTOR_SIGNALING_PATHWAY	GOBP_PURINERGIC_NUCLEOTIDE_RECEPTOR_SIGNALING_PATHWAY		15	-0.53998315	-1.5101593	0.049242426	0.06944708	1	2483	tags=53%, list=13%, signal=61%
GOBP_ARF_PROTEIN_SIGNAL_TRANSDUCTION	GOBP_ARF_PROTEIN_SIGNAL_TRANSDUCTION		20	-0.49985906	-1.509642	0.03710575	0.06965155	1	6700	tags=55%, list=35%, signal=84%
GOBP_REGULATION_OF_PH	GOBP_REGULATION_OF_PH		104	-0.35722694	-1.5091033	0.012965964	0.069886066	1	3323	tags=32%, list=17%, signal=38%
GOBP_POSITIVE_REGULATION_OF_MONOATOMIC_ION_TRANSMEMBRANE_TRANSPORT	GOBP_POSITIVE_REGULATION_OF_MONOATOMIC_ION_TRANSMEMBRANE_TRANSPORT		199	-0.32685432	-1.508244	0	0.07025576	1	5590	tags=44%, list=29%, signal=62%
GOBP_URETER_DEVELOPMENT	GOBP_URETER_DEVELOPMENT		20	-0.4969525	-1.5077718	0.038817007	0.070437096	1	2438	tags=45%, list=13%, signal=51%
GOBP_REGULATION_OF_OSSIFICATION	GOBP_REGULATION_OF_OSSIFICATION		140	-0.3420158	-1.506863	0.006993007	0.07083373	1	2562	tags=26%, list=13%, signal=29%
GOBP_POSITIVE_REGULATION_OF_CYTOSKELETON_ORGANIZATION	GOBP_POSITIVE_REGULATION_OF_CYTOSKELETON_ORGANIZATION		190	-0.32535523	-1.5065095	0.001675042	0.07093586	1	4446	tags=38%, list=23%, signal=49%
GOBP_POSITIVE_REGULATION_OF_TRANSMEMBRANE_TRANSPORT	GOBP_POSITIVE_REGULATION_OF_TRANSMEMBRANE_TRANSPORT		266	-0.31213596	-1.5064558	0.001552795	0.070883125	1	5735	tags=45%, list=30%, signal=63%
GOBP_POSITIVE_REGULATION_OF_T_HELPER_CELL_DIFFERENTIATION	GOBP_POSITIVE_REGULATION_OF_T_HELPER_CELL_DIFFERENTIATION		20	-0.50596386	-1.505756	0.040515654	0.07119766	1	1499	tags=40%, list=8%, signal=43%
GOBP_ASSOCIATIVE_LEARNING	GOBP_ASSOCIATIVE_LEARNING		122	-0.34317955	-1.5051725	0.008445946	0.07144055	1	4318	tags=30%, list=22%, signal=39%
GOBP_VITAMIN_D_METABOLIC_PROCESS	GOBP_VITAMIN_D_METABOLIC_PROCESS		16	-0.5327337	-1.5051154	0.053435113	0.071384676	1	2600	tags=38%, list=13%, signal=43%
GOBP_CELLULAR_RESPONSE_TO_VASCULAR_ENDOTHELIAL_GROWTH_FACTOR_STIMULUS	GOBP_CELLULAR_RESPONSE_TO_VASCULAR_ENDOTHELIAL_GROWTH_FACTOR_STIMULUS		60	-0.3927917	-1.505062	0.020654045	0.0713266	1	2988	tags=33%, list=16%, signal=39%
GOBP_REGULATION_OF_ACTIN_FILAMENT_BASED_PROCESS	GOBP_REGULATION_OF_ACTIN_FILAMENT_BASED_PROCESS		391	-0.30332455	-1.5047435	0	0.07141336	1	4057	tags=35%, list=21%, signal=43%
GOBP_ACTIN_FILAMENT_BUNDLE_ORGANIZATION	GOBP_ACTIN_FILAMENT_BUNDLE_ORGANIZATION		178	-0.330982	-1.5037391	0	0.071885355	1	2829	tags=30%, list=15%, signal=35%
GOBP_ISOTYPE_SWITCHING_TO_IGG_ISOTYPES	GOBP_ISOTYPE_SWITCHING_TO_IGG_ISOTYPES		18	-0.5224562	-1.5035626	0.04942966	0.071906686	1	3484	tags=50%, list=18%, signal=61%
GOBP_ZYMOGEN_ACTIVATION	GOBP_ZYMOGEN_ACTIVATION		64	-0.38325498	-1.5026374	0.018998273	0.07233167	1	5126	tags=48%, list=27%, signal=66%
GOBP_BIOMINERAL_TISSUE_DEVELOPMENT	GOBP_BIOMINERAL_TISSUE_DEVELOPMENT		179	-0.32698184	-1.500892	0	0.07321079	1	3203	tags=31%, list=17%, signal=37%
GOBP_REGULATION_OF_EPITHELIAL_CELL_MIGRATION	GOBP_REGULATION_OF_EPITHELIAL_CELL_MIGRATION		243	-0.31487125	-1.5003053	0.003134796	0.07343749	1	4201	tags=36%, list=22%, signal=45%
GOBP_BONE_MATURATION	GOBP_BONE_MATURATION		29	-0.4610108	-1.4994416	0.033771105	0.07383469	1	1568	tags=31%, list=8%, signal=34%
GOBP_TRANSMEMBRANE_RECEPTOR_PROTEIN_SERINE_THREONINE_KINASE_SIGNALING_PATHWAY	GOBP_TRANSMEMBRANE_RECEPTOR_PROTEIN_SERINE_THREONINE_KINASE_SIGNALING_PATHWAY		373	-0.30492803	-1.4992393	0	0.073855214	1	3182	tags=25%, list=17%, signal=29%
GOBP_NEGATIVE_REGULATION_OF_COAGULATION	GOBP_NEGATIVE_REGULATION_OF_COAGULATION		46	-0.41208318	-1.499223	0.029929578	0.07378609	1	3473	tags=41%, list=18%, signal=50%
GOBP_POSITIVE_REGULATION_OF_CELL_SUBSTRATE_JUNCTION_ORGANIZATION	GOBP_POSITIVE_REGULATION_OF_CELL_SUBSTRATE_JUNCTION_ORGANIZATION		35	-0.4302264	-1.4980413	0.021505376	0.074377604	1	5267	tags=57%, list=27%, signal=78%
GOBP_TOLL_LIKE_RECEPTOR_3_SIGNALING_PATHWAY	GOBP_TOLL_LIKE_RECEPTOR_3_SIGNALING_PATHWAY		31	-0.45238608	-1.4978946	0.03811252	0.07438451	1	3421	tags=45%, list=18%, signal=55%
GOBP_PODOSOME_ASSEMBLY	GOBP_PODOSOME_ASSEMBLY		23	-0.4797377	-1.4977993	0.042424243	0.07436103	1	6094	tags=70%, list=32%, signal=102%
GOBP_REGULATION_OF_SPROUTING_ANGIOGENESIS	GOBP_REGULATION_OF_SPROUTING_ANGIOGENESIS		43	-0.4103712	-1.4962556	0.02166065	0.0751235	1	4317	tags=44%, list=22%, signal=57%
GOBP_REGULATION_OF_SKELETAL_MUSCLE_ADAPTATION	GOBP_REGULATION_OF_SKELETAL_MUSCLE_ADAPTATION		15	-0.54600894	-1.4961005	0.051948052	0.075142436	1	6135	tags=73%, list=32%, signal=107%
GOBP_OLIGOSACCHARIDE_METABOLIC_PROCESS	GOBP_OLIGOSACCHARIDE_METABOLIC_PROCESS		49	-0.41206172	-1.4951512	0.028520498	0.075606056	1	3254	tags=39%, list=17%, signal=47%
GOBP_POSITIVE_REGULATION_OF_TRANSCRIPTION_FROM_RNA_POLYMERASE_II_PROMOTER_IN_RESPONSE_TO_STRESS	GOBP_POSITIVE_REGULATION_OF_TRANSCRIPTION_FROM_RNA_POLYMERASE_II_PROMOTER_IN_RESPONSE_TO_STRESS		20	-0.50309	-1.494995	0.044573642	0.07561434	1	5283	tags=60%, list=27%, signal=83%
GOBP_AMYLOID_PRECURSOR_PROTEIN_METABOLIC_PROCESS	GOBP_AMYLOID_PRECURSOR_PROTEIN_METABOLIC_PROCESS		75	-0.37532184	-1.4949787	0.013114754	0.07553361	1	4005	tags=37%, list=21%, signal=47%
GOBP_POSITIVE_REGULATION_OF_CATION_CHANNEL_ACTIVITY	GOBP_POSITIVE_REGULATION_OF_CATION_CHANNEL_ACTIVITY		69	-0.37838694	-1.494726	0.017391304	0.07557706	1	5914	tags=51%, list=31%, signal=73%
GOBP_REGULATION_OF_HEPATOCYTE_PROLIFERATION	GOBP_REGULATION_OF_HEPATOCYTE_PROLIFERATION		24	-0.4792551	-1.4944354	0.039923955	0.07565127	1	3173	tags=50%, list=16%, signal=60%
GOBP_RESPONSE_TO_TEMPERATURE_STIMULUS	GOBP_RESPONSE_TO_TEMPERATURE_STIMULUS		159	-0.32994646	-1.4942832	0.008561644	0.075645395	1	3826	tags=33%, list=20%, signal=40%
GOBP_REGULATION_OF_ACTIVATED_T_CELL_PROLIFERATION	GOBP_REGULATION_OF_ACTIVATED_T_CELL_PROLIFERATION		43	-0.4180658	-1.4934877	0.021778584	0.076013274	1	3710	tags=42%, list=19%, signal=52%
GOBP_NEGATIVE_REGULATION_OF_MONOATOMIC_ION_TRANSPORT	GOBP_NEGATIVE_REGULATION_OF_MONOATOMIC_ION_TRANSPORT		153	-0.33487156	-1.4919627	0.006546645	0.07682051	1	5010	tags=37%, list=26%, signal=49%
GOBP_RHO_PROTEIN_SIGNAL_TRANSDUCTION	GOBP_RHO_PROTEIN_SIGNAL_TRANSDUCTION		136	-0.34074774	-1.4909352	0.006568145	0.07734818	1	2852	tags=32%, list=15%, signal=37%
GOBP_VASCULOGENESIS	GOBP_VASCULOGENESIS		98	-0.36072642	-1.490601	0.017944535	0.077450834	1	5103	tags=42%, list=26%, signal=57%
GOBP_REGULATION_OF_RELEASE_OF_CYTOCHROME_C_FROM_MITOCHONDRIA	GOBP_REGULATION_OF_RELEASE_OF_CYTOCHROME_C_FROM_MITOCHONDRIA		50	-0.3994621	-1.4903032	0.02058319	0.07754243	1	4789	tags=42%, list=25%, signal=56%
GOBP_REGULATION_OF_BONE_MINERALIZATION	GOBP_REGULATION_OF_BONE_MINERALIZATION		86	-0.36396748	-1.4902321	0.013605442	0.07750931	1	2562	tags=29%, list=13%, signal=33%
GOBP_AORTA_DEVELOPMENT	GOBP_AORTA_DEVELOPMENT		72	-0.37165076	-1.490123	0.015929203	0.07749526	1	2852	tags=32%, list=15%, signal=37%
GOBP_REGULATION_OF_ICOSANOID_SECRETION	GOBP_REGULATION_OF_ICOSANOID_SECRETION		25	-0.4577544	-1.4900292	0.043643262	0.077472314	1	4590	tags=40%, list=24%, signal=52%
GOBP_REGULATION_OF_BLOOD_PRESSURE	GOBP_REGULATION_OF_BLOOD_PRESSURE		210	-0.3181036	-1.4887545	0.00312989	0.07817601	1	3750	tags=31%, list=19%, signal=38%
GOBP_EXTRINSIC_APOPTOTIC_SIGNALING_PATHWAY_VIA_DEATH_DOMAIN_RECEPTORS	GOBP_EXTRINSIC_APOPTOTIC_SIGNALING_PATHWAY_VIA_DEATH_DOMAIN_RECEPTORS		82	-0.36714765	-1.48871	0.017064847	0.078113675	1	3559	tags=32%, list=18%, signal=39%
GOBP_NITRIC_OXIDE_SYNTHASE_BIOSYNTHETIC_PROCESS	GOBP_NITRIC_OXIDE_SYNTHASE_BIOSYNTHETIC_PROCESS		28	-0.45954907	-1.4883819	0.03460838	0.07824375	1	2600	tags=32%, list=13%, signal=37%
GOBP_HETEROTYPIC_CELL_CELL_ADHESION	GOBP_HETEROTYPIC_CELL_CELL_ADHESION		55	-0.3963943	-1.4883194	0.01814882	0.07819398	1	3000	tags=38%, list=16%, signal=45%
GOBP_POSITIVE_REGULATION_OF_NEURON_PROJECTION_DEVELOPMENT	GOBP_POSITIVE_REGULATION_OF_NEURON_PROJECTION_DEVELOPMENT		234	-0.31495678	-1.487155	0.003252032	0.07875982	1	3963	tags=31%, list=21%, signal=38%
GOBP_POSITIVE_REGULATION_OF_RECEPTOR_MEDIATED_ENDOCYTOSIS	GOBP_POSITIVE_REGULATION_OF_RECEPTOR_MEDIATED_ENDOCYTOSIS		64	-0.38102156	-1.486945	0.032367975	0.07879547	1	4677	tags=44%, list=24%, signal=58%
GOBP_REGULATION_OF_CHONDROCYTE_DIFFERENTIATION	GOBP_REGULATION_OF_CHONDROCYTE_DIFFERENTIATION		54	-0.39700744	-1.4866831	0.02398524	0.07887205	1	3517	tags=30%, list=18%, signal=36%
GOBP_VASOCONSTRICTION	GOBP_VASOCONSTRICTION		111	-0.347176	-1.4864161	0	0.0789399	1	3865	tags=33%, list=20%, signal=41%
GOBP_OSSIFICATION	GOBP_OSSIFICATION		408	-0.29772878	-1.48641	0	0.078854844	1	3211	tags=27%, list=17%, signal=32%
GOBP_NEGATIVE_REGULATION_OF_TOLL_LIKE_RECEPTOR_SIGNALING_PATHWAY	GOBP_NEGATIVE_REGULATION_OF_TOLL_LIKE_RECEPTOR_SIGNALING_PATHWAY		19	-0.50547475	-1.4859114	0.04511278	0.079065256	1	2034	tags=37%, list=11%, signal=41%
GOBP_INTERLEUKIN_4_PRODUCTION	GOBP_INTERLEUKIN_4_PRODUCTION		60	-0.38411087	-1.4858081	0.025597269	0.07903117	1	2180	tags=27%, list=11%, signal=30%
GOBP_ANIMAL_ORGAN_MATURATION	GOBP_ANIMAL_ORGAN_MATURATION		33	-0.44215208	-1.4856321	0.03429603	0.079019435	1	1568	tags=30%, list=8%, signal=33%
GOBP_RESPONSE_TO_PEPTIDE	GOBP_RESPONSE_TO_PEPTIDE		445	-0.2967199	-1.4854198	0	0.07904575	1	4272	tags=32%, list=22%, signal=41%
GOBP_NUCLEOTIDE_BINDING_OLIGOMERIZATION_DOMAIN_CONTAINING_2_SIGNALING_PATHWAY	GOBP_NUCLEOTIDE_BINDING_OLIGOMERIZATION_DOMAIN_CONTAINING_2_SIGNALING_PATHWAY		19	-0.5102445	-1.4850763	0.062962964	0.07918636	1	3000	tags=42%, list=16%, signal=50%
GOBP_REGULATION_OF_INOSITOL_PHOSPHATE_BIOSYNTHETIC_PROCESS	GOBP_REGULATION_OF_INOSITOL_PHOSPHATE_BIOSYNTHETIC_PROCESS		16	-0.5274082	-1.4850085	0.05719557	0.079128735	1	1873	tags=31%, list=10%, signal=35%
GOBP_SKELETAL_MUSCLE_CELL_PROLIFERATION	GOBP_SKELETAL_MUSCLE_CELL_PROLIFERATION		23	-0.47310364	-1.4844251	0.031481482	0.07939029	1	3849	tags=43%, list=20%, signal=54%
GOBP_CELLULAR_RESPONSE_TO_HEAT	GOBP_CELLULAR_RESPONSE_TO_HEAT		50	-0.40081316	-1.4842336	0.026041666	0.079401396	1	4324	tags=42%, list=22%, signal=54%
GOBP_CLATHRIN_COAT_ASSEMBLY	GOBP_CLATHRIN_COAT_ASSEMBLY		19	-0.50620633	-1.4834334	0.03809524	0.07977672	1	3216	tags=53%, list=17%, signal=63%
GOBP_NEGATIVE_REGULATION_OF_NON_CANONICAL_NF_KAPPAB_SIGNAL_TRANSDUCTION	GOBP_NEGATIVE_REGULATION_OF_NON_CANONICAL_NF_KAPPAB_SIGNAL_TRANSDUCTION		29	-0.45922402	-1.4830214	0.04570384	0.07993973	1	5134	tags=48%, list=27%, signal=66%
GOBP_REGULATION_OF_TRANSMEMBRANE_RECEPTOR_PROTEIN_SERINE_THREONINE_KINASE_SIGNALING_PATHWAY	GOBP_REGULATION_OF_TRANSMEMBRANE_RECEPTOR_PROTEIN_SERINE_THREONINE_KINASE_SIGNALING_PATHWAY		255	-0.31360105	-1.4827644	0	0.08000209	1	4535	tags=31%, list=24%, signal=40%
GOBP_NEGATIVE_REGULATION_OF_VASCULATURE_DEVELOPMENT	GOBP_NEGATIVE_REGULATION_OF_VASCULATURE_DEVELOPMENT		110	-0.34202793	-1.4821784	0.008319467	0.080249265	1	4317	tags=40%, list=22%, signal=51%
GOBP_NEGATIVE_REGULATION_OF_MONONUCLEAR_CELL_MIGRATION	GOBP_NEGATIVE_REGULATION_OF_MONONUCLEAR_CELL_MIGRATION		19	-0.49476162	-1.4808686	0.045889102	0.08094298	1	4048	tags=53%, list=21%, signal=67%
GOBP_REGULATION_OF_REACTIVE_OXYGEN_SPECIES_METABOLIC_PROCESS	GOBP_REGULATION_OF_REACTIVE_OXYGEN_SPECIES_METABOLIC_PROCESS		163	-0.32705426	-1.4805938	0	0.081025764	1	5042	tags=42%, list=26%, signal=57%
GOBP_PURINE_RIBONUCLEOTIDE_SALVAGE	GOBP_PURINE_RIBONUCLEOTIDE_SALVAGE		16	-0.5202268	-1.48032	0.06716418	0.08110957	1	6292	tags=69%, list=33%, signal=102%
GOBP_SYNAPTIC_TRANSMISSION_GLUTAMATERGIC	GOBP_SYNAPTIC_TRANSMISSION_GLUTAMATERGIC		127	-0.33905542	-1.4800122	0.001677852	0.081218705	1	5796	tags=44%, list=30%, signal=63%
GOBP_ACTIN_FILAMENT_ORGANIZATION	GOBP_ACTIN_FILAMENT_ORGANIZATION		457	-0.29484308	-1.479686	0.001404494	0.0813256	1	4518	tags=37%, list=23%, signal=47%
GOBP_CALCIUM_ION_IMPORT_ACROSS_PLASMA_MEMBRANE	GOBP_CALCIUM_ION_IMPORT_ACROSS_PLASMA_MEMBRANE		39	-0.42871535	-1.4794356	0.03874539	0.081406765	1	4614	tags=46%, list=24%, signal=61%
GOBP_NEGATIVE_REGULATION_OF_PHOSPHORYLATION	GOBP_NEGATIVE_REGULATION_OF_PHOSPHORYLATION		360	-0.29890332	-1.4786857	0.00152439	0.08178492	1	3565	tags=29%, list=18%, signal=34%
GOBP_ADENYLATE_CYCLASE_INHIBITING_G_PROTEIN_COUPLED_RECEPTOR_SIGNALING_PATHWAY	GOBP_ADENYLATE_CYCLASE_INHIBITING_G_PROTEIN_COUPLED_RECEPTOR_SIGNALING_PATHWAY		69	-0.3734018	-1.4778808	0.02300885	0.08218842	1	3805	tags=30%, list=20%, signal=38%
GOBP_INTERLEUKIN_2_PRODUCTION	GOBP_INTERLEUKIN_2_PRODUCTION		74	-0.37447676	-1.4777334	0.014362657	0.08219543	1	3710	tags=39%, list=19%, signal=48%
GOBP_ACTIN_MEDIATED_CELL_CONTRACTION	GOBP_ACTIN_MEDIATED_CELL_CONTRACTION		101	-0.34717518	-1.4765958	0.006884682	0.08281854	1	5355	tags=50%, list=28%, signal=70%
GOBP_NEGATIVE_REGULATION_OF_NERVOUS_SYSTEM_PROCESS	GOBP_NEGATIVE_REGULATION_OF_NERVOUS_SYSTEM_PROCESS		24	-0.47054023	-1.4764706	0.041742288	0.082812615	1	5511	tags=50%, list=29%, signal=70%
GOBP_NEGATIVE_REGULATION_OF_TRANSMEMBRANE_RECEPTOR_PROTEIN_SERINE_THREONINE_KINASE_SIGNALING_PATHWAY	GOBP_NEGATIVE_REGULATION_OF_TRANSMEMBRANE_RECEPTOR_PROTEIN_SERINE_THREONINE_KINASE_SIGNALING_PATHWAY		144	-0.33104083	-1.4762385	0.005154639	0.08287238	1	2580	tags=23%, list=13%, signal=26%
GOBP_POSITIVE_REGULATION_OF_RESPONSE_TO_ENDOPLASMIC_RETICULUM_STRESS	GOBP_POSITIVE_REGULATION_OF_RESPONSE_TO_ENDOPLASMIC_RETICULUM_STRESS		35	-0.42355305	-1.4761407	0.03505535	0.0828389	1	4769	tags=49%, list=25%, signal=64%
GOBP_NEURON_PROJECTION_REGENERATION	GOBP_NEURON_PROJECTION_REGENERATION		65	-0.38294205	-1.4752961	0.027972028	0.08323618	1	2125	tags=28%, list=11%, signal=31%
GOBP_NEGATIVE_REGULATION_OF_FIBROBLAST_PROLIFERATION	GOBP_NEGATIVE_REGULATION_OF_FIBROBLAST_PROLIFERATION		44	-0.40613237	-1.4750463	0.024475524	0.08328773	1	3347	tags=36%, list=17%, signal=44%
GOBP_REGULATION_OF_CELLULAR_RESPONSE_TO_TRANSFORMING_GROWTH_FACTOR_BETA_STIMULUS	GOBP_REGULATION_OF_CELLULAR_RESPONSE_TO_TRANSFORMING_GROWTH_FACTOR_BETA_STIMULUS		140	-0.3317912	-1.4749737	0.00660066	0.08324426	1	4439	tags=34%, list=23%, signal=44%
GOBP_NEGATIVE_REGULATION_OF_CELL_SUBSTRATE_JUNCTION_ORGANIZATION	GOBP_NEGATIVE_REGULATION_OF_CELL_SUBSTRATE_JUNCTION_ORGANIZATION		16	-0.5125559	-1.4741119	0.059813086	0.08370743	1	3477	tags=44%, list=18%, signal=53%
GOBP_PROTECTION_FROM_NATURAL_KILLER_CELL_MEDIATED_CYTOTOXICITY	GOBP_PROTECTION_FROM_NATURAL_KILLER_CELL_MEDIATED_CYTOTOXICITY		31	-0.441727	-1.4738216	0.035714287	0.08381508	1	5910	tags=45%, list=31%, signal=65%
GOBP_RESPONSE_TO_DSRNA	GOBP_RESPONSE_TO_DSRNA		47	-0.41106197	-1.4731318	0.036842104	0.084121965	1	5567	tags=49%, list=29%, signal=69%
GOBP_PHAGOLYSOSOME_ASSEMBLY	GOBP_PHAGOLYSOSOME_ASSEMBLY		17	-0.51182956	-1.470685	0.052238807	0.08560449	1	5348	tags=65%, list=28%, signal=89%
GOBP_PURINE_CONTAINING_COMPOUND_SALVAGE	GOBP_PURINE_CONTAINING_COMPOUND_SALVAGE		22	-0.47381666	-1.4701139	0.057513915	0.08592167	1	6532	tags=68%, list=34%, signal=103%
GOBP_BONE_CELL_DEVELOPMENT	GOBP_BONE_CELL_DEVELOPMENT		17	-0.510149	-1.4698812	0.05970149	0.08597856	1	4312	tags=53%, list=22%, signal=68%
GOBP_SYNAPTIC_VESICLE_RECYCLING	GOBP_SYNAPTIC_VESICLE_RECYCLING		88	-0.35495523	-1.4682434	0.013377926	0.08697134	1	3624	tags=34%, list=19%, signal=42%
GOBP_POSITIVE_REGULATION_OF_SYSTEMIC_ARTERIAL_BLOOD_PRESSURE	GOBP_POSITIVE_REGULATION_OF_SYSTEMIC_ARTERIAL_BLOOD_PRESSURE		26	-0.46140677	-1.4673359	0.059590317	0.087426744	1	4015	tags=35%, list=21%, signal=44%
GOBP_REGULATION_OF_RECEPTOR_CLUSTERING	GOBP_REGULATION_OF_RECEPTOR_CLUSTERING		23	-0.4772505	-1.4672039	0.04634581	0.087413706	1	3964	tags=43%, list=21%, signal=55%
GOBP_BRANCHING_INVOLVED_IN_BLOOD_VESSEL_MORPHOGENESIS	GOBP_BRANCHING_INVOLVED_IN_BLOOD_VESSEL_MORPHOGENESIS		45	-0.40201142	-1.4668801	0.03107861	0.08752727	1	3809	tags=38%, list=20%, signal=47%
GOBP_REGULATION_OF_HUMORAL_IMMUNE_RESPONSE_MEDIATED_BY_CIRCULATING_IMMUNOGLOBULIN	GOBP_REGULATION_OF_HUMORAL_IMMUNE_RESPONSE_MEDIATED_BY_CIRCULATING_IMMUNOGLOBULIN		19	-0.50282747	-1.4660028	0.0498155	0.08797549	1	3121	tags=47%, list=16%, signal=56%
GOBP_VASCULAR_ENDOTHELIAL_GROWTH_FACTOR_RECEPTOR_SIGNALING_PATHWAY	GOBP_VASCULAR_ENDOTHELIAL_GROWTH_FACTOR_RECEPTOR_SIGNALING_PATHWAY		51	-0.3890239	-1.4651595	0.03508772	0.088404216	1	5042	tags=45%, list=26%, signal=61%
GOBP_COPII_COATED_VESICLE_CARGO_LOADING	GOBP_COPII_COATED_VESICLE_CARGO_LOADING		15	-0.5349579	-1.4650712	0.05904762	0.08836783	1	5951	tags=73%, list=31%, signal=106%
GOBP_REGULATION_OF_PROTEIN_LOCALIZATION_TO_CELL_SURFACE	GOBP_REGULATION_OF_PROTEIN_LOCALIZATION_TO_CELL_SURFACE		44	-0.4047796	-1.4649986	0.042357273	0.08831603	1	6047	tags=50%, list=31%, signal=73%
GOBP_COGNITION	GOBP_COGNITION		361	-0.29731673	-1.463682	0	0.08910212	1	4132	tags=29%, list=21%, signal=36%
GOBP_LYSOSOMAL_TRANSPORT	GOBP_LYSOSOMAL_TRANSPORT		123	-0.3367569	-1.463102	0.014705882	0.08936612	1	5590	tags=41%, list=29%, signal=57%
GOBP_NEGATIVE_REGULATION_OF_DEFENSE_RESPONSE_TO_VIRUS	GOBP_NEGATIVE_REGULATION_OF_DEFENSE_RESPONSE_TO_VIRUS		51	-0.39051047	-1.4624553	0.024778761	0.089692004	1	5567	tags=51%, list=29%, signal=71%
GOBP_NEGATIVE_REGULATION_OF_RESPONSE_TO_CYTOKINE_STIMULUS	GOBP_NEGATIVE_REGULATION_OF_RESPONSE_TO_CYTOKINE_STIMULUS		77	-0.36158857	-1.462321	0.018675722	0.0896734	1	2723	tags=30%, list=14%, signal=35%
GOBP_POST_EMBRYONIC_ANIMAL_MORPHOGENESIS	GOBP_POST_EMBRYONIC_ANIMAL_MORPHOGENESIS		17	-0.50942624	-1.4602493	0.04886562	0.09097744	1	3511	tags=41%, list=18%, signal=50%
GOBP_ADENYLATE_CYCLASE_MODULATING_G_PROTEIN_COUPLED_RECEPTOR_SIGNALING_PATHWAY	GOBP_ADENYLATE_CYCLASE_MODULATING_G_PROTEIN_COUPLED_RECEPTOR_SIGNALING_PATHWAY		224	-0.3108317	-1.4598076	0.003184713	0.09117249	1	3938	tags=29%, list=20%, signal=37%
GOBP_AMMONIUM_ION_METABOLIC_PROCESS	GOBP_AMMONIUM_ION_METABOLIC_PROCESS		26	-0.46761185	-1.4594543	0.04553734	0.09135235	1	1741	tags=19%, list=9%, signal=21%
GOBP_REGULATION_OF_FATTY_ACID_TRANSPORT	GOBP_REGULATION_OF_FATTY_ACID_TRANSPORT		37	-0.41389534	-1.4589108	0.028169014	0.09161248	1	5380	tags=43%, list=28%, signal=60%
GOBP_REGULATION_OF_ACTIN_FILAMENT_ORGANIZATION	GOBP_REGULATION_OF_ACTIN_FILAMENT_ORGANIZATION		271	-0.30545756	-1.4588239	0	0.09156236	1	4793	tags=41%, list=25%, signal=53%
GOBP_REGULATION_OF_CARTILAGE_DEVELOPMENT	GOBP_REGULATION_OF_CARTILAGE_DEVELOPMENT		72	-0.36948645	-1.4587293	0.024390243	0.09151244	1	3203	tags=26%, list=17%, signal=32%
GOBP_REGULATION_OF_CELLULAR_RESPONSE_TO_VASCULAR_ENDOTHELIAL_GROWTH_FACTOR_STIMULUS	GOBP_REGULATION_OF_CELLULAR_RESPONSE_TO_VASCULAR_ENDOTHELIAL_GROWTH_FACTOR_STIMULUS		25	-0.45441562	-1.4581976	0.06133829	0.09174923	1	1627	tags=28%, list=8%, signal=31%
GOBP_SMALL_GTPASE_MEDIATED_SIGNAL_TRANSDUCTION	GOBP_SMALL_GTPASE_MEDIATED_SIGNAL_TRANSDUCTION		423	-0.292619	-1.4573545	0.002941177	0.092192754	1	3335	tags=27%, list=17%, signal=32%
GOBP_POSITIVE_REGULATION_OF_RELEASE_OF_SEQUESTERED_CALCIUM_ION_INTO_CYTOSOL	GOBP_POSITIVE_REGULATION_OF_RELEASE_OF_SEQUESTERED_CALCIUM_ION_INTO_CYTOSOL		41	-0.4136	-1.457316	0.03697183	0.092140086	1	5459	tags=59%, list=28%, signal=81%
GOBP_ASTROCYTE_DIFFERENTIATION	GOBP_ASTROCYTE_DIFFERENTIATION		92	-0.3555744	-1.4566163	0.021207178	0.0925125	1	3406	tags=35%, list=18%, signal=42%
GOBP_EXOCYTOSIS	GOBP_EXOCYTOSIS		383	-0.2939012	-1.4565356	0	0.09247348	1	3587	tags=28%, list=19%, signal=34%
GOBP_POSITIVE_REGULATION_OF_NEURON_DIFFERENTIATION	GOBP_POSITIVE_REGULATION_OF_NEURON_DIFFERENTIATION		112	-0.33869436	-1.4550122	0.016393442	0.09343996	1	3517	tags=25%, list=18%, signal=30%
GOBP_PROTEIN_AUTOPHOSPHORYLATION	GOBP_PROTEIN_AUTOPHOSPHORYLATION		239	-0.3075473	-1.4546075	0.003125	0.09360201	1	4107	tags=31%, list=21%, signal=38%
GOBP_REGULATION_OF_SYNAPTIC_VESICLE_ENDOCYTOSIS	GOBP_REGULATION_OF_SYNAPTIC_VESICLE_ENDOCYTOSIS		28	-0.4450522	-1.4545813	0.039215688	0.0935271	1	2908	tags=36%, list=15%, signal=42%
GOBP_NEGATIVE_REGULATION_OF_VASCULAR_ASSOCIATED_SMOOTH_MUSCLE_CELL_PROLIFERATION	GOBP_NEGATIVE_REGULATION_OF_VASCULAR_ASSOCIATED_SMOOTH_MUSCLE_CELL_PROLIFERATION		34	-0.42251998	-1.4543852	0.024691358	0.09356744	1	6646	tags=59%, list=34%, signal=90%
GOBP_POSITIVE_REGULATION_OF_CD8_POSITIVE_ALPHA_BETA_T_CELL_PROLIFERATION	GOBP_POSITIVE_REGULATION_OF_CD8_POSITIVE_ALPHA_BETA_T_CELL_PROLIFERATION		23	-0.4701222	-1.4531485	0.0445269	0.09434817	1	5910	tags=52%, list=31%, signal=75%
GOBP_LAMELLIPODIUM_ASSEMBLY	GOBP_LAMELLIPODIUM_ASSEMBLY		73	-0.36359894	-1.4526447	0.028268551	0.09458895	1	2903	tags=29%, list=15%, signal=34%
GOBP_NEGATIVE_REGULATION_OF_BINDING	GOBP_NEGATIVE_REGULATION_OF_BINDING		165	-0.3195108	-1.4524819	0.00493421	0.09459827	1	2694	tags=26%, list=14%, signal=30%
GOBP_REGULATION_OF_GLIAL_CELL_PROLIFERATION	GOBP_REGULATION_OF_GLIAL_CELL_PROLIFERATION		56	-0.38426253	-1.4498984	0.026833631	0.09627733	1	2985	tags=30%, list=15%, signal=36%
GOBP_REGULATION_OF_SUPRAMOLECULAR_FIBER_ORGANIZATION	GOBP_REGULATION_OF_SUPRAMOLECULAR_FIBER_ORGANIZATION		384	-0.29290706	-1.4477221	0.001466276	0.09768168	1	4198	tags=33%, list=22%, signal=41%
GOBP_PERICARDIUM_DEVELOPMENT	GOBP_PERICARDIUM_DEVELOPMENT		28	-0.44518086	-1.4475261	0.046904314	0.097715445	1	1785	tags=21%, list=9%, signal=24%
GOBP_NATURAL_KILLER_CELL_CYTOKINE_PRODUCTION	GOBP_NATURAL_KILLER_CELL_CYTOKINE_PRODUCTION		28	-0.43894827	-1.4473256	0.04609929	0.09775485	1	5910	tags=54%, list=31%, signal=77%
GOBP_REGULATION_OF_PROTEIN_AUTOPHOSPHORYLATION	GOBP_REGULATION_OF_PROTEIN_AUTOPHOSPHORYLATION		45	-0.3940688	-1.4462664	0.035897437	0.098414026	1	3847	tags=36%, list=20%, signal=44%
GOBP_REGULATION_OF_EXOCYTOSIS	GOBP_REGULATION_OF_EXOCYTOSIS		219	-0.3097732	-1.4460342	0.003125	0.09847577	1	4066	tags=31%, list=21%, signal=39%
GOBP_REGULATION_OF_ENDOTHELIAL_CELL_MIGRATION	GOBP_REGULATION_OF_ENDOTHELIAL_CELL_MIGRATION		172	-0.3190555	-1.4458921	0.001631321	0.09847767	1	4201	tags=36%, list=22%, signal=46%
GOBP_REGULATION_OF_CALCIUM_ION_IMPORT_ACROSS_PLASMA_MEMBRANE	GOBP_REGULATION_OF_CALCIUM_ION_IMPORT_ACROSS_PLASMA_MEMBRANE		18	-0.5021733	-1.4455724	0.06909789	0.098609865	1	5432	tags=56%, list=28%, signal=77%
GOBP_REGULATION_OF_VASOCONSTRICTION	GOBP_REGULATION_OF_VASOCONSTRICTION		88	-0.34930632	-1.4450415	0.017301038	0.098896645	1	3865	tags=35%, list=20%, signal=44%
GOBP_REGULATION_OF_BIOMINERAL_TISSUE_DEVELOPMENT	GOBP_REGULATION_OF_BIOMINERAL_TISSUE_DEVELOPMENT		105	-0.34187204	-1.4437525	0.017713366	0.09970074	1	2579	tags=28%, list=13%, signal=32%
GOBP_STORE_OPERATED_CALCIUM_ENTRY	GOBP_STORE_OPERATED_CALCIUM_ENTRY		26	-0.4555855	-1.4430685	0.05009634	0.100082524	1	6491	tags=65%, list=34%, signal=98%
GOBP_RESPONSE_TO_PLATELET_DERIVED_GROWTH_FACTOR	GOBP_RESPONSE_TO_PLATELET_DERIVED_GROWTH_FACTOR		22	-0.47268042	-1.442657	0.06215722	0.100312114	1	1262	tags=18%, list=7%, signal=19%
GOBP_REGULATION_OF_MUSCLE_SYSTEM_PROCESS	GOBP_REGULATION_OF_MUSCLE_SYSTEM_PROCESS		260	-0.2989266	-1.4415528	0	0.10097203	1	5541	tags=43%, list=29%, signal=60%
GOBP_CHEMOKINE_C_X_C_MOTIF_LIGAND_2_PRODUCTION	GOBP_CHEMOKINE_C_X_C_MOTIF_LIGAND_2_PRODUCTION		28	-0.4425974	-1.4414235	0.070500925	0.10098608	1	2840	tags=39%, list=15%, signal=46%
GOBP_POSITIVE_REGULATION_OF_STEROID_HORMONE_SECRETION	GOBP_POSITIVE_REGULATION_OF_STEROID_HORMONE_SECRETION		16	-0.5055215	-1.4405272	0.07575758	0.10154396	1	2154	tags=25%, list=11%, signal=28%
GOBP_SMOOTH_MUSCLE_CONTRACTION	GOBP_SMOOTH_MUSCLE_CONTRACTION		116	-0.33493164	-1.4405104	0.019031141	0.10146048	1	3912	tags=32%, list=20%, signal=40%
GOBP_PHOSPHATIDYLINOSITOL_DEPHOSPHORYLATION	GOBP_PHOSPHATIDYLINOSITOL_DEPHOSPHORYLATION		26	-0.45589185	-1.4403805	0.04805915	0.101474464	1	4944	tags=42%, list=26%, signal=57%
GOBP_REGULATION_OF_FILOPODIUM_ASSEMBLY	GOBP_REGULATION_OF_FILOPODIUM_ASSEMBLY		57	-0.37691155	-1.4403272	0.031858407	0.10142173	1	4912	tags=42%, list=25%, signal=56%
GOBP_MEMBRANE_DEPOLARIZATION_DURING_ACTION_POTENTIAL	GOBP_MEMBRANE_DEPOLARIZATION_DURING_ACTION_POTENTIAL		31	-0.43683982	-1.4395717	0.06077348	0.101849146	1	6298	tags=61%, list=33%, signal=91%
GOBP_PEPTIDYL_CYSTEINE_MODIFICATION	GOBP_PEPTIDYL_CYSTEINE_MODIFICATION		46	-0.3896819	-1.4377134	0.03272727	0.10305317	1	4118	tags=39%, list=21%, signal=50%
GOBP_RESPONSE_TO_CAFFEINE	GOBP_RESPONSE_TO_CAFFEINE		15	-0.52156293	-1.4372389	0.08811475	0.103280194	1	5786	tags=67%, list=30%, signal=95%
GOBP_RECEPTOR_CLUSTERING	GOBP_RECEPTOR_CLUSTERING		76	-0.3593352	-1.4371758	0.020833334	0.103234164	1	3964	tags=34%, list=21%, signal=43%
GOBP_MODULATION_BY_SYMBIONT_OF_ENTRY_INTO_HOST	GOBP_MODULATION_BY_SYMBIONT_OF_ENTRY_INTO_HOST		57	-0.3804005	-1.4357708	0.034542315	0.10420725	1	4029	tags=42%, list=21%, signal=53%
GOBP_REGULATION_OF_NATURAL_KILLER_CELL_PROLIFERATION	GOBP_REGULATION_OF_NATURAL_KILLER_CELL_PROLIFERATION		32	-0.42849928	-1.4353595	0.05234657	0.104409665	1	5910	tags=56%, list=31%, signal=81%
GOBP_AORTA_MORPHOGENESIS	GOBP_AORTA_MORPHOGENESIS		37	-0.41871995	-1.4351022	0.046296295	0.10448641	1	3652	tags=41%, list=19%, signal=50%
GOBP_SUBSTRATE_DEPENDENT_CELL_MIGRATION	GOBP_SUBSTRATE_DEPENDENT_CELL_MIGRATION		30	-0.43556887	-1.4347678	0.054446463	0.104630776	1	2903	tags=37%, list=15%, signal=43%
GOBP_ANTIGEN_PROCESSING_AND_PRESENTATION_VIA_MHC_CLASS_IB	GOBP_ANTIGEN_PROCESSING_AND_PRESENTATION_VIA_MHC_CLASS_IB		39	-0.41319954	-1.4340688	0.040707964	0.105069526	1	5910	tags=56%, list=31%, signal=81%
GOBP_MITOCHONDRIAL_RESPIRATORY_CHAIN_COMPLEX_ASSEMBLY	GOBP_MITOCHONDRIAL_RESPIRATORY_CHAIN_COMPLEX_ASSEMBLY		89	-0.35053042	-1.4332225	0.021666666	0.10561334	1	7534	tags=60%, list=39%, signal=97%
GOBP_NEUTROPHIL_MEDIATED_CYTOTOXICITY	GOBP_NEUTROPHIL_MEDIATED_CYTOTOXICITY		17	-0.51186055	-1.4319018	0.08035714	0.106444545	1	3282	tags=53%, list=17%, signal=64%
GOBP_REGULATION_OF_PROTEIN_SERINE_THREONINE_KINASE_ACTIVITY	GOBP_REGULATION_OF_PROTEIN_SERINE_THREONINE_KINASE_ACTIVITY		334	-0.29205143	-1.4317952	0.004518072	0.106422715	1	4356	tags=34%, list=23%, signal=43%
GOBP_HEART_PROCESS	GOBP_HEART_PROCESS		247	-0.3012142	-1.4314489	0.006349206	0.1065791	1	5369	tags=41%, list=28%, signal=57%
GOBP_REGULATION_OF_STRESS_ACTIVATED_PROTEIN_KINASE_SIGNALING_CASCADE	GOBP_REGULATION_OF_STRESS_ACTIVATED_PROTEIN_KINASE_SIGNALING_CASCADE		206	-0.30763713	-1.4314183	0.003174603	0.10649532	1	3227	tags=28%, list=17%, signal=33%
GOBP_POSITIVE_REGULATION_OF_MYOBLAST_PROLIFERATION	GOBP_POSITIVE_REGULATION_OF_MYOBLAST_PROLIFERATION		16	-0.5107247	-1.4312218	0.06909789	0.10654093	1	3302	tags=50%, list=17%, signal=60%
GOBP_POSITIVE_REGULATION_OF_FIBROBLAST_MIGRATION	GOBP_POSITIVE_REGULATION_OF_FIBROBLAST_MIGRATION		25	-0.4536369	-1.4310514	0.070143886	0.10658966	1	2781	tags=32%, list=14%, signal=37%
GOBP_REGULATION_OF_MACROPHAGE_DIFFERENTIATION	GOBP_REGULATION_OF_MACROPHAGE_DIFFERENTIATION		21	-0.47146916	-1.4305646	0.077067666	0.10682674	1	5842	tags=57%, list=30%, signal=82%
GOBP_REGULATION_OF_TUBE_SIZE	GOBP_REGULATION_OF_TUBE_SIZE		184	-0.31281245	-1.4301065	0.004784689	0.10706164	1	3865	tags=31%, list=20%, signal=38%
GOBP_POSITIVE_REGULATION_OF_TYPE_I_INTERFERON_MEDIATED_SIGNALING_PATHWAY	GOBP_POSITIVE_REGULATION_OF_TYPE_I_INTERFERON_MEDIATED_SIGNALING_PATHWAY		20	-0.47270426	-1.4298769	0.06595366	0.10713447	1	4896	tags=50%, list=25%, signal=67%
GOBP_VASCULAR_PROCESS_IN_CIRCULATORY_SYSTEM	GOBP_VASCULAR_PROCESS_IN_CIRCULATORY_SYSTEM		244	-0.30161548	-1.4298099	0.00483871	0.107077524	1	3865	tags=32%, list=20%, signal=39%
GOBP_CHRONIC_INFLAMMATORY_RESPONSE	GOBP_CHRONIC_INFLAMMATORY_RESPONSE		20	-0.48385847	-1.4297181	0.06715064	0.10703392	1	5347	tags=60%, list=28%, signal=83%
GOBP_REGULATION_OF_INTEGRIN_ACTIVATION	GOBP_REGULATION_OF_INTEGRIN_ACTIVATION		18	-0.49237362	-1.4295932	0.057090238	0.107032984	1	2993	tags=44%, list=16%, signal=53%
GOBP_ANTIVIRAL_INNATE_IMMUNE_RESPONSE	GOBP_ANTIVIRAL_INNATE_IMMUNE_RESPONSE		48	-0.38901418	-1.4291269	0.029795159	0.10729373	1	3429	tags=35%, list=18%, signal=43%
GOBP_NEGATIVE_REGULATION_OF_ACTIN_FILAMENT_POLYMERIZATION	GOBP_NEGATIVE_REGULATION_OF_ACTIN_FILAMENT_POLYMERIZATION		66	-0.36390814	-1.4286661	0.029357798	0.10753392	1	5385	tags=55%, list=28%, signal=75%
GOBP_SKELETAL_MUSCLE_CONTRACTION	GOBP_SKELETAL_MUSCLE_CONTRACTION		44	-0.39454567	-1.4282931	0.038610037	0.10768444	1	5897	tags=57%, list=31%, signal=82%
GOBP_NEGATIVE_REGULATION_OF_EPITHELIAL_CELL_APOPTOTIC_PROCESS	GOBP_NEGATIVE_REGULATION_OF_EPITHELIAL_CELL_APOPTOTIC_PROCESS		76	-0.35304326	-1.4276233	0.033955857	0.10810155	1	4021	tags=34%, list=21%, signal=43%
GOBP_INTERLEUKIN_5_PRODUCTION	GOBP_INTERLEUKIN_5_PRODUCTION		21	-0.46604553	-1.4274942	0.0707457	0.10809265	1	1829	tags=38%, list=9%, signal=42%
GOBP_T_CELL_HOMEOSTASIS	GOBP_T_CELL_HOMEOSTASIS		54	-0.37748203	-1.4274911	0.048387095	0.10799074	1	2611	tags=33%, list=14%, signal=38%
GOBP_MULTICELLULAR_ORGANISMAL_RESPONSE_TO_STRESS	GOBP_MULTICELLULAR_ORGANISMAL_RESPONSE_TO_STRESS		117	-0.32582453	-1.4263161	0.006849315	0.108769484	1	4317	tags=32%, list=22%, signal=41%
GOBP_REGULATION_OF_RELAXATION_OF_MUSCLE	GOBP_REGULATION_OF_RELAXATION_OF_MUSCLE		17	-0.507332	-1.4262162	0.08867925	0.10874021	1	5300	tags=71%, list=27%, signal=97%
GOBP_POSITIVE_REGULATION_OF_PROTEOLYSIS	GOBP_POSITIVE_REGULATION_OF_PROTEOLYSIS		361	-0.28929874	-1.4247068	0.001560062	0.10976406	1	5155	tags=37%, list=27%, signal=49%
GOBP_REGULATION_OF_NATURAL_KILLER_CELL_DIFFERENTIATION	GOBP_REGULATION_OF_NATURAL_KILLER_CELL_DIFFERENTIATION		18	-0.48879004	-1.4231837	0.09584087	0.110863715	1	3710	tags=50%, list=19%, signal=62%
GOBP_NEURON_RECOGNITION	GOBP_NEURON_RECOGNITION		47	-0.38805133	-1.4226875	0.039568346	0.1111493	1	4724	tags=47%, list=25%, signal=62%
GOBP_POSITIVE_REGULATION_OF_TRANSMEMBRANE_RECEPTOR_PROTEIN_SERINE_THREONINE_KINASE_SIGNALING_PATHWAY	GOBP_POSITIVE_REGULATION_OF_TRANSMEMBRANE_RECEPTOR_PROTEIN_SERINE_THREONINE_KINASE_SIGNALING_PATHWAY		100	-0.3359235	-1.4223381	0.022146508	0.111298	1	3616	tags=28%, list=19%, signal=34%
GOBP_VIRAL_LIFE_CYCLE	GOBP_VIRAL_LIFE_CYCLE		241	-0.3021801	-1.4221417	0.00622084	0.11134462	1	3924	tags=31%, list=20%, signal=39%
GOBP_REGULATION_OF_VASCULOGENESIS	GOBP_REGULATION_OF_VASCULOGENESIS		16	-0.4994544	-1.4208398	0.08256881	0.11223428	1	7159	tags=94%, list=37%, signal=149%
GOBP_NUCLEOBASE_CONTAINING_SMALL_MOLECULE_CATABOLIC_PROCESS	GOBP_NUCLEOBASE_CONTAINING_SMALL_MOLECULE_CATABOLIC_PROCESS		25	-0.445214	-1.4207762	0.058027077	0.11217752	1	2490	tags=36%, list=13%, signal=41%
GOBP_LEARNING	GOBP_LEARNING		189	-0.30549374	-1.4204853	0.006420546	0.112283565	1	4318	tags=29%, list=22%, signal=37%
GOBP_REGULATION_OF_PHOSPHOLIPASE_ACTIVITY	GOBP_REGULATION_OF_PHOSPHOLIPASE_ACTIVITY		59	-0.37140653	-1.4199417	0.045045044	0.11257969	1	3868	tags=37%, list=20%, signal=47%
GOBP_REGULATION_OF_CALCIUM_ION_TRANSMEMBRANE_TRANSPORTER_ACTIVITY	GOBP_REGULATION_OF_CALCIUM_ION_TRANSMEMBRANE_TRANSPORTER_ACTIVITY		91	-0.34560752	-1.4190574	0.015254238	0.113138475	1	5914	tags=52%, list=31%, signal=74%
GOBP_DETECTION_OF_STIMULUS	GOBP_DETECTION_OF_STIMULUS		217	-0.30164275	-1.4190539	0.001642036	0.11303627	1	5435	tags=39%, list=28%, signal=53%
GOBP_NEGATIVE_REGULATION_OF_SMOOTH_MUSCLE_CELL_PROLIFERATION	GOBP_NEGATIVE_REGULATION_OF_SMOOTH_MUSCLE_CELL_PROLIFERATION		71	-0.35852385	-1.4183965	0.03169014	0.113416016	1	4802	tags=44%, list=25%, signal=58%
GOBP_NEGATIVE_REGULATION_OF_KINASE_ACTIVITY	GOBP_NEGATIVE_REGULATION_OF_KINASE_ACTIVITY		218	-0.30264723	-1.41826	0.001536098	0.11343169	1	4060	tags=32%, list=21%, signal=40%
GOBP_RESPONSE_TO_INTERLEUKIN_6	GOBP_RESPONSE_TO_INTERLEUKIN_6		32	-0.4235744	-1.417944	0.06104129	0.11361457	1	3849	tags=47%, list=20%, signal=58%
GOBP_PROTEOGLYCAN_BIOSYNTHETIC_PROCESS	GOBP_PROTEOGLYCAN_BIOSYNTHETIC_PROCESS		61	-0.36958495	-1.4166787	0.034423407	0.114527896	1	3498	tags=31%, list=18%, signal=38%
GOBP_NEGATIVE_REGULATION_OF_SMOOTH_MUSCLE_CELL_MIGRATION	GOBP_NEGATIVE_REGULATION_OF_SMOOTH_MUSCLE_CELL_MIGRATION		37	-0.40912688	-1.4162533	0.06239168	0.114721976	1	6094	tags=54%, list=32%, signal=79%
GOBP_PURINE_RIBONUCLEOTIDE_CATABOLIC_PROCESS	GOBP_PURINE_RIBONUCLEOTIDE_CATABOLIC_PROCESS		41	-0.39598614	-1.4161643	0.054700855	0.11468754	1	3583	tags=39%, list=19%, signal=48%
GOBP_ADENYLATE_CYCLASE_ACTIVATING_G_PROTEIN_COUPLED_RECEPTOR_SIGNALING_PATHWAY	GOBP_ADENYLATE_CYCLASE_ACTIVATING_G_PROTEIN_COUPLED_RECEPTOR_SIGNALING_PATHWAY		149	-0.31434375	-1.416036	0.013422819	0.114684924	1	3938	tags=32%, list=20%, signal=39%
GOBP_PURINE_CONTAINING_COMPOUND_CATABOLIC_PROCESS	GOBP_PURINE_CONTAINING_COMPOUND_CATABOLIC_PROCESS		57	-0.37667778	-1.4152317	0.036082473	0.11520046	1	2866	tags=37%, list=15%, signal=43%
GOBP_NEURON_REMODELING	GOBP_NEURON_REMODELING		19	-0.4737977	-1.4151211	0.0629771	0.11517664	1	4540	tags=47%, list=24%, signal=62%
GOBP_ANGIOTENSIN_ACTIVATED_SIGNALING_PATHWAY	GOBP_ANGIOTENSIN_ACTIVATED_SIGNALING_PATHWAY		20	-0.46692193	-1.4139968	0.077057794	0.11595377	1	7488	tags=70%, list=39%, signal=114%
GOBP_CARDIAC_LEFT_VENTRICLE_MORPHOGENESIS	GOBP_CARDIAC_LEFT_VENTRICLE_MORPHOGENESIS		19	-0.47457862	-1.4131371	0.071428575	0.116546586	1	2427	tags=32%, list=13%, signal=36%
GOBP_AMYLOID_BETA_METABOLIC_PROCESS	GOBP_AMYLOID_BETA_METABOLIC_PROCESS		55	-0.37845704	-1.4129058	0.041970804	0.11659633	1	4005	tags=36%, list=21%, signal=46%
GOBP_GLIAL_CELL_PROLIFERATION	GOBP_GLIAL_CELL_PROLIFERATION		79	-0.3462195	-1.4120938	0.0237691	0.11709953	1	2608	tags=27%, list=14%, signal=31%
GOBP_REGULATION_OF_SYNAPTIC_TRANSMISSION_CHOLINERGIC	GOBP_REGULATION_OF_SYNAPTIC_TRANSMISSION_CHOLINERGIC		16	-0.49626398	-1.4119806	0.08303887	0.11707628	1	3721	tags=38%, list=19%, signal=46%
GOBP_REGULATORY_T_CELL_DIFFERENTIATION	GOBP_REGULATORY_T_CELL_DIFFERENTIATION		42	-0.3895158	-1.4112577	0.04293381	0.117537305	1	4669	tags=48%, list=24%, signal=63%
GOBP_REGULATION_OF_T_HELPER_CELL_DIFFERENTIATION	GOBP_REGULATION_OF_T_HELPER_CELL_DIFFERENTIATION		39	-0.4051735	-1.4110125	0.04304636	0.117636904	1	2626	tags=36%, list=14%, signal=41%
GOBP_JNK_CASCADE	GOBP_JNK_CASCADE		177	-0.30787486	-1.4105108	0.01141925	0.1179427	1	3410	tags=28%, list=18%, signal=34%
GOBP_GOLGI_VESICLE_TRANSPORT	GOBP_GOLGI_VESICLE_TRANSPORT		274	-0.29235786	-1.410355	0.004651163	0.1179576	1	6146	tags=45%, list=32%, signal=64%
GOBP_REGULATION_OF_SYNAPTIC_VESICLE_RECYCLING	GOBP_REGULATION_OF_SYNAPTIC_VESICLE_RECYCLING		37	-0.40609515	-1.4102383	0.05724508	0.11795184	1	3624	tags=35%, list=19%, signal=43%
GOBP_NEGATIVE_REGULATION_OF_ENDOTHELIAL_CELL_PROLIFERATION	GOBP_NEGATIVE_REGULATION_OF_ENDOTHELIAL_CELL_PROLIFERATION		46	-0.39571708	-1.4097834	0.04464286	0.11823206	1	4913	tags=41%, list=25%, signal=55%
GOBP_ATRIAL_CARDIAC_MUSCLE_CELL_TO_AV_NODE_CELL_COMMUNICATION	GOBP_ATRIAL_CARDIAC_MUSCLE_CELL_TO_AV_NODE_CELL_COMMUNICATION		15	-0.5078427	-1.4090176	0.09174312	0.11879289	1	5493	tags=53%, list=28%, signal=75%
GOBP_MITOCHONDRIAL_CYTOCHROME_C_OXIDASE_ASSEMBLY	GOBP_MITOCHONDRIAL_CYTOCHROME_C_OXIDASE_ASSEMBLY		20	-0.47043264	-1.4089037	0.06972477	0.118762664	1	6353	tags=60%, list=33%, signal=89%
GOBP_POSITIVE_REGULATION_OF_FILOPODIUM_ASSEMBLY	GOBP_POSITIVE_REGULATION_OF_FILOPODIUM_ASSEMBLY		36	-0.4127923	-1.4078096	0.054844607	0.119588114	1	4769	tags=44%, list=25%, signal=59%
GOBP_BASIC_AMINO_ACID_TRANSPORT	GOBP_BASIC_AMINO_ACID_TRANSPORT		16	-0.50061864	-1.4077458	0.06214689	0.119523995	1	4809	tags=56%, list=25%, signal=75%
GOBP_STRIATED_MUSCLE_CELL_APOPTOTIC_PROCESS	GOBP_STRIATED_MUSCLE_CELL_APOPTOTIC_PROCESS		73	-0.3528206	-1.4076968	0.03358209	0.11947064	1	5369	tags=44%, list=28%, signal=61%
GOBP_IMP_BIOSYNTHETIC_PROCESS	GOBP_IMP_BIOSYNTHETIC_PROCESS		15	-0.5052457	-1.4073598	0.085299455	0.11965683	1	6292	tags=67%, list=33%, signal=99%
GOBP_REGULATION_OF_PROTEIN_BINDING	GOBP_REGULATION_OF_PROTEIN_BINDING		222	-0.29878187	-1.4065064	0.003169572	0.12023697	1	3227	tags=29%, list=17%, signal=35%
GOBP_REGULATION_OF_NEUROTRANSMITTER_UPTAKE	GOBP_REGULATION_OF_NEUROTRANSMITTER_UPTAKE		20	-0.4664386	-1.4062711	0.08118081	0.12031221	1	610	tags=20%, list=3%, signal=21%
GOBP_MUSCLE_ORGAN_DEVELOPMENT	GOBP_MUSCLE_ORGAN_DEVELOPMENT		355	-0.2849481	-1.4047164	0.002949853	0.121576734	1	4577	tags=35%, list=24%, signal=45%
GOBP_SMOOTHENED_SIGNALING_PATHWAY_INVOLVED_IN_DORSAL_VENTRAL_NEURAL_TUBE_PATTERNING	GOBP_SMOOTHENED_SIGNALING_PATHWAY_INVOLVED_IN_DORSAL_VENTRAL_NEURAL_TUBE_PATTERNING		16	-0.49649283	-1.4043338	0.0940499	0.12180241	1	5407	tags=56%, list=28%, signal=78%
GOBP_POSITIVE_REGULATION_OF_RECEPTOR_RECYCLING	GOBP_POSITIVE_REGULATION_OF_RECEPTOR_RECYCLING		17	-0.49307612	-1.403994	0.07918969	0.12195285	1	3655	tags=41%, list=19%, signal=51%
GOBP_RESPONSE_TO_PROGESTERONE	GOBP_RESPONSE_TO_PROGESTERONE		20	-0.47002572	-1.4011706	0.08839779	0.124243684	1	2017	tags=25%, list=10%, signal=28%
GOBP_REGULATION_OF_CELL_MATRIX_ADHESION	GOBP_REGULATION_OF_CELL_MATRIX_ADHESION		126	-0.3227831	-1.4011127	0.024115756	0.12417691	1	5090	tags=44%, list=26%, signal=60%
GOBP_REGULATION_OF_TYPE_I_INTERFERON_MEDIATED_SIGNALING_PATHWAY	GOBP_REGULATION_OF_TYPE_I_INTERFERON_MEDIATED_SIGNALING_PATHWAY		45	-0.38972083	-1.4010061	0.066317625	0.12416006	1	4152	tags=36%, list=22%, signal=45%
GOBP_NEGATIVE_REGULATION_OF_CATION_CHANNEL_ACTIVITY	GOBP_NEGATIVE_REGULATION_OF_CATION_CHANNEL_ACTIVITY		45	-0.38283026	-1.4007189	0.05109489	0.12429937	1	3832	tags=36%, list=20%, signal=44%
GOBP_POSITIVE_REGULATION_OF_EPITHELIAL_TO_MESENCHYMAL_TRANSITION	GOBP_POSITIVE_REGULATION_OF_EPITHELIAL_TO_MESENCHYMAL_TRANSITION		54	-0.37602156	-1.4006693	0.04957265	0.12421792	1	2286	tags=28%, list=12%, signal=31%
GOBP_REGULATION_OF_EPITHELIAL_CELL_APOPTOTIC_PROCESS	GOBP_REGULATION_OF_EPITHELIAL_CELL_APOPTOTIC_PROCESS		126	-0.3189554	-1.4005624	0.028192371	0.12419268	1	4317	tags=35%, list=22%, signal=45%
GOBP_COTRANSLATIONAL_PROTEIN_TARGETING_TO_MEMBRANE	GOBP_COTRANSLATIONAL_PROTEIN_TARGETING_TO_MEMBRANE		19	-0.48102176	-1.3998135	0.08287293	0.124703504	1	5825	tags=47%, list=30%, signal=68%
GOBP_REGULATION_OF_COLLAGEN_METABOLIC_PROCESS	GOBP_REGULATION_OF_COLLAGEN_METABOLIC_PROCESS		63	-0.36581227	-1.399729	0.03853211	0.12466197	1	3616	tags=40%, list=19%, signal=49%
GOBP_AROMATIC_AMINO_ACID_FAMILY_CATABOLIC_PROCESS	GOBP_AROMATIC_AMINO_ACID_FAMILY_CATABOLIC_PROCESS		15	-0.507075	-1.3995472	0.107074566	0.12469984	1	3891	tags=47%, list=20%, signal=58%
GOBP_POSITIVE_REGULATION_OF_EPITHELIAL_CELL_PROLIFERATION	GOBP_POSITIVE_REGULATION_OF_EPITHELIAL_CELL_PROLIFERATION		228	-0.2938927	-1.3991361	0.006125575	0.12494758	1	3868	tags=30%, list=20%, signal=37%
GOBP_RETROGRADE_TRANSPORT_ENDOSOME_TO_GOLGI	GOBP_RETROGRADE_TRANSPORT_ENDOSOME_TO_GOLGI		88	-0.3424069	-1.3989291	0.03220339	0.12503475	1	5135	tags=40%, list=27%, signal=54%
GOBP_CELL_SUBSTRATE_JUNCTION_ORGANIZATION	GOBP_CELL_SUBSTRATE_JUNCTION_ORGANIZATION		105	-0.33126333	-1.3961769	0.018549748	0.12732267	1	5010	tags=47%, list=26%, signal=63%
GOBP_REGULATION_OF_MYOBLAST_DIFFERENTIATION	GOBP_REGULATION_OF_MYOBLAST_DIFFERENTIATION		85	-0.33816165	-1.3960265	0.027173912	0.12733158	1	6034	tags=47%, list=31%, signal=68%
GOBP_PLASMINOGEN_ACTIVATION	GOBP_PLASMINOGEN_ACTIVATION		24	-0.4541211	-1.39574	0.070500925	0.12746218	1	4955	tags=54%, list=26%, signal=73%
GOBP_PROTEIN_TARGETING_TO_LYSOSOME	GOBP_PROTEIN_TARGETING_TO_LYSOSOME		29	-0.4225859	-1.3957254	0.077192985	0.12735339	1	5485	tags=45%, list=28%, signal=63%
GOBP_NEGATIVE_REGULATION_OF_PROTEIN_BINDING	GOBP_NEGATIVE_REGULATION_OF_PROTEIN_BINDING		98	-0.32800084	-1.3955201	0.038720537	0.12738743	1	2268	tags=27%, list=12%, signal=30%
GOBP_REGULATION_OF_NECROPTOTIC_PROCESS	GOBP_REGULATION_OF_NECROPTOTIC_PROCESS		22	-0.45754915	-1.3950738	0.088288285	0.12764552	1	3681	tags=45%, list=19%, signal=56%
GOBP_GLIAL_CELL_APOPTOTIC_PROCESS	GOBP_GLIAL_CELL_APOPTOTIC_PROCESS		20	-0.46172595	-1.3946167	0.09107468	0.12788841	1	3182	tags=40%, list=17%, signal=48%
GOBP_REGULATION_OF_MUSCLE_CONTRACTION	GOBP_REGULATION_OF_MUSCLE_CONTRACTION		166	-0.30856502	-1.3945959	0.00619195	0.12779105	1	5530	tags=45%, list=29%, signal=62%
GOBP_NEGATIVE_REGULATION_OF_RHO_PROTEIN_SIGNAL_TRANSDUCTION	GOBP_NEGATIVE_REGULATION_OF_RHO_PROTEIN_SIGNAL_TRANSDUCTION		25	-0.44211885	-1.3939546	0.05762082	0.12828596	1	4079	tags=40%, list=21%, signal=51%
GOBP_NEGATIVE_REGULATION_OF_SMAD_PROTEIN_SIGNAL_TRANSDUCTION	GOBP_NEGATIVE_REGULATION_OF_SMAD_PROTEIN_SIGNAL_TRANSDUCTION		15	-0.500589	-1.3937918	0.08876812	0.1283065	1	2580	tags=33%, list=13%, signal=38%
GOBP_REGULATION_OF_SKELETAL_MUSCLE_CELL_PROLIFERATION	GOBP_REGULATION_OF_SKELETAL_MUSCLE_CELL_PROLIFERATION		16	-0.49470007	-1.3931227	0.08442777	0.12873109	1	3849	tags=44%, list=20%, signal=55%
GOBP_NON_CANONICAL_NF_KAPPAB_SIGNAL_TRANSDUCTION	GOBP_NON_CANONICAL_NF_KAPPAB_SIGNAL_TRANSDUCTION		126	-0.3222013	-1.3931137	0.022767074	0.1286239	1	3619	tags=33%, list=19%, signal=40%
GOBP_CELL_VOLUME_HOMEOSTASIS	GOBP_CELL_VOLUME_HOMEOSTASIS		38	-0.39624578	-1.392878	0.06405694	0.12872666	1	4635	tags=45%, list=24%, signal=59%
GOBP_PROTEIN_PROCESSING	GOBP_PROTEIN_PROCESSING		253	-0.29251897	-1.3928465	0.004538578	0.12863654	1	5661	tags=41%, list=29%, signal=57%
GOBP_NEGATIVE_REGULATION_OF_EXTRINSIC_APOPTOTIC_SIGNALING_PATHWAY_VIA_DEATH_DOMAIN_RECEPTORS	GOBP_NEGATIVE_REGULATION_OF_EXTRINSIC_APOPTOTIC_SIGNALING_PATHWAY_VIA_DEATH_DOMAIN_RECEPTORS		29	-0.41778526	-1.392313	0.069548875	0.12899588	1	3865	tags=41%, list=20%, signal=52%
GOBP_BLOOD_COAGULATION_FIBRIN_CLOT_FORMATION	GOBP_BLOOD_COAGULATION_FIBRIN_CLOT_FORMATION		15	-0.51261175	-1.3922853	0.1007752	0.12889205	1	2648	tags=33%, list=14%, signal=39%
GOBP_STRESS_ACTIVATED_PROTEIN_KINASE_SIGNALING_CASCADE	GOBP_STRESS_ACTIVATED_PROTEIN_KINASE_SIGNALING_CASCADE		257	-0.29137915	-1.3919994	0.00312989	0.12905616	1	3720	tags=29%, list=19%, signal=36%
GOBP_REGULATION_OF_NON_CANONICAL_NF_KAPPAB_SIGNAL_TRANSDUCTION	GOBP_REGULATION_OF_NON_CANONICAL_NF_KAPPAB_SIGNAL_TRANSDUCTION		104	-0.32889324	-1.3916168	0.023489933	0.12926975	1	3466	tags=32%, list=18%, signal=38%
GOBP_RAS_PROTEIN_SIGNAL_TRANSDUCTION	GOBP_RAS_PROTEIN_SIGNAL_TRANSDUCTION		338	-0.2810468	-1.3908688	0	0.12981333	1	3335	tags=27%, list=17%, signal=32%
GOBP_BLOOD_VESSEL_REMODELING	GOBP_BLOOD_VESSEL_REMODELING		60	-0.35962778	-1.3908485	0.052991454	0.12970915	1	4064	tags=35%, list=21%, signal=44%
GOBP_REGULATION_OF_INTERLEUKIN_4_PRODUCTION	GOBP_REGULATION_OF_INTERLEUKIN_4_PRODUCTION		52	-0.37919164	-1.3903824	0.0502693	0.13003716	1	2180	tags=25%, list=11%, signal=28%
GOBP_NEGATIVE_REGULATION_OF_SODIUM_ION_TRANSMEMBRANE_TRANSPORT	GOBP_NEGATIVE_REGULATION_OF_SODIUM_ION_TRANSMEMBRANE_TRANSPORT		15	-0.50487787	-1.3898666	0.09398496	0.13036148	1	5305	tags=47%, list=28%, signal=64%
GOBP_ARTERY_DEVELOPMENT	GOBP_ARTERY_DEVELOPMENT		118	-0.3217656	-1.3896294	0.036243822	0.13044512	1	3684	tags=32%, list=19%, signal=40%
GOBP_RESPONSE_TO_GONADOTROPIN	GOBP_RESPONSE_TO_GONADOTROPIN		18	-0.49490786	-1.3887839	0.08166969	0.13105562	1	3616	tags=44%, list=19%, signal=55%
GOBP_REGULATION_OF_GLYCOGEN_BIOSYNTHETIC_PROCESS	GOBP_REGULATION_OF_GLYCOGEN_BIOSYNTHETIC_PROCESS		30	-0.41563496	-1.3886535	0.065836295	0.13105214	1	4114	tags=30%, list=21%, signal=38%
GOBP_TUMOR_NECROSIS_FACTOR_MEDIATED_SIGNALING_PATHWAY	GOBP_TUMOR_NECROSIS_FACTOR_MEDIATED_SIGNALING_PATHWAY		81	-0.33957008	-1.3880589	0.040780142	0.13148253	1	3332	tags=32%, list=17%, signal=39%
GOBP_NEGATIVE_REGULATION_OF_EXOCYTOSIS	GOBP_NEGATIVE_REGULATION_OF_EXOCYTOSIS		37	-0.40146476	-1.3879856	0.06972477	0.1314279	1	5176	tags=51%, list=27%, signal=70%
GOBP_REGULATION_OF_PLATELET_DERIVED_GROWTH_FACTOR_RECEPTOR_SIGNALING_PATHWAY	GOBP_REGULATION_OF_PLATELET_DERIVED_GROWTH_FACTOR_RECEPTOR_SIGNALING_PATHWAY		22	-0.45611346	-1.386345	0.07561437	0.13279575	1	3477	tags=45%, list=18%, signal=55%
GOBP_ENDOSOMAL_TRANSPORT	GOBP_ENDOSOMAL_TRANSPORT		234	-0.29462004	-1.3835522	0.007575758	0.13519892	1	5039	tags=36%, list=26%, signal=48%
GOBP_BIOLOGICAL_PROCESS_INVOLVED_IN_SYMBIOTIC_INTERACTION	GOBP_BIOLOGICAL_PROCESS_INVOLVED_IN_SYMBIOTIC_INTERACTION		255	-0.29034796	-1.3831269	0.009433962	0.13549535	1	4107	tags=31%, list=21%, signal=38%
GOBP_NEGATIVE_REGULATION_OF_PROTEIN_MODIFICATION_PROCESS	GOBP_NEGATIVE_REGULATION_OF_PROTEIN_MODIFICATION_PROCESS		459	-0.27402654	-1.3824725	0.002962963	0.13594486	1	3512	tags=27%, list=18%, signal=32%
GOBP_REGULATION_OF_EXTRINSIC_APOPTOTIC_SIGNALING_PATHWAY_VIA_DEATH_DOMAIN_RECEPTORS	GOBP_REGULATION_OF_EXTRINSIC_APOPTOTIC_SIGNALING_PATHWAY_VIA_DEATH_DOMAIN_RECEPTORS		50	-0.3706834	-1.3819423	0.055655297	0.13635576	1	3865	tags=34%, list=20%, signal=42%
GOBP_REGULATION_OF_ENDOTHELIAL_CELL_CHEMOTAXIS	GOBP_REGULATION_OF_ENDOTHELIAL_CELL_CHEMOTAXIS		23	-0.4397724	-1.3819284	0.075704224	0.13624595	1	4317	tags=39%, list=22%, signal=50%
GOBP_REGULATION_OF_DNA_CATABOLIC_PROCESS	GOBP_REGULATION_OF_DNA_CATABOLIC_PROCESS		15	-0.49213487	-1.381826	0.10687023	0.13622364	1	3729	tags=47%, list=19%, signal=58%
GOBP_POSITIVE_REGULATION_OF_SECRETION	GOBP_POSITIVE_REGULATION_OF_SECRETION		396	-0.2761119	-1.3811475	0.00304878	0.13670583	1	4196	tags=28%, list=22%, signal=35%
GOBP_REGULATION_OF_CELL_MORPHOGENESIS	GOBP_REGULATION_OF_CELL_MORPHOGENESIS		272	-0.28919455	-1.3808627	0.012403101	0.13685404	1	3967	tags=31%, list=21%, signal=38%
GOBP_POSITIVE_REGULATION_OF_SPROUTING_ANGIOGENESIS	GOBP_POSITIVE_REGULATION_OF_SPROUTING_ANGIOGENESIS		23	-0.44660613	-1.3796335	0.0866426	0.13783795	1	826	tags=26%, list=4%, signal=27%
GOBP_CARDIAC_EPITHELIAL_TO_MESENCHYMAL_TRANSITION	GOBP_CARDIAC_EPITHELIAL_TO_MESENCHYMAL_TRANSITION		36	-0.40031743	-1.3795683	0.071428575	0.13777539	1	2070	tags=33%, list=11%, signal=37%
GOBP_NEGATIVE_REGULATION_OF_ACTIVATED_T_CELL_PROLIFERATION	GOBP_NEGATIVE_REGULATION_OF_ACTIVATED_T_CELL_PROLIFERATION		15	-0.50056094	-1.3791513	0.10721248	0.1380142	1	3512	tags=53%, list=18%, signal=65%
GOBP_RESPONSE_TO_OXIDATIVE_STRESS	GOBP_RESPONSE_TO_OXIDATIVE_STRESS		376	-0.27765295	-1.3786132	0.004545454	0.13843513	1	3804	tags=28%, list=20%, signal=34%
GOBP_RENAL_SYSTEM_VASCULATURE_DEVELOPMENT	GOBP_RENAL_SYSTEM_VASCULATURE_DEVELOPMENT		27	-0.43375564	-1.3785489	0.06457564	0.13837095	1	4564	tags=59%, list=24%, signal=78%
GOBP_CELL_COMMUNICATION_BY_ELECTRICAL_COUPLING	GOBP_CELL_COMMUNICATION_BY_ELECTRICAL_COUPLING		19	-0.46674743	-1.3778226	0.0940499	0.13892522	1	4925	tags=58%, list=26%, signal=78%
GOBP_ESTABLISHMENT_OF_PROTEIN_LOCALIZATION_TO_VACUOLE	GOBP_ESTABLISHMENT_OF_PROTEIN_LOCALIZATION_TO_VACUOLE		59	-0.35798457	-1.3777611	0.050179213	0.13885657	1	4959	tags=37%, list=26%, signal=50%
GOBP_VASCULOGENESIS_INVOLVED_IN_CORONARY_VASCULAR_MORPHOGENESIS	GOBP_VASCULOGENESIS_INVOLVED_IN_CORONARY_VASCULAR_MORPHOGENESIS		16	-0.48434	-1.3776238	0.10275229	0.13885212	1	4178	tags=44%, list=22%, signal=56%
GOBP_ENDOTHELIUM_DEVELOPMENT	GOBP_ENDOTHELIUM_DEVELOPMENT		138	-0.3102889	-1.3776205	0.029268293	0.13873315	1	2840	tags=28%, list=15%, signal=33%
GOBP_NATURAL_KILLER_CELL_PROLIFERATION	GOBP_NATURAL_KILLER_CELL_PROLIFERATION		36	-0.4083838	-1.3774517	0.08058608	0.13876721	1	5910	tags=58%, list=31%, signal=84%
GOBP_CARDIOCYTE_DIFFERENTIATION	GOBP_CARDIOCYTE_DIFFERENTIATION		194	-0.29799974	-1.3773931	0.018062398	0.1387011	1	3932	tags=30%, list=20%, signal=37%
GOBP_REGULATION_OF_PROGRAMMED_NECROTIC_CELL_DEATH	GOBP_REGULATION_OF_PROGRAMMED_NECROTIC_CELL_DEATH		27	-0.4299479	-1.3759757	0.07706422	0.13991548	1	3681	tags=41%, list=19%, signal=50%
GOBP_PURINE_NUCLEOSIDE_MONOPHOSPHATE_BIOSYNTHETIC_PROCESS	GOBP_PURINE_NUCLEOSIDE_MONOPHOSPHATE_BIOSYNTHETIC_PROCESS		25	-0.42104274	-1.375097	0.07400379	0.1405696	1	6532	tags=60%, list=34%, signal=91%
GOBP_GLUCAN_BIOSYNTHETIC_PROCESS	GOBP_GLUCAN_BIOSYNTHETIC_PROCESS		46	-0.37523136	-1.3746073	0.06537102	0.1409357	1	5462	tags=41%, list=28%, signal=57%
GOBP_POSITIVE_REGULATION_OF_GLIAL_CELL_PROLIFERATION	GOBP_POSITIVE_REGULATION_OF_GLIAL_CELL_PROLIFERATION		30	-0.4161644	-1.3738302	0.07446808	0.14159296	1	2492	tags=30%, list=13%, signal=34%
GOBP_VENTRICULAR_CARDIAC_MUSCLE_TISSUE_MORPHOGENESIS	GOBP_VENTRICULAR_CARDIAC_MUSCLE_TISSUE_MORPHOGENESIS		55	-0.35617355	-1.3736598	0.05253623	0.14161736	1	3811	tags=33%, list=20%, signal=41%
GOBP_RIBONUCLEOTIDE_CATABOLIC_PROCESS	GOBP_RIBONUCLEOTIDE_CATABOLIC_PROCESS		50	-0.37043437	-1.372974	0.058925476	0.1421663	1	3583	tags=34%, list=19%, signal=42%
GOBP_EPITHELIAL_CELL_APOPTOTIC_PROCESS	GOBP_EPITHELIAL_CELL_APOPTOTIC_PROCESS		160	-0.30383065	-1.3719983	0.020866774	0.14293858	1	4066	tags=31%, list=21%, signal=39%
GOBP_POSITIVE_REGULATION_OF_KINASE_ACTIVITY	GOBP_POSITIVE_REGULATION_OF_KINASE_ACTIVITY		411	-0.27481782	-1.3718594	0.001453488	0.14295866	1	4356	tags=33%, list=23%, signal=42%
GOBP_EMBRYONIC_DIGESTIVE_TRACT_DEVELOPMENT	GOBP_EMBRYONIC_DIGESTIVE_TRACT_DEVELOPMENT		32	-0.40961596	-1.3707848	0.08492201	0.1438871	1	3203	tags=34%, list=17%, signal=41%
GOBP_CARDIAC_MUSCLE_TISSUE_MORPHOGENESIS	GOBP_CARDIAC_MUSCLE_TISSUE_MORPHOGENESIS		72	-0.34396705	-1.3704776	0.034734916	0.14404961	1	3859	tags=33%, list=20%, signal=42%
GOBP_RESPONSE_TO_ACTIVITY	GOBP_RESPONSE_TO_ACTIVITY		31	-0.40970737	-1.3704416	0.08928572	0.14396563	1	5290	tags=52%, list=27%, signal=71%
GOBP_VACUOLAR_TRANSPORT	GOBP_VACUOLAR_TRANSPORT		160	-0.30529052	-1.370284	0.02020202	0.14399669	1	5039	tags=35%, list=26%, signal=47%
GOBP_PYRIDINE_NUCLEOTIDE_BIOSYNTHETIC_PROCESS	GOBP_PYRIDINE_NUCLEOTIDE_BIOSYNTHETIC_PROCESS		19	-0.4823746	-1.3686341	0.0989011	0.14541982	1	4266	tags=47%, list=22%, signal=61%
GOBP_RESPONSE_TO_MECHANICAL_STIMULUS	GOBP_RESPONSE_TO_MECHANICAL_STIMULUS		161	-0.30284038	-1.3679845	0.013377926	0.14589697	1	5775	tags=43%, list=30%, signal=62%
GOBP_REGULATION_OF_JNK_CASCADE	GOBP_REGULATION_OF_JNK_CASCADE		148	-0.30642918	-1.3678797	0.014516129	0.14586522	1	3227	tags=28%, list=17%, signal=34%
GOBP_IMMATURE_B_CELL_DIFFERENTIATION	GOBP_IMMATURE_B_CELL_DIFFERENTIATION		15	-0.50207657	-1.3677624	0.11090573	0.14584352	1	3729	tags=53%, list=19%, signal=66%
GOBP_POSITIVE_REGULATION_OF_RECEPTOR_INTERNALIZATION	GOBP_POSITIVE_REGULATION_OF_RECEPTOR_INTERNALIZATION		35	-0.39668956	-1.3676227	0.07746479	0.1458766	1	4107	tags=43%, list=21%, signal=54%
GOBP_REGULATION_OF_BLOOD_VESSEL_ENDOTHELIAL_CELL_MIGRATION	GOBP_REGULATION_OF_BLOOD_VESSEL_ENDOTHELIAL_CELL_MIGRATION		94	-0.3259651	-1.3669989	0.03407155	0.14634244	1	2352	tags=26%, list=12%, signal=29%
GOBP_REGULATION_OF_INSULIN_RECEPTOR_SIGNALING_PATHWAY	GOBP_REGULATION_OF_INSULIN_RECEPTOR_SIGNALING_PATHWAY		80	-0.33383986	-1.3667897	0.037288137	0.14642888	1	3169	tags=29%, list=16%, signal=34%
GOBP_POSITIVE_REGULATION_OF_STRESS_ACTIVATED_PROTEIN_KINASE_SIGNALING_CASCADE	GOBP_POSITIVE_REGULATION_OF_STRESS_ACTIVATED_PROTEIN_KINASE_SIGNALING_CASCADE		136	-0.31127936	-1.3665543	0.0237691	0.14653376	1	3227	tags=29%, list=17%, signal=34%
GOBP_POSITIVE_REGULATION_OF_CELLULAR_CATABOLIC_PROCESS	GOBP_POSITIVE_REGULATION_OF_CELLULAR_CATABOLIC_PROCESS		334	-0.277915	-1.366373	0.003025719	0.14658909	1	5124	tags=34%, list=27%, signal=46%
GOBP_VACUOLE_ORGANIZATION	GOBP_VACUOLE_ORGANIZATION		214	-0.29294977	-1.3658508	0.011326861	0.14697254	1	5705	tags=40%, list=30%, signal=56%
GOBP_REGULATION_OF_FIBROBLAST_PROLIFERATION	GOBP_REGULATION_OF_FIBROBLAST_PROLIFERATION		123	-0.3159276	-1.3657889	0.03517588	0.1469015	1	3347	tags=29%, list=17%, signal=35%
GOBP_NEGATIVE_REGULATION_OF_NEURON_APOPTOTIC_PROCESS	GOBP_NEGATIVE_REGULATION_OF_NEURON_APOPTOTIC_PROCESS		211	-0.29275715	-1.3651402	0.00955414	0.14740993	1	4011	tags=32%, list=21%, signal=40%
GOBP_NEGATIVE_REGULATION_OF_RESPONSE_TO_WOUNDING	GOBP_NEGATIVE_REGULATION_OF_RESPONSE_TO_WOUNDING		90	-0.32515803	-1.364189	0.04982818	0.1482099	1	4317	tags=38%, list=22%, signal=48%
GOBP_ACTIN_FILAMENT_BASED_MOVEMENT	GOBP_ACTIN_FILAMENT_BASED_MOVEMENT		129	-0.31163353	-1.3635675	0.032258064	0.14865778	1	4316	tags=39%, list=22%, signal=50%
GOBP_GRANULOCYTE_DIFFERENTIATION	GOBP_GRANULOCYTE_DIFFERENTIATION		50	-0.37147805	-1.3621259	0.060822897	0.14995304	1	2878	tags=30%, list=15%, signal=35%
GOBP_REGULATION_OF_HUMORAL_IMMUNE_RESPONSE	GOBP_REGULATION_OF_HUMORAL_IMMUNE_RESPONSE		50	-0.36263397	-1.3617696	0.054054055	0.15016788	1	3121	tags=38%, list=16%, signal=45%
GOBP_NEURON_APOPTOTIC_PROCESS	GOBP_NEURON_APOPTOTIC_PROCESS		360	-0.27517483	-1.361504	0.00625	0.15029217	1	4800	tags=35%, list=25%, signal=45%
GOBP_REACTIVE_OXYGEN_SPECIES_BIOSYNTHETIC_PROCESS	GOBP_REACTIVE_OXYGEN_SPECIES_BIOSYNTHETIC_PROCESS		60	-0.3508511	-1.3611695	0.042628776	0.15047581	1	2290	tags=27%, list=12%, signal=30%
GOBP_SOMATIC_DIVERSIFICATION_OF_IMMUNOGLOBULINS_INVOLVED_IN_IMMUNE_RESPONSE	GOBP_SOMATIC_DIVERSIFICATION_OF_IMMUNOGLOBULINS_INVOLVED_IN_IMMUNE_RESPONSE		57	-0.3600328	-1.3609757	0.06352087	0.15052833	1	3574	tags=30%, list=19%, signal=37%
GOBP_GLOMERULUS_DEVELOPMENT	GOBP_GLOMERULUS_DEVELOPMENT		66	-0.3442476	-1.3600365	0.051785715	0.15133779	1	4312	tags=38%, list=22%, signal=49%
GOBP_REGULATION_OF_LYSOSOMAL_LUMEN_PH	GOBP_REGULATION_OF_LYSOSOMAL_LUMEN_PH		21	-0.45616394	-1.359165	0.091726616	0.1520359	1	4671	tags=48%, list=24%, signal=63%
GOBP_AEROBIC_ELECTRON_TRANSPORT_CHAIN	GOBP_AEROBIC_ELECTRON_TRANSPORT_CHAIN		54	-0.36316437	-1.3588037	0.058614563	0.15226589	1	7142	tags=63%, list=37%, signal=100%
GOBP_HYDROGEN_PEROXIDE_METABOLIC_PROCESS	GOBP_HYDROGEN_PEROXIDE_METABOLIC_PROCESS		53	-0.3572939	-1.3586018	0.05903399	0.15235792	1	4107	tags=32%, list=21%, signal=41%
GOBP_CHONDROCYTE_DIFFERENTIATION_INVOLVED_IN_ENDOCHONDRAL_BONE_MORPHOGENESIS	GOBP_CHONDROCYTE_DIFFERENTIATION_INVOLVED_IN_ENDOCHONDRAL_BONE_MORPHOGENESIS		16	-0.47175032	-1.3585262	0.1	0.152292	1	372	tags=25%, list=2%, signal=25%
GOBP_NEGATIVE_REGULATION_OF_PHOSPHORUS_METABOLIC_PROCESS	GOBP_NEGATIVE_REGULATION_OF_PHOSPHORUS_METABOLIC_PROCESS		416	-0.2696701	-1.3573279	0.008902078	0.15333068	1	3812	tags=28%, list=20%, signal=35%
GOBP_G_PROTEIN_COUPLED_RECEPTOR_SIGNALING_PATHWAY_COUPLED_TO_CYCLIC_NUCLEOTIDE_SECOND_MESSENGER	GOBP_G_PROTEIN_COUPLED_RECEPTOR_SIGNALING_PATHWAY_COUPLED_TO_CYCLIC_NUCLEOTIDE_SECOND_MESSENGER		31	-0.40871745	-1.3571018	0.07992565	0.15344127	1	3644	tags=35%, list=19%, signal=44%
GOBP_MEMBRANE_RAFT_ORGANIZATION	GOBP_MEMBRANE_RAFT_ORGANIZATION		23	-0.43595317	-1.3570493	0.10037175	0.15335807	1	3720	tags=43%, list=19%, signal=54%
GOBP_VENTRICULAR_CARDIAC_MUSCLE_TISSUE_DEVELOPMENT	GOBP_VENTRICULAR_CARDIAC_MUSCLE_TISSUE_DEVELOPMENT		67	-0.34696966	-1.3558277	0.053511705	0.15441261	1	2609	tags=27%, list=14%, signal=31%
GOBP_NEGATIVE_REGULATION_OF_GLYCOPROTEIN_METABOLIC_PROCESS	GOBP_NEGATIVE_REGULATION_OF_GLYCOPROTEIN_METABOLIC_PROCESS		15	-0.4839849	-1.3542846	0.096296296	0.15588847	1	5703	tags=47%, list=30%, signal=66%
GOBP_REGULATION_OF_HORMONE_BIOSYNTHETIC_PROCESS	GOBP_REGULATION_OF_HORMONE_BIOSYNTHETIC_PROCESS		30	-0.40402234	-1.3534404	0.07509158	0.15659142	1	2311	tags=30%, list=12%, signal=34%
GOBP_SPROUTING_ANGIOGENESIS	GOBP_SPROUTING_ANGIOGENESIS		131	-0.31048486	-1.3532251	0.022653721	0.15668996	1	4808	tags=40%, list=25%, signal=53%
GOBP_NEGATIVE_REGULATION_OF_PROTEIN_POLYMERIZATION	GOBP_NEGATIVE_REGULATION_OF_PROTEIN_POLYMERIZATION		82	-0.32941908	-1.3528669	0.059336822	0.15694405	1	5385	tags=51%, list=28%, signal=71%
GOBP_RESPONSE_TO_ESTROGEN	GOBP_RESPONSE_TO_ESTROGEN		54	-0.36001882	-1.3518963	0.066433564	0.15779391	1	3015	tags=28%, list=16%, signal=33%
GOBP_REGULATION_OF_CELL_SUBSTRATE_JUNCTION_ORGANIZATION	GOBP_REGULATION_OF_CELL_SUBSTRATE_JUNCTION_ORGANIZATION		69	-0.3407879	-1.3517876	0.04895105	0.15778008	1	4946	tags=45%, list=26%, signal=60%
GOBP_BIOLOGICAL_PROCESS_INVOLVED_IN_INTERACTION_WITH_SYMBIONT	GOBP_BIOLOGICAL_PROCESS_INVOLVED_IN_INTERACTION_WITH_SYMBIONT		109	-0.31658012	-1.3512032	0.031825796	0.15826975	1	3604	tags=28%, list=19%, signal=34%
GOBP_REGULATION_OF_NEURON_APOPTOTIC_PROCESS	GOBP_REGULATION_OF_NEURON_APOPTOTIC_PROCESS		308	-0.27663186	-1.3500849	0.006144393	0.15927012	1	4053	tags=31%, list=21%, signal=39%
GOBP_SKELETAL_MUSCLE_SATELLITE_CELL_PROLIFERATION	GOBP_SKELETAL_MUSCLE_SATELLITE_CELL_PROLIFERATION		18	-0.46369532	-1.3495218	0.10428306	0.1597186	1	3849	tags=44%, list=20%, signal=55%
GOBP_CYTOSOLIC_TRANSPORT	GOBP_CYTOSOLIC_TRANSPORT		165	-0.30016005	-1.3479662	0.029010238	0.16121283	1	5029	tags=36%, list=26%, signal=49%
GOBP_OLIGOSACCHARIDE_BIOSYNTHETIC_PROCESS	GOBP_OLIGOSACCHARIDE_BIOSYNTHETIC_PROCESS		19	-0.45765623	-1.346739	0.11879433	0.16236652	1	3217	tags=42%, list=17%, signal=50%
GOBP_RESPONSE_TO_INTERLEUKIN_4	GOBP_RESPONSE_TO_INTERLEUKIN_4		35	-0.39374933	-1.3463126	0.091726616	0.16270034	1	3710	tags=46%, list=19%, signal=57%
GOBP_ORGANELLE_FUSION	GOBP_ORGANELLE_FUSION		168	-0.29901895	-1.3463066	0.016393442	0.16257557	1	5348	tags=40%, list=28%, signal=55%
GOBP_COLLAGEN_ACTIVATED_SIGNALING_PATHWAY	GOBP_COLLAGEN_ACTIVATED_SIGNALING_PATHWAY		17	-0.46735346	-1.3456897	0.108892925	0.16311473	1	2664	tags=47%, list=14%, signal=55%
GOBP_POSITIVE_REGULATION_OF_MYOTUBE_DIFFERENTIATION	GOBP_POSITIVE_REGULATION_OF_MYOTUBE_DIFFERENTIATION		15	-0.4924644	-1.3452678	0.120229006	0.16340503	1	5754	tags=60%, list=30%, signal=85%
GOBP_POSITIVE_REGULATION_OF_PEPTIDYL_SERINE_PHOSPHORYLATION	GOBP_POSITIVE_REGULATION_OF_PEPTIDYL_SERINE_PHOSPHORYLATION		106	-0.3164628	-1.3451605	0.03697183	0.16336668	1	4151	tags=32%, list=22%, signal=41%
GOBP_POSITIVE_REGULATION_OF_SYNAPTIC_VESICLE_RECYCLING	GOBP_POSITIVE_REGULATION_OF_SYNAPTIC_VESICLE_RECYCLING		17	-0.4676007	-1.345158	0.10869565	0.1632302	1	870	tags=24%, list=5%, signal=25%
GOBP_DETECTION_OF_CHEMICAL_STIMULUS	GOBP_DETECTION_OF_CHEMICAL_STIMULUS		61	-0.3511169	-1.3446397	0.08243728	0.16360731	1	5281	tags=43%, list=27%, signal=59%
GOBP_NEGATIVE_REGULATION_OF_TYPE_I_INTERFERON_MEDIATED_SIGNALING_PATHWAY	GOBP_NEGATIVE_REGULATION_OF_TYPE_I_INTERFERON_MEDIATED_SIGNALING_PATHWAY		26	-0.4171748	-1.3444096	0.10223048	0.16372703	1	3301	tags=31%, list=17%, signal=37%
GOBP_POSITIVE_REGULATION_OF_MUSCLE_CELL_DIFFERENTIATION	GOBP_POSITIVE_REGULATION_OF_MUSCLE_CELL_DIFFERENTIATION		82	-0.3322194	-1.3437262	0.047285464	0.16435198	1	4128	tags=35%, list=21%, signal=45%
GOBP_REGULATION_OF_VASCULAR_ENDOTHELIAL_GROWTH_FACTOR_RECEPTOR_SIGNALING_PATHWAY	GOBP_REGULATION_OF_VASCULAR_ENDOTHELIAL_GROWTH_FACTOR_RECEPTOR_SIGNALING_PATHWAY		33	-0.3894921	-1.3433739	0.08152174	0.16458747	1	2428	tags=27%, list=13%, signal=31%
GOBP_MUSCLE_TISSUE_DEVELOPMENT	GOBP_MUSCLE_TISSUE_DEVELOPMENT		479	-0.26600775	-1.3425356	0.004497751	0.16533291	1	4577	tags=32%, list=24%, signal=41%
GOBP_POLYSACCHARIDE_METABOLIC_PROCESS	GOBP_POLYSACCHARIDE_METABOLIC_PROCESS		106	-0.31645158	-1.3420167	0.05050505	0.16575508	1	5788	tags=38%, list=30%, signal=54%
GOBP_NEGATIVE_REGULATION_OF_JUN_KINASE_ACTIVITY	GOBP_NEGATIVE_REGULATION_OF_JUN_KINASE_ACTIVITY		15	-0.48827434	-1.3419704	0.110694185	0.16566063	1	2761	tags=40%, list=14%, signal=47%
GOBP_ESTABLISHMENT_OF_MITOCHONDRION_LOCALIZATION_MICROTUBULE_MEDIATED	GOBP_ESTABLISHMENT_OF_MITOCHONDRION_LOCALIZATION_MICROTUBULE_MEDIATED		25	-0.41933623	-1.3395222	0.1013986	0.1681604	1	5066	tags=48%, list=26%, signal=65%
GOBP_NEGATIVE_REGULATION_OF_TRANSCRIPTION_REGULATORY_REGION_DNA_BINDING	GOBP_NEGATIVE_REGULATION_OF_TRANSCRIPTION_REGULATORY_REGION_DNA_BINDING		17	-0.47766075	-1.3382145	0.12137681	0.16947836	1	2592	tags=35%, list=13%, signal=41%
GOBP_MAINTENANCE_OF_PROTEIN_LOCATION	GOBP_MAINTENANCE_OF_PROTEIN_LOCATION		104	-0.32035404	-1.3377289	0.050847456	0.16987677	1	3720	tags=32%, list=19%, signal=39%
GOBP_VIRAL_RNA_GENOME_REPLICATION	GOBP_VIRAL_RNA_GENOME_REPLICATION		27	-0.41131967	-1.3369681	0.10200364	0.17051905	1	3357	tags=30%, list=17%, signal=36%
GOBP_REGULATION_OF_LIPASE_ACTIVITY	GOBP_REGULATION_OF_LIPASE_ACTIVITY		77	-0.333924	-1.3367065	0.05096661	0.1706618	1	4957	tags=43%, list=26%, signal=57%
GOBP_REGULATION_OF_PROTEIN_POLYUBIQUITINATION	GOBP_REGULATION_OF_PROTEIN_POLYUBIQUITINATION		30	-0.40211287	-1.3365806	0.092402466	0.17064938	1	5094	tags=40%, list=26%, signal=54%
GOBP_ORGANELLE_MEMBRANE_FUSION	GOBP_ORGANELLE_MEMBRANE_FUSION		125	-0.30978957	-1.3364624	0.028380634	0.17064998	1	5189	tags=41%, list=27%, signal=55%
GOBP_FIBROBLAST_PROLIFERATION	GOBP_FIBROBLAST_PROLIFERATION		147	-0.30087134	-1.3363261	0.031045752	0.1706488	1	3347	tags=29%, list=17%, signal=34%
GOBP_POSITIVE_REGULATION_OF_BONE_MINERALIZATION	GOBP_POSITIVE_REGULATION_OF_BONE_MINERALIZATION		47	-0.3699515	-1.3359443	0.080789946	0.17092998	1	4030	tags=43%, list=21%, signal=54%
GOBP_REGULATION_OF_ISOTYPE_SWITCHING	GOBP_REGULATION_OF_ISOTYPE_SWITCHING		40	-0.37382016	-1.3353001	0.07394366	0.17152224	1	2932	tags=28%, list=15%, signal=32%
GOBP_NEGATIVE_REGULATION_OF_CANONICAL_NF_KAPPAB_SIGNAL_TRANSDUCTION	GOBP_NEGATIVE_REGULATION_OF_CANONICAL_NF_KAPPAB_SIGNAL_TRANSDUCTION		52	-0.3565405	-1.334469	0.06713781	0.1723037	1	3311	tags=35%, list=17%, signal=42%
GOBP_REGULATION_OF_AUTOPHAGY	GOBP_REGULATION_OF_AUTOPHAGY		295	-0.2769145	-1.333744	0.005952381	0.17298453	1	5239	tags=38%, list=27%, signal=51%
GOBP_REGULATION_OF_MICROGLIAL_CELL_ACTIVATION	GOBP_REGULATION_OF_MICROGLIAL_CELL_ACTIVATION		17	-0.4628447	-1.3321038	0.12878788	0.17462626	1	3729	tags=53%, list=19%, signal=66%
GOBP_RESPONSE_TO_AXON_INJURY	GOBP_RESPONSE_TO_AXON_INJURY		75	-0.33559746	-1.3312432	0.073555164	0.17548755	1	2445	tags=27%, list=13%, signal=30%
GOBP_PROCESS_UTILIZING_AUTOPHAGIC_MECHANISM	GOBP_PROCESS_UTILIZING_AUTOPHAGIC_MECHANISM		492	-0.2624819	-1.3309768	0	0.17563277	1	5239	tags=35%, list=27%, signal=47%
GOBP_NEGATIVE_REGULATION_OF_LOCOMOTION	GOBP_NEGATIVE_REGULATION_OF_LOCOMOTION		350	-0.26786113	-1.3298249	0.013533834	0.17682725	1	4317	tags=31%, list=22%, signal=40%
GOBP_REGULATION_OF_MONOCYTE_DIFFERENTIATION	GOBP_REGULATION_OF_MONOCYTE_DIFFERENTIATION		17	-0.46804553	-1.329502	0.11819887	0.17701784	1	1999	tags=41%, list=10%, signal=46%
GOBP_POSITIVE_REGULATION_OF_ASTROCYTE_DIFFERENTIATION	GOBP_POSITIVE_REGULATION_OF_ASTROCYTE_DIFFERENTIATION		15	-0.4816995	-1.3292605	0.1376673	0.17716423	1	4005	tags=53%, list=21%, signal=67%
GOBP_AXON_REGENERATION	GOBP_AXON_REGENERATION		55	-0.34931248	-1.3286735	0.074652776	0.17765975	1	2125	tags=25%, list=11%, signal=29%
GOBP_POSITIVE_REGULATION_OF_TRANSLATIONAL_INITIATION	GOBP_POSITIVE_REGULATION_OF_TRANSLATIONAL_INITIATION		23	-0.43236312	-1.3285962	0.11290322	0.17760704	1	3478	tags=30%, list=18%, signal=37%
GOBP_POSITIVE_REGULATION_OF_ADENYLATE_CYCLASE_ACTIVITY	GOBP_POSITIVE_REGULATION_OF_ADENYLATE_CYCLASE_ACTIVITY		30	-0.39383584	-1.3285694	0.10142349	0.17749393	1	3437	tags=33%, list=18%, signal=41%
GOBP_RELEASE_OF_CYTOCHROME_C_FROM_MITOCHONDRIA	GOBP_RELEASE_OF_CYTOCHROME_C_FROM_MITOCHONDRIA		66	-0.3420668	-1.3285073	0.06678383	0.1774121	1	4789	tags=41%, list=25%, signal=54%
GOBP_ACTIN_FILAMENT_DEPOLYMERIZATION	GOBP_ACTIN_FILAMENT_DEPOLYMERIZATION		58	-0.34927198	-1.3283579	0.071428575	0.17744383	1	5577	tags=57%, list=29%, signal=80%
GOBP_EXPLORATION_BEHAVIOR	GOBP_EXPLORATION_BEHAVIOR		41	-0.37069955	-1.3283236	0.098148145	0.17733972	1	4249	tags=32%, list=22%, signal=41%
GOBP_POSITIVE_REGULATION_OF_EXTRINSIC_APOPTOTIC_SIGNALING_PATHWAY_VIA_DEATH_DOMAIN_RECEPTORS	GOBP_POSITIVE_REGULATION_OF_EXTRINSIC_APOPTOTIC_SIGNALING_PATHWAY_VIA_DEATH_DOMAIN_RECEPTORS		16	-0.46458846	-1.3282098	0.14145383	0.17731442	1	4317	tags=38%, list=22%, signal=48%
GOBP_ENDOTHELIAL_CELL_CHEMOTAXIS	GOBP_ENDOTHELIAL_CELL_CHEMOTAXIS		31	-0.39214754	-1.3267626	0.104672894	0.17879744	1	4317	tags=39%, list=22%, signal=50%
GOBP_ENTRY_INTO_HOST	GOBP_ENTRY_INTO_HOST		102	-0.31602353	-1.3258967	0.06932409	0.17963089	1	4107	tags=36%, list=21%, signal=46%
GOBP_PROTEIN_K63_LINKED_UBIQUITINATION	GOBP_PROTEIN_K63_LINKED_UBIQUITINATION		66	-0.34385723	-1.3254343	0.052910052	0.17998892	1	3326	tags=29%, list=17%, signal=35%
GOBP_REGULATION_OF_AMYLOID_PRECURSOR_PROTEIN_CATABOLIC_PROCESS	GOBP_REGULATION_OF_AMYLOID_PRECURSOR_PROTEIN_CATABOLIC_PROCESS		44	-0.36861986	-1.3251323	0.08921933	0.1801895	1	4005	tags=36%, list=21%, signal=46%
GOBP_HEMATOPOIETIC_PROGENITOR_CELL_DIFFERENTIATION	GOBP_HEMATOPOIETIC_PROGENITOR_CELL_DIFFERENTIATION		167	-0.29396772	-1.3245876	0.033950616	0.18067509	1	2990	tags=25%, list=16%, signal=29%
GOBP_RIBONUCLEOSIDE_MONOPHOSPHATE_BIOSYNTHETIC_PROCESS	GOBP_RIBONUCLEOSIDE_MONOPHOSPHATE_BIOSYNTHETIC_PROCESS		33	-0.3987571	-1.3245435	0.1023766	0.1805746	1	6292	tags=52%, list=33%, signal=76%
GOBP_FIBROBLAST_APOPTOTIC_PROCESS	GOBP_FIBROBLAST_APOPTOTIC_PROCESS		31	-0.38723728	-1.3239917	0.09386282	0.1810458	1	4454	tags=39%, list=23%, signal=50%
GOBP_NEGATIVE_REGULATION_OF_AMYLOID_PRECURSOR_PROTEIN_CATABOLIC_PROCESS	GOBP_NEGATIVE_REGULATION_OF_AMYLOID_PRECURSOR_PROTEIN_CATABOLIC_PROCESS		21	-0.4430615	-1.3227957	0.12591241	0.18225394	1	4724	tags=43%, list=25%, signal=57%
GOBP_ANTIGEN_PROCESSING_AND_PRESENTATION_OF_ENDOGENOUS_ANTIGEN	GOBP_ANTIGEN_PROCESSING_AND_PRESENTATION_OF_ENDOGENOUS_ANTIGEN		41	-0.37838826	-1.3227911	0.10283688	0.18211147	1	5910	tags=56%, list=31%, signal=81%
GOBP_POSITIVE_REGULATION_OF_REGULATORY_T_CELL_DIFFERENTIATION	GOBP_POSITIVE_REGULATION_OF_REGULATORY_T_CELL_DIFFERENTIATION		21	-0.4288578	-1.3227392	0.11676083	0.1820212	1	4444	tags=52%, list=23%, signal=68%
GOBP_CDC42_PROTEIN_SIGNAL_TRANSDUCTION	GOBP_CDC42_PROTEIN_SIGNAL_TRANSDUCTION		16	-0.465984	-1.3224372	0.124763705	0.18223944	1	1344	tags=25%, list=7%, signal=27%
GOBP_NEGATIVE_REGULATION_OF_CELLULAR_RESPONSE_TO_INSULIN_STIMULUS	GOBP_NEGATIVE_REGULATION_OF_CELLULAR_RESPONSE_TO_INSULIN_STIMULUS		49	-0.3600732	-1.3215507	0.07747748	0.18309544	1	2903	tags=29%, list=15%, signal=34%
GOBP_GOLGI_ORGANIZATION	GOBP_GOLGI_ORGANIZATION		133	-0.30035588	-1.3214597	0.035714287	0.18304932	1	6563	tags=51%, list=34%, signal=77%
GOBP_POSITIVE_REGULATION_OF_CELL_PROJECTION_ORGANIZATION	GOBP_POSITIVE_REGULATION_OF_CELL_PROJECTION_ORGANIZATION		452	-0.26158443	-1.3213918	0.004189944	0.18297517	1	3918	tags=28%, list=20%, signal=34%
GOBP_VASCULAR_ENDOTHELIAL_CELL_PROLIFERATION	GOBP_VASCULAR_ENDOTHELIAL_CELL_PROLIFERATION		30	-0.40353262	-1.3212118	0.09981851	0.18302692	1	3932	tags=37%, list=20%, signal=46%
GOBP_GAMMA_AMINOBUTYRIC_ACID_SIGNALING_PATHWAY	GOBP_GAMMA_AMINOBUTYRIC_ACID_SIGNALING_PATHWAY		30	-0.4018001	-1.3211629	0.111310594	0.18293889	1	3823	tags=30%, list=20%, signal=37%
GOBP_SYNAPTIC_VESICLE_TRANSPORT	GOBP_SYNAPTIC_VESICLE_TRANSPORT		46	-0.36487716	-1.3207843	0.105442174	0.1832604	1	2927	tags=24%, list=15%, signal=28%
GOBP_VESICLE_ORGANIZATION	GOBP_VESICLE_ORGANIZATION		350	-0.26809293	-1.3206313	0.004559271	0.18329805	1	5229	tags=36%, list=27%, signal=48%
GOBP_NEGATIVE_REGULATION_OF_POST_TRANSLATIONAL_PROTEIN_MODIFICATION	GOBP_NEGATIVE_REGULATION_OF_POST_TRANSLATIONAL_PROTEIN_MODIFICATION		97	-0.31520137	-1.3204352	0.048576213	0.18337542	1	3449	tags=27%, list=18%, signal=32%
GOBP_ANGIOGENESIS_INVOLVED_IN_WOUND_HEALING	GOBP_ANGIOGENESIS_INVOLVED_IN_WOUND_HEALING		25	-0.41546553	-1.3198785	0.11406844	0.18388106	1	6889	tags=68%, list=36%, signal=106%
GOBP_NEURONAL_ACTION_POTENTIAL	GOBP_NEURONAL_ACTION_POTENTIAL		59	-0.34242028	-1.3193129	0.08435852	0.18438919	1	5230	tags=39%, list=27%, signal=53%
GOBP_NEGATIVE_REGULATION_OF_TRANSFERASE_ACTIVITY	GOBP_NEGATIVE_REGULATION_OF_TRANSFERASE_ACTIVITY		253	-0.27736866	-1.317042	0.01710731	0.18690315	1	4060	tags=30%, list=21%, signal=37%
GOBP_INTERLEUKIN_6_MEDIATED_SIGNALING_PATHWAY	GOBP_INTERLEUKIN_6_MEDIATED_SIGNALING_PATHWAY		19	-0.44698507	-1.3164529	0.13188976	0.1874535	1	3849	tags=58%, list=20%, signal=72%
GOBP_NEGATIVE_REGULATION_OF_PEPTIDYL_TYROSINE_PHOSPHORYLATION	GOBP_NEGATIVE_REGULATION_OF_PEPTIDYL_TYROSINE_PHOSPHORYLATION		55	-0.3510808	-1.3160182	0.08477509	0.18782727	1	3798	tags=38%, list=20%, signal=47%
GOBP_REGULATION_OF_VASCULAR_PERMEABILITY	GOBP_REGULATION_OF_VASCULAR_PERMEABILITY		48	-0.35539097	-1.3156477	0.09208103	0.18810575	1	5021	tags=52%, list=26%, signal=70%
GOBP_NEGATIVE_REGULATION_OF_CALCIUM_ION_TRANSMEMBRANE_TRANSPORT	GOBP_NEGATIVE_REGULATION_OF_CALCIUM_ION_TRANSMEMBRANE_TRANSPORT		56	-0.34465194	-1.3154272	0.089605734	0.18819717	1	5914	tags=46%, list=31%, signal=67%
GOBP_RESPONSE_TO_OSMOTIC_STRESS	GOBP_RESPONSE_TO_OSMOTIC_STRESS		83	-0.32294282	-1.3152595	0.07450331	0.18825988	1	5406	tags=43%, list=28%, signal=60%
GOBP_REGULATION_OF_FIBROBLAST_MIGRATION	GOBP_REGULATION_OF_FIBROBLAST_MIGRATION		49	-0.35405442	-1.3148121	0.08288288	0.18865728	1	4564	tags=37%, list=24%, signal=48%
GOBP_NEGATIVE_REGULATION_OF_JNK_CASCADE	GOBP_NEGATIVE_REGULATION_OF_JNK_CASCADE		38	-0.38050672	-1.3145719	0.119250424	0.18880688	1	2761	tags=32%, list=14%, signal=37%
GOBP_PRESYNAPTIC_MODULATION_OF_CHEMICAL_SYNAPTIC_TRANSMISSION	GOBP_PRESYNAPTIC_MODULATION_OF_CHEMICAL_SYNAPTIC_TRANSMISSION		60	-0.34068546	-1.3142159	0.07326008	0.18910536	1	3802	tags=28%, list=20%, signal=35%
GOBP_POSITIVE_REGULATION_OF_MEMBRANE_PROTEIN_ECTODOMAIN_PROTEOLYSIS	GOBP_POSITIVE_REGULATION_OF_MEMBRANE_PROTEIN_ECTODOMAIN_PROTEOLYSIS		16	-0.4708487	-1.314187	0.13076924	0.18899088	1	3304	tags=50%, list=17%, signal=60%
GOBP_NEGATIVE_REGULATION_OF_T_HELPER_CELL_DIFFERENTIATION	GOBP_NEGATIVE_REGULATION_OF_T_HELPER_CELL_DIFFERENTIATION		21	-0.4397519	-1.3141456	0.13076924	0.18889672	1	2229	tags=33%, list=12%, signal=38%
GOBP_PLASMA_MEMBRANE_ORGANIZATION	GOBP_PLASMA_MEMBRANE_ORGANIZATION		160	-0.29211247	-1.3132871	0.034700315	0.1897471	1	4005	tags=33%, list=21%, signal=41%
GOBP_POSITIVE_REGULATION_OF_MITOCHONDRION_ORGANIZATION	GOBP_POSITIVE_REGULATION_OF_MITOCHONDRION_ORGANIZATION		77	-0.3244215	-1.3116366	0.07521368	0.19155668	1	5723	tags=49%, list=30%, signal=70%
GOBP_REGULATION_OF_LONG_TERM_SYNAPTIC_POTENTIATION	GOBP_REGULATION_OF_LONG_TERM_SYNAPTIC_POTENTIATION		58	-0.341535	-1.3101672	0.09191176	0.19319347	1	2483	tags=24%, list=13%, signal=28%
GOBP_SERINE_PHOSPHORYLATION_OF_STAT_PROTEIN	GOBP_SERINE_PHOSPHORYLATION_OF_STAT_PROTEIN		19	-0.45774406	-1.3098541	0.12737642	0.1933806	1	5928	tags=47%, list=31%, signal=68%
GOBP_REGULATION_OF_AMYLOID_BETA_FORMATION	GOBP_REGULATION_OF_AMYLOID_BETA_FORMATION		37	-0.3846056	-1.30952	0.10909091	0.19367976	1	3389	tags=32%, list=18%, signal=39%
GOBP_REGULATION_OF_PHOSPHOPROTEIN_PHOSPHATASE_ACTIVITY	GOBP_REGULATION_OF_PHOSPHOPROTEIN_PHOSPHATASE_ACTIVITY		52	-0.34828687	-1.3087687	0.08657244	0.19440451	1	3753	tags=35%, list=19%, signal=43%
GOBP_ANTIGEN_PROCESSING_AND_PRESENTATION_OF_EXOGENOUS_PEPTIDE_ANTIGEN_VIA_MHC_CLASS_IB	GOBP_ANTIGEN_PROCESSING_AND_PRESENTATION_OF_EXOGENOUS_PEPTIDE_ANTIGEN_VIA_MHC_CLASS_IB		24	-0.41753966	-1.307851	0.11401869	0.19535239	1	5910	tags=50%, list=31%, signal=72%
GOBP_RESPONSE_TO_PH	GOBP_RESPONSE_TO_PH		42	-0.36442357	-1.3074714	0.084990956	0.19567376	1	2985	tags=31%, list=15%, signal=37%
GOBP_REGULATION_OF_MYOTUBE_DIFFERENTIATION	GOBP_REGULATION_OF_MYOTUBE_DIFFERENTIATION		46	-0.3599489	-1.3074284	0.09694794	0.19557054	1	5944	tags=52%, list=31%, signal=75%
GOBP_MYELOID_CELL_HOMEOSTASIS	GOBP_MYELOID_CELL_HOMEOSTASIS		205	-0.28162187	-1.3063992	0.03015873	0.19669642	1	3875	tags=31%, list=20%, signal=39%
GOBP_MULTICELLULAR_ORGANISMAL_MOVEMENT	GOBP_MULTICELLULAR_ORGANISMAL_MOVEMENT		62	-0.33737075	-1.3062555	0.079395086	0.1967229	1	6191	tags=53%, list=32%, signal=78%
GOBP_NEGATIVE_REGULATION_OF_HUMORAL_IMMUNE_RESPONSE	GOBP_NEGATIVE_REGULATION_OF_HUMORAL_IMMUNE_RESPONSE		18	-0.44988632	-1.3057408	0.12407407	0.19716844	1	3121	tags=39%, list=16%, signal=46%
GOBP_REGULATION_OF_TRANSPORTER_ACTIVITY	GOBP_REGULATION_OF_TRANSPORTER_ACTIVITY		300	-0.26895237	-1.3051322	0.018518519	0.19774538	1	6065	tags=44%, list=31%, signal=63%
GOBP_NEGATIVE_REGULATION_OF_DNA_BINDING_TRANSCRIPTION_FACTOR_ACTIVITY	GOBP_NEGATIVE_REGULATION_OF_DNA_BINDING_TRANSCRIPTION_FACTOR_ACTIVITY		167	-0.28665796	-1.3042667	0.039087947	0.19868213	1	3648	tags=28%, list=19%, signal=34%
GOBP_NEURON_MATURATION	GOBP_NEURON_MATURATION		62	-0.34029093	-1.3035338	0.09289618	0.19942816	1	4540	tags=32%, list=24%, signal=42%
GOBP_REGULATION_OF_GTPASE_ACTIVITY	GOBP_REGULATION_OF_GTPASE_ACTIVITY		342	-0.26497975	-1.3030778	0.010479042	0.19981974	1	3414	tags=28%, list=18%, signal=33%
GOBP_ARTERY_MORPHOGENESIS	GOBP_ARTERY_MORPHOGENESIS		81	-0.3256548	-1.3030587	0.074074075	0.19968681	1	3684	tags=33%, list=19%, signal=41%
GOBP_NEGATIVE_REGULATION_OF_CELL_JUNCTION_ASSEMBLY	GOBP_NEGATIVE_REGULATION_OF_CELL_JUNCTION_ASSEMBLY		35	-0.37676755	-1.3023207	0.110091746	0.2004621	1	3847	tags=37%, list=20%, signal=46%
GOBP_NEGATIVE_REGULATION_OF_DIGESTIVE_SYSTEM_PROCESS	GOBP_NEGATIVE_REGULATION_OF_DIGESTIVE_SYSTEM_PROCESS		18	-0.4444395	-1.3023189	0.15694165	0.20030999	1	1737	tags=28%, list=9%, signal=31%
GOBP_REGULATION_OF_PODOSOME_ASSEMBLY	GOBP_REGULATION_OF_PODOSOME_ASSEMBLY		16	-0.4611	-1.3020407	0.15917604	0.20050997	1	6094	tags=75%, list=32%, signal=110%
GOBP_ENDODERM_FORMATION	GOBP_ENDODERM_FORMATION		42	-0.36293253	-1.3016105	0.0881295	0.20091887	1	3749	tags=31%, list=19%, signal=38%
GOBP_CARDIAC_MUSCLE_CELL_CONTRACTION	GOBP_CARDIAC_MUSCLE_CELL_CONTRACTION		72	-0.32555506	-1.2986251	0.06890757	0.20459354	1	5493	tags=50%, list=28%, signal=70%
GOBP_ENDOTHELIAL_CELL_MORPHOGENESIS	GOBP_ENDOTHELIAL_CELL_MORPHOGENESIS		15	-0.46113637	-1.2981629	0.15037593	0.20504396	1	2000	tags=33%, list=10%, signal=37%
GOBP_POSITIVE_REGULATION_OF_CALCIUM_ION_IMPORT	GOBP_POSITIVE_REGULATION_OF_CALCIUM_ION_IMPORT		19	-0.44258088	-1.2977227	0.14612676	0.2054491	1	4644	tags=53%, list=24%, signal=69%
GOBP_RESPONSE_TO_HYDROPEROXIDE	GOBP_RESPONSE_TO_HYDROPEROXIDE		17	-0.46055877	-1.2969205	0.13756613	0.2063066	1	3804	tags=41%, list=20%, signal=51%
GOBP_REGULATION_OF_CELL_MIGRATION_INVOLVED_IN_SPROUTING_ANGIOGENESIS	GOBP_REGULATION_OF_CELL_MIGRATION_INVOLVED_IN_SPROUTING_ANGIOGENESIS		38	-0.37271085	-1.2967634	0.11413969	0.20635498	1	2030	tags=24%, list=11%, signal=26%
GOBP_EMBRYONIC_SKELETAL_JOINT_DEVELOPMENT	GOBP_EMBRYONIC_SKELETAL_JOINT_DEVELOPMENT		16	-0.45720822	-1.2963626	0.14559387	0.20673418	1	1109	tags=19%, list=6%, signal=20%
GOBP_NEGATIVE_REGULATION_OF_MAPK_CASCADE	GOBP_NEGATIVE_REGULATION_OF_MAPK_CASCADE		180	-0.2866956	-1.2957505	0.03814262	0.20737365	1	3083	tags=26%, list=16%, signal=31%
GOBP_NEGATIVE_REGULATION_OF_ALPHA_BETA_T_CELL_DIFFERENTIATION	GOBP_NEGATIVE_REGULATION_OF_ALPHA_BETA_T_CELL_DIFFERENTIATION		30	-0.39268017	-1.295266	0.11111111	0.20788938	1	2405	tags=30%, list=12%, signal=34%
GOBP_AMYLOID_BETA_CLEARANCE	GOBP_AMYLOID_BETA_CLEARANCE		37	-0.3730543	-1.293747	0.11131387	0.20970137	1	3389	tags=41%, list=18%, signal=49%
GOBP_ACTION_POTENTIAL	GOBP_ACTION_POTENTIAL		157	-0.2856475	-1.2933689	0.041666668	0.21005858	1	5355	tags=39%, list=28%, signal=53%
GOBP_REGULATION_OF_ERAD_PATHWAY	GOBP_REGULATION_OF_ERAD_PATHWAY		24	-0.4082386	-1.2931039	0.14432989	0.2102547	1	4013	tags=33%, list=21%, signal=42%
GOBP_POSTSYNAPTIC_SIGNAL_TRANSDUCTION	GOBP_POSTSYNAPTIC_SIGNAL_TRANSDUCTION		61	-0.3383809	-1.2930079	0.086419754	0.21021967	1	4164	tags=36%, list=22%, signal=46%
GOBP_REGULATION_OF_BLOOD_VESSEL_ENDOTHELIAL_CELL_PROLIFERATION_INVOLVED_IN_SPROUTING_ANGIOGENESIS	GOBP_REGULATION_OF_BLOOD_VESSEL_ENDOTHELIAL_CELL_PROLIFERATION_INVOLVED_IN_SPROUTING_ANGIOGENESIS		17	-0.4543514	-1.2914709	0.1406551	0.21203238	1	5761	tags=47%, list=30%, signal=67%
GOBP_REGULATION_OF_PROTEIN_EXIT_FROM_ENDOPLASMIC_RETICULUM	GOBP_REGULATION_OF_PROTEIN_EXIT_FROM_ENDOPLASMIC_RETICULUM		23	-0.41039112	-1.2908089	0.1352381	0.21267493	1	4629	tags=48%, list=24%, signal=63%
GOBP_VIRAL_PROCESS	GOBP_VIRAL_PROCESS		319	-0.26469147	-1.2906843	0.025682183	0.21265039	1	3924	tags=28%, list=20%, signal=34%
GOBP_NEGATIVE_REGULATION_OF_EXTRINSIC_APOPTOTIC_SIGNALING_PATHWAY	GOBP_NEGATIVE_REGULATION_OF_EXTRINSIC_APOPTOTIC_SIGNALING_PATHWAY		98	-0.3096376	-1.2905872	0.06779661	0.2126029	1	3865	tags=31%, list=20%, signal=38%
GOBP_PEPTIDYL_SERINE_MODIFICATION	GOBP_PEPTIDYL_SERINE_MODIFICATION		321	-0.2620671	-1.2894161	0.022255193	0.2139441	1	4157	tags=29%, list=22%, signal=36%
GOBP_NEGATIVE_REGULATION_OF_INFLAMMATORY_RESPONSE_TO_ANTIGENIC_STIMULUS	GOBP_NEGATIVE_REGULATION_OF_INFLAMMATORY_RESPONSE_TO_ANTIGENIC_STIMULUS		18	-0.43693563	-1.2893945	0.1459566	0.21381147	1	2837	tags=33%, list=15%, signal=39%
GOBP_MUSCLE_ADAPTATION	GOBP_MUSCLE_ADAPTATION		132	-0.29860583	-1.2891854	0.061769616	0.21392924	1	6218	tags=48%, list=32%, signal=70%
GOBP_REGULATION_OF_RECEPTOR_BINDING	GOBP_REGULATION_OF_RECEPTOR_BINDING		23	-0.41360626	-1.2884729	0.14174758	0.21470363	1	3823	tags=48%, list=20%, signal=60%
GOBP_REGULATION_OF_SYNAPTIC_TRANSMISSION_GLUTAMATERGIC	GOBP_REGULATION_OF_SYNAPTIC_TRANSMISSION_GLUTAMATERGIC		88	-0.31613764	-1.2880895	0.06802721	0.21504286	1	5636	tags=41%, list=29%, signal=58%
GOBP_INORGANIC_ION_IMPORT_ACROSS_PLASMA_MEMBRANE	GOBP_INORGANIC_ION_IMPORT_ACROSS_PLASMA_MEMBRANE		121	-0.297328	-1.2874962	0.057755776	0.2156646	1	4614	tags=36%, list=24%, signal=46%
GOBP_CELLULAR_RESPONSE_TO_OXIDATIVE_STRESS	GOBP_CELLULAR_RESPONSE_TO_OXIDATIVE_STRESS		236	-0.2744377	-1.2873502	0.034146342	0.21569368	1	3590	tags=27%, list=19%, signal=32%
GOBP_NEGATIVE_REGULATION_OF_HORMONE_METABOLIC_PROCESS	GOBP_NEGATIVE_REGULATION_OF_HORMONE_METABOLIC_PROCESS		16	-0.45591977	-1.2869838	0.1438849	0.21600346	1	1418	tags=25%, list=7%, signal=27%
GOBP_REGULATION_OF_BLOOD_CIRCULATION	GOBP_REGULATION_OF_BLOOD_CIRCULATION		267	-0.26943952	-1.2868522	0.022624435	0.21600278	1	5355	tags=38%, list=28%, signal=52%
GOBP_NEGATIVE_REGULATION_OF_LYMPHOCYTE_APOPTOTIC_PROCESS	GOBP_NEGATIVE_REGULATION_OF_LYMPHOCYTE_APOPTOTIC_PROCESS		45	-0.35473356	-1.2868065	0.10689655	0.21589752	1	2264	tags=27%, list=12%, signal=30%
GOBP_POSITIVE_REGULATION_OF_GTPASE_ACTIVITY	GOBP_POSITIVE_REGULATION_OF_GTPASE_ACTIVITY		250	-0.26975292	-1.286311	0.030864198	0.21637683	1	3335	tags=29%, list=17%, signal=34%
GOBP_RESPONSE_TO_OXYGEN_LEVELS	GOBP_RESPONSE_TO_OXYGEN_LEVELS		252	-0.27107346	-1.2853876	0.038580246	0.21745092	1	5158	tags=37%, list=27%, signal=49%
GOBP_POSITIVE_CHEMOTAXIS	GOBP_POSITIVE_CHEMOTAXIS		45	-0.35394967	-1.284861	0.10948905	0.2179696	1	4030	tags=40%, list=21%, signal=50%
GOBP_PROGRAMMED_CELL_DEATH_INVOLVED_IN_CELL_DEVELOPMENT	GOBP_PROGRAMMED_CELL_DEATH_INVOLVED_IN_CELL_DEVELOPMENT		31	-0.38954285	-1.283842	0.12098299	0.21914604	1	5330	tags=39%, list=28%, signal=53%
GOBP_CARBOHYDRATE_CATABOLIC_PROCESS	GOBP_CARBOHYDRATE_CATABOLIC_PROCESS		160	-0.28250778	-1.2821407	0.048818897	0.22130498	1	5500	tags=42%, list=29%, signal=58%
GOBP_CARDIOBLAST_DIFFERENTIATION	GOBP_CARDIOBLAST_DIFFERENTIATION		17	-0.4407049	-1.2820939	0.15495495	0.2212022	1	1088	tags=18%, list=6%, signal=19%
GOBP_POSITIVE_REGULATION_OF_MYOBLAST_DIFFERENTIATION	GOBP_POSITIVE_REGULATION_OF_MYOBLAST_DIFFERENTIATION		49	-0.3474734	-1.2818861	0.1040146	0.22132803	1	6210	tags=49%, list=32%, signal=72%
GOBP_REGULATION_OF_EXTRACELLULAR_MATRIX_DISASSEMBLY	GOBP_REGULATION_OF_EXTRACELLULAR_MATRIX_DISASSEMBLY		16	-0.46673787	-1.2816683	0.17059891	0.22148563	1	399	tags=25%, list=2%, signal=26%
GOBP_LUNG_ALVEOLUS_DEVELOPMENT	GOBP_LUNG_ALVEOLUS_DEVELOPMENT		64	-0.3315396	-1.2812035	0.10727273	0.22195488	1	4358	tags=34%, list=23%, signal=44%
GOBP_MITOCHONDRIAL_FUSION	GOBP_MITOCHONDRIAL_FUSION		35	-0.37253577	-1.2809925	0.11785095	0.22205561	1	6106	tags=51%, list=32%, signal=75%
GOBP_POSITIVE_REGULATION_OF_ERAD_PATHWAY	GOBP_POSITIVE_REGULATION_OF_ERAD_PATHWAY		18	-0.44200566	-1.2809465	0.14337568	0.22193445	1	4013	tags=39%, list=21%, signal=49%
GOBP_REGULATION_OF_PEPTIDYL_SERINE_PHOSPHORYLATION	GOBP_REGULATION_OF_PEPTIDYL_SERINE_PHOSPHORYLATION		139	-0.29148448	-1.28045	0.06610169	0.222456	1	5928	tags=43%, list=31%, signal=62%
GOBP_NEGATIVE_REGULATION_OF_WOUND_HEALING	GOBP_NEGATIVE_REGULATION_OF_WOUND_HEALING		65	-0.32611737	-1.2796932	0.09440559	0.22335184	1	4317	tags=40%, list=22%, signal=51%
GOBP_BIOLOGICAL_PROCESS_INVOLVED_IN_INTERACTION_WITH_HOST	GOBP_BIOLOGICAL_PROCESS_INVOLVED_IN_INTERACTION_WITH_HOST		156	-0.28833342	-1.2793723	0.04477612	0.2236448	1	4107	tags=32%, list=21%, signal=40%
GOBP_FOCAL_ADHESION_ASSEMBLY	GOBP_FOCAL_ADHESION_ASSEMBLY		87	-0.3111196	-1.2782694	0.089527026	0.22500144	1	5010	tags=44%, list=26%, signal=59%
GOBP_CELL_PROLIFERATION_IN_FOREBRAIN	GOBP_CELL_PROLIFERATION_IN_FOREBRAIN		38	-0.36450624	-1.2780234	0.12847222	0.22518323	1	2090	tags=26%, list=11%, signal=29%
GOBP_NEGATIVE_REGULATION_OF_STRIATED_MUSCLE_CELL_APOPTOTIC_PROCESS	GOBP_NEGATIVE_REGULATION_OF_STRIATED_MUSCLE_CELL_APOPTOTIC_PROCESS		39	-0.36216068	-1.2776515	0.13904762	0.22553079	1	5369	tags=41%, list=28%, signal=57%
GOBP_REGULATION_OF_T_HELPER_17_CELL_DIFFERENTIATION	GOBP_REGULATION_OF_T_HELPER_17_CELL_DIFFERENTIATION		19	-0.42951298	-1.2776101	0.16573557	0.22541119	1	3574	tags=37%, list=19%, signal=45%
GOBP_NEGATIVE_REGULATION_OF_APOPTOTIC_SIGNALING_PATHWAY	GOBP_NEGATIVE_REGULATION_OF_APOPTOTIC_SIGNALING_PATHWAY		247	-0.26970857	-1.2774827	0.031152649	0.22541405	1	3865	tags=28%, list=20%, signal=35%
GOBP_POSITIVE_REGULATION_OF_FATTY_ACID_TRANSPORT	GOBP_POSITIVE_REGULATION_OF_FATTY_ACID_TRANSPORT		25	-0.407316	-1.2755872	0.14181818	0.2278388	1	4590	tags=40%, list=24%, signal=52%
GOBP_POSITIVE_REGULATION_OF_FAT_CELL_DIFFERENTIATION	GOBP_POSITIVE_REGULATION_OF_FAT_CELL_DIFFERENTIATION		71	-0.32017782	-1.2744346	0.09042553	0.22919837	1	3169	tags=30%, list=16%, signal=35%
GOBP_DENDRITIC_CELL_CHEMOTAXIS	GOBP_DENDRITIC_CELL_CHEMOTAXIS		23	-0.40736058	-1.2744209	0.16240875	0.2290469	1	3846	tags=48%, list=20%, signal=60%
GOBP_EPITHELIAL_TO_MESENCHYMAL_TRANSITION	GOBP_EPITHELIAL_TO_MESENCHYMAL_TRANSITION		164	-0.28012192	-1.2741942	0.053311795	0.22919075	1	2080	tags=22%, list=11%, signal=24%
GOBP_ACTIN_POLYMERIZATION_OR_DEPOLYMERIZATION	GOBP_ACTIN_POLYMERIZATION_OR_DEPOLYMERIZATION		190	-0.27949056	-1.2740266	0.051242236	0.22925964	1	4772	tags=41%, list=25%, signal=54%
GOBP_CELLULAR_RESPONSE_TO_CAMP	GOBP_CELLULAR_RESPONSE_TO_CAMP		38	-0.36696652	-1.2729064	0.12137681	0.23068276	1	2111	tags=29%, list=11%, signal=32%
GOBP_REGULATION_OF_TRANSLATIONAL_INITIATION_IN_RESPONSE_TO_STRESS	GOBP_REGULATION_OF_TRANSLATIONAL_INITIATION_IN_RESPONSE_TO_STRESS		15	-0.45960024	-1.2723302	0.16037735	0.23129769	1	2903	tags=33%, list=15%, signal=39%
GOBP_NEGATIVE_REGULATION_OF_PROTEIN_CONTAINING_COMPLEX_ASSEMBLY	GOBP_NEGATIVE_REGULATION_OF_PROTEIN_CONTAINING_COMPLEX_ASSEMBLY		155	-0.2843926	-1.272033	0.05107084	0.23156863	1	5621	tags=46%, list=29%, signal=65%
GOBP_REGULATION_OF_SMOOTH_MUSCLE_CONTRACTION	GOBP_REGULATION_OF_SMOOTH_MUSCLE_CONTRACTION		68	-0.3246851	-1.2714117	0.09471767	0.23226567	1	4248	tags=34%, list=22%, signal=43%
GOBP_MIDDLE_EAR_MORPHOGENESIS	GOBP_MIDDLE_EAR_MORPHOGENESIS		26	-0.40266368	-1.2712663	0.15664846	0.23228902	1	2454	tags=27%, list=13%, signal=31%
GOBP_POSITIVE_REGULATION_OF_PHOSPHATASE_ACTIVITY	GOBP_POSITIVE_REGULATION_OF_PHOSPHATASE_ACTIVITY		33	-0.37548855	-1.2707858	0.14130434	0.23279221	1	4030	tags=39%, list=21%, signal=50%
GOBP_REGULATION_OF_APOPTOTIC_PROCESS_INVOLVED_IN_DEVELOPMENT	GOBP_REGULATION_OF_APOPTOTIC_PROCESS_INVOLVED_IN_DEVELOPMENT		16	-0.4568614	-1.2706527	0.17813051	0.23279728	1	2893	tags=38%, list=15%, signal=44%
GOBP_NEGATIVE_REGULATION_OF_PROGRAMMED_NECROTIC_CELL_DEATH	GOBP_NEGATIVE_REGULATION_OF_PROGRAMMED_NECROTIC_CELL_DEATH		17	-0.44604167	-1.2703953	0.17260788	0.23298562	1	3681	tags=41%, list=19%, signal=51%
GOBP_NEGATIVE_REGULATION_OF_CD4_POSITIVE_ALPHA_BETA_T_CELL_DIFFERENTIATION	GOBP_NEGATIVE_REGULATION_OF_CD4_POSITIVE_ALPHA_BETA_T_CELL_DIFFERENTIATION		25	-0.40211734	-1.269692	0.15426497	0.23382226	1	2405	tags=32%, list=12%, signal=37%
GOBP_WALKING_BEHAVIOR	GOBP_WALKING_BEHAVIOR		53	-0.3378388	-1.2694954	0.11663808	0.23391582	1	3352	tags=30%, list=17%, signal=36%
GOBP_RELAXATION_OF_CARDIAC_MUSCLE	GOBP_RELAXATION_OF_CARDIAC_MUSCLE		16	-0.4443837	-1.2688564	0.16007534	0.23457362	1	5300	tags=69%, list=27%, signal=95%
GOBP_EPITHELIAL_TO_MESENCHYMAL_TRANSITION_INVOLVED_IN_ENDOCARDIAL_CUSHION_FORMATION	GOBP_EPITHELIAL_TO_MESENCHYMAL_TRANSITION_INVOLVED_IN_ENDOCARDIAL_CUSHION_FORMATION		18	-0.439784	-1.2685205	0.17288801	0.23487385	1	3811	tags=44%, list=20%, signal=55%
GOBP_POSITIVE_REGULATION_OF_EMBRYONIC_DEVELOPMENT	GOBP_POSITIVE_REGULATION_OF_EMBRYONIC_DEVELOPMENT		24	-0.41084892	-1.2681345	0.13984674	0.2352335	1	2352	tags=29%, list=12%, signal=33%
GOBP_CORONARY_VASCULATURE_DEVELOPMENT	GOBP_CORONARY_VASCULATURE_DEVELOPMENT		78	-0.31414697	-1.2681155	0.114982575	0.2350879	1	2893	tags=24%, list=15%, signal=29%
GOBP_ATP_BIOSYNTHETIC_PROCESS	GOBP_ATP_BIOSYNTHETIC_PROCESS		89	-0.3057758	-1.267828	0.0734767	0.23532207	1	7142	tags=54%, list=37%, signal=85%
GOBP_POSITIVE_REGULATION_OF_COLLAGEN_METABOLIC_PROCESS	GOBP_POSITIVE_REGULATION_OF_COLLAGEN_METABOLIC_PROCESS		40	-0.35891917	-1.2677829	0.12769784	0.23521864	1	3616	tags=40%, list=19%, signal=49%
GOBP_REGULATION_OF_AUTOPHAGOSOME_ASSEMBLY	GOBP_REGULATION_OF_AUTOPHAGOSOME_ASSEMBLY		44	-0.34988058	-1.267594	0.13504274	0.23530227	1	5029	tags=39%, list=26%, signal=52%
GOBP_NEGATIVE_REGULATION_OF_VOLTAGE_GATED_CALCIUM_CHANNEL_ACTIVITY	GOBP_NEGATIVE_REGULATION_OF_VOLTAGE_GATED_CALCIUM_CHANNEL_ACTIVITY		18	-0.43158668	-1.2665154	0.17422867	0.23669839	1	4380	tags=39%, list=23%, signal=50%
GOBP_GTP_METABOLIC_PROCESS	GOBP_GTP_METABOLIC_PROCESS		26	-0.39651245	-1.2660286	0.1651865	0.23718855	1	2063	tags=27%, list=11%, signal=30%
GOBP_VASCULAR_ASSOCIATED_SMOOTH_MUSCLE_CELL_DIFFERENTIATION	GOBP_VASCULAR_ASSOCIATED_SMOOTH_MUSCLE_CELL_DIFFERENTIATION		41	-0.36212206	-1.2657012	0.13309352	0.23747157	1	3639	tags=32%, list=19%, signal=39%
GOBP_ENDOTHELIAL_CELL_DEVELOPMENT	GOBP_ENDOTHELIAL_CELL_DEVELOPMENT		71	-0.31822404	-1.2652211	0.10909091	0.23795679	1	2840	tags=31%, list=15%, signal=36%
GOBP_REGULATION_OF_GLYCOGEN_METABOLIC_PROCESS	GOBP_REGULATION_OF_GLYCOGEN_METABOLIC_PROCESS		38	-0.36029905	-1.2652011	0.12849163	0.2378006	1	4114	tags=32%, list=21%, signal=40%
GOBP_ADAPTATION_OF_SIGNALING_PATHWAY	GOBP_ADAPTATION_OF_SIGNALING_PATHWAY		31	-0.38413242	-1.2650334	0.13577981	0.23784694	1	3446	tags=32%, list=18%, signal=39%
GOBP_POSITIVE_REGULATION_OF_OSSIFICATION	GOBP_POSITIVE_REGULATION_OF_OSSIFICATION		64	-0.32685736	-1.264551	0.101604275	0.2383435	1	4030	tags=36%, list=21%, signal=45%
GOBP_HYALURONAN_CATABOLIC_PROCESS	GOBP_HYALURONAN_CATABOLIC_PROCESS		19	-0.42116544	-1.2642512	0.1744186	0.23862007	1	2017	tags=26%, list=10%, signal=29%
GOBP_REGULATION_OF_SYSTEMIC_ARTERIAL_BLOOD_PRESSURE	GOBP_REGULATION_OF_SYSTEMIC_ARTERIAL_BLOOD_PRESSURE		119	-0.29180107	-1.264139	0.07781457	0.2386164	1	6152	tags=45%, list=32%, signal=65%
GOBP_HISTAMINE_TRANSPORT	GOBP_HISTAMINE_TRANSPORT		20	-0.4263765	-1.2636602	0.16758747	0.23914145	1	3556	tags=45%, list=18%, signal=55%
GOBP_NEGATIVE_REGULATION_OF_PROTEOLYSIS	GOBP_NEGATIVE_REGULATION_OF_PROTEOLYSIS		337	-0.25640982	-1.2635678	0.029503105	0.23910554	1	4592	tags=32%, list=24%, signal=41%
GOBP_NICOTINAMIDE_NUCLEOTIDE_BIOSYNTHETIC_PROCESS	GOBP_NICOTINAMIDE_NUCLEOTIDE_BIOSYNTHETIC_PROCESS		16	-0.44273865	-1.2631576	0.15891473	0.23951069	1	4266	tags=44%, list=22%, signal=56%
GOBP_ENGULFMENT_OF_APOPTOTIC_CELL	GOBP_ENGULFMENT_OF_APOPTOTIC_CELL		15	-0.460256	-1.262886	0.1694291	0.23977259	1	4317	tags=40%, list=22%, signal=52%
GOBP_POSITIVE_REGULATION_OF_AMYLOID_PRECURSOR_PROTEIN_CATABOLIC_PROCESS	GOBP_POSITIVE_REGULATION_OF_AMYLOID_PRECURSOR_PROTEIN_CATABOLIC_PROCESS		26	-0.39219746	-1.2627475	0.14889705	0.23979396	1	3389	tags=38%, list=18%, signal=47%
GOBP_REGULATION_OF_RECEPTOR_INTERNALIZATION	GOBP_REGULATION_OF_RECEPTOR_INTERNALIZATION		83	-0.3115937	-1.2627295	0.10166667	0.23964089	1	4107	tags=35%, list=21%, signal=44%
GOBP_REGULATION_OF_BINDING	GOBP_REGULATION_OF_BINDING		391	-0.2559514	-1.2624809	0.028148148	0.23979536	1	2885	tags=23%, list=15%, signal=27%
GOBP_FAT_CELL_DIFFERENTIATION	GOBP_FAT_CELL_DIFFERENTIATION		261	-0.26005948	-1.2621152	0.045161292	0.2401722	1	3169	tags=23%, list=16%, signal=27%
GOBP_CELL_CELL_RECOGNITION	GOBP_CELL_CELL_RECOGNITION		72	-0.3186175	-1.2620797	0.10535117	0.24004816	1	4103	tags=28%, list=21%, signal=35%
GOBP_NEGATIVE_REGULATION_OF_MYOBLAST_DIFFERENTIATION	GOBP_NEGATIVE_REGULATION_OF_MYOBLAST_DIFFERENTIATION		32	-0.3784381	-1.2620664	0.14044943	0.2398895	1	3237	tags=34%, list=17%, signal=41%
GOBP_NEGATIVE_REGULATION_OF_HOMOTYPIC_CELL_CELL_ADHESION	GOBP_NEGATIVE_REGULATION_OF_HOMOTYPIC_CELL_CELL_ADHESION		15	-0.45309564	-1.2614274	0.17190388	0.24061029	1	4190	tags=67%, list=22%, signal=85%
GOBP_MAMMARY_GLAND_ALVEOLUS_DEVELOPMENT	GOBP_MAMMARY_GLAND_ALVEOLUS_DEVELOPMENT		22	-0.40446126	-1.260749	0.15107913	0.24145424	1	3639	tags=41%, list=19%, signal=50%
GOBP_REGULATION_OF_SYSTEMIC_ARTERIAL_BLOOD_PRESSURE_BY_CIRCULATORY_RENIN_ANGIOTENSIN	GOBP_REGULATION_OF_SYSTEMIC_ARTERIAL_BLOOD_PRESSURE_BY_CIRCULATORY_RENIN_ANGIOTENSIN		16	-0.44277883	-1.2597537	0.16637479	0.24273202	1	3393	tags=31%, list=18%, signal=38%
GOBP_POSITIVE_REGULATION_OF_VASCULAR_ENDOTHELIAL_CELL_PROLIFERATION	GOBP_POSITIVE_REGULATION_OF_VASCULAR_ENDOTHELIAL_CELL_PROLIFERATION		20	-0.41982675	-1.2592961	0.17216118	0.24322817	1	3849	tags=40%, list=20%, signal=50%
GOBP_VESICLE_MEDIATED_TRANSPORT_IN_SYNAPSE	GOBP_VESICLE_MEDIATED_TRANSPORT_IN_SYNAPSE		267	-0.2627492	-1.2589921	0.030075189	0.24347477	1	4727	tags=33%, list=25%, signal=43%
GOBP_ATP_METABOLIC_PROCESS	GOBP_ATP_METABOLIC_PROCESS		123	-0.2890246	-1.2587243	0.096219935	0.24365418	1	7040	tags=52%, list=37%, signal=81%
GOBP_RESPONSE_TO_DECREASED_OXYGEN_LEVELS	GOBP_RESPONSE_TO_DECREASED_OXYGEN_LEVELS		231	-0.26751205	-1.2585492	0.048309177	0.2436987	1	5158	tags=37%, list=27%, signal=50%
GOBP_TISSUE_REGENERATION	GOBP_TISSUE_REGENERATION		71	-0.31488603	-1.2574384	0.104982205	0.24512981	1	4338	tags=39%, list=23%, signal=51%
GOBP_NEGATIVE_REGULATION_OF_PROTEIN_MATURATION	GOBP_NEGATIVE_REGULATION_OF_PROTEIN_MATURATION		28	-0.39449856	-1.2573003	0.1625709	0.24514414	1	4669	tags=43%, list=24%, signal=56%
GOBP_NEGATIVE_REGULATION_OF_PROTEIN_SERINE_THREONINE_KINASE_ACTIVITY	GOBP_NEGATIVE_REGULATION_OF_PROTEIN_SERINE_THREONINE_KINASE_ACTIVITY		106	-0.29411983	-1.2566357	0.09531773	0.24593887	1	4022	tags=32%, list=21%, signal=40%
GOBP_NEGATIVE_REGULATION_OF_MAP_KINASE_ACTIVITY	GOBP_NEGATIVE_REGULATION_OF_MAP_KINASE_ACTIVITY		58	-0.32908618	-1.2563244	0.12565444	0.24620926	1	2286	tags=28%, list=12%, signal=31%
GOBP_NEGATIVE_REGULATION_OF_CALCIUM_ION_TRANSPORT	GOBP_NEGATIVE_REGULATION_OF_CALCIUM_ION_TRANSPORT		74	-0.31379995	-1.2562467	0.108156025	0.2461504	1	4925	tags=35%, list=26%, signal=47%
GOBP_NUCLEOSIDE_MONOPHOSPHATE_CATABOLIC_PROCESS	GOBP_NUCLEOSIDE_MONOPHOSPHATE_CATABOLIC_PROCESS		24	-0.40011898	-1.2541434	0.15896489	0.24910496	1	2863	tags=33%, list=15%, signal=39%
GOBP_POSITIVE_REGULATION_OF_MUSCLE_HYPERTROPHY	GOBP_POSITIVE_REGULATION_OF_MUSCLE_HYPERTROPHY		45	-0.34172174	-1.2531687	0.13105924	0.25039008	1	3932	tags=33%, list=20%, signal=42%
GOBP_CENTRAL_NERVOUS_SYSTEM_NEURON_AXONOGENESIS	GOBP_CENTRAL_NERVOUS_SYSTEM_NEURON_AXONOGENESIS		43	-0.35435775	-1.2531232	0.14731368	0.25026736	1	917	tags=16%, list=5%, signal=17%
GOBP_NEGATIVE_REGULATION_OF_MULTICELLULAR_ORGANISM_GROWTH	GOBP_NEGATIVE_REGULATION_OF_MULTICELLULAR_ORGANISM_GROWTH		16	-0.44993484	-1.2527785	0.19092627	0.25057966	1	3198	tags=38%, list=17%, signal=45%
GOBP_POTASSIUM_ION_TRANSPORT	GOBP_POTASSIUM_ION_TRANSPORT		246	-0.26422966	-1.2525015	0.039184954	0.2508151	1	5305	tags=37%, list=28%, signal=50%
GOBP_DETECTION_OF_MECHANICAL_STIMULUS_INVOLVED_IN_SENSORY_PERCEPTION_OF_PAIN	GOBP_DETECTION_OF_MECHANICAL_STIMULUS_INVOLVED_IN_SENSORY_PERCEPTION_OF_PAIN		25	-0.3927919	-1.2523513	0.17333333	0.2508603	1	3809	tags=36%, list=20%, signal=45%
GOBP_TRANSMISSION_OF_NERVE_IMPULSE	GOBP_TRANSMISSION_OF_NERVE_IMPULSE		101	-0.29803646	-1.2521019	0.08955224	0.25106764	1	5230	tags=35%, list=27%, signal=47%
GOBP_INSULIN_RECEPTOR_SIGNALING_PATHWAY	GOBP_INSULIN_RECEPTOR_SIGNALING_PATHWAY		134	-0.28611657	-1.251635	0.08798646	0.25157017	1	4272	tags=32%, list=22%, signal=41%
GOBP_REGULATION_OF_INTRINSIC_APOPTOTIC_SIGNALING_PATHWAY	GOBP_REGULATION_OF_INTRINSIC_APOPTOTIC_SIGNALING_PATHWAY		189	-0.27305633	-1.2515438	0.07096774	0.25150758	1	3659	tags=27%, list=19%, signal=33%
GOBP_NEGATIVE_REGULATION_OF_G_PROTEIN_COUPLED_RECEPTOR_SIGNALING_PATHWAY	GOBP_NEGATIVE_REGULATION_OF_G_PROTEIN_COUPLED_RECEPTOR_SIGNALING_PATHWAY		61	-0.32463124	-1.2515242	0.13272727	0.25135407	1	2568	tags=25%, list=13%, signal=28%
GOBP_POSITIVE_REGULATION_OF_LAMELLIPODIUM_ASSEMBLY	GOBP_POSITIVE_REGULATION_OF_LAMELLIPODIUM_ASSEMBLY		30	-0.3839576	-1.2512091	0.1616341	0.25165045	1	5704	tags=47%, list=30%, signal=66%
GOBP_RENAL_SYSTEM_DEVELOPMENT	GOBP_RENAL_SYSTEM_DEVELOPMENT		343	-0.2548563	-1.2508276	0.04261796	0.25201282	1	4040	tags=28%, list=21%, signal=34%
GOBP_NUCLEOTIDE_BINDING_DOMAIN_LEUCINE_RICH_REPEAT_CONTAINING_RECEPTOR_SIGNALING_PATHWAY	GOBP_NUCLEOTIDE_BINDING_DOMAIN_LEUCINE_RICH_REPEAT_CONTAINING_RECEPTOR_SIGNALING_PATHWAY		23	-0.40725547	-1.2501918	0.16726619	0.25274238	1	3000	tags=35%, list=16%, signal=41%
GOBP_RESPONSE_TO_CAMP	GOBP_RESPONSE_TO_CAMP		60	-0.32877332	-1.249454	0.13854352	0.25366667	1	2284	tags=25%, list=12%, signal=28%
GOBP_ENDODERM_DEVELOPMENT	GOBP_ENDODERM_DEVELOPMENT		76	-0.30875295	-1.2493191	0.118353345	0.25368562	1	4030	tags=32%, list=21%, signal=40%
GOBP_INTERLEUKIN_1_MEDIATED_SIGNALING_PATHWAY	GOBP_INTERLEUKIN_1_MEDIATED_SIGNALING_PATHWAY		27	-0.39135182	-1.2487825	0.15738964	0.25432208	1	4021	tags=41%, list=21%, signal=51%
GOBP_MODULATION_BY_HOST_OF_VIRAL_PROCESS	GOBP_MODULATION_BY_HOST_OF_VIRAL_PROCESS		45	-0.3436002	-1.2483721	0.12784588	0.25474298	1	4442	tags=33%, list=23%, signal=43%
GOBP_POSITIVE_REGULATION_OF_NEUROGENESIS	GOBP_POSITIVE_REGULATION_OF_NEUROGENESIS		316	-0.2570442	-1.2482536	0.040601503	0.2547525	1	4008	tags=27%, list=21%, signal=34%
GOBP_MULTI_MULTICELLULAR_ORGANISM_PROCESS	GOBP_MULTI_MULTICELLULAR_ORGANISM_PROCESS		171	-0.273384	-1.2480518	0.0862866	0.25487587	1	5151	tags=36%, list=27%, signal=48%
GOBP_POSITIVE_REGULATION_OF_GLYCOLYTIC_PROCESS	GOBP_POSITIVE_REGULATION_OF_GLYCOLYTIC_PROCESS		26	-0.38784513	-1.2480114	0.15630884	0.25475556	1	4682	tags=38%, list=24%, signal=51%
GOBP_PHOSPHATIDYLINOSITOL_PHOSPHATE_BIOSYNTHETIC_PROCESS	GOBP_PHOSPHATIDYLINOSITOL_PHOSPHATE_BIOSYNTHETIC_PROCESS		51	-0.33074573	-1.2474964	0.117753625	0.25534618	1	4769	tags=39%, list=25%, signal=52%
GOBP_POSITIVE_REGULATION_OF_ICOSANOID_SECRETION	GOBP_POSITIVE_REGULATION_OF_ICOSANOID_SECRETION		20	-0.42348874	-1.2469999	0.17318435	0.255931	1	4590	tags=40%, list=24%, signal=52%
GOBP_GASTRULATION_WITH_MOUTH_FORMING_SECOND	GOBP_GASTRULATION_WITH_MOUTH_FORMING_SECOND		37	-0.35112756	-1.2469118	0.14821428	0.25588605	1	4224	tags=43%, list=22%, signal=55%
GOBP_HEMATOPOIETIC_OR_LYMPHOID_ORGAN_DEVELOPMENT	GOBP_HEMATOPOIETIC_OR_LYMPHOID_ORGAN_DEVELOPMENT		123	-0.28735486	-1.2467424	0.08617886	0.25597477	1	2877	tags=24%, list=15%, signal=28%
GOBP_POSITIVE_REGULATION_OF_SYNAPTIC_TRANSMISSION_GLUTAMATERGIC	GOBP_POSITIVE_REGULATION_OF_SYNAPTIC_TRANSMISSION_GLUTAMATERGIC		42	-0.34798434	-1.2465891	0.16094032	0.25601876	1	5796	tags=48%, list=30%, signal=68%
GOBP_PROTEIN_POLYMERIZATION	GOBP_PROTEIN_POLYMERIZATION		273	-0.25761214	-1.2454836	0.038639877	0.2575191	1	5010	tags=37%, list=26%, signal=49%
GOBP_REGULATION_OF_HEART_RATE	GOBP_REGULATION_OF_HEART_RATE		111	-0.29383472	-1.2452978	0.09863946	0.2576057	1	4316	tags=34%, list=22%, signal=44%
GOBP_MUSCLE_CELL_APOPTOTIC_PROCESS	GOBP_MUSCLE_CELL_APOPTOTIC_PROCESS		116	-0.29154012	-1.2447046	0.10034602	0.25827643	1	5579	tags=42%, list=29%, signal=59%
GOBP_PROTEIN_LOCALIZATION_TO_NUCLEUS	GOBP_PROTEIN_LOCALIZATION_TO_NUCLEUS		324	-0.25363535	-1.2446133	0.03268945	0.2582477	1	5411	tags=35%, list=28%, signal=47%
GOBP_REGULATION_OF_KERATINOCYTE_MIGRATION	GOBP_REGULATION_OF_KERATINOCYTE_MIGRATION		15	-0.4481232	-1.2444279	0.19715808	0.2583547	1	3693	tags=47%, list=19%, signal=58%
GOBP_REGULATION_OF_POTASSIUM_ION_TRANSPORT	GOBP_REGULATION_OF_POTASSIUM_ION_TRANSPORT		115	-0.28845754	-1.2441174	0.09787928	0.25866905	1	4784	tags=36%, list=25%, signal=47%
GOBP_CELLULAR_METABOLIC_COMPOUND_SALVAGE	GOBP_CELLULAR_METABOLIC_COMPOUND_SALVAGE		34	-0.36015162	-1.2437476	0.16878402	0.25903434	1	6532	tags=53%, list=34%, signal=80%
GOBP_POSITIVE_REGULATION_OF_CELL_MATRIX_ADHESION	GOBP_POSITIVE_REGULATION_OF_CELL_MATRIX_ADHESION		64	-0.321599	-1.2430329	0.10951526	0.2599754	1	5010	tags=45%, list=26%, signal=61%
GOBP_POSITIVE_REGULATION_OF_EPITHELIAL_CELL_APOPTOTIC_PROCESS	GOBP_POSITIVE_REGULATION_OF_EPITHELIAL_CELL_APOPTOTIC_PROCESS		46	-0.33782503	-1.2428346	0.13605443	0.26011392	1	4317	tags=37%, list=22%, signal=48%
GOBP_MODULATION_BY_HOST_OF_VIRAL_GENOME_REPLICATION	GOBP_MODULATION_BY_HOST_OF_VIRAL_GENOME_REPLICATION		23	-0.39850003	-1.2418518	0.16353384	0.26140693	1	6253	tags=48%, list=32%, signal=71%
GOBP_PROTEIN_KINASE_C_ACTIVATING_G_PROTEIN_COUPLED_RECEPTOR_SIGNALING_PATHWAY	GOBP_PROTEIN_KINASE_C_ACTIVATING_G_PROTEIN_COUPLED_RECEPTOR_SIGNALING_PATHWAY		26	-0.3897125	-1.241725	0.17184643	0.26142997	1	2568	tags=31%, list=13%, signal=35%
GOBP_NEGATIVE_REGULATION_OF_CYTOKINE_PRODUCTION_INVOLVED_IN_INFLAMMATORY_RESPONSE	GOBP_NEGATIVE_REGULATION_OF_CYTOKINE_PRODUCTION_INVOLVED_IN_INFLAMMATORY_RESPONSE		23	-0.40027082	-1.2417225	0.16603774	0.26125118	1	3477	tags=39%, list=18%, signal=48%
GOBP_REGULATION_OF_DNA_TEMPLATED_TRANSCRIPTION_IN_RESPONSE_TO_STRESS	GOBP_REGULATION_OF_DNA_TEMPLATED_TRANSCRIPTION_IN_RESPONSE_TO_STRESS		42	-0.34525907	-1.2412186	0.14257812	0.26187524	1	5387	tags=50%, list=28%, signal=69%
GOBP_CELLULAR_SENESCENCE	GOBP_CELLULAR_SENESCENCE		87	-0.30463788	-1.2408029	0.10981697	0.26232705	1	5907	tags=43%, list=31%, signal=61%
GOBP_REGULATION_OF_PROTEIN_CONTAINING_COMPLEX_DISASSEMBLY	GOBP_REGULATION_OF_PROTEIN_CONTAINING_COMPLEX_DISASSEMBLY		133	-0.28300685	-1.2406892	0.08427877	0.2623136	1	4446	tags=38%, list=23%, signal=49%
GOBP_POSITIVE_REGULATION_OF_PROTEIN_MATURATION	GOBP_POSITIVE_REGULATION_OF_PROTEIN_MATURATION		27	-0.3855479	-1.2403418	0.16849817	0.2626589	1	5267	tags=44%, list=27%, signal=61%
GOBP_TRANSCYTOSIS	GOBP_TRANSCYTOSIS		21	-0.41020668	-1.2401241	0.18026565	0.26280168	1	3110	tags=33%, list=16%, signal=40%
GOBP_INSULIN_LIKE_GROWTH_FACTOR_RECEPTOR_SIGNALING_PATHWAY	GOBP_INSULIN_LIKE_GROWTH_FACTOR_RECEPTOR_SIGNALING_PATHWAY		51	-0.3317804	-1.2393517	0.14646465	0.2638208	1	5534	tags=37%, list=29%, signal=52%
GOBP_POSITIVE_REGULATION_OF_LYASE_ACTIVITY	GOBP_POSITIVE_REGULATION_OF_LYASE_ACTIVITY		38	-0.3525576	-1.2387015	0.1884058	0.2646091	1	3437	tags=29%, list=18%, signal=35%
GOBP_POSITIVE_REGULATION_OF_BMP_SIGNALING_PATHWAY	GOBP_POSITIVE_REGULATION_OF_BMP_SIGNALING_PATHWAY		39	-0.35484964	-1.2382882	0.14604811	0.26508576	1	3811	tags=31%, list=20%, signal=38%
GOBP_REGULATION_OF_PROTEIN_POLYMERIZATION	GOBP_REGULATION_OF_PROTEIN_POLYMERIZATION		199	-0.26641265	-1.2375906	0.055813953	0.2660709	1	5010	tags=39%, list=26%, signal=52%
GOBP_CEREBELLAR_PURKINJE_CELL_LAYER_DEVELOPMENT	GOBP_CEREBELLAR_PURKINJE_CELL_LAYER_DEVELOPMENT		38	-0.35705438	-1.2364562	0.13537906	0.26764798	1	4741	tags=39%, list=25%, signal=52%
GOBP_POSITIVE_REGULATION_OF_EXOCYTOSIS	GOBP_POSITIVE_REGULATION_OF_EXOCYTOSIS		99	-0.2964886	-1.2360101	0.11764706	0.26817885	1	3408	tags=26%, list=18%, signal=32%
GOBP_REGULATION_OF_NON_MOTILE_CILIUM_ASSEMBLY	GOBP_REGULATION_OF_NON_MOTILE_CILIUM_ASSEMBLY		15	-0.4465062	-1.2355888	0.17375886	0.26869705	1	4978	tags=40%, list=26%, signal=54%
GOBP_INTRINSIC_APOPTOTIC_SIGNALING_PATHWAY	GOBP_INTRINSIC_APOPTOTIC_SIGNALING_PATHWAY		318	-0.25309676	-1.2354608	0.0359375	0.26869977	1	4333	tags=30%, list=22%, signal=38%
GOBP_INOSITOL_TRISPHOSPHATE_METABOLIC_PROCESS	GOBP_INOSITOL_TRISPHOSPHATE_METABOLIC_PROCESS		18	-0.433807	-1.2354561	0.18455744	0.26851606	1	1873	tags=33%, list=10%, signal=37%
GOBP_NEGATIVE_REGULATION_OF_OSSIFICATION	GOBP_NEGATIVE_REGULATION_OF_OSSIFICATION		44	-0.33881742	-1.2351167	0.1545139	0.26888776	1	2179	tags=25%, list=11%, signal=28%
GOBP_POSITIVE_REGULATION_OF_POTASSIUM_ION_TRANSMEMBRANE_TRANSPORT	GOBP_POSITIVE_REGULATION_OF_POTASSIUM_ION_TRANSMEMBRANE_TRANSPORT		43	-0.34699038	-1.2344888	0.16433567	0.26966244	1	4220	tags=40%, list=22%, signal=51%
GOBP_NEGATIVE_REGULATION_OF_PROTEIN_UBIQUITINATION	GOBP_NEGATIVE_REGULATION_OF_PROTEIN_UBIQUITINATION		80	-0.30769232	-1.2342156	0.10247934	0.2698776	1	3449	tags=28%, list=18%, signal=33%
GOBP_MUSCLE_HYPERTROPHY	GOBP_MUSCLE_HYPERTROPHY		120	-0.28256816	-1.2340785	0.07666667	0.26990393	1	4186	tags=32%, list=22%, signal=40%
GOBP_POSITIVE_REGULATION_OF_PROTEIN_SECRETION	GOBP_POSITIVE_REGULATION_OF_PROTEIN_SECRETION		176	-0.26883522	-1.2330503	0.07476635	0.27132073	1	4186	tags=29%, list=22%, signal=37%
GOBP_LOCOMOTORY_BEHAVIOR	GOBP_LOCOMOTORY_BEHAVIOR		260	-0.25815046	-1.2328191	0.048286606	0.27149937	1	4406	tags=28%, list=23%, signal=36%
GOBP_RESPONSE_TO_INTERLEUKIN_7	GOBP_RESPONSE_TO_INTERLEUKIN_7		18	-0.42298162	-1.2323079	0.18461539	0.27209774	1	3701	tags=44%, list=19%, signal=55%
GOBP_MEMBRANE_FUSION	GOBP_MEMBRANE_FUSION		164	-0.2744831	-1.2317673	0.07166124	0.27276284	1	5189	tags=38%, list=27%, signal=52%
GOBP_ECTOPIC_GERM_CELL_PROGRAMMED_CELL_DEATH	GOBP_ECTOPIC_GERM_CELL_PROGRAMMED_CELL_DEATH		20	-0.409391	-1.2314657	0.19962335	0.27307165	1	5209	tags=40%, list=27%, signal=55%
GOBP_NUCLEOTIDE_SALVAGE	GOBP_NUCLEOTIDE_SALVAGE		24	-0.3950774	-1.2309803	0.16934046	0.27364984	1	2232	tags=25%, list=12%, signal=28%
GOBP_POSITIVE_REGULATION_OF_VACUOLE_ORGANIZATION	GOBP_POSITIVE_REGULATION_OF_VACUOLE_ORGANIZATION		24	-0.3973578	-1.2306234	0.18371212	0.27399293	1	5029	tags=46%, list=26%, signal=62%
GOBP_CLATHRIN_DEPENDENT_ENDOCYTOSIS	GOBP_CLATHRIN_DEPENDENT_ENDOCYTOSIS		48	-0.33539623	-1.229293	0.16483517	0.27591774	1	3624	tags=38%, list=19%, signal=46%
GOBP_REGULATION_OF_GLIAL_CELL_APOPTOTIC_PROCESS	GOBP_REGULATION_OF_GLIAL_CELL_APOPTOTIC_PROCESS		15	-0.44521296	-1.2285225	0.21441442	0.27693668	1	3182	tags=40%, list=17%, signal=48%
GOBP_NUCLEOSIDE_PHOSPHATE_CATABOLIC_PROCESS	GOBP_NUCLEOSIDE_PHOSPHATE_CATABOLIC_PROCESS		78	-0.30936366	-1.2279592	0.13666667	0.2776889	1	4267	tags=37%, list=22%, signal=48%
GOBP_INTRACELLULAR_MONOATOMIC_ANION_HOMEOSTASIS	GOBP_INTRACELLULAR_MONOATOMIC_ANION_HOMEOSTASIS		16	-0.44815004	-1.2277057	0.20073664	0.27790883	1	4195	tags=44%, list=22%, signal=56%
GOBP_STRIATED_MUSCLE_TISSUE_DEVELOPMENT	GOBP_STRIATED_MUSCLE_TISSUE_DEVELOPMENT		292	-0.2560622	-1.2277037	0.049689442	0.27771914	1	4201	tags=30%, list=22%, signal=38%
GOBP_NEGATIVE_REGULATION_OF_HYDROLASE_ACTIVITY	GOBP_NEGATIVE_REGULATION_OF_HYDROLASE_ACTIVITY		336	-0.25199246	-1.2276205	0.056574922	0.27766034	1	4714	tags=34%, list=24%, signal=44%
GOBP_NADH_DEHYDROGENASE_COMPLEX_ASSEMBLY	GOBP_NADH_DEHYDROGENASE_COMPLEX_ASSEMBLY		55	-0.32423636	-1.2268236	0.140255	0.27872583	1	7469	tags=55%, list=39%, signal=89%
GOBP_POSITIVE_REGULATION_OF_POTASSIUM_ION_TRANSPORT	GOBP_POSITIVE_REGULATION_OF_POTASSIUM_ION_TRANSPORT		52	-0.33281174	-1.2265377	0.13200723	0.27898595	1	4220	tags=37%, list=22%, signal=47%
GOBP_REGULATION_OF_ACTIN_FILAMENT_LENGTH	GOBP_REGULATION_OF_ACTIN_FILAMENT_LENGTH		162	-0.2730827	-1.2262828	0.0910624	0.27918854	1	4711	tags=41%, list=24%, signal=53%
GOBP_NEGATIVE_REGULATION_OF_MYOTUBE_DIFFERENTIATION	GOBP_NEGATIVE_REGULATION_OF_MYOTUBE_DIFFERENTIATION		17	-0.42723596	-1.2253411	0.18691589	0.28044796	1	4272	tags=41%, list=22%, signal=53%
GOBP_AXO_DENDRITIC_TRANSPORT	GOBP_AXO_DENDRITIC_TRANSPORT		87	-0.2967997	-1.225115	0.13012478	0.2806121	1	5042	tags=38%, list=26%, signal=51%
GOBP_EXECUTION_PHASE_OF_APOPTOSIS	GOBP_EXECUTION_PHASE_OF_APOPTOSIS		76	-0.30886698	-1.22492	0.11463845	0.2807394	1	4454	tags=34%, list=23%, signal=44%
GOBP_CELLULAR_RESPONSE_TO_FLUID_SHEAR_STRESS	GOBP_CELLULAR_RESPONSE_TO_FLUID_SHEAR_STRESS		17	-0.42696962	-1.2248251	0.20722434	0.28069046	1	5010	tags=59%, list=26%, signal=79%
GOBP_NEGATIVE_REGULATION_OF_LYMPHOCYTE_DIFFERENTIATION	GOBP_NEGATIVE_REGULATION_OF_LYMPHOCYTE_DIFFERENTIATION		61	-0.3204963	-1.2245563	0.14054054	0.2809185	1	4014	tags=36%, list=21%, signal=45%
GOBP_VASCULAR_WOUND_HEALING	GOBP_VASCULAR_WOUND_HEALING		18	-0.4232905	-1.224249	0.21100917	0.28122294	1	6889	tags=67%, list=36%, signal=104%
GOBP_PURINE_NUCLEOSIDE_MONOPHOSPHATE_CATABOLIC_PROCESS	GOBP_PURINE_NUCLEOSIDE_MONOPHOSPHATE_CATABOLIC_PROCESS		15	-0.44997278	-1.2241769	0.21348314	0.28113806	1	2863	tags=47%, list=15%, signal=55%
GOBP_NEGATIVE_REGULATION_OF_ERK1_AND_ERK2_CASCADE	GOBP_NEGATIVE_REGULATION_OF_ERK1_AND_ERK2_CASCADE		81	-0.30437234	-1.2235802	0.125	0.28194475	1	3939	tags=30%, list=20%, signal=37%
GOBP_HETEROPHILIC_CELL_CELL_ADHESION_VIA_PLASMA_MEMBRANE_CELL_ADHESION_MOLECULES	GOBP_HETEROPHILIC_CELL_CELL_ADHESION_VIA_PLASMA_MEMBRANE_CELL_ADHESION_MOLECULES		48	-0.3294664	-1.2235426	0.15539305	0.2818075	1	3972	tags=38%, list=21%, signal=47%
GOBP_TEMPERATURE_HOMEOSTASIS	GOBP_TEMPERATURE_HOMEOSTASIS		193	-0.2641571	-1.2234561	0.08785942	0.28175426	1	3011	tags=25%, list=16%, signal=29%
GOBP_REGULATION_OF_GLYCOPROTEIN_METABOLIC_PROCESS	GOBP_REGULATION_OF_GLYCOPROTEIN_METABOLIC_PROCESS		48	-0.32902446	-1.2233332	0.17708333	0.28175953	1	6124	tags=48%, list=32%, signal=70%
GOBP_POSITIVE_REGULATION_OF_PROTEIN_POLYUBIQUITINATION	GOBP_POSITIVE_REGULATION_OF_PROTEIN_POLYUBIQUITINATION		19	-0.4206378	-1.2231236	0.19285715	0.28190982	1	3466	tags=32%, list=18%, signal=38%
GOBP_REGULATION_OF_SIGNALING_RECEPTOR_ACTIVITY	GOBP_REGULATION_OF_SIGNALING_RECEPTOR_ACTIVITY		134	-0.27879897	-1.222656	0.10440457	0.28247416	1	3932	tags=31%, list=20%, signal=39%
GOBP_EPITHELIAL_CELL_PROLIFERATION	GOBP_EPITHELIAL_CELL_PROLIFERATION		495	-0.23946309	-1.2220664	0.03883495	0.2832986	1	3652	tags=26%, list=19%, signal=32%
GOBP_POSITIVE_REGULATION_OF_P38MAPK_CASCADE	GOBP_POSITIVE_REGULATION_OF_P38MAPK_CASCADE		29	-0.37001443	-1.221404	0.19160584	0.28419325	1	2302	tags=24%, list=12%, signal=27%
GOBP_POSITIVE_REGULATION_OF_GLIOGENESIS	GOBP_POSITIVE_REGULATION_OF_GLIOGENESIS		87	-0.2969845	-1.2212453	0.12265758	0.28427112	1	4005	tags=30%, list=21%, signal=38%
GOBP_REGULATION_OF_STEROID_HORMONE_BIOSYNTHETIC_PROCESS	GOBP_REGULATION_OF_STEROID_HORMONE_BIOSYNTHETIC_PROCESS		20	-0.4101639	-1.2205466	0.22527473	0.28523108	1	2311	tags=25%, list=12%, signal=28%
GOBP_NEGATIVE_REGULATION_OF_CALCIUM_ION_TRANSMEMBRANE_TRANSPORTER_ACTIVITY	GOBP_NEGATIVE_REGULATION_OF_CALCIUM_ION_TRANSMEMBRANE_TRANSPORTER_ACTIVITY		34	-0.35313362	-1.2204102	0.17086332	0.2852469	1	5627	tags=50%, list=29%, signal=70%
GOBP_POSITIVE_REGULATION_OF_VOLTAGE_GATED_POTASSIUM_CHANNEL_ACTIVITY	GOBP_POSITIVE_REGULATION_OF_VOLTAGE_GATED_POTASSIUM_CHANNEL_ACTIVITY		16	-0.42257568	-1.2201123	0.19128788	0.28552294	1	3441	tags=44%, list=18%, signal=53%
GOBP_CD40_SIGNALING_PATHWAY	GOBP_CD40_SIGNALING_PATHWAY		17	-0.42968714	-1.218475	0.2243346	0.28795367	1	4021	tags=53%, list=21%, signal=67%
GOBP_MORPHOGENESIS_OF_AN_ENDOTHELIUM	GOBP_MORPHOGENESIS_OF_AN_ENDOTHELIUM		19	-0.41519952	-1.2181191	0.21238938	0.28837043	1	2415	tags=37%, list=13%, signal=42%
GOBP_NEGATIVE_REGULATION_OF_PHOSPHATIDYLINOSITOL_3_KINASE_PROTEIN_KINASE_B_SIGNAL_TRANSDUCTION	GOBP_NEGATIVE_REGULATION_OF_PHOSPHATIDYLINOSITOL_3_KINASE_PROTEIN_KINASE_B_SIGNAL_TRANSDUCTION		55	-0.31932205	-1.2178938	0.14132379	0.2885641	1	3406	tags=24%, list=18%, signal=29%
GOBP_T_HELPER_2_CELL_DIFFERENTIATION	GOBP_T_HELPER_2_CELL_DIFFERENTIATION		21	-0.40928122	-1.2177165	0.21200751	0.28864962	1	3798	tags=48%, list=20%, signal=59%
GOBP_DENDRITE_DEVELOPMENT	GOBP_DENDRITE_DEVELOPMENT		321	-0.24876963	-1.2175729	0.042813454	0.28868923	1	4143	tags=27%, list=21%, signal=34%
GOBP_REGULATION_OF_P38MAPK_CASCADE	GOBP_REGULATION_OF_P38MAPK_CASCADE		43	-0.34234017	-1.2169515	0.16920474	0.28950435	1	2570	tags=28%, list=13%, signal=32%
GOBP_TROPHOBLAST_CELL_MIGRATION	GOBP_TROPHOBLAST_CELL_MIGRATION		17	-0.44177127	-1.2163293	0.20858896	0.2903203	1	3639	tags=47%, list=19%, signal=58%
GOBP_SEQUESTERING_OF_TRIGLYCERIDE	GOBP_SEQUESTERING_OF_TRIGLYCERIDE		18	-0.4167111	-1.2162037	0.21973929	0.2903186	1	3014	tags=39%, list=16%, signal=46%
GOBP_NEGATIVE_REGULATION_OF_SUPRAMOLECULAR_FIBER_ORGANIZATION	GOBP_NEGATIVE_REGULATION_OF_SUPRAMOLECULAR_FIBER_ORGANIZATION		175	-0.26681706	-1.2153138	0.08347245	0.2916103	1	4492	tags=36%, list=23%, signal=47%
GOBP_MITOCHONDRIAL_DNA_METABOLIC_PROCESS	GOBP_MITOCHONDRIAL_DNA_METABOLIC_PROCESS		26	-0.37454587	-1.2151654	0.18304431	0.29164594	1	5034	tags=46%, list=26%, signal=62%
GOBP_POSITIVE_REGULATION_OF_NON_CANONICAL_NF_KAPPAB_SIGNAL_TRANSDUCTION	GOBP_POSITIVE_REGULATION_OF_NON_CANONICAL_NF_KAPPAB_SIGNAL_TRANSDUCTION		74	-0.30510244	-1.2150497	0.13846155	0.2916459	1	3466	tags=32%, list=18%, signal=39%
GOBP_REGULATION_OF_EXTRINSIC_APOPTOTIC_SIGNALING_PATHWAY_IN_ABSENCE_OF_LIGAND	GOBP_REGULATION_OF_EXTRINSIC_APOPTOTIC_SIGNALING_PATHWAY_IN_ABSENCE_OF_LIGAND		44	-0.3354032	-1.2149732	0.17957747	0.291575	1	4445	tags=36%, list=23%, signal=47%
GOBP_LIPOSACCHARIDE_METABOLIC_PROCESS	GOBP_LIPOSACCHARIDE_METABOLIC_PROCESS		94	-0.2881284	-1.2148217	0.13356164	0.29163915	1	2275	tags=22%, list=12%, signal=25%
GOBP_POSITIVE_REGULATION_OF_HUMORAL_IMMUNE_RESPONSE	GOBP_POSITIVE_REGULATION_OF_HUMORAL_IMMUNE_RESPONSE		22	-0.39086616	-1.2148216	0.17934783	0.2914434	1	2865	tags=41%, list=15%, signal=48%
GOBP_NEGATIVE_REGULATION_OF_COLD_INDUCED_THERMOGENESIS	GOBP_NEGATIVE_REGULATION_OF_COLD_INDUCED_THERMOGENESIS		47	-0.33109424	-1.2147725	0.14487633	0.29134014	1	4547	tags=38%, list=24%, signal=50%
GOBP_POSITIVE_REGULATION_OF_ORGANIC_ACID_TRANSPORT	GOBP_POSITIVE_REGULATION_OF_ORGANIC_ACID_TRANSPORT		58	-0.3104592	-1.2138798	0.15480427	0.29264396	1	4183	tags=29%, list=22%, signal=37%
GOBP_SMOOTH_MUSCLE_TISSUE_DEVELOPMENT	GOBP_SMOOTH_MUSCLE_TISSUE_DEVELOPMENT		28	-0.3740876	-1.2129309	0.17710197	0.2940088	1	3417	tags=32%, list=18%, signal=39%
GOBP_MULTICELLULAR_ORGANISMAL_LEVEL_IRON_ION_HOMEOSTASIS	GOBP_MULTICELLULAR_ORGANISMAL_LEVEL_IRON_ION_HOMEOSTASIS		30	-0.36398798	-1.2122672	0.18014705	0.29491037	1	5247	tags=43%, list=27%, signal=59%
GOBP_INTRACELLULAR_IRON_ION_HOMEOSTASIS	GOBP_INTRACELLULAR_IRON_ION_HOMEOSTASIS		68	-0.3089979	-1.2114038	0.18024263	0.29615545	1	5167	tags=37%, list=27%, signal=50%
GOBP_POSITIVE_REGULATION_OF_PROTEIN_LOCALIZATION_TO_CELL_SURFACE	GOBP_POSITIVE_REGULATION_OF_PROTEIN_LOCALIZATION_TO_CELL_SURFACE		24	-0.38731343	-1.2098728	0.18909091	0.2984705	1	5355	tags=46%, list=28%, signal=63%
GOBP_CELL_PROLIFERATION_IN_HINDBRAIN	GOBP_CELL_PROLIFERATION_IN_HINDBRAIN		19	-0.4130366	-1.209872	0.20683111	0.2982726	1	3064	tags=32%, list=16%, signal=38%
GOBP_BLOOD_VESSEL_ENDOTHELIAL_CELL_MIGRATION	GOBP_BLOOD_VESSEL_ENDOTHELIAL_CELL_MIGRATION		122	-0.2780476	-1.2098513	0.12084063	0.29810837	1	3025	tags=27%, list=16%, signal=32%
GOBP_REGULATION_OF_RECEPTOR_LOCALIZATION_TO_SYNAPSE	GOBP_REGULATION_OF_RECEPTOR_LOCALIZATION_TO_SYNAPSE		31	-0.36448634	-1.2074618	0.20588236	0.3019287	1	2125	tags=29%, list=11%, signal=33%
GOBP_PURINE_DEOXYRIBONUCLEOTIDE_METABOLIC_PROCESS	GOBP_PURINE_DEOXYRIBONUCLEOTIDE_METABOLIC_PROCESS		21	-0.40916455	-1.2068821	0.21968366	0.30270734	1	2232	tags=38%, list=12%, signal=43%
GOBP_SYNAPTIC_VESICLE_LOCALIZATION	GOBP_SYNAPTIC_VESICLE_LOCALIZATION		61	-0.31380942	-1.2068124	0.15932204	0.3026351	1	2927	tags=21%, list=15%, signal=25%
GOBP_NEGATIVE_REGULATION_OF_INTRINSIC_APOPTOTIC_SIGNALING_PATHWAY	GOBP_NEGATIVE_REGULATION_OF_INTRINSIC_APOPTOTIC_SIGNALING_PATHWAY		108	-0.28171426	-1.2064812	0.13725491	0.30297378	1	4103	tags=30%, list=21%, signal=37%
GOBP_NEUROTRANSMITTER_METABOLIC_PROCESS	GOBP_NEUROTRANSMITTER_METABOLIC_PROCESS		26	-0.3769416	-1.2062179	0.20833333	0.30323002	1	3504	tags=31%, list=18%, signal=38%
GOBP_POSITIVE_REGULATION_OF_JNK_CASCADE	GOBP_POSITIVE_REGULATION_OF_JNK_CASCADE		99	-0.28694186	-1.2061517	0.12216405	0.30313602	1	3410	tags=29%, list=18%, signal=35%
GOBP_VENOUS_BLOOD_VESSEL_DEVELOPMENT	GOBP_VENOUS_BLOOD_VESSEL_DEVELOPMENT		19	-0.40773517	-1.2060033	0.2079395	0.3031777	1	3639	tags=42%, list=19%, signal=52%
GOBP_NEGATIVE_REGULATION_OF_CALCIUM_MEDIATED_SIGNALING	GOBP_NEGATIVE_REGULATION_OF_CALCIUM_MEDIATED_SIGNALING		22	-0.39940602	-1.2059838	0.18532111	0.30301479	1	4688	tags=45%, list=24%, signal=60%
GOBP_REGULATION_OF_VOLTAGE_GATED_CALCIUM_CHANNEL_ACTIVITY	GOBP_REGULATION_OF_VOLTAGE_GATED_CALCIUM_CHANNEL_ACTIVITY		43	-0.3394122	-1.205728	0.18485916	0.3032573	1	4469	tags=35%, list=23%, signal=45%
GOBP_POSITIVE_REGULATION_OF_TRANSFERASE_ACTIVITY	GOBP_POSITIVE_REGULATION_OF_TRANSFERASE_ACTIVITY		491	-0.23768449	-1.2056973	0.03628447	0.30310142	1	4212	tags=29%, list=22%, signal=36%
GOBP_CARBOHYDRATE_BIOSYNTHETIC_PROCESS	GOBP_CARBOHYDRATE_BIOSYNTHETIC_PROCESS		206	-0.25976604	-1.2055494	0.0848	0.3031613	1	4250	tags=30%, list=22%, signal=38%
GOBP_REGULATION_OF_PROTEIN_DEPOLYMERIZATION	GOBP_REGULATION_OF_PROTEIN_DEPOLYMERIZATION		94	-0.28843254	-1.2025944	0.13464697	0.30809316	1	4446	tags=40%, list=23%, signal=52%
GOBP_SPONTANEOUS_SYNAPTIC_TRANSMISSION	GOBP_SPONTANEOUS_SYNAPTIC_TRANSMISSION		18	-0.41277054	-1.202529	0.23238096	0.30797726	1	3802	tags=39%, list=20%, signal=48%
GOBP_REGULATION_OF_BMP_SIGNALING_PATHWAY	GOBP_REGULATION_OF_BMP_SIGNALING_PATHWAY		103	-0.2867192	-1.2017074	0.1323024	0.30921164	1	4535	tags=30%, list=24%, signal=39%
GOBP_EMBRYO_IMPLANTATION	GOBP_EMBRYO_IMPLANTATION		64	-0.31313998	-1.2013646	0.16491228	0.3095939	1	2316	tags=23%, list=12%, signal=27%
GOBP_REGULATION_OF_SYSTEMIC_ARTERIAL_BLOOD_PRESSURE_BY_RENIN_ANGIOTENSIN	GOBP_REGULATION_OF_SYSTEMIC_ARTERIAL_BLOOD_PRESSURE_BY_RENIN_ANGIOTENSIN		29	-0.36293426	-1.2012303	0.21161048	0.3096063	1	6094	tags=45%, list=32%, signal=65%
GOBP_CEREBELLAR_PURKINJE_CELL_LAYER_FORMATION	GOBP_CEREBELLAR_PURKINJE_CELL_LAYER_FORMATION		19	-0.40486145	-1.2006301	0.2084063	0.31045693	1	4741	tags=42%, list=25%, signal=56%
GOBP_GMP_METABOLIC_PROCESS	GOBP_GMP_METABOLIC_PROCESS		23	-0.38342637	-1.2005444	0.22082585	0.31041145	1	2063	tags=26%, list=11%, signal=29%
GOBP_EMBRYONIC_CRANIAL_SKELETON_MORPHOGENESIS	GOBP_EMBRYONIC_CRANIAL_SKELETON_MORPHOGENESIS		52	-0.3182619	-1.1996591	0.17137809	0.3117736	1	4600	tags=35%, list=24%, signal=45%
GOBP_POSITIVE_REGULATION_OF_LIPID_LOCALIZATION	GOBP_POSITIVE_REGULATION_OF_LIPID_LOCALIZATION		122	-0.27987242	-1.1995443	0.1406518	0.3117477	1	4957	tags=33%, list=26%, signal=44%
GOBP_REGULATION_OF_ADENYLATE_CYCLASE_ACTIVATING_G_PROTEIN_COUPLED_RECEPTOR_SIGNALING_PATHWAY	GOBP_REGULATION_OF_ADENYLATE_CYCLASE_ACTIVATING_G_PROTEIN_COUPLED_RECEPTOR_SIGNALING_PATHWAY		19	-0.4033254	-1.1991638	0.2181146	0.31219053	1	1956	tags=21%, list=10%, signal=23%
GOBP_REGULATION_OF_LAMELLIPODIUM_ORGANIZATION	GOBP_REGULATION_OF_LAMELLIPODIUM_ORGANIZATION		51	-0.32178244	-1.1980428	0.17962962	0.313962	1	5899	tags=43%, list=31%, signal=62%
GOBP_REGULATION_OF_HEAT_GENERATION	GOBP_REGULATION_OF_HEAT_GENERATION		16	-0.41733867	-1.1973491	0.2244898	0.31492436	1	2561	tags=44%, list=13%, signal=50%
GOBP_NEUROTRANSMITTER_UPTAKE	GOBP_NEUROTRANSMITTER_UPTAKE		43	-0.33067456	-1.19605	0.17770036	0.31709263	1	1058	tags=14%, list=5%, signal=15%
GOBP_FEMALE_PREGNANCY	GOBP_FEMALE_PREGNANCY		140	-0.2684788	-1.1960058	0.11111111	0.31697342	1	5407	tags=38%, list=28%, signal=52%
GOBP_POSITIVE_REGULATION_OF_AUTOPHAGY_OF_MITOCHONDRION	GOBP_POSITIVE_REGULATION_OF_AUTOPHAGY_OF_MITOCHONDRION		15	-0.4282756	-1.1959059	0.24029575	0.31693447	1	5723	tags=60%, list=30%, signal=85%
GOBP_DRINKING_BEHAVIOR	GOBP_DRINKING_BEHAVIOR		17	-0.41806445	-1.1958092	0.2332696	0.31687802	1	3721	tags=35%, list=19%, signal=44%
GOBP_FILOPODIUM_ASSEMBLY	GOBP_FILOPODIUM_ASSEMBLY		76	-0.30016637	-1.195612	0.14864865	0.31701407	1	3174	tags=28%, list=16%, signal=33%
GOBP_CARTILAGE_DEVELOPMENT_INVOLVED_IN_ENDOCHONDRAL_BONE_MORPHOGENESIS	GOBP_CARTILAGE_DEVELOPMENT_INVOLVED_IN_ENDOCHONDRAL_BONE_MORPHOGENESIS		41	-0.33542937	-1.195376	0.17055656	0.3171919	1	791	tags=17%, list=4%, signal=18%
GOBP_REGULATION_OF_NEUROTRANSMITTER_TRANSPORT	GOBP_REGULATION_OF_NEUROTRANSMITTER_TRANSPORT		126	-0.27452385	-1.1940801	0.1267361	0.3192606	1	4022	tags=26%, list=21%, signal=33%
GOBP_CELLULAR_RESPONSE_TO_RETINOIC_ACID	GOBP_CELLULAR_RESPONSE_TO_RETINOIC_ACID		43	-0.3305881	-1.1939751	0.1923775	0.31923607	1	3932	tags=30%, list=20%, signal=38%
GOBP_ENAMEL_MINERALIZATION	GOBP_ENAMEL_MINERALIZATION		21	-0.3971384	-1.1936945	0.21335807	0.3195318	1	2017	tags=29%, list=10%, signal=32%
GOBP_MOTOR_NEURON_APOPTOTIC_PROCESS	GOBP_MOTOR_NEURON_APOPTOTIC_PROCESS		26	-0.37413996	-1.1920943	0.21172023	0.32215807	1	2163	tags=23%, list=11%, signal=26%
GOBP_RESPONSE_TO_ZINC_ION	GOBP_RESPONSE_TO_ZINC_ION		34	-0.3484872	-1.191689	0.19507909	0.3226619	1	4742	tags=41%, list=25%, signal=55%
GOBP_IMPORT_INTO_NUCLEUS	GOBP_IMPORT_INTO_NUCLEUS		179	-0.26183587	-1.1914767	0.11414791	0.3228387	1	5411	tags=36%, list=28%, signal=50%
GOBP_POSITIVE_REGULATION_OF_DNA_DAMAGE_RESPONSE_SIGNAL_TRANSDUCTION_BY_P53_CLASS_MEDIATOR	GOBP_POSITIVE_REGULATION_OF_DNA_DAMAGE_RESPONSE_SIGNAL_TRANSDUCTION_BY_P53_CLASS_MEDIATOR		15	-0.43304044	-1.191355	0.24394786	0.3228508	1	4036	tags=40%, list=21%, signal=51%
GOBP_GLYCOSYL_COMPOUND_CATABOLIC_PROCESS	GOBP_GLYCOSYL_COMPOUND_CATABOLIC_PROCESS		28	-0.36383635	-1.1890152	0.23818181	0.32696617	1	2490	tags=29%, list=13%, signal=33%
GOBP_NEGATIVE_REGULATION_OF_SECRETION	GOBP_NEGATIVE_REGULATION_OF_SECRETION		204	-0.25539944	-1.1887219	0.09309791	0.3272589	1	2580	tags=20%, list=13%, signal=23%
GOBP_POST_TRANSLATIONAL_PROTEIN_TARGETING_TO_ENDOPLASMIC_RETICULUM_MEMBRANE	GOBP_POST_TRANSLATIONAL_PROTEIN_TARGETING_TO_ENDOPLASMIC_RETICULUM_MEMBRANE		17	-0.42103803	-1.1881891	0.22426471	0.32802615	1	1695	tags=12%, list=9%, signal=13%
GOBP_RESPONSE_TO_HYDROGEN_PEROXIDE	GOBP_RESPONSE_TO_HYDROGEN_PEROXIDE		91	-0.28815213	-1.1876402	0.16302522	0.32878655	1	3912	tags=33%, list=20%, signal=41%
GOBP_DEOXYRIBONUCLEOTIDE_CATABOLIC_PROCESS	GOBP_DEOXYRIBONUCLEOTIDE_CATABOLIC_PROCESS		26	-0.37089232	-1.1875366	0.2086331	0.3287525	1	2150	tags=31%, list=11%, signal=35%
GOBP_POSITIVE_REGULATION_OF_PROTEIN_BINDING	GOBP_POSITIVE_REGULATION_OF_PROTEIN_BINDING		103	-0.278169	-1.1873074	0.1669627	0.32895127	1	3623	tags=30%, list=19%, signal=37%
GOBP_NEGATIVE_REGULATION_OF_T_CELL_APOPTOTIC_PROCESS	GOBP_NEGATIVE_REGULATION_OF_T_CELL_APOPTOTIC_PROCESS		30	-0.3574428	-1.1871347	0.2051756	0.3290327	1	2264	tags=30%, list=12%, signal=34%
GOBP_RESPONSE_TO_REACTIVE_OXYGEN_SPECIES	GOBP_RESPONSE_TO_REACTIVE_OXYGEN_SPECIES		190	-0.2575496	-1.1870301	0.10406504	0.3290091	1	5042	tags=36%, list=26%, signal=49%
GOBP_NEGATIVE_REGULATION_OF_NEURON_PROJECTION_DEVELOPMENT	GOBP_NEGATIVE_REGULATION_OF_NEURON_PROJECTION_DEVELOPMENT		162	-0.2632573	-1.1865407	0.12788907	0.32968408	1	2925	tags=23%, list=15%, signal=27%
GOBP_PROTEIN_LOCALIZATION_TO_GOLGI_APPARATUS	GOBP_PROTEIN_LOCALIZATION_TO_GOLGI_APPARATUS		30	-0.36551297	-1.1862216	0.2283737	0.3300624	1	4797	tags=37%, list=25%, signal=49%
GOBP_GLIOGENESIS	GOBP_GLIOGENESIS		383	-0.23821041	-1.1861632	0.06626506	0.32994023	1	3188	tags=23%, list=17%, signal=27%
GOBP_POSITIVE_REGULATION_OF_PHOSPHOPROTEIN_PHOSPHATASE_ACTIVITY	GOBP_POSITIVE_REGULATION_OF_PHOSPHOPROTEIN_PHOSPHATASE_ACTIVITY		19	-0.40820947	-1.1851287	0.23880596	0.33161733	1	1366	tags=26%, list=7%, signal=28%
GOBP_MESENCHYMAL_CELL_DIFFERENTIATION	GOBP_MESENCHYMAL_CELL_DIFFERENTIATION		251	-0.24715729	-1.1850584	0.10122699	0.33152527	1	2616	tags=21%, list=14%, signal=24%
GOBP_REGULATION_OF_OXIDOREDUCTASE_ACTIVITY	GOBP_REGULATION_OF_OXIDOREDUCTASE_ACTIVITY		90	-0.28830928	-1.1843824	0.15951973	0.33254406	1	3587	tags=28%, list=19%, signal=34%
GOBP_REGULATION_OF_EPITHELIAL_CELL_PROLIFERATION	GOBP_REGULATION_OF_EPITHELIAL_CELL_PROLIFERATION		414	-0.23831883	-1.1843455	0.075555556	0.3323942	1	3652	tags=26%, list=19%, signal=32%
GOBP_HEART_MORPHOGENESIS	GOBP_HEART_MORPHOGENESIS		282	-0.24478611	-1.1839378	0.090490796	0.33291498	1	5907	tags=42%, list=31%, signal=59%
GOBP_MOVEMENT_IN_HOST	GOBP_MOVEMENT_IN_HOST		122	-0.27388152	-1.1834749	0.13095239	0.33356607	1	4107	tags=32%, list=21%, signal=40%
GOBP_CALCIUM_MEDIATED_SIGNALING_USING_INTRACELLULAR_CALCIUM_SOURCE	GOBP_CALCIUM_MEDIATED_SIGNALING_USING_INTRACELLULAR_CALCIUM_SOURCE		22	-0.38683125	-1.1832567	0.24615385	0.33375207	1	490	tags=18%, list=3%, signal=19%
GOBP_POSITIVE_REGULATION_OF_LAMELLIPODIUM_ORGANIZATION	GOBP_POSITIVE_REGULATION_OF_LAMELLIPODIUM_ORGANIZATION		37	-0.34063497	-1.183216	0.20879121	0.33360457	1	4769	tags=35%, list=25%, signal=47%
GOBP_SKELETAL_MUSCLE_TISSUE_REGENERATION	GOBP_SKELETAL_MUSCLE_TISSUE_REGENERATION		47	-0.32312027	-1.1830845	0.20871143	0.33363992	1	3063	tags=32%, list=16%, signal=38%
GOBP_NEGATIVE_REGULATION_OF_AUTOPHAGY	GOBP_NEGATIVE_REGULATION_OF_AUTOPHAGY		79	-0.29042703	-1.1826826	0.15924658	0.33415952	1	5590	tags=39%, list=29%, signal=55%
GOBP_FOREBRAIN_CELL_MIGRATION	GOBP_FOREBRAIN_CELL_MIGRATION		69	-0.29893795	-1.1822823	0.1661017	0.33472186	1	2004	tags=16%, list=10%, signal=18%
GOBP_NEGATIVE_REGULATION_OF_B_CELL_APOPTOTIC_PROCESS	GOBP_NEGATIVE_REGULATION_OF_B_CELL_APOPTOTIC_PROCESS		16	-0.42302006	-1.1822689	0.22429906	0.33452678	1	2046	tags=25%, list=11%, signal=28%
GOBP_REGULATION_OF_ERBB_SIGNALING_PATHWAY	GOBP_REGULATION_OF_ERBB_SIGNALING_PATHWAY		69	-0.29782128	-1.1820364	0.19683656	0.3347367	1	2877	tags=28%, list=15%, signal=32%
GOBP_NEGATIVE_REGULATION_OF_INSULIN_SECRETION_INVOLVED_IN_CELLULAR_RESPONSE_TO_GLUCOSE_STIMULUS	GOBP_NEGATIVE_REGULATION_OF_INSULIN_SECRETION_INVOLVED_IN_CELLULAR_RESPONSE_TO_GLUCOSE_STIMULUS		18	-0.41127157	-1.1814107	0.23971377	0.33573395	1	3304	tags=33%, list=17%, signal=40%
GOBP_REGULATION_OF_FAT_CELL_DIFFERENTIATION	GOBP_REGULATION_OF_FAT_CELL_DIFFERENTIATION		147	-0.26845503	-1.1799359	0.1266892	0.33820435	1	3662	tags=27%, list=19%, signal=33%
GOBP_NEGATIVE_REGULATION_OF_DNA_BINDING	GOBP_NEGATIVE_REGULATION_OF_DNA_BINDING		49	-0.3221878	-1.179727	0.17626527	0.33835843	1	2694	tags=27%, list=14%, signal=31%
GOBP_G_PROTEIN_COUPLED_RECEPTOR_SIGNALING_PATHWAY_INVOLVED_IN_HEART_PROCESS	GOBP_G_PROTEIN_COUPLED_RECEPTOR_SIGNALING_PATHWAY_INVOLVED_IN_HEART_PROCESS		16	-0.41006055	-1.1790047	0.2461832	0.3394163	1	4742	tags=44%, list=25%, signal=58%
GOBP_POSITIVE_REGULATION_OF_CYCLASE_ACTIVITY	GOBP_POSITIVE_REGULATION_OF_CYCLASE_ACTIVITY		38	-0.33630726	-1.1787962	0.20073664	0.33958367	1	3437	tags=29%, list=18%, signal=35%
GOBP_RESPONSE_TO_VITAMIN	GOBP_RESPONSE_TO_VITAMIN		35	-0.34303945	-1.1779755	0.2155477	0.3409073	1	3182	tags=26%, list=17%, signal=31%
GOBP_RESPONSE_TO_INTERLEUKIN_17	GOBP_RESPONSE_TO_INTERLEUKIN_17		25	-0.36324728	-1.1776094	0.23486239	0.34136805	1	4430	tags=44%, list=23%, signal=57%
GOBP_POSITIVE_REGULATION_OF_CARDIAC_MUSCLE_CELL_PROLIFERATION	GOBP_POSITIVE_REGULATION_OF_CARDIAC_MUSCLE_CELL_PROLIFERATION		30	-0.35215226	-1.1775742	0.23272727	0.34122032	1	1848	tags=23%, list=10%, signal=26%
GOBP_RESPONSE_TO_ACETYLCHOLINE	GOBP_RESPONSE_TO_ACETYLCHOLINE		48	-0.32418555	-1.1774459	0.19787987	0.3412188	1	4164	tags=33%, list=22%, signal=42%
GOBP_VOCALIZATION_BEHAVIOR	GOBP_VOCALIZATION_BEHAVIOR		20	-0.3956822	-1.1771694	0.24861878	0.34153795	1	687	tags=20%, list=4%, signal=21%
GOBP_POSITIVE_REGULATION_OF_MONOCYTE_CHEMOTACTIC_PROTEIN_1_PRODUCTION	GOBP_POSITIVE_REGULATION_OF_MONOCYTE_CHEMOTACTIC_PROTEIN_1_PRODUCTION		20	-0.39671057	-1.177048	0.24036697	0.3415362	1	2659	tags=35%, list=14%, signal=41%
GOBP_POSITIVE_REGULATION_OF_AXON_EXTENSION	GOBP_POSITIVE_REGULATION_OF_AXON_EXTENSION		54	-0.31540143	-1.1767101	0.19152854	0.34197426	1	3857	tags=30%, list=20%, signal=37%
GOBP_REGULATION_OF_POTASSIUM_ION_TRANSMEMBRANE_TRANSPORTER_ACTIVITY	GOBP_REGULATION_OF_POTASSIUM_ION_TRANSMEMBRANE_TRANSPORTER_ACTIVITY		67	-0.30132753	-1.1760814	0.1632653	0.3429925	1	4754	tags=36%, list=25%, signal=47%
GOBP_POSITIVE_REGULATION_OF_TRANSPORTER_ACTIVITY	GOBP_POSITIVE_REGULATION_OF_TRANSPORTER_ACTIVITY		131	-0.26555374	-1.1753234	0.14162348	0.3441667	1	6065	tags=43%, list=31%, signal=62%
GOBP_NEGATIVE_REGULATION_OF_CELL_DEVELOPMENT	GOBP_NEGATIVE_REGULATION_OF_CELL_DEVELOPMENT		311	-0.24006905	-1.1749626	0.10526316	0.3446777	1	2993	tags=22%, list=16%, signal=25%
GOBP_REGULATION_OF_CELLULAR_SENESCENCE	GOBP_REGULATION_OF_CELLULAR_SENESCENCE		47	-0.31847903	-1.1748761	0.22123894	0.34463426	1	2314	tags=19%, list=12%, signal=22%
GOBP_RESPONSE_TO_MUSCLE_STRETCH	GOBP_RESPONSE_TO_MUSCLE_STRETCH		21	-0.39482972	-1.1745633	0.23970038	0.34502286	1	5693	tags=62%, list=30%, signal=88%
GOBP_CYCLIC_NUCLEOTIDE_MEDIATED_SIGNALING	GOBP_CYCLIC_NUCLEOTIDE_MEDIATED_SIGNALING		92	-0.28324026	-1.1741616	0.17517006	0.34553534	1	5018	tags=38%, list=26%, signal=51%
GOBP_NEGATIVE_REGULATION_OF_TRANSMEMBRANE_TRANSPORT	GOBP_NEGATIVE_REGULATION_OF_TRANSMEMBRANE_TRANSPORT		148	-0.26402977	-1.1734579	0.14123377	0.34666124	1	3832	tags=26%, list=20%, signal=32%
GOBP_MYOBLAST_DIFFERENTIATION	GOBP_MYOBLAST_DIFFERENTIATION		121	-0.27361882	-1.1722673	0.17755444	0.34873676	1	6034	tags=41%, list=31%, signal=60%
GOBP_RETINA_DEVELOPMENT_IN_CAMERA_TYPE_EYE	GOBP_RETINA_DEVELOPMENT_IN_CAMERA_TYPE_EYE		168	-0.2584739	-1.1717358	0.13213703	0.34951925	1	2562	tags=18%, list=13%, signal=21%
GOBP_REGULATION_OF_PHOSPHATASE_ACTIVITY	GOBP_REGULATION_OF_PHOSPHATASE_ACTIVITY		79	-0.2936921	-1.171572	0.17708333	0.3496149	1	4030	tags=32%, list=21%, signal=40%
GOBP_IRON_ION_TRANSMEMBRANE_TRANSPORT	GOBP_IRON_ION_TRANSMEMBRANE_TRANSPORT		29	-0.363216	-1.1714661	0.22900763	0.34959555	1	3817	tags=34%, list=20%, signal=43%
GOBP_CELL_COMMUNICATION_INVOLVED_IN_CARDIAC_CONDUCTION	GOBP_CELL_COMMUNICATION_INVOLVED_IN_CARDIAC_CONDUCTION		40	-0.33230433	-1.1713562	0.2166065	0.34958732	1	4925	tags=48%, list=26%, signal=64%
GOBP_NEGATIVE_REGULATION_OF_PLATELET_ACTIVATION	GOBP_NEGATIVE_REGULATION_OF_PLATELET_ACTIVATION		15	-0.42303163	-1.1712528	0.256705	0.3495774	1	3414	tags=53%, list=18%, signal=65%
GOBP_NEGATIVE_REGULATION_OF_SIGNALING_RECEPTOR_ACTIVITY	GOBP_NEGATIVE_REGULATION_OF_SIGNALING_RECEPTOR_ACTIVITY		33	-0.34682384	-1.1706384	0.20220588	0.3505363	1	3798	tags=39%, list=20%, signal=49%
GOBP_REGULATION_OF_EXTRACELLULAR_MATRIX_ASSEMBLY	GOBP_REGULATION_OF_EXTRACELLULAR_MATRIX_ASSEMBLY		17	-0.4062485	-1.1706219	0.25	0.35034722	1	4712	tags=47%, list=24%, signal=62%
GOBP_MEMORY	GOBP_MEMORY		162	-0.26015648	-1.1705644	0.13902053	0.35022542	1	3975	tags=28%, list=21%, signal=35%
GOBP_GLOMERULAR_EPITHELIUM_DEVELOPMENT	GOBP_GLOMERULAR_EPITHELIUM_DEVELOPMENT		19	-0.40216562	-1.1704041	0.23091248	0.35029307	1	6354	tags=58%, list=33%, signal=86%
GOBP_ENDOCARDIAL_CUSHION_MORPHOGENESIS	GOBP_ENDOCARDIAL_CUSHION_MORPHOGENESIS		42	-0.32565972	-1.1702889	0.22056074	0.3502947	1	2070	tags=21%, list=11%, signal=24%
GOBP_SKELETAL_MUSCLE_ORGAN_DEVELOPMENT	GOBP_SKELETAL_MUSCLE_ORGAN_DEVELOPMENT		205	-0.25187606	-1.1686718	0.12440191	0.35315254	1	4577	tags=33%, list=24%, signal=42%
GOBP_ARP2_3_COMPLEX_MEDIATED_ACTIN_NUCLEATION	GOBP_ARP2_3_COMPLEX_MEDIATED_ACTIN_NUCLEATION		42	-0.3221783	-1.1684554	0.2300885	0.35338232	1	4711	tags=33%, list=24%, signal=44%
GOBP_CORTICAL_ACTIN_CYTOSKELETON_ORGANIZATION	GOBP_CORTICAL_ACTIN_CYTOSKELETON_ORGANIZATION		42	-0.3243933	-1.1682426	0.21164021	0.35355967	1	2688	tags=33%, list=14%, signal=39%
GOBP_REGULATION_OF_CARDIAC_MUSCLE_CELL_MEMBRANE_REPOLARIZATION	GOBP_REGULATION_OF_CARDIAC_MUSCLE_CELL_MEMBRANE_REPOLARIZATION		26	-0.36437875	-1.1677089	0.22947761	0.3543726	1	4422	tags=42%, list=23%, signal=55%
GOBP_REGULATION_OF_PROSTAGLANDIN_SECRETION	GOBP_REGULATION_OF_PROSTAGLANDIN_SECRETION		17	-0.3989613	-1.16748	0.25318763	0.3546001	1	4590	tags=41%, list=24%, signal=54%
GOBP_REGULATION_OF_ENDOTHELIAL_CELL_DIFFERENTIATION	GOBP_REGULATION_OF_ENDOTHELIAL_CELL_DIFFERENTIATION		42	-0.3229567	-1.1670513	0.19503546	0.3551956	1	3090	tags=33%, list=16%, signal=40%
GOBP_REGULATION_OF_HEART_CONTRACTION	GOBP_REGULATION_OF_HEART_CONTRACTION		197	-0.2528148	-1.1670063	0.15079366	0.35505396	1	5355	tags=37%, list=28%, signal=51%
GOBP_HEPATICOBILIARY_SYSTEM_DEVELOPMENT	GOBP_HEPATICOBILIARY_SYSTEM_DEVELOPMENT		138	-0.2643463	-1.1655895	0.16453674	0.35754412	1	5435	tags=39%, list=28%, signal=54%
GOBP_REGULATION_OF_PROTEIN_DEPHOSPHORYLATION	GOBP_REGULATION_OF_PROTEIN_DEPHOSPHORYLATION		85	-0.28645438	-1.1646167	0.1857639	0.3592036	1	3199	tags=26%, list=17%, signal=31%
GOBP_ICOSANOID_METABOLIC_PROCESS	GOBP_ICOSANOID_METABOLIC_PROCESS		127	-0.26770002	-1.1645552	0.15584415	0.3590959	1	2837	tags=20%, list=15%, signal=24%
GOBP_POSITIVE_REGULATION_OF_LONG_TERM_SYNAPTIC_POTENTIATION	GOBP_POSITIVE_REGULATION_OF_LONG_TERM_SYNAPTIC_POTENTIATION		32	-0.3462694	-1.1643696	0.24861878	0.35925573	1	4450	tags=31%, list=23%, signal=41%
GOBP_DETERMINATION_OF_ADULT_LIFESPAN	GOBP_DETERMINATION_OF_ADULT_LIFESPAN		49	-0.3162461	-1.1642429	0.22509225	0.35928816	1	4524	tags=33%, list=23%, signal=43%
GOBP_NEURAL_PRECURSOR_CELL_PROLIFERATION	GOBP_NEURAL_PRECURSOR_CELL_PROLIFERATION		222	-0.24833441	-1.163973	0.1309329	0.35957715	1	2354	tags=20%, list=12%, signal=23%
GOBP_3_UTR_MEDIATED_MRNA_STABILIZATION	GOBP_3_UTR_MEDIATED_MRNA_STABILIZATION		21	-0.3788791	-1.1638249	0.24954128	0.3596606	1	3353	tags=29%, list=17%, signal=35%
GOBP_PROTEIN_POLYUBIQUITINATION	GOBP_PROTEIN_POLYUBIQUITINATION		242	-0.246157	-1.1625907	0.13141026	0.36180893	1	3619	tags=23%, list=19%, signal=28%
GOBP_REGULATION_OF_SEQUESTERING_OF_TRIGLYCERIDE	GOBP_REGULATION_OF_SEQUESTERING_OF_TRIGLYCERIDE		15	-0.41707134	-1.1624506	0.256167	0.36185235	1	3014	tags=40%, list=16%, signal=47%
GOBP_ADULT_LOCOMOTORY_BEHAVIOR	GOBP_ADULT_LOCOMOTORY_BEHAVIOR		107	-0.273915	-1.1618648	0.17869416	0.36276025	1	4395	tags=32%, list=23%, signal=41%
GOBP_PROTEIN_KINASE_A_SIGNALING	GOBP_PROTEIN_KINASE_A_SIGNALING		39	-0.33392903	-1.1611344	0.22262119	0.36390886	1	4345	tags=41%, list=23%, signal=53%
GOBP_CORTICAL_CYTOSKELETON_ORGANIZATION	GOBP_CORTICAL_CYTOSKELETON_ORGANIZATION		52	-0.30890703	-1.1609265	0.20318021	0.3641027	1	2688	tags=31%, list=14%, signal=36%
GOBP_ADULT_HEART_DEVELOPMENT	GOBP_ADULT_HEART_DEVELOPMENT		16	-0.41196004	-1.1609225	0.26717559	0.36388335	1	4808	tags=38%, list=25%, signal=50%
GOBP_CRANIAL_SKELETAL_SYSTEM_DEVELOPMENT	GOBP_CRANIAL_SKELETAL_SYSTEM_DEVELOPMENT		79	-0.2849358	-1.1608275	0.1882353	0.3638347	1	2794	tags=23%, list=14%, signal=27%
GOBP_RIG_I_SIGNALING_PATHWAY	GOBP_RIG_I_SIGNALING_PATHWAY		25	-0.368534	-1.1604009	0.24913494	0.36447057	1	4896	tags=40%, list=25%, signal=54%
GOBP_REGULATION_OF_JUN_KINASE_ACTIVITY	GOBP_REGULATION_OF_JUN_KINASE_ACTIVITY		73	-0.2927233	-1.1602511	0.21261261	0.36453432	1	2761	tags=23%, list=14%, signal=27%
GOBP_POSITIVE_REGULATION_OF_ESTABLISHMENT_OF_PROTEIN_LOCALIZATION	GOBP_POSITIVE_REGULATION_OF_ESTABLISHMENT_OF_PROTEIN_LOCALIZATION		348	-0.234427	-1.1600242	0.09815951	0.3647588	1	4541	tags=29%, list=24%, signal=37%
GOBP_REGULATION_OF_CARBOHYDRATE_CATABOLIC_PROCESS	GOBP_REGULATION_OF_CARBOHYDRATE_CATABOLIC_PROCESS		70	-0.29615614	-1.1597114	0.21543986	0.36517352	1	5500	tags=41%, list=29%, signal=58%
GOBP_REGULATION_OF_CELLULAR_RESPONSE_TO_INSULIN_STIMULUS	GOBP_REGULATION_OF_CELLULAR_RESPONSE_TO_INSULIN_STIMULUS		89	-0.28505355	-1.1583052	0.18070175	0.367785	1	2928	tags=25%, list=15%, signal=29%
GOBP_NEGATIVE_REGULATION_OF_ERBB_SIGNALING_PATHWAY	GOBP_NEGATIVE_REGULATION_OF_ERBB_SIGNALING_PATHWAY		32	-0.34705985	-1.157945	0.23275863	0.36827242	1	5435	tags=56%, list=28%, signal=78%
GOBP_CALCIUM_ION_REGULATED_EXOCYTOSIS_OF_NEUROTRANSMITTER	GOBP_CALCIUM_ION_REGULATED_EXOCYTOSIS_OF_NEUROTRANSMITTER		25	-0.36595544	-1.1574823	0.24184261	0.368977	1	4318	tags=36%, list=22%, signal=46%
GOBP_CELLULAR_RESPONSE_TO_INSULIN_STIMULUS	GOBP_CELLULAR_RESPONSE_TO_INSULIN_STIMULUS		212	-0.24779965	-1.1574455	0.14440994	0.36881942	1	4499	tags=30%, list=23%, signal=39%
GOBP_REGULATION_OF_MEMBRANE_LIPID_DISTRIBUTION	GOBP_REGULATION_OF_MEMBRANE_LIPID_DISTRIBUTION		56	-0.3062876	-1.1570885	0.21428572	0.36931968	1	3993	tags=36%, list=21%, signal=45%
GOBP_DEVELOPMENTAL_MATURATION	GOBP_DEVELOPMENTAL_MATURATION		369	-0.2318953	-1.1569904	0.09270517	0.3692879	1	4044	tags=26%, list=21%, signal=33%
GOBP_RESPONSE_TO_BMP	GOBP_RESPONSE_TO_BMP		164	-0.25520977	-1.1566106	0.15436241	0.36981663	1	2562	tags=17%, list=13%, signal=20%
GOBP_NEGATIVE_REGULATION_OF_RELEASE_OF_CYTOCHROME_C_FROM_MITOCHONDRIA	GOBP_NEGATIVE_REGULATION_OF_RELEASE_OF_CYTOCHROME_C_FROM_MITOCHONDRIA		22	-0.3798576	-1.1564933	0.2586521	0.36982986	1	3653	tags=36%, list=19%, signal=45%
GOBP_DENTATE_GYRUS_DEVELOPMENT	GOBP_DENTATE_GYRUS_DEVELOPMENT		25	-0.36863688	-1.1561391	0.26159555	0.37029088	1	3173	tags=28%, list=16%, signal=33%
GOBP_REGULATION_OF_CELLULAR_COMPONENT_SIZE	GOBP_REGULATION_OF_CELLULAR_COMPONENT_SIZE		398	-0.23102723	-1.1557946	0.09496403	0.37077057	1	4724	tags=33%, list=25%, signal=43%
GOBP_ATP_SYNTHESIS_COUPLED_ELECTRON_TRANSPORT	GOBP_ATP_SYNTHESIS_COUPLED_ELECTRON_TRANSPORT		65	-0.29288608	-1.155424	0.21416235	0.37125143	1	7142	tags=58%, list=37%, signal=93%
GOBP_POSITIVE_REGULATION_OF_BIOMINERAL_TISSUE_DEVELOPMENT	GOBP_POSITIVE_REGULATION_OF_BIOMINERAL_TISSUE_DEVELOPMENT		57	-0.30650175	-1.1550777	0.23049645	0.3717154	1	4486	tags=39%, list=23%, signal=50%
GOBP_PLASMA_MEMBRANE_PHOSPHOLIPID_SCRAMBLING	GOBP_PLASMA_MEMBRANE_PHOSPHOLIPID_SCRAMBLING		21	-0.3871047	-1.1544096	0.25855514	0.37280774	1	3882	tags=38%, list=20%, signal=48%
GOBP_IMP_METABOLIC_PROCESS	GOBP_IMP_METABOLIC_PROCESS		23	-0.37074843	-1.1532674	0.24857685	0.37490132	1	6292	tags=61%, list=33%, signal=90%
GOBP_POSITIVE_REGULATION_OF_ORGAN_GROWTH	GOBP_POSITIVE_REGULATION_OF_ORGAN_GROWTH		63	-0.30030248	-1.152555	0.22591944	0.37608302	1	3932	tags=29%, list=20%, signal=36%
GOBP_POSITIVE_REGULATION_OF_PROTEIN_DEACETYLATION	GOBP_POSITIVE_REGULATION_OF_PROTEIN_DEACETYLATION		15	-0.4096518	-1.1524448	0.29651162	0.3760606	1	2901	tags=33%, list=15%, signal=39%
GOBP_LIPOPROTEIN_LOCALIZATION	GOBP_LIPOPROTEIN_LOCALIZATION		19	-0.39391285	-1.1519115	0.2820513	0.37688565	1	2979	tags=32%, list=15%, signal=37%
GOBP_NEGATIVE_REGULATION_OF_EPITHELIAL_CELL_DIFFERENTIATION	GOBP_NEGATIVE_REGULATION_OF_EPITHELIAL_CELL_DIFFERENTIATION		57	-0.3041047	-1.1518122	0.21404682	0.37685215	1	3083	tags=30%, list=16%, signal=35%
GOBP_POSITIVE_REGULATION_OF_PROTEIN_CATABOLIC_PROCESS	GOBP_POSITIVE_REGULATION_OF_PROTEIN_CATABOLIC_PROCESS		205	-0.24757619	-1.1517563	0.15460527	0.37673244	1	5155	tags=34%, list=27%, signal=46%
GOBP_NEGATIVE_REGULATION_OF_MONOATOMIC_ION_TRANSMEMBRANE_TRANSPORT	GOBP_NEGATIVE_REGULATION_OF_MONOATOMIC_ION_TRANSMEMBRANE_TRANSPORT		112	-0.27057797	-1.1515687	0.19039735	0.3768869	1	6065	tags=40%, list=31%, signal=58%
GOBP_DETECTION_OF_STIMULUS_INVOLVED_IN_SENSORY_PERCEPTION_OF_PAIN	GOBP_DETECTION_OF_STIMULUS_INVOLVED_IN_SENSORY_PERCEPTION_OF_PAIN		38	-0.32608202	-1.151261	0.2595978	0.37726218	1	5347	tags=42%, list=28%, signal=58%
GOBP_INNERVATION	GOBP_INNERVATION		32	-0.34493893	-1.1512322	0.23707666	0.3770907	1	846	tags=16%, list=4%, signal=16%
GOBP_CYTOPLASM_ORGANIZATION	GOBP_CYTOPLASM_ORGANIZATION		17	-0.40039453	-1.1507777	0.26692456	0.37773558	1	5606	tags=41%, list=29%, signal=58%
GOBP_REGULATION_OF_LAMELLIPODIUM_ASSEMBLY	GOBP_REGULATION_OF_LAMELLIPODIUM_ASSEMBLY		41	-0.32126576	-1.1503022	0.23584905	0.37848234	1	5899	tags=46%, list=31%, signal=67%
GOBP_POSITIVE_REGULATION_OF_LIPID_STORAGE	GOBP_POSITIVE_REGULATION_OF_LIPID_STORAGE		25	-0.36270863	-1.1499747	0.25189394	0.37890732	1	3426	tags=32%, list=18%, signal=39%
GOBP_POSITIVE_REGULATION_OF_REACTIVE_OXYGEN_SPECIES_BIOSYNTHETIC_PROCESS	GOBP_POSITIVE_REGULATION_OF_REACTIVE_OXYGEN_SPECIES_BIOSYNTHETIC_PROCESS		24	-0.36917174	-1.1491475	0.25486726	0.38036	1	1204	tags=25%, list=6%, signal=27%
GOBP_REGULATION_OF_PIGMENTATION	GOBP_REGULATION_OF_PIGMENTATION		16	-0.4095334	-1.1488221	0.2718808	0.38076898	1	3416	tags=44%, list=18%, signal=53%
GOBP_POSITIVE_REGULATION_OF_NEURON_APOPTOTIC_PROCESS	GOBP_POSITIVE_REGULATION_OF_NEURON_APOPTOTIC_PROCESS		93	-0.2765616	-1.1477544	0.23367697	0.38267115	1	3847	tags=32%, list=20%, signal=40%
GOBP_CAMERA_TYPE_EYE_PHOTORECEPTOR_CELL_DIFFERENTIATION	GOBP_CAMERA_TYPE_EYE_PHOTORECEPTOR_CELL_DIFFERENTIATION		38	-0.32434452	-1.1473505	0.24647887	0.38324314	1	2514	tags=24%, list=13%, signal=27%
GOBP_REGULATION_OF_MUSCLE_ADAPTATION	GOBP_REGULATION_OF_MUSCLE_ADAPTATION		105	-0.27220497	-1.1471869	0.19256757	0.38332748	1	6218	tags=46%, list=32%, signal=67%
GOBP_ACTIN_NUCLEATION	GOBP_ACTIN_NUCLEATION		56	-0.2995203	-1.1470805	0.22416812	0.3833013	1	4711	tags=34%, list=24%, signal=45%
GOBP_PHOSPHOLIPID_DEPHOSPHORYLATION	GOBP_PHOSPHOLIPID_DEPHOSPHORYLATION		40	-0.32215163	-1.1469115	0.23020259	0.38341144	1	4944	tags=40%, list=26%, signal=54%
GOBP_REGULATION_OF_STORE_OPERATED_CALCIUM_ENTRY	GOBP_REGULATION_OF_STORE_OPERATED_CALCIUM_ENTRY		19	-0.38713843	-1.1466333	0.27935943	0.38376716	1	5348	tags=47%, list=28%, signal=65%
GOBP_POSITIVE_REGULATION_OF_NEURON_PROJECTION_REGENERATION	GOBP_POSITIVE_REGULATION_OF_NEURON_PROJECTION_REGENERATION		15	-0.41652897	-1.1451299	0.24810606	0.3865478	1	3199	tags=40%, list=17%, signal=48%
GOBP_ICOSANOID_SECRETION	GOBP_ICOSANOID_SECRETION		50	-0.3108132	-1.1447885	0.21847247	0.38702586	1	3034	tags=24%, list=16%, signal=28%
GOBP_POSITIVE_REGULATION_BY_HOST_OF_VIRAL_PROCESS	GOBP_POSITIVE_REGULATION_BY_HOST_OF_VIRAL_PROCESS		22	-0.37166324	-1.1446673	0.27289718	0.38703942	1	3137	tags=27%, list=16%, signal=33%
GOBP_AMINO_ACID_TRANSPORT	GOBP_AMINO_ACID_TRANSPORT		164	-0.25459334	-1.1444178	0.16899225	0.38730168	1	3088	tags=23%, list=16%, signal=27%
GOBP_CELLULAR_RESPONSE_TO_MECHANICAL_STIMULUS	GOBP_CELLULAR_RESPONSE_TO_MECHANICAL_STIMULUS		36	-0.3344615	-1.1443789	0.24119718	0.38714275	1	5305	tags=36%, list=28%, signal=50%
GOBP_POSITIVE_REGULATION_OF_ISOTYPE_SWITCHING	GOBP_POSITIVE_REGULATION_OF_ISOTYPE_SWITCHING		31	-0.34489363	-1.1439817	0.2639405	0.38770628	1	2932	tags=26%, list=15%, signal=30%
GOBP_REGULATION_OF_PEPTIDYL_SERINE_PHOSPHORYLATION_OF_STAT_PROTEIN	GOBP_REGULATION_OF_PEPTIDYL_SERINE_PHOSPHORYLATION_OF_STAT_PROTEIN		15	-0.42033046	-1.1433414	0.29803923	0.3888021	1	6728	tags=53%, list=35%, signal=82%
GOBP_RECEPTOR_CATABOLIC_PROCESS	GOBP_RECEPTOR_CATABOLIC_PROCESS		30	-0.34637764	-1.1427518	0.25046042	0.38978684	1	5239	tags=43%, list=27%, signal=59%
GOBP_POSITIVE_REGULATION_OF_ACTIVATED_T_CELL_PROLIFERATION	GOBP_POSITIVE_REGULATION_OF_ACTIVATED_T_CELL_PROLIFERATION		27	-0.35158065	-1.1426349	0.25185186	0.38976142	1	5189	tags=44%, list=27%, signal=61%
GOBP_CELLULAR_RESPONSE_TO_CADMIUM_ION	GOBP_CELLULAR_RESPONSE_TO_CADMIUM_ION		28	-0.3511516	-1.1413628	0.2753346	0.39214584	1	5782	tags=54%, list=30%, signal=76%
GOBP_MAINTENANCE_OF_PROTEIN_LOCATION_IN_CELL	GOBP_MAINTENANCE_OF_PROTEIN_LOCATION_IN_CELL		70	-0.2861873	-1.141335	0.22532895	0.3919759	1	3908	tags=30%, list=20%, signal=37%
GOBP_REGULATION_OF_RECEPTOR_MEDIATED_ENDOCYTOSIS	GOBP_REGULATION_OF_RECEPTOR_MEDIATED_ENDOCYTOSIS		131	-0.2566049	-1.1409612	0.17552336	0.39250928	1	4727	tags=36%, list=25%, signal=47%
GOBP_EPITHELIAL_CELL_DIFFERENTIATION_INVOLVED_IN_KIDNEY_DEVELOPMENT	GOBP_EPITHELIAL_CELL_DIFFERENTIATION_INVOLVED_IN_KIDNEY_DEVELOPMENT		40	-0.32261905	-1.1404631	0.24789207	0.39334923	1	6388	tags=52%, list=33%, signal=78%
GOBP_ADAPTIVE_THERMOGENESIS	GOBP_ADAPTIVE_THERMOGENESIS		172	-0.2496491	-1.1401325	0.18090452	0.39381206	1	4547	tags=32%, list=24%, signal=41%
GOBP_CARBOHYDRATE_DERIVATIVE_TRANSPORT	GOBP_CARBOHYDRATE_DERIVATIVE_TRANSPORT		72	-0.2903708	-1.1395923	0.23007247	0.39476195	1	4519	tags=39%, list=23%, signal=51%
GOBP_SINGLE_STRANDED_VIRAL_RNA_REPLICATION_VIA_DOUBLE_STRANDED_DNA_INTERMEDIATE	GOBP_SINGLE_STRANDED_VIRAL_RNA_REPLICATION_VIA_DOUBLE_STRANDED_DNA_INTERMEDIATE		15	-0.40582776	-1.1385534	0.30671507	0.39671502	1	3357	tags=33%, list=17%, signal=40%
GOBP_DEFINITIVE_HEMOPOIESIS	GOBP_DEFINITIVE_HEMOPOIESIS		25	-0.36483532	-1.1368749	0.2637571	0.40002313	1	5761	tags=56%, list=30%, signal=80%
GOBP_REGULATION_OF_TUMOR_NECROSIS_FACTOR_MEDIATED_SIGNALING_PATHWAY	GOBP_REGULATION_OF_TUMOR_NECROSIS_FACTOR_MEDIATED_SIGNALING_PATHWAY		41	-0.32006684	-1.1367826	0.22727273	0.39999104	1	3182	tags=29%, list=17%, signal=35%
GOBP_REGULATION_OF_CARBOHYDRATE_BIOSYNTHETIC_PROCESS	GOBP_REGULATION_OF_CARBOHYDRATE_BIOSYNTHETIC_PROCESS		110	-0.26690072	-1.1360104	0.20637584	0.40136003	1	2167	tags=17%, list=11%, signal=19%
GOBP_RESPONSE_TO_COPPER_ION	GOBP_RESPONSE_TO_COPPER_ION		26	-0.35394016	-1.1359288	0.2741652	0.40128428	1	5387	tags=54%, list=28%, signal=75%
GOBP_SPLEEN_DEVELOPMENT	GOBP_SPLEEN_DEVELOPMENT		47	-0.310542	-1.1357787	0.26062846	0.40136373	1	4208	tags=28%, list=22%, signal=35%
GOBP_BRANCHING_MORPHOGENESIS_OF_AN_EPITHELIAL_TUBE	GOBP_BRANCHING_MORPHOGENESIS_OF_AN_EPITHELIAL_TUBE		194	-0.24690513	-1.1354123	0.1808	0.40187064	1	3811	tags=29%, list=20%, signal=36%
GOBP_REGULATION_OF_NEUROTRANSMITTER_SECRETION	GOBP_REGULATION_OF_NEUROTRANSMITTER_SECRETION		106	-0.2679189	-1.1347216	0.22068965	0.40307066	1	4022	tags=26%, list=21%, signal=33%
GOBP_REGULATION_OF_HEMATOPOIETIC_PROGENITOR_CELL_DIFFERENTIATION	GOBP_REGULATION_OF_HEMATOPOIETIC_PROGENITOR_CELL_DIFFERENTIATION		41	-0.32102928	-1.1346611	0.25795054	0.40294617	1	3639	tags=29%, list=19%, signal=36%
GOBP_NUCLEOSIDE_TRIPHOSPHATE_METABOLIC_PROCESS	GOBP_NUCLEOSIDE_TRIPHOSPHATE_METABOLIC_PROCESS		170	-0.24930781	-1.1339308	0.17817014	0.40424827	1	6637	tags=43%, list=34%, signal=65%
GOBP_POSITIVE_REGULATION_OF_PROTEIN_IMPORT_INTO_NUCLEUS	GOBP_POSITIVE_REGULATION_OF_PROTEIN_IMPORT_INTO_NUCLEUS		53	-0.30018833	-1.1338222	0.25754884	0.40422845	1	3623	tags=30%, list=19%, signal=37%
GOBP_POSITIVE_REGULATION_OF_PROTEIN_LOCALIZATION_TO_NUCLEUS	GOBP_POSITIVE_REGULATION_OF_PROTEIN_LOCALIZATION_TO_NUCLEUS		101	-0.27012646	-1.133638	0.21592921	0.40437365	1	3623	tags=28%, list=19%, signal=34%
GOBP_POSITIVE_REGULATION_OF_VASOCONSTRICTION	GOBP_POSITIVE_REGULATION_OF_VASOCONSTRICTION		53	-0.29979765	-1.1333373	0.2452174	0.40474635	1	4821	tags=40%, list=25%, signal=53%
GOBP_NEGATIVE_REGULATION_OF_PROTEIN_IMPORT_INTO_NUCLEUS	GOBP_NEGATIVE_REGULATION_OF_PROTEIN_IMPORT_INTO_NUCLEUS		18	-0.38127372	-1.133008	0.29067641	0.40516496	1	5289	tags=56%, list=27%, signal=76%
GOBP_REGULATION_OF_ACTIN_FILAMENT_BASED_MOVEMENT	GOBP_REGULATION_OF_ACTIN_FILAMENT_BASED_MOVEMENT		49	-0.30487776	-1.1327322	0.2557319	0.40552425	1	3067	tags=29%, list=16%, signal=34%
GOBP_RESPONSE_TO_ISCHEMIA	GOBP_RESPONSE_TO_ISCHEMIA		48	-0.30569214	-1.1323673	0.25535715	0.40607458	1	2916	tags=25%, list=15%, signal=29%
GOBP_ASPARTATE_FAMILY_AMINO_ACID_BIOSYNTHETIC_PROCESS	GOBP_ASPARTATE_FAMILY_AMINO_ACID_BIOSYNTHETIC_PROCESS		20	-0.3745496	-1.1321416	0.2761194	0.40627313	1	6164	tags=55%, list=32%, signal=81%
GOBP_NUCLEOSIDE_CATABOLIC_PROCESS	GOBP_NUCLEOSIDE_CATABOLIC_PROCESS		20	-0.38350874	-1.1321322	0.2928709	0.40605575	1	2490	tags=30%, list=13%, signal=34%
GOBP_PROTEIN_LOCALIZATION_TO_EXTRACELLULAR_REGION	GOBP_PROTEIN_LOCALIZATION_TO_EXTRACELLULAR_REGION		416	-0.22654879	-1.1320298	0.11292719	0.40602806	1	3939	tags=25%, list=20%, signal=31%
GOBP_TRANS_SYNAPTIC_SIGNALING_MODULATING_SYNAPTIC_TRANSMISSION	GOBP_TRANS_SYNAPTIC_SIGNALING_MODULATING_SYNAPTIC_TRANSMISSION		15	-0.41020104	-1.1316617	0.30314234	0.40658388	1	3181	tags=27%, list=17%, signal=32%
GOBP_REGULATION_OF_GLYCOLYTIC_PROCESS	GOBP_REGULATION_OF_GLYCOLYTIC_PROCESS		56	-0.29863745	-1.1314514	0.24304268	0.40678772	1	5500	tags=39%, list=29%, signal=55%
GOBP_GLYCOLYTIC_PROCESS_THROUGH_GLUCOSE_6_PHOSPHATE	GOBP_GLYCOLYTIC_PROCESS_THROUGH_GLUCOSE_6_PHOSPHATE		20	-0.37077194	-1.1314116	0.30696797	0.406625	1	7301	tags=75%, list=38%, signal=121%
GOBP_SENSORY_SYSTEM_DEVELOPMENT	GOBP_SENSORY_SYSTEM_DEVELOPMENT		408	-0.22523372	-1.1307266	0.12944524	0.40778908	1	4577	tags=28%, list=24%, signal=36%
GOBP_HYPOTHALAMUS_DEVELOPMENT	GOBP_HYPOTHALAMUS_DEVELOPMENT		22	-0.37183383	-1.1307204	0.2972973	0.40756118	1	6838	tags=41%, list=35%, signal=63%
GOBP_CERAMIDE_METABOLIC_PROCESS	GOBP_CERAMIDE_METABOLIC_PROCESS		96	-0.26625884	-1.1303958	0.20672269	0.40802333	1	2275	tags=25%, list=12%, signal=28%
GOBP_OVULATION_CYCLE_PROCESS	GOBP_OVULATION_CYCLE_PROCESS		53	-0.30014512	-1.1300321	0.2408377	0.40857714	1	3710	tags=26%, list=19%, signal=33%
GOBP_RESPONSE_TO_METAL_ION	GOBP_RESPONSE_TO_METAL_ION		310	-0.2319059	-1.1298019	0.1566618	0.4087925	1	4821	tags=32%, list=25%, signal=42%
GOBP_POSITIVE_REGULATION_OF_ATP_DEPENDENT_ACTIVITY	GOBP_POSITIVE_REGULATION_OF_ATP_DEPENDENT_ACTIVITY		45	-0.31405795	-1.1293894	0.265625	0.4094337	1	5356	tags=40%, list=28%, signal=55%
GOBP_PROSTAGLANDIN_SECRETION	GOBP_PROSTAGLANDIN_SECRETION		21	-0.37918103	-1.1292189	0.28842506	0.40956593	1	4590	tags=43%, list=24%, signal=56%
GOBP_POSITIVE_REGULATION_OF_ERBB_SIGNALING_PATHWAY	GOBP_POSITIVE_REGULATION_OF_ERBB_SIGNALING_PATHWAY		26	-0.35562488	-1.128561	0.2809612	0.41078284	1	2520	tags=31%, list=13%, signal=35%
GOBP_ENDOCARDIAL_CUSHION_FORMATION	GOBP_ENDOCARDIAL_CUSHION_FORMATION		31	-0.32966587	-1.127889	0.2947761	0.41193324	1	2070	tags=23%, list=11%, signal=25%
GOBP_REGULATION_OF_REACTIVE_OXYGEN_SPECIES_BIOSYNTHETIC_PROCESS	GOBP_REGULATION_OF_REACTIVE_OXYGEN_SPECIES_BIOSYNTHETIC_PROCESS		48	-0.30513307	-1.1274328	0.26909092	0.41271996	1	3849	tags=33%, list=20%, signal=42%
GOBP_NEUROMUSCULAR_PROCESS_CONTROLLING_POSTURE	GOBP_NEUROMUSCULAR_PROCESS_CONTROLLING_POSTURE		20	-0.3714181	-1.1274035	0.29213482	0.4125437	1	1489	tags=20%, list=8%, signal=22%
GOBP_GENITALIA_DEVELOPMENT	GOBP_GENITALIA_DEVELOPMENT		49	-0.30283275	-1.1267452	0.25939178	0.41372573	1	2958	tags=24%, list=15%, signal=29%
GOBP_REGULATION_OF_PROTEIN_LOCALIZATION_TO_MEMBRANE	GOBP_REGULATION_OF_PROTEIN_LOCALIZATION_TO_MEMBRANE		209	-0.23971623	-1.1265937	0.18780096	0.41380313	1	5972	tags=44%, list=31%, signal=64%
GOBP_INOSITOL_PHOSPHATE_METABOLIC_PROCESS	GOBP_INOSITOL_PHOSPHATE_METABOLIC_PROCESS		42	-0.31267783	-1.126275	0.25316456	0.41427854	1	1921	tags=21%, list=10%, signal=24%
GOBP_POSITIVE_REGULATION_OF_MESENCHYMAL_CELL_PROLIFERATION	GOBP_POSITIVE_REGULATION_OF_MESENCHYMAL_CELL_PROLIFERATION		33	-0.33650005	-1.125007	0.2881356	0.41673017	1	2794	tags=27%, list=14%, signal=32%
GOBP_PHYSIOLOGICAL_CARDIAC_MUSCLE_HYPERTROPHY	GOBP_PHYSIOLOGICAL_CARDIAC_MUSCLE_HYPERTROPHY		47	-0.30603784	-1.1247574	0.25735295	0.41701302	1	6078	tags=45%, list=32%, signal=65%
GOBP_POTASSIUM_ION_EXPORT_ACROSS_PLASMA_MEMBRANE	GOBP_POTASSIUM_ION_EXPORT_ACROSS_PLASMA_MEMBRANE		19	-0.3757398	-1.1243628	0.30228138	0.41761407	1	2761	tags=32%, list=14%, signal=37%
GOBP_DENDRITIC_CELL_APOPTOTIC_PROCESS	GOBP_DENDRITIC_CELL_APOPTOTIC_PROCESS		15	-0.40619513	-1.1242771	0.3096539	0.41755736	1	3809	tags=47%, list=20%, signal=58%
GOBP_POSITIVE_REGULATION_OF_OXIDOREDUCTASE_ACTIVITY	GOBP_POSITIVE_REGULATION_OF_OXIDOREDUCTASE_ACTIVITY		53	-0.3010549	-1.1240362	0.262697	0.4178622	1	5347	tags=42%, list=28%, signal=57%
GOBP_CELLULAR_RESPONSE_TO_REACTIVE_OXYGEN_SPECIES	GOBP_CELLULAR_RESPONSE_TO_REACTIVE_OXYGEN_SPECIES		141	-0.2529552	-1.1224835	0.20203735	0.42084664	1	4892	tags=36%, list=25%, signal=48%
GOBP_GLYCOSIDE_METABOLIC_PROCESS	GOBP_GLYCOSIDE_METABOLIC_PROCESS		20	-0.3822109	-1.1221462	0.3	0.42132267	1	5865	tags=55%, list=30%, signal=79%
GOBP_DENDRITIC_SPINE_DEVELOPMENT	GOBP_DENDRITIC_SPINE_DEVELOPMENT		133	-0.2571107	-1.1220387	0.21333334	0.42132103	1	4057	tags=28%, list=21%, signal=35%
GOBP_FATTY_ACID_DERIVATIVE_CATABOLIC_PROCESS	GOBP_FATTY_ACID_DERIVATIVE_CATABOLIC_PROCESS		19	-0.37918323	-1.121863	0.2954955	0.42145583	1	4882	tags=32%, list=25%, signal=42%
GOBP_NEGATIVE_REGULATION_OF_OXIDOREDUCTASE_ACTIVITY	GOBP_NEGATIVE_REGULATION_OF_OXIDOREDUCTASE_ACTIVITY		26	-0.3490756	-1.1216657	0.27306274	0.42163515	1	3489	tags=31%, list=18%, signal=38%
GOBP_REGULATION_OF_NEURON_PROJECTION_REGENERATION	GOBP_REGULATION_OF_NEURON_PROJECTION_REGENERATION		40	-0.31712005	-1.1212635	0.27454546	0.42225918	1	2125	tags=25%, list=11%, signal=28%
GOBP_CELLULAR_RESPONSE_TO_COPPER_ION	GOBP_CELLULAR_RESPONSE_TO_COPPER_ION		15	-0.4006199	-1.1202041	0.28928572	0.4243094	1	5387	tags=60%, list=28%, signal=83%
GOBP_MUSCLE_CELL_FATE_COMMITMENT	GOBP_MUSCLE_CELL_FATE_COMMITMENT		15	-0.40638298	-1.1188321	0.30367506	0.42701614	1	3932	tags=40%, list=20%, signal=50%
GOBP_REGULATION_OF_FERTILIZATION	GOBP_REGULATION_OF_FERTILIZATION		17	-0.39285424	-1.1187103	0.2952381	0.42701337	1	6065	tags=47%, list=31%, signal=69%
GOBP_PYRUVATE_METABOLIC_PROCESS	GOBP_PYRUVATE_METABOLIC_PROCESS		132	-0.255756	-1.1185969	0.22986577	0.42699513	1	6668	tags=49%, list=35%, signal=75%
GOBP_SOMATIC_DIVERSIFICATION_OF_IMMUNOGLOBULINS	GOBP_SOMATIC_DIVERSIFICATION_OF_IMMUNOGLOBULINS		72	-0.2829257	-1.1182454	0.26689774	0.42750123	1	3574	tags=25%, list=19%, signal=31%
GOBP_POSITIVE_REGULATION_OF_MUSCLE_CELL_APOPTOTIC_PROCESS	GOBP_POSITIVE_REGULATION_OF_MUSCLE_CELL_APOPTOTIC_PROCESS		39	-0.31828088	-1.117813	0.29272726	0.42818016	1	2733	tags=28%, list=14%, signal=33%
GOBP_GMP_BIOSYNTHETIC_PROCESS	GOBP_GMP_BIOSYNTHETIC_PROCESS		16	-0.3849462	-1.1177645	0.29190207	0.42804018	1	6292	tags=56%, list=33%, signal=83%
GOBP_REGULATION_OF_GLUTAMATE_SECRETION	GOBP_REGULATION_OF_GLUTAMATE_SECRETION		25	-0.35616663	-1.1173187	0.2720848	0.42873615	1	4022	tags=32%, list=21%, signal=40%
GOBP_REGULATION_OF_AUTOPHAGOSOME_MATURATION	GOBP_REGULATION_OF_AUTOPHAGOSOME_MATURATION		18	-0.38508078	-1.1169852	0.31597847	0.42920458	1	4060	tags=44%, list=21%, signal=56%
GOBP_RESPONSE_TO_INORGANIC_SUBSTANCE	GOBP_RESPONSE_TO_INORGANIC_SUBSTANCE		476	-0.21999043	-1.1165811	0.15592204	0.42983973	1	4821	tags=32%, list=25%, signal=42%
GOBP_POSITIVE_REGULATION_OF_HORMONE_SECRETION	GOBP_POSITIVE_REGULATION_OF_HORMONE_SECRETION		186	-0.2417833	-1.115943	0.22537562	0.43102622	1	4318	tags=27%, list=22%, signal=35%
GOBP_CELLULAR_RESPONSE_TO_VITAMIN	GOBP_CELLULAR_RESPONSE_TO_VITAMIN		16	-0.39270797	-1.1158706	0.2906137	0.43092084	1	3182	tags=31%, list=17%, signal=37%
GOBP_POST_EMBRYONIC_ANIMAL_ORGAN_DEVELOPMENT	GOBP_POST_EMBRYONIC_ANIMAL_ORGAN_DEVELOPMENT		19	-0.37475067	-1.1158261	0.30905512	0.430775	1	3639	tags=37%, list=19%, signal=45%
GOBP_REGULATION_OF_RESPIRATORY_GASEOUS_EXCHANGE	GOBP_REGULATION_OF_RESPIRATORY_GASEOUS_EXCHANGE		25	-0.35747293	-1.1157634	0.29805997	0.43065873	1	2237	tags=20%, list=12%, signal=23%
GOBP_RESPIRATORY_SYSTEM_DEVELOPMENT	GOBP_RESPIRATORY_SYSTEM_DEVELOPMENT		260	-0.23208244	-1.1156437	0.20458016	0.43067342	1	4188	tags=28%, list=22%, signal=36%
GOBP_POSITIVE_REGULATION_OF_PROTEIN_LOCALIZATION_TO_MEMBRANE	GOBP_POSITIVE_REGULATION_OF_PROTEIN_LOCALIZATION_TO_MEMBRANE		114	-0.26019457	-1.1151656	0.22259696	0.4314817	1	4689	tags=35%, list=24%, signal=46%
GOBP_NEGATIVE_REGULATION_OF_RECEPTOR_INTERNALIZATION	GOBP_NEGATIVE_REGULATION_OF_RECEPTOR_INTERNALIZATION		16	-0.39733708	-1.1149311	0.2930403	0.43171388	1	273	tags=19%, list=1%, signal=19%
GOBP_POSITIVE_REGULATION_OF_POTASSIUM_ION_TRANSMEMBRANE_TRANSPORTER_ACTIVITY	GOBP_POSITIVE_REGULATION_OF_POTASSIUM_ION_TRANSMEMBRANE_TRANSPORTER_ACTIVITY		27	-0.3479037	-1.1144617	0.2756654	0.43247747	1	4220	tags=41%, list=22%, signal=52%
GOBP_EYE_MORPHOGENESIS	GOBP_EYE_MORPHOGENESIS		176	-0.24345417	-1.113837	0.20806451	0.43360102	1	5335	tags=36%, list=28%, signal=50%
GOBP_HORMONE_BIOSYNTHETIC_PROCESS	GOBP_HORMONE_BIOSYNTHETIC_PROCESS		58	-0.2895209	-1.1135486	0.27807486	0.4339865	1	2562	tags=22%, list=13%, signal=26%
GOBP_REGULATION_OF_G_PROTEIN_COUPLED_RECEPTOR_SIGNALING_PATHWAY	GOBP_REGULATION_OF_G_PROTEIN_COUPLED_RECEPTOR_SIGNALING_PATHWAY		136	-0.2548925	-1.113359	0.25445706	0.4341896	1	3724	tags=26%, list=19%, signal=33%
GOBP_ANATOMICAL_STRUCTURE_MATURATION	GOBP_ANATOMICAL_STRUCTURE_MATURATION		297	-0.22909105	-1.1133202	0.18914956	0.43401515	1	3686	tags=24%, list=19%, signal=29%
GOBP_REGULATION_OF_NEUROGENESIS	GOBP_REGULATION_OF_NEUROGENESIS		480	-0.21790509	-1.1132168	0.1618497	0.4339868	1	2616	tags=18%, list=14%, signal=20%
GOBP_ACTIVATION_OF_PROTEIN_KINASE_ACTIVITY	GOBP_ACTIVATION_OF_PROTEIN_KINASE_ACTIVITY		93	-0.269385	-1.1131358	0.24919614	0.43390432	1	4772	tags=41%, list=25%, signal=54%
GOBP_REGULATION_OF_DEPHOSPHORYLATION	GOBP_REGULATION_OF_DEPHOSPHORYLATION		122	-0.2545191	-1.1127253	0.22916667	0.43455133	1	5627	tags=39%, list=29%, signal=55%
GOBP_SENSORY_PERCEPTION_OF_PAIN	GOBP_SENSORY_PERCEPTION_OF_PAIN		90	-0.26883298	-1.1127182	0.24695653	0.43431118	1	4063	tags=28%, list=21%, signal=35%
GOBP_NEGATIVE_REGULATION_OF_CELL_PROJECTION_ORGANIZATION	GOBP_NEGATIVE_REGULATION_OF_CELL_PROJECTION_ORGANIZATION		217	-0.23972169	-1.1126434	0.18968385	0.4342147	1	3221	tags=24%, list=17%, signal=28%
GOBP_DEVELOPMENTAL_PIGMENTATION	GOBP_DEVELOPMENTAL_PIGMENTATION		53	-0.30139804	-1.1124212	0.29411766	0.434482	1	3416	tags=26%, list=18%, signal=32%
GOBP_ICOSANOID_BIOSYNTHETIC_PROCESS	GOBP_ICOSANOID_BIOSYNTHETIC_PROCESS		49	-0.31082195	-1.1122223	0.2720848	0.4346755	1	5051	tags=39%, list=26%, signal=52%
GOBP_PLASMA_MEMBRANE_REPAIR	GOBP_PLASMA_MEMBRANE_REPAIR		30	-0.33457378	-1.1114302	0.2875226	0.4361876	1	4272	tags=37%, list=22%, signal=47%
GOBP_PLASMA_MEMBRANE_TUBULATION	GOBP_PLASMA_MEMBRANE_TUBULATION		19	-0.3767843	-1.1113732	0.29135337	0.43607026	1	1842	tags=21%, list=10%, signal=23%
GOBP_REGULATION_OF_PROTEIN_LOCALIZATION_TO_NUCLEUS	GOBP_REGULATION_OF_PROTEIN_LOCALIZATION_TO_NUCLEUS		160	-0.24530202	-1.1113534	0.21880065	0.435868	1	5346	tags=36%, list=28%, signal=49%
GOBP_EMBRYONIC_DIGESTIVE_TRACT_MORPHOGENESIS	GOBP_EMBRYONIC_DIGESTIVE_TRACT_MORPHOGENESIS		19	-0.37740263	-1.1112851	0.30839416	0.43575457	1	2592	tags=26%, list=13%, signal=30%
GOBP_POSITIVE_REGULATION_OF_GLYCOPROTEIN_METABOLIC_PROCESS	GOBP_POSITIVE_REGULATION_OF_GLYCOPROTEIN_METABOLIC_PROCESS		26	-0.3436043	-1.111028	0.3091873	0.43603086	1	6124	tags=54%, list=32%, signal=79%
GOBP_ESTABLISHMENT_OF_PROTEIN_LOCALIZATION_TO_ORGANELLE	GOBP_ESTABLISHMENT_OF_PROTEIN_LOCALIZATION_TO_ORGANELLE		434	-0.22337717	-1.1109121	0.1810089	0.43600637	1	5491	tags=32%, list=28%, signal=44%
GOBP_POSITIVE_REGULATION_OF_LIPID_CATABOLIC_PROCESS	GOBP_POSITIVE_REGULATION_OF_LIPID_CATABOLIC_PROCESS		29	-0.33637396	-1.1102272	0.29245284	0.43729216	1	2648	tags=24%, list=14%, signal=28%
GOBP_NEGATIVE_REGULATION_OF_TRANSPORTER_ACTIVITY	GOBP_NEGATIVE_REGULATION_OF_TRANSPORTER_ACTIVITY		87	-0.2688918	-1.1095233	0.25470087	0.43863022	1	3832	tags=28%, list=20%, signal=34%
GOBP_AUTOPHAGOSOME_ORGANIZATION	GOBP_AUTOPHAGOSOME_ORGANIZATION		118	-0.25238067	-1.1093764	0.22091062	0.43870807	1	5705	tags=36%, list=30%, signal=51%
GOBP_EXTRACELLULAR_MATRIX_CONSTITUENT_SECRETION	GOBP_EXTRACELLULAR_MATRIX_CONSTITUENT_SECRETION		15	-0.397932	-1.10922	0.33274022	0.4387995	1	3417	tags=33%, list=18%, signal=40%
GOBP_SODIUM_ION_IMPORT_ACROSS_PLASMA_MEMBRANE	GOBP_SODIUM_ION_IMPORT_ACROSS_PLASMA_MEMBRANE		22	-0.3634636	-1.109171	0.32058287	0.43865412	1	1953	tags=27%, list=10%, signal=30%
GOBP_CARDIAC_MUSCLE_CELL_ACTION_POTENTIAL	GOBP_CARDIAC_MUSCLE_CELL_ACTION_POTENTIAL		60	-0.2938751	-1.1089783	0.28007182	0.43882963	1	4581	tags=37%, list=24%, signal=48%
GOBP_DENSE_CORE_GRANULE_EXOCYTOSIS	GOBP_DENSE_CORE_GRANULE_EXOCYTOSIS		15	-0.3981003	-1.1088523	0.31288344	0.43884596	1	4673	tags=47%, list=24%, signal=62%
GOBP_IRON_SULFUR_CLUSTER_ASSEMBLY	GOBP_IRON_SULFUR_CLUSTER_ASSEMBLY		25	-0.34322104	-1.1085607	0.29250458	0.43924645	1	7593	tags=56%, list=39%, signal=92%
GOBP_GLOMERULAR_MESANGIUM_DEVELOPMENT	GOBP_GLOMERULAR_MESANGIUM_DEVELOPMENT		16	-0.38682055	-1.1085263	0.3134058	0.43907344	1	3453	tags=50%, list=18%, signal=61%
GOBP_EXOCYTIC_PROCESS	GOBP_EXOCYTIC_PROCESS		101	-0.26320055	-1.107661	0.25420874	0.44068894	1	4403	tags=33%, list=23%, signal=42%
GOBP_POSITIVE_REGULATION_OF_FIBROBLAST_PROLIFERATION	GOBP_POSITIVE_REGULATION_OF_FIBROBLAST_PROLIFERATION		77	-0.27532497	-1.1071514	0.25222024	0.44158706	1	3898	tags=30%, list=20%, signal=37%
GOBP_GLYCOLYTIC_PROCESS	GOBP_GLYCOLYTIC_PROCESS		99	-0.26577982	-1.1069845	0.26022914	0.4417171	1	5500	tags=38%, list=29%, signal=53%
GOBP_POSITIVE_REGULATION_OF_PROTEIN_AUTOPHOSPHORYLATION	GOBP_POSITIVE_REGULATION_OF_PROTEIN_AUTOPHOSPHORYLATION		26	-0.3420397	-1.1069082	0.31876138	0.44162717	1	6780	tags=62%, list=35%, signal=95%
GOBP_REGULATION_OF_DNA_METHYLATION_DEPENDENT_HETEROCHROMATIN_FORMATION	GOBP_REGULATION_OF_DNA_METHYLATION_DEPENDENT_HETEROCHROMATIN_FORMATION		18	-0.38570383	-1.106598	0.3177738	0.4420177	1	3535	tags=28%, list=18%, signal=34%
GOBP_PIGMENT_CELL_DIFFERENTIATION	GOBP_PIGMENT_CELL_DIFFERENTIATION		38	-0.31395718	-1.105617	0.299639	0.44392022	1	4651	tags=32%, list=24%, signal=42%
GOBP_FAT_SOLUBLE_VITAMIN_METABOLIC_PROCESS	GOBP_FAT_SOLUBLE_VITAMIN_METABOLIC_PROCESS		36	-0.32309112	-1.1054381	0.2846847	0.44406348	1	2600	tags=25%, list=13%, signal=29%
GOBP_GLYCOLIPID_CATABOLIC_PROCESS	GOBP_GLYCOLIPID_CATABOLIC_PROCESS		15	-0.4023826	-1.1051284	0.32675046	0.4444989	1	2816	tags=40%, list=15%, signal=47%
GOBP_POSITIVE_REGULATION_OF_NERVOUS_SYSTEM_DEVELOPMENT	GOBP_POSITIVE_REGULATION_OF_NERVOUS_SYSTEM_DEVELOPMENT		378	-0.22186847	-1.1050274	0.18586789	0.4444537	1	2600	tags=19%, list=13%, signal=21%
GOBP_REGULATION_OF_CELL_SIZE	GOBP_REGULATION_OF_CELL_SIZE		216	-0.23634507	-1.1048672	0.22105263	0.44456357	1	4772	tags=31%, list=25%, signal=41%
GOBP_POSITIVE_REGULATION_OF_OSTEOBLAST_DIFFERENTIATION	GOBP_POSITIVE_REGULATION_OF_OSTEOBLAST_DIFFERENTIATION		74	-0.2820934	-1.1044981	0.2740864	0.4451598	1	2562	tags=26%, list=13%, signal=29%
GOBP_POSITIVE_REGULATION_OF_JUN_KINASE_ACTIVITY	GOBP_POSITIVE_REGULATION_OF_JUN_KINASE_ACTIVITY		56	-0.28402126	-1.1035758	0.29602888	0.44693828	1	2573	tags=21%, list=13%, signal=25%
GOBP_REGULATION_OF_AMINO_ACID_TRANSMEMBRANE_TRANSPORT	GOBP_REGULATION_OF_AMINO_ACID_TRANSMEMBRANE_TRANSPORT		19	-0.37160948	-1.1033401	0.3179396	0.44721082	1	6490	tags=53%, list=34%, signal=79%
GOBP_REGULATION_OF_MEMBRANE_POTENTIAL	GOBP_REGULATION_OF_MEMBRANE_POTENTIAL		479	-0.21924263	-1.1031457	0.16986705	0.4474014	1	5661	tags=35%, list=29%, signal=48%
GOBP_MITOCHONDRIAL_CALCIUM_ION_TRANSMEMBRANE_TRANSPORT	GOBP_MITOCHONDRIAL_CALCIUM_ION_TRANSMEMBRANE_TRANSPORT		19	-0.37808397	-1.103129	0.31782946	0.44718143	1	7063	tags=63%, list=37%, signal=100%
GOBP_MONOAMINE_TRANSPORT	GOBP_MONOAMINE_TRANSPORT		115	-0.25547993	-1.1022828	0.25370675	0.44883233	1	2657	tags=19%, list=14%, signal=22%
GOBP_POSITIVE_REGULATION_OF_PEPTIDE_SECRETION	GOBP_POSITIVE_REGULATION_OF_PEPTIDE_SECRETION		146	-0.25036082	-1.1020248	0.23923445	0.44916815	1	4148	tags=27%, list=22%, signal=35%
GOBP_PURINE_NUCLEOBASE_METABOLIC_PROCESS	GOBP_PURINE_NUCLEOBASE_METABOLIC_PROCESS		22	-0.35991138	-1.1019887	0.3148515	0.4489873	1	2063	tags=27%, list=11%, signal=31%
GOBP_POSITIVE_REGULATION_OF_HEART_RATE	GOBP_POSITIVE_REGULATION_OF_HEART_RATE		30	-0.33523464	-1.101624	0.2983725	0.44963515	1	4219	tags=33%, list=22%, signal=43%
GOBP_RESPONSE_TO_ACIDIC_PH	GOBP_RESPONSE_TO_ACIDIC_PH		22	-0.35118082	-1.1014644	0.30797774	0.44973323	1	2700	tags=27%, list=14%, signal=32%
GOBP_RESPONSE_TO_DOPAMINE	GOBP_RESPONSE_TO_DOPAMINE		49	-0.30038178	-1.1012024	0.31318682	0.45006424	1	5749	tags=39%, list=30%, signal=55%
GOBP_AMINE_METABOLIC_PROCESS	GOBP_AMINE_METABOLIC_PROCESS		121	-0.2536807	-1.1010752	0.24242425	0.45010594	1	3891	tags=20%, list=20%, signal=25%
GOBP_CARDIAC_CELL_FATE_COMMITMENT	GOBP_CARDIAC_CELL_FATE_COMMITMENT		15	-0.39790002	-1.1002702	0.31868133	0.45159113	1	1286	tags=27%, list=7%, signal=29%
GOBP_SYNAPTIC_VESICLE_MATURATION	GOBP_SYNAPTIC_VESICLE_MATURATION		28	-0.33333346	-1.0994618	0.3164557	0.4531799	1	4044	tags=36%, list=21%, signal=45%
GOBP_REGULATION_OF_TRANSCRIPTION_INVOLVED_IN_G1_S_TRANSITION_OF_MITOTIC_CELL_CYCLE	GOBP_REGULATION_OF_TRANSCRIPTION_INVOLVED_IN_G1_S_TRANSITION_OF_MITOTIC_CELL_CYCLE		18	-0.38466308	-1.0990657	0.31992337	0.45382026	1	4744	tags=39%, list=25%, signal=52%
GOBP_DENDRITE_MORPHOGENESIS	GOBP_DENDRITE_MORPHOGENESIS		188	-0.241812	-1.099013	0.24328859	0.45368257	1	5568	tags=37%, list=29%, signal=52%
GOBP_REGULATION_OF_POTASSIUM_ION_TRANSMEMBRANE_TRANSPORT	GOBP_REGULATION_OF_POTASSIUM_ION_TRANSMEMBRANE_TRANSPORT		95	-0.26454788	-1.098494	0.25510204	0.45464295	1	4220	tags=31%, list=22%, signal=39%
GOBP_NEGATIVE_REGULATION_OF_MUSCLE_CELL_APOPTOTIC_PROCESS	GOBP_NEGATIVE_REGULATION_OF_MUSCLE_CELL_APOPTOTIC_PROCESS		65	-0.28123266	-1.0974629	0.2932331	0.45676416	1	5565	tags=42%, list=29%, signal=58%
GOBP_REGULATION_OF_GLUCOSE_TRANSMEMBRANE_TRANSPORT	GOBP_REGULATION_OF_GLUCOSE_TRANSMEMBRANE_TRANSPORT		86	-0.26627472	-1.0957161	0.28594506	0.4604535	1	3418	tags=28%, list=18%, signal=34%
GOBP_INTEGRATED_STRESS_RESPONSE_SIGNALING	GOBP_INTEGRATED_STRESS_RESPONSE_SIGNALING		22	-0.35490176	-1.0947	0.30866426	0.46244183	1	6523	tags=55%, list=34%, signal=82%
GOBP_POSITIVE_REGULATION_OF_AMYLOID_BETA_FORMATION	GOBP_POSITIVE_REGULATION_OF_AMYLOID_BETA_FORMATION		20	-0.36580336	-1.0942838	0.3235832	0.46314746	1	3389	tags=35%, list=18%, signal=42%
GOBP_POSITIVE_REGULATION_OF_TOR_SIGNALING	GOBP_POSITIVE_REGULATION_OF_TOR_SIGNALING		69	-0.27764684	-1.0941262	0.3003413	0.46323857	1	5731	tags=41%, list=30%, signal=58%
GOBP_IMPORT_ACROSS_PLASMA_MEMBRANE	GOBP_IMPORT_ACROSS_PLASMA_MEMBRANE		199	-0.23753272	-1.0940931	0.22727273	0.4630431	1	4614	tags=32%, list=24%, signal=41%
GOBP_POSITIVE_REGULATION_OF_STRIATED_MUSCLE_CELL_DIFFERENTIATION	GOBP_POSITIVE_REGULATION_OF_STRIATED_MUSCLE_CELL_DIFFERENTIATION		59	-0.28478584	-1.0932353	0.31083483	0.46475974	1	3932	tags=31%, list=20%, signal=38%
GOBP_TRANSFORMING_GROWTH_FACTOR_BETA_PRODUCTION	GOBP_TRANSFORMING_GROWTH_FACTOR_BETA_PRODUCTION		42	-0.2975457	-1.0928314	0.30666667	0.46541202	1	5422	tags=43%, list=28%, signal=60%
GOBP_GLUTAMINE_FAMILY_AMINO_ACID_BIOSYNTHETIC_PROCESS	GOBP_GLUTAMINE_FAMILY_AMINO_ACID_BIOSYNTHETIC_PROCESS		15	-0.3975468	-1.0926645	0.34535104	0.4655283	1	4532	tags=47%, list=24%, signal=61%
GOBP_ANTIMICROBIAL_HUMORAL_RESPONSE	GOBP_ANTIMICROBIAL_HUMORAL_RESPONSE		146	-0.24643508	-1.0914662	0.25666666	0.46796843	1	5708	tags=38%, list=30%, signal=54%
GOBP_POSITIVE_REGULATION_OF_GLUCOSE_TRANSMEMBRANE_TRANSPORT	GOBP_POSITIVE_REGULATION_OF_GLUCOSE_TRANSMEMBRANE_TRANSPORT		50	-0.2960767	-1.0911479	0.3376147	0.46843457	1	3337	tags=30%, list=17%, signal=36%
GOBP_NEGATIVE_REGULATION_OF_FAT_CELL_DIFFERENTIATION	GOBP_NEGATIVE_REGULATION_OF_FAT_CELL_DIFFERENTIATION		58	-0.2837897	-1.0909257	0.30185497	0.46869949	1	4030	tags=31%, list=21%, signal=39%
GOBP_REGULATION_OF_OSTEOBLAST_DIFFERENTIATION	GOBP_REGULATION_OF_OSTEOBLAST_DIFFERENTIATION		146	-0.24720483	-1.0904858	0.2672131	0.4694698	1	3211	tags=24%, list=17%, signal=29%
GOBP_REGULATION_OF_DNA_DAMAGE_RESPONSE_SIGNAL_TRANSDUCTION_BY_P53_CLASS_MEDIATOR	GOBP_REGULATION_OF_DNA_DAMAGE_RESPONSE_SIGNAL_TRANSDUCTION_BY_P53_CLASS_MEDIATOR		36	-0.31876472	-1.0904275	0.31785715	0.46934813	1	4173	tags=33%, list=22%, signal=42%
GOBP_ORGANIC_CYCLIC_COMPOUND_CATABOLIC_PROCESS	GOBP_ORGANIC_CYCLIC_COMPOUND_CATABOLIC_PROCESS		471	-0.21517658	-1.0901998	0.20150375	0.46960238	1	3930	tags=24%, list=20%, signal=29%
GOBP_DETECTION_OF_EXTERNAL_STIMULUS	GOBP_DETECTION_OF_EXTERNAL_STIMULUS		137	-0.24625908	-1.0900954	0.26108375	0.46957272	1	5084	tags=33%, list=26%, signal=44%
GOBP_COPII_COATED_VESICLE_BUDDING	GOBP_COPII_COATED_VESICLE_BUDDING		36	-0.31437445	-1.0897913	0.29360968	0.4700229	1	5951	tags=42%, list=31%, signal=60%
GOBP_CELLULAR_RESPONSE_TO_INTERFERON_ALPHA	GOBP_CELLULAR_RESPONSE_TO_INTERFERON_ALPHA		19	-0.3696255	-1.0891004	0.36036035	0.47130898	1	3548	tags=42%, list=18%, signal=52%
GOBP_MEMBRANE_DOCKING	GOBP_MEMBRANE_DOCKING		86	-0.26315105	-1.0886801	0.29032257	0.47202045	1	4767	tags=36%, list=25%, signal=48%
GOBP_ENERGY_DERIVATION_BY_OXIDATION_OF_ORGANIC_COMPOUNDS	GOBP_ENERGY_DERIVATION_BY_OXIDATION_OF_ORGANIC_COMPOUNDS		322	-0.22372863	-1.0886469	0.22239032	0.47181636	1	7032	tags=45%, list=36%, signal=70%
GOBP_TRICARBOXYLIC_ACID_CYCLE	GOBP_TRICARBOXYLIC_ACID_CYCLE		34	-0.31926855	-1.0884341	0.32264152	0.4720295	1	6395	tags=56%, list=33%, signal=83%
GOBP_POSITIVE_REGULATION_OF_DEPHOSPHORYLATION	GOBP_POSITIVE_REGULATION_OF_DEPHOSPHORYLATION		59	-0.2811701	-1.0883313	0.29516995	0.4719854	1	4030	tags=31%, list=21%, signal=38%
GOBP_CELLULAR_NITROGEN_COMPOUND_CATABOLIC_PROCESS	GOBP_CELLULAR_NITROGEN_COMPOUND_CATABOLIC_PROCESS		428	-0.21770838	-1.0875354	0.2168331	0.47352335	1	3930	tags=24%, list=20%, signal=29%
GOBP_RESPONSE_TO_PHEROMONE	GOBP_RESPONSE_TO_PHEROMONE		17	-0.38477996	-1.0874848	0.35375494	0.47337684	1	2742	tags=18%, list=14%, signal=21%
GOBP_SPHINGOLIPID_METABOLIC_PROCESS	GOBP_SPHINGOLIPID_METABOLIC_PROCESS		139	-0.24655156	-1.0869653	0.28196722	0.47431523	1	2275	tags=22%, list=12%, signal=25%
GOBP_POSITIVE_REGULATION_OF_LIPID_TRANSPORT	GOBP_POSITIVE_REGULATION_OF_LIPID_TRANSPORT		99	-0.2597408	-1.0866779	0.2813036	0.4747158	1	4146	tags=26%, list=22%, signal=33%
GOBP_POSITIVE_REGULATION_OF_ENDOTHELIAL_CELL_APOPTOTIC_PROCESS	GOBP_POSITIVE_REGULATION_OF_ENDOTHELIAL_CELL_APOPTOTIC_PROCESS		24	-0.34718323	-1.086631	0.33451328	0.47455373	1	2932	tags=33%, list=15%, signal=39%
GOBP_CALCINEURIN_MEDIATED_SIGNALING	GOBP_CALCINEURIN_MEDIATED_SIGNALING		50	-0.29434854	-1.0860828	0.32098764	0.47552603	1	5541	tags=42%, list=29%, signal=59%
GOBP_NITRIC_OXIDE_MEDIATED_SIGNAL_TRANSDUCTION	GOBP_NITRIC_OXIDE_MEDIATED_SIGNAL_TRANSDUCTION		28	-0.332271	-1.0856273	0.34727272	0.47630253	1	5511	tags=50%, list=29%, signal=70%
GOBP_POSITIVE_REGULATION_OF_STEM_CELL_PROLIFERATION	GOBP_POSITIVE_REGULATION_OF_STEM_CELL_PROLIFERATION		59	-0.2837471	-1.0852876	0.29982045	0.47681633	1	2454	tags=20%, list=13%, signal=23%
GOBP_RECEPTOR_METABOLIC_PROCESS	GOBP_RECEPTOR_METABOLIC_PROCESS		84	-0.26612273	-1.0842116	0.28295255	0.47902384	1	5039	tags=32%, list=26%, signal=43%
GOBP_POSITIVE_REGULATION_OF_NUCLEOCYTOPLASMIC_TRANSPORT	GOBP_POSITIVE_REGULATION_OF_NUCLEOCYTOPLASMIC_TRANSPORT		75	-0.27329513	-1.0841259	0.2888147	0.47895822	1	3623	tags=25%, list=19%, signal=31%
GOBP_MORPHOGENESIS_OF_A_BRANCHING_STRUCTURE	GOBP_MORPHOGENESIS_OF_A_BRANCHING_STRUCTURE		252	-0.2280525	-1.0838971	0.23378582	0.47923994	1	3847	tags=28%, list=20%, signal=34%
GOBP_REGULATION_OF_POST_TRANSLATIONAL_PROTEIN_MODIFICATION	GOBP_REGULATION_OF_POST_TRANSLATIONAL_PROTEIN_MODIFICATION		286	-0.22471574	-1.0834111	0.24585219	0.4801215	1	3590	tags=21%, list=19%, signal=26%
GOBP_INTRINSIC_APOPTOTIC_SIGNALING_PATHWAY_IN_RESPONSE_TO_DNA_DAMAGE	GOBP_INTRINSIC_APOPTOTIC_SIGNALING_PATHWAY_IN_RESPONSE_TO_DNA_DAMAGE		112	-0.253284	-1.083406	0.29593495	0.47986746	1	4454	tags=33%, list=23%, signal=43%
GOBP_NEGATIVE_REGULATION_OF_PROTEIN_CONTAINING_COMPLEX_DISASSEMBLY	GOBP_NEGATIVE_REGULATION_OF_PROTEIN_CONTAINING_COMPLEX_DISASSEMBLY		90	-0.26355293	-1.0829942	0.30981067	0.48053354	1	4446	tags=36%, list=23%, signal=46%
GOBP_NEGATIVE_REGULATION_OF_REPRODUCTIVE_PROCESS	GOBP_NEGATIVE_REGULATION_OF_REPRODUCTIVE_PROCESS		78	-0.27563792	-1.0826994	0.31010452	0.48097116	1	2958	tags=23%, list=15%, signal=27%
GOBP_GASTRULATION	GOBP_GASTRULATION		185	-0.23442838	-1.0825416	0.267423	0.4810725	1	4276	tags=30%, list=22%, signal=38%
GOBP_OLIGOSACCHARIDE_CATABOLIC_PROCESS	GOBP_OLIGOSACCHARIDE_CATABOLIC_PROCESS		15	-0.38674462	-1.0822833	0.35912699	0.4814254	1	4603	tags=53%, list=24%, signal=70%
GOBP_CENTRAL_NERVOUS_SYSTEM_PROJECTION_NEURON_AXONOGENESIS	GOBP_CENTRAL_NERVOUS_SYSTEM_PROJECTION_NEURON_AXONOGENESIS		30	-0.32686472	-1.0820864	0.34363636	0.481616	1	917	tags=17%, list=5%, signal=17%
GOBP_AORTIC_VALVE_DEVELOPMENT	GOBP_AORTIC_VALVE_DEVELOPMENT		34	-0.3132928	-1.0815465	0.3412844	0.48260283	1	2567	tags=26%, list=13%, signal=30%
GOBP_CARDIAC_VENTRICLE_MORPHOGENESIS	GOBP_CARDIAC_VENTRICLE_MORPHOGENESIS		80	-0.2701604	-1.0812529	0.3118644	0.483012	1	2609	tags=23%, list=14%, signal=26%
GOBP_INHIBITORY_SYNAPSE_ASSEMBLY	GOBP_INHIBITORY_SYNAPSE_ASSEMBLY		20	-0.3640443	-1.0809984	0.34195933	0.48336703	1	2498	tags=20%, list=13%, signal=23%
GOBP_ADHESION_OF_SYMBIONT_TO_HOST	GOBP_ADHESION_OF_SYMBIONT_TO_HOST		15	-0.38772503	-1.08076	0.36891386	0.48366955	1	3865	tags=53%, list=20%, signal=67%
GOBP_REGULATION_OF_STRIATED_MUSCLE_CONTRACTION	GOBP_REGULATION_OF_STRIATED_MUSCLE_CONTRACTION		90	-0.2665392	-1.0807517	0.31301484	0.48342764	1	5305	tags=41%, list=28%, signal=56%
GOBP_STEROID_HORMONE_MEDIATED_SIGNALING_PATHWAY	GOBP_STEROID_HORMONE_MEDIATED_SIGNALING_PATHWAY		115	-0.24915741	-1.0805342	0.28183362	0.48367012	1	5636	tags=36%, list=29%, signal=50%
GOBP_NEGATIVE_REGULATION_OF_PROTEIN_LOCALIZATION	GOBP_NEGATIVE_REGULATION_OF_PROTEIN_LOCALIZATION		239	-0.22868682	-1.0796416	0.25688073	0.485462	1	3494	tags=23%, list=18%, signal=28%
GOBP_DEOXYRIBONUCLEOSIDE_MONOPHOSPHATE_CATABOLIC_PROCESS	GOBP_DEOXYRIBONUCLEOSIDE_MONOPHOSPHATE_CATABOLIC_PROCESS		19	-0.3624445	-1.0788723	0.3271028	0.4870243	1	2063	tags=26%, list=11%, signal=29%
GOBP_REGULATION_OF_MONOOXYGENASE_ACTIVITY	GOBP_REGULATION_OF_MONOOXYGENASE_ACTIVITY		45	-0.30436817	-1.0782281	0.3471223	0.4882394	1	2611	tags=27%, list=14%, signal=31%
GOBP_VENTRICULAR_CARDIAC_MUSCLE_CELL_DIFFERENTIATION	GOBP_VENTRICULAR_CARDIAC_MUSCLE_CELL_DIFFERENTIATION		18	-0.3785523	-1.078031	0.33273703	0.48842195	1	6838	tags=56%, list=35%, signal=86%
GOBP_NEUROTRANSMITTER_TRANSPORT	GOBP_NEUROTRANSMITTER_TRANSPORT		227	-0.227959	-1.0775456	0.2795699	0.48928174	1	3456	tags=21%, list=18%, signal=25%
GOBP_REGULATION_OF_EPITHELIAL_TO_MESENCHYMAL_TRANSITION	GOBP_REGULATION_OF_EPITHELIAL_TO_MESENCHYMAL_TRANSITION		101	-0.25419772	-1.0774606	0.29289427	0.48922428	1	2286	tags=21%, list=12%, signal=23%
GOBP_REGULATION_OF_PROTEIN_IMPORT_INTO_NUCLEUS	GOBP_REGULATION_OF_PROTEIN_IMPORT_INTO_NUCLEUS		77	-0.26722294	-1.0765115	0.3121693	0.4911981	1	5491	tags=42%, list=28%, signal=58%
GOBP_T_CELL_DIFFERENTIATION_IN_THYMUS	GOBP_T_CELL_DIFFERENTIATION_IN_THYMUS		106	-0.2528974	-1.0764828	0.30756015	0.49099514	1	2429	tags=23%, list=13%, signal=26%
GOBP_REGULATION_OF_DNA_BINDING	GOBP_REGULATION_OF_DNA_BINDING		119	-0.2514163	-1.0759403	0.28336078	0.49203655	1	2694	tags=20%, list=14%, signal=23%
GOBP_REGULATION_OF_ACTION_POTENTIAL	GOBP_REGULATION_OF_ACTION_POTENTIAL		70	-0.2717234	-1.0754676	0.3495652	0.49288014	1	5347	tags=39%, list=28%, signal=53%
GOBP_PANCREAS_DEVELOPMENT	GOBP_PANCREAS_DEVELOPMENT		79	-0.26480237	-1.0754285	0.33052278	0.49271613	1	4927	tags=32%, list=26%, signal=42%
GOBP_NUCLEAR_BODY_ORGANIZATION	GOBP_NUCLEAR_BODY_ORGANIZATION		17	-0.371136	-1.0751244	0.3584559	0.49317288	1	3595	tags=29%, list=19%, signal=36%
GOBP_PHOTOTRANSDUCTION	GOBP_PHOTOTRANSDUCTION		30	-0.3227895	-1.0748389	0.33041957	0.49361253	1	5352	tags=37%, list=28%, signal=51%
GOBP_PROSTAGLANDIN_TRANSPORT	GOBP_PROSTAGLANDIN_TRANSPORT		29	-0.3253695	-1.0747406	0.32495812	0.4935766	1	5112	tags=41%, list=27%, signal=56%
GOBP_AUTONOMIC_NERVOUS_SYSTEM_DEVELOPMENT	GOBP_AUTONOMIC_NERVOUS_SYSTEM_DEVELOPMENT		50	-0.29153508	-1.0745139	0.3130755	0.49386337	1	2438	tags=24%, list=13%, signal=27%
GOBP_GLYCOLIPID_BIOSYNTHETIC_PROCESS	GOBP_GLYCOLIPID_BIOSYNTHETIC_PROCESS		67	-0.2751171	-1.0745106	0.3217993	0.49360377	1	3992	tags=28%, list=21%, signal=36%
GOBP_PROTEIN_PEPTIDYL_PROLYL_ISOMERIZATION	GOBP_PROTEIN_PEPTIDYL_PROLYL_ISOMERIZATION		25	-0.34034765	-1.0744628	0.34325746	0.49343544	1	3199	tags=20%, list=17%, signal=24%
GOBP_NEUROTRANSMITTER_GATED_ION_CHANNEL_CLUSTERING	GOBP_NEUROTRANSMITTER_GATED_ION_CHANNEL_CLUSTERING		22	-0.34527722	-1.0731926	0.35216573	0.49617195	1	2346	tags=18%, list=12%, signal=21%
GOBP_POSITIVE_REGULATION_OF_VASCULAR_PERMEABILITY	GOBP_POSITIVE_REGULATION_OF_VASCULAR_PERMEABILITY		21	-0.3604819	-1.0729519	0.37379575	0.49647522	1	3797	tags=48%, list=20%, signal=59%
GOBP_POSITIVE_REGULATION_OF_HEART_GROWTH	GOBP_POSITIVE_REGULATION_OF_HEART_GROWTH		51	-0.28673992	-1.0727696	0.32972974	0.4966564	1	3932	tags=27%, list=20%, signal=34%
GOBP_MELANOSOME_ASSEMBLY	GOBP_MELANOSOME_ASSEMBLY		19	-0.35931528	-1.07276	0.34951457	0.49640885	1	6845	tags=63%, list=36%, signal=98%
GOBP_REGULATION_OF_NEURON_DIFFERENTIATION	GOBP_REGULATION_OF_NEURON_DIFFERENTIATION		226	-0.22673167	-1.0727351	0.30414012	0.4961873	1	4005	tags=24%, list=21%, signal=30%
GOBP_ENDOCHONDRAL_BONE_MORPHOGENESIS	GOBP_ENDOCHONDRAL_BONE_MORPHOGENESIS		68	-0.27086595	-1.072206	0.3142361	0.49716362	1	1128	tags=15%, list=6%, signal=16%
GOBP_METANEPHRIC_EPITHELIUM_DEVELOPMENT	GOBP_METANEPHRIC_EPITHELIUM_DEVELOPMENT		24	-0.33963665	-1.0719895	0.34740883	0.4974068	1	169	tags=8%, list=1%, signal=8%
GOBP_BONE_GROWTH	GOBP_BONE_GROWTH		38	-0.30854017	-1.0712388	0.33333334	0.49894887	1	1246	tags=18%, list=6%, signal=20%
GOBP_MINERALOCORTICOID_METABOLIC_PROCESS	GOBP_MINERALOCORTICOID_METABOLIC_PROCESS		16	-0.3852887	-1.0709836	0.353167	0.499273	1	916	tags=19%, list=5%, signal=20%
GOBP_REGULATION_OF_LIPID_STORAGE	GOBP_REGULATION_OF_LIPID_STORAGE		55	-0.28320408	-1.0703359	0.35535714	0.5005188	1	3749	tags=25%, list=19%, signal=32%
GOBP_AROMATIC_AMINO_ACID_METABOLIC_PROCESS	GOBP_AROMATIC_AMINO_ACID_METABOLIC_PROCESS		32	-0.32042113	-1.070147	0.3483146	0.5006853	1	3891	tags=25%, list=20%, signal=31%
GOBP_MITOCHONDRIAL_CALCIUM_ION_HOMEOSTASIS	GOBP_MITOCHONDRIAL_CALCIUM_ION_HOMEOSTASIS		28	-0.33034045	-1.0695834	0.36206895	0.50174177	1	7063	tags=57%, list=37%, signal=90%
GOBP_NEGATIVE_REGULATION_OF_SPROUTING_ANGIOGENESIS	GOBP_NEGATIVE_REGULATION_OF_SPROUTING_ANGIOGENESIS		15	-0.3902088	-1.0694764	0.36042404	0.5017272	1	2290	tags=33%, list=12%, signal=38%
GOBP_STRIATED_MUSCLE_CELL_PROLIFERATION	GOBP_STRIATED_MUSCLE_CELL_PROLIFERATION		84	-0.26159823	-1.0684488	0.31598514	0.5039107	1	2106	tags=20%, list=11%, signal=23%
GOBP_PEPTIDYL_TYROSINE_AUTOPHOSPHORYLATION	GOBP_PEPTIDYL_TYROSINE_AUTOPHOSPHORYLATION		26	-0.33674967	-1.0683973	0.35514018	0.5037471	1	5579	tags=50%, list=29%, signal=70%
GOBP_NEGATIVE_REGULATION_OF_CELLULAR_RESPONSE_TO_HYPOXIA	GOBP_NEGATIVE_REGULATION_OF_CELLULAR_RESPONSE_TO_HYPOXIA		18	-0.36896822	-1.0682187	0.36802974	0.50389373	1	5627	tags=50%, list=29%, signal=71%
GOBP_REGULATION_OF_AMYLOID_BETA_CLEARANCE	GOBP_REGULATION_OF_AMYLOID_BETA_CLEARANCE		18	-0.3642221	-1.0677513	0.37313432	0.5047187	1	3389	tags=44%, list=18%, signal=54%
GOBP_NEGATIVE_REGULATION_OF_COLLAGEN_METABOLIC_PROCESS	GOBP_NEGATIVE_REGULATION_OF_COLLAGEN_METABOLIC_PROCESS		19	-0.35867378	-1.0675945	0.3518851	0.5048077	1	4196	tags=42%, list=22%, signal=54%
GOBP_ORGAN_GROWTH	GOBP_ORGAN_GROWTH		210	-0.22632271	-1.0668823	0.29027113	0.50620323	1	4186	tags=27%, list=22%, signal=34%
GOBP_MYELIN_MAINTENANCE	GOBP_MYELIN_MAINTENANCE		17	-0.36518535	-1.0668662	0.35674676	0.50596917	1	4326	tags=41%, list=22%, signal=53%
GOBP_REGULATION_OF_CARBOHYDRATE_METABOLIC_PROCESS	GOBP_REGULATION_OF_CARBOHYDRATE_METABOLIC_PROCESS		202	-0.22942819	-1.066282	0.2953451	0.50710833	1	4196	tags=24%, list=22%, signal=31%
GOBP_RESPONSE_TO_CATECHOLAMINE	GOBP_RESPONSE_TO_CATECHOLAMINE		65	-0.27184868	-1.0659717	0.34871796	0.5075736	1	5749	tags=38%, list=30%, signal=55%
GOBP_RIBONUCLEOSIDE_MONOPHOSPHATE_METABOLIC_PROCESS	GOBP_RIBONUCLEOSIDE_MONOPHOSPHATE_METABOLIC_PROCESS		52	-0.28536195	-1.065767	0.3385965	0.5077817	1	5710	tags=38%, list=30%, signal=55%
GOBP_APOPTOTIC_DNA_FRAGMENTATION	GOBP_APOPTOTIC_DNA_FRAGMENTATION		20	-0.35868964	-1.065559	0.3765324	0.50799215	1	3265	tags=30%, list=17%, signal=36%
GOBP_CEREBRAL_CORTEX_CELL_MIGRATION	GOBP_CEREBRAL_CORTEX_CELL_MIGRATION		52	-0.28467828	-1.0652252	0.33030853	0.508573	1	1660	tags=13%, list=9%, signal=15%
GOBP_MONOCYTE_CHEMOTACTIC_PROTEIN_1_PRODUCTION	GOBP_MONOCYTE_CHEMOTACTIC_PROTEIN_1_PRODUCTION		30	-0.32511985	-1.0649441	0.36635515	0.50897175	1	4174	tags=37%, list=22%, signal=47%
GOBP_MONOATOMIC_ANION_HOMEOSTASIS	GOBP_MONOATOMIC_ANION_HOMEOSTASIS		27	-0.331473	-1.063995	0.3401487	0.5109974	1	3255	tags=30%, list=17%, signal=36%
GOBP_REGULATION_OF_ERYTHROCYTE_DIFFERENTIATION	GOBP_REGULATION_OF_ERYTHROCYTE_DIFFERENTIATION		49	-0.28697908	-1.0631357	0.3309859	0.51278067	1	5059	tags=45%, list=26%, signal=61%
GOBP_AMIDE_TRANSPORT	GOBP_AMIDE_TRANSPORT		412	-0.21164125	-1.0627214	0.2737003	0.51350117	1	4354	tags=25%, list=23%, signal=32%
GOBP_NEGATIVE_REGULATION_OF_CELLULAR_RESPONSE_TO_GROWTH_FACTOR_STIMULUS	GOBP_NEGATIVE_REGULATION_OF_CELLULAR_RESPONSE_TO_GROWTH_FACTOR_STIMULUS		103	-0.25370556	-1.0625191	0.3338558	0.5137011	1	3013	tags=22%, list=16%, signal=26%
GOBP_CHONDROCYTE_PROLIFERATION	GOBP_CHONDROCYTE_PROLIFERATION		27	-0.3290596	-1.0623808	0.37477478	0.5137429	1	3186	tags=26%, list=17%, signal=31%
GOBP_PLATELET_DENSE_GRANULE_ORGANIZATION	GOBP_PLATELET_DENSE_GRANULE_ORGANIZATION		21	-0.3486892	-1.062163	0.36396396	0.5140048	1	6085	tags=52%, list=32%, signal=76%
GOBP_CELLULAR_RESPIRATION	GOBP_CELLULAR_RESPIRATION		228	-0.22349098	-1.061104	0.30781758	0.5162376	1	7032	tags=46%, list=36%, signal=71%
GOBP_MACROAUTOPHAGY	GOBP_MACROAUTOPHAGY		262	-0.22182836	-1.0605335	0.30683625	0.51736706	1	5723	tags=35%, list=30%, signal=49%
GOBP_REGULATION_OF_PROTEIN_LOCALIZATION_TO_PLASMA_MEMBRANE	GOBP_REGULATION_OF_PROTEIN_LOCALIZATION_TO_PLASMA_MEMBRANE		118	-0.24623485	-1.0604851	0.3453355	0.51721185	1	5050	tags=41%, list=26%, signal=55%
GOBP_CELL_MIGRATION_INVOLVED_IN_SPROUTING_ANGIOGENESIS	GOBP_CELL_MIGRATION_INVOLVED_IN_SPROUTING_ANGIOGENESIS		53	-0.2823064	-1.0600213	0.35283363	0.5180173	1	2030	tags=21%, list=11%, signal=23%
GOBP_MONOCYTE_DIFFERENTIATION	GOBP_MONOCYTE_DIFFERENTIATION		28	-0.32632312	-1.0599911	0.36185384	0.5178062	1	1999	tags=29%, list=10%, signal=32%
GOBP_POSITIVE_REGULATION_OF_PROTEIN_EXPORT_FROM_NUCLEUS	GOBP_POSITIVE_REGULATION_OF_PROTEIN_EXPORT_FROM_NUCLEUS		20	-0.3567772	-1.059976	0.3583815	0.51756614	1	4064	tags=30%, list=21%, signal=38%
GOBP_POLYPRENOL_METABOLIC_PROCESS	GOBP_POLYPRENOL_METABOLIC_PROCESS		17	-0.37309748	-1.0599089	0.36960602	0.5174562	1	4591	tags=35%, list=24%, signal=46%
GOBP_POSITIVE_REGULATION_OF_BLOOD_PRESSURE	GOBP_POSITIVE_REGULATION_OF_BLOOD_PRESSURE		56	-0.2820681	-1.0595747	0.3345521	0.51797736	1	4015	tags=25%, list=21%, signal=31%
GOBP_HISTONE_H3_K4_METHYLATION	GOBP_HISTONE_H3_K4_METHYLATION		22	-0.35091788	-1.0589949	0.35674676	0.51907974	1	2756	tags=23%, list=14%, signal=26%
GOBP_NEGATIVE_REGULATION_OF_PROTEIN_LOCALIZATION_TO_CELL_PERIPHERY	GOBP_NEGATIVE_REGULATION_OF_PROTEIN_LOCALIZATION_TO_CELL_PERIPHERY		31	-0.3158821	-1.058658	0.3618881	0.51960313	1	2023	tags=29%, list=10%, signal=32%
GOBP_ENDOCARDIAL_CUSHION_DEVELOPMENT	GOBP_ENDOCARDIAL_CUSHION_DEVELOPMENT		54	-0.28570986	-1.058242	0.34734917	0.52037114	1	2500	tags=22%, list=13%, signal=25%
GOBP_INHIBITORY_POSTSYNAPTIC_POTENTIAL	GOBP_INHIBITORY_POSTSYNAPTIC_POTENTIAL		24	-0.34422803	-1.0579114	0.40667975	0.52088344	1	3802	tags=29%, list=20%, signal=36%
GOBP_LAYER_FORMATION_IN_CEREBRAL_CORTEX	GOBP_LAYER_FORMATION_IN_CEREBRAL_CORTEX		15	-0.38459596	-1.057635	0.3670412	0.5212776	1	1491	tags=13%, list=8%, signal=14%
GOBP_REGULATION_OF_RIG_I_SIGNALING_PATHWAY	GOBP_REGULATION_OF_RIG_I_SIGNALING_PATHWAY		18	-0.3544401	-1.0560259	0.3670635	0.52488476	1	2897	tags=28%, list=15%, signal=33%
GOBP_NEGATIVE_REGULATION_OF_PROTEIN_LOCALIZATION_TO_NUCLEUS	GOBP_NEGATIVE_REGULATION_OF_PROTEIN_LOCALIZATION_TO_NUCLEUS		44	-0.29085347	-1.0558431	0.37254903	0.52504236	1	5301	tags=41%, list=28%, signal=56%
GOBP_SELECTIVE_AUTOPHAGY	GOBP_SELECTIVE_AUTOPHAGY		94	-0.25487104	-1.0555845	0.3540587	0.52541935	1	3874	tags=29%, list=20%, signal=36%
GOBP_LONG_TERM_SYNAPTIC_POTENTIATION	GOBP_LONG_TERM_SYNAPTIC_POTENTIATION		114	-0.2471909	-1.0550983	0.34262297	0.5263537	1	2808	tags=21%, list=15%, signal=24%
GOBP_MOTOR_BEHAVIOR	GOBP_MOTOR_BEHAVIOR		28	-0.32662973	-1.0548165	0.36200717	0.52674323	1	5423	tags=39%, list=28%, signal=55%
GOBP_PROTEIN_O_LINKED_MANNOSYLATION	GOBP_PROTEIN_O_LINKED_MANNOSYLATION		16	-0.3750406	-1.0542144	0.39636365	0.5279254	1	2777	tags=25%, list=14%, signal=29%
GOBP_RESPONSE_TO_LIGHT_STIMULUS	GOBP_RESPONSE_TO_LIGHT_STIMULUS		322	-0.21567425	-1.053947	0.30293664	0.52828646	1	3067	tags=19%, list=16%, signal=22%
GOBP_GAMMA_DELTA_T_CELL_ACTIVATION	GOBP_GAMMA_DELTA_T_CELL_ACTIVATION		21	-0.3560438	-1.0537502	0.4018182	0.5284826	1	2105	tags=33%, list=11%, signal=37%
GOBP_CARBOHYDRATE_HOMEOSTASIS	GOBP_CARBOHYDRATE_HOMEOSTASIS		276	-0.21901633	-1.0530778	0.32	0.5298007	1	4114	tags=25%, list=21%, signal=32%
GOBP_CARDIAC_MUSCLE_CELL_MEMBRANE_REPOLARIZATION	GOBP_CARDIAC_MUSCLE_CELL_MEMBRANE_REPOLARIZATION		31	-0.31198394	-1.0521132	0.37878788	0.5318537	1	4422	tags=35%, list=23%, signal=46%
GOBP_PROTEASOME_MEDIATED_UBIQUITIN_DEPENDENT_PROTEIN_CATABOLIC_PROCESS	GOBP_PROTEASOME_MEDIATED_UBIQUITIN_DEPENDENT_PROTEIN_CATABOLIC_PROCESS		430	-0.21058847	-1.0516363	0.2984218	0.5327651	1	4487	tags=24%, list=23%, signal=31%
GOBP_REGULATION_OF_ADENYLATE_CYCLASE_ACTIVITY	GOBP_REGULATION_OF_ADENYLATE_CYCLASE_ACTIVITY		46	-0.2874609	-1.0511975	0.36602452	0.5335788	1	3437	tags=24%, list=18%, signal=29%
GOBP_REGULATION_OF_NERVOUS_SYSTEM_PROCESS	GOBP_REGULATION_OF_NERVOUS_SYSTEM_PROCESS		161	-0.23277533	-1.051165	0.32467532	0.53338104	1	3200	tags=21%, list=17%, signal=25%
GOBP_GLUTAMATE_SECRETION	GOBP_GLUTAMATE_SECRETION		36	-0.30521956	-1.050888	0.38240576	0.53377223	1	3408	tags=28%, list=18%, signal=34%
GOBP_NEGATIVE_REGULATION_OF_SMALL_GTPASE_MEDIATED_SIGNAL_TRANSDUCTION	GOBP_NEGATIVE_REGULATION_OF_SMALL_GTPASE_MEDIATED_SIGNAL_TRANSDUCTION		61	-0.2655988	-1.0502819	0.35027224	0.5350082	1	2602	tags=21%, list=13%, signal=25%
GOBP_NUCLEOSIDE_TRIPHOSPHATE_BIOSYNTHETIC_PROCESS	GOBP_NUCLEOSIDE_TRIPHOSPHATE_BIOSYNTHETIC_PROCESS		110	-0.24802583	-1.0500363	0.3361921	0.535293	1	7155	tags=48%, list=37%, signal=76%
GOBP_REGULATION_OF_PROTEIN_SECRETION	GOBP_REGULATION_OF_PROTEIN_SECRETION		312	-0.21589755	-1.049924	0.3296355	0.53528786	1	3939	tags=25%, list=20%, signal=31%
GOBP_SOMATIC_DIVERSIFICATION_OF_IMMUNE_RECEPTORS	GOBP_SOMATIC_DIVERSIFICATION_OF_IMMUNE_RECEPTORS		82	-0.2596156	-1.0490106	0.36710963	0.5372435	1	3729	tags=26%, list=19%, signal=32%
GOBP_CELL_REDOX_HOMEOSTASIS	GOBP_CELL_REDOX_HOMEOSTASIS		29	-0.32741424	-1.0487086	0.37655416	0.5376994	1	3053	tags=28%, list=16%, signal=33%
GOBP_LIGAND_GATED_ION_CHANNEL_SIGNALING_PATHWAY	GOBP_LIGAND_GATED_ION_CHANNEL_SIGNALING_PATHWAY		32	-0.3135284	-1.0480183	0.4184261	0.539139	1	5084	tags=41%, list=26%, signal=55%
GOBP_L_GLUTAMATE_IMPORT_ACROSS_PLASMA_MEMBRANE	GOBP_L_GLUTAMATE_IMPORT_ACROSS_PLASMA_MEMBRANE		15	-0.37849474	-1.0477744	0.39411765	0.53946704	1	432	tags=13%, list=2%, signal=14%
GOBP_REGULATION_OF_ORGANIC_ACID_TRANSPORT	GOBP_REGULATION_OF_ORGANIC_ACID_TRANSPORT		97	-0.24788181	-1.0467684	0.3691508	0.54173106	1	4317	tags=26%, list=22%, signal=33%
GOBP_P38MAPK_CASCADE	GOBP_P38MAPK_CASCADE		57	-0.27609822	-1.0466623	0.37876105	0.5417065	1	3720	tags=28%, list=19%, signal=35%
GOBP_PROTEIN_HOMOOLIGOMERIZATION	GOBP_PROTEIN_HOMOOLIGOMERIZATION		186	-0.22737649	-1.046314	0.34703946	0.54230165	1	3867	tags=24%, list=20%, signal=30%
GOBP_REGULATION_OF_DENDRITIC_SPINE_DEVELOPMENT	GOBP_REGULATION_OF_DENDRITIC_SPINE_DEVELOPMENT		86	-0.25553817	-1.0462648	0.3327338	0.54214466	1	4022	tags=26%, list=21%, signal=32%
GOBP_PROTEIN_AUTOUBIQUITINATION	GOBP_PROTEIN_AUTOUBIQUITINATION		73	-0.26220745	-1.0462223	0.3735726	0.5419567	1	1556	tags=16%, list=8%, signal=18%
GOBP_REGULATION_OF_ENDOTHELIAL_CELL_DEVELOPMENT	GOBP_REGULATION_OF_ENDOTHELIAL_CELL_DEVELOPMENT		19	-0.36334866	-1.0459025	0.4082397	0.5424785	1	3639	tags=37%, list=19%, signal=45%
GOBP_PEPTIDE_CATABOLIC_PROCESS	GOBP_PEPTIDE_CATABOLIC_PROCESS		23	-0.33627608	-1.0457164	0.40433213	0.5426706	1	3253	tags=39%, list=17%, signal=47%
GOBP_POSITIVE_REGULATION_OF_MACROAUTOPHAGY	GOBP_POSITIVE_REGULATION_OF_MACROAUTOPHAGY		77	-0.26459655	-1.045706	0.37543252	0.5424093	1	5094	tags=36%, list=26%, signal=49%
GOBP_MESENCHYME_DEVELOPMENT	GOBP_MESENCHYME_DEVELOPMENT		311	-0.21473551	-1.0456065	0.31595093	0.54237014	1	3417	tags=22%, list=18%, signal=27%
GOBP_PHOTORECEPTOR_CELL_DEVELOPMENT	GOBP_PHOTORECEPTOR_CELL_DEVELOPMENT		58	-0.27669346	-1.045586	0.37847868	0.5421472	1	6196	tags=45%, list=32%, signal=66%
GOBP_AXON_EXTENSION	GOBP_AXON_EXTENSION		141	-0.23565868	-1.0454247	0.3484087	0.5422646	1	4772	tags=31%, list=25%, signal=41%
GOBP_MULTICELLULAR_ORGANISMAL_LEVEL_CHEMICAL_HOMEOSTASIS	GOBP_MULTICELLULAR_ORGANISMAL_LEVEL_CHEMICAL_HOMEOSTASIS		82	-0.2558382	-1.0452214	0.36241612	0.542509	1	4637	tags=32%, list=24%, signal=42%
GOBP_NEGATIVE_REGULATION_OF_RECEPTOR_MEDIATED_ENDOCYTOSIS	GOBP_NEGATIVE_REGULATION_OF_RECEPTOR_MEDIATED_ENDOCYTOSIS		29	-0.31192145	-1.0451722	0.36551723	0.5423499	1	3110	tags=31%, list=16%, signal=37%
GOBP_EMBRYONIC_SKELETAL_SYSTEM_DEVELOPMENT	GOBP_EMBRYONIC_SKELETAL_SYSTEM_DEVELOPMENT		144	-0.23581965	-1.0446273	0.33825943	0.5434196	1	2619	tags=17%, list=14%, signal=19%
GOBP_REGULATION_OF_TRANSCRIPTION_REGULATORY_REGION_DNA_BINDING	GOBP_REGULATION_OF_TRANSCRIPTION_REGULATORY_REGION_DNA_BINDING		49	-0.28329703	-1.0443898	0.39344263	0.5437178	1	2600	tags=22%, list=13%, signal=26%
GOBP_NUCLEOBASE_METABOLIC_PROCESS	GOBP_NUCLEOBASE_METABOLIC_PROCESS		40	-0.29295874	-1.043724	0.37818182	0.54513025	1	2063	tags=20%, list=11%, signal=22%
GOBP_DETECTION_OF_MECHANICAL_STIMULUS	GOBP_DETECTION_OF_MECHANICAL_STIMULUS		69	-0.2676341	-1.043617	0.38743454	0.54510254	1	4323	tags=29%, list=22%, signal=37%
GOBP_MONOSACCHARIDE_METABOLIC_PROCESS	GOBP_MONOSACCHARIDE_METABOLIC_PROCESS		272	-0.21674433	-1.0434713	0.35559008	0.54517114	1	5106	tags=33%, list=26%, signal=44%
GOBP_REGULATION_OF_GAMMA_DELTA_T_CELL_ACTIVATION	GOBP_REGULATION_OF_GAMMA_DELTA_T_CELL_ACTIVATION		15	-0.3740941	-1.0434294	0.39033458	0.5449858	1	2105	tags=33%, list=11%, signal=37%
GOBP_REGULATION_OF_ADIPOSE_TISSUE_DEVELOPMENT	GOBP_REGULATION_OF_ADIPOSE_TISSUE_DEVELOPMENT		16	-0.37697718	-1.0431037	0.41477272	0.54549503	1	1270	tags=19%, list=7%, signal=20%
GOBP_RESPIRATORY_GASEOUS_EXCHANGE_BY_RESPIRATORY_SYSTEM	GOBP_RESPIRATORY_GASEOUS_EXCHANGE_BY_RESPIRATORY_SYSTEM		73	-0.26184267	-1.0425166	0.36731106	0.5466807	1	2920	tags=21%, list=15%, signal=24%
GOBP_OXIDATIVE_PHOSPHORYLATION	GOBP_OXIDATIVE_PHOSPHORYLATION		126	-0.23622303	-1.0421335	0.34951457	0.5473596	1	7469	tags=52%, list=39%, signal=84%
GOBP_MEMBRANE_DEPOLARIZATION	GOBP_MEMBRANE_DEPOLARIZATION		96	-0.24848443	-1.041583	0.37913042	0.54845464	1	5568	tags=40%, list=29%, signal=55%
GOBP_REGULATION_OF_LIPID_LOCALIZATION	GOBP_REGULATION_OF_LIPID_LOCALIZATION		185	-0.22760303	-1.0410645	0.32952693	0.5494798	1	4590	tags=26%, list=24%, signal=34%
GOBP_ANTEROGRADE_AXONAL_TRANSPORT	GOBP_ANTEROGRADE_AXONAL_TRANSPORT		53	-0.28288987	-1.0403115	0.3844732	0.55107874	1	4856	tags=36%, list=25%, signal=48%
GOBP_REGULATION_OF_GENERATION_OF_PRECURSOR_METABOLITES_AND_ENERGY	GOBP_REGULATION_OF_GENERATION_OF_PRECURSOR_METABOLITES_AND_ENERGY		153	-0.23189157	-1.03992	0.36963695	0.55179805	1	3282	tags=20%, list=17%, signal=24%
GOBP_SULFUR_COMPOUND_BIOSYNTHETIC_PROCESS	GOBP_SULFUR_COMPOUND_BIOSYNTHETIC_PROCESS		115	-0.24444513	-1.039905	0.36938435	0.5515496	1	5723	tags=37%, list=30%, signal=52%
GOBP_REGULATION_OF_POSTSYNAPSE_ORGANIZATION	GOBP_REGULATION_OF_POSTSYNAPSE_ORGANIZATION		138	-0.23530114	-1.0397962	0.34797296	0.5515346	1	4053	tags=27%, list=21%, signal=34%
GOBP_REGULATION_OF_NUCLEOCYTOPLASMIC_TRANSPORT	GOBP_REGULATION_OF_NUCLEOCYTOPLASMIC_TRANSPORT		132	-0.23586799	-1.0396895	0.36062992	0.5515064	1	4990	tags=31%, list=26%, signal=42%
GOBP_POSITIVE_REGULATION_OF_DEVELOPMENTAL_GROWTH	GOBP_POSITIVE_REGULATION_OF_DEVELOPMENTAL_GROWTH		218	-0.22081928	-1.039097	0.35691825	0.5527	1	2074	tags=17%, list=11%, signal=18%
GOBP_MULTICELLULAR_ORGANISM_GROWTH	GOBP_MULTICELLULAR_ORGANISM_GROWTH		212	-0.22298844	-1.0383812	0.3747954	0.55418766	1	6248	tags=39%, list=32%, signal=57%
GOBP_REGULATION_OF_EPITHELIAL_CELL_DIFFERENTIATION_INVOLVED_IN_KIDNEY_DEVELOPMENT	GOBP_REGULATION_OF_EPITHELIAL_CELL_DIFFERENTIATION_INVOLVED_IN_KIDNEY_DEVELOPMENT		17	-0.36290324	-1.03793	0.4085603	0.5550039	1	3853	tags=35%, list=20%, signal=44%
GOBP_NEGATIVE_REGULATION_OF_CARBOHYDRATE_METABOLIC_PROCESS	GOBP_NEGATIVE_REGULATION_OF_CARBOHYDRATE_METABOLIC_PROCESS		62	-0.27323613	-1.0376197	0.36720142	0.55552495	1	4486	tags=31%, list=23%, signal=40%
GOBP_REGULATION_OF_EARLY_ENDOSOME_TO_LATE_ENDOSOME_TRANSPORT	GOBP_REGULATION_OF_EARLY_ENDOSOME_TO_LATE_ENDOSOME_TRANSPORT		18	-0.3562542	-1.0371286	0.4236984	0.5564915	1	5029	tags=44%, list=26%, signal=60%
GOBP_REGULATION_OF_PROTEIN_EXPORT_FROM_NUCLEUS	GOBP_REGULATION_OF_PROTEIN_EXPORT_FROM_NUCLEUS		38	-0.29408076	-1.0371144	0.38664323	0.5562506	1	4257	tags=32%, list=22%, signal=40%
GOBP_REGULATION_OF_HETEROCHROMATIN_ORGANIZATION	GOBP_REGULATION_OF_HETEROCHROMATIN_ORGANIZATION		23	-0.33127144	-1.0361999	0.4065934	0.5582012	1	3548	tags=26%, list=18%, signal=32%
GOBP_ACIDIC_AMINO_ACID_TRANSPORT	GOBP_ACIDIC_AMINO_ACID_TRANSPORT		71	-0.25583884	-1.0357339	0.3691508	0.5590983	1	3088	tags=21%, list=16%, signal=25%
GOBP_NEGATIVE_REGULATION_OF_INTRACELLULAR_ESTROGEN_RECEPTOR_SIGNALING_PATHWAY	GOBP_NEGATIVE_REGULATION_OF_INTRACELLULAR_ESTROGEN_RECEPTOR_SIGNALING_PATHWAY		15	-0.3772139	-1.0349948	0.38353413	0.5606746	1	2876	tags=27%, list=15%, signal=31%
GOBP_ZINC_ION_TRANSPORT	GOBP_ZINC_ION_TRANSPORT		30	-0.31944895	-1.0349735	0.4046346	0.5604415	1	4665	tags=40%, list=24%, signal=53%
GOBP_NEGATIVE_REGULATION_OF_PEPTIDYL_SERINE_PHOSPHORYLATION	GOBP_NEGATIVE_REGULATION_OF_PEPTIDYL_SERINE_PHOSPHORYLATION		30	-0.3139029	-1.0344483	0.38836774	0.5614313	1	3450	tags=27%, list=18%, signal=32%
GOBP_SULFATION	GOBP_SULFATION		21	-0.34171316	-1.0341792	0.3901099	0.5618203	1	1400	tags=19%, list=7%, signal=21%
GOBP_LIMBIC_SYSTEM_DEVELOPMENT	GOBP_LIMBIC_SYSTEM_DEVELOPMENT		109	-0.2436164	-1.0340428	0.36878216	0.5618828	1	5066	tags=29%, list=26%, signal=40%
GOBP_POSTSYNAPSE_ORGANIZATION	GOBP_POSTSYNAPSE_ORGANIZATION		250	-0.21629798	-1.03402	0.3426791	0.56166536	1	4107	tags=26%, list=21%, signal=33%
GOBP_MAINTENANCE_OF_PROTEIN_LOCALIZATION_IN_ORGANELLE	GOBP_MAINTENANCE_OF_PROTEIN_LOCALIZATION_IN_ORGANELLE		42	-0.29243544	-1.0337144	0.41011235	0.5621855	1	6065	tags=45%, list=31%, signal=66%
GOBP_GLIAL_CELL_DEVELOPMENT	GOBP_GLIAL_CELL_DEVELOPMENT		136	-0.2369596	-1.0336841	0.37806875	0.56198055	1	3188	tags=26%, list=17%, signal=31%
GOBP_SIGNALING_RECEPTOR_LIGAND_PRECURSOR_PROCESSING	GOBP_SIGNALING_RECEPTOR_LIGAND_PRECURSOR_PROCESSING		30	-0.31432906	-1.0335099	0.3846154	0.562124	1	3889	tags=33%, list=20%, signal=42%
GOBP_FLUID_TRANSPORT	GOBP_FLUID_TRANSPORT		32	-0.30465508	-1.0333382	0.42115027	0.5622898	1	1041	tags=13%, list=5%, signal=13%
GOBP_RENAL_SYSTEM_PROCESS	GOBP_RENAL_SYSTEM_PROCESS		124	-0.23646118	-1.0329036	0.37194127	0.56311727	1	4015	tags=27%, list=21%, signal=34%
GOBP_POSITIVE_REGULATION_OF_AMINO_ACID_TRANSPORT	GOBP_POSITIVE_REGULATION_OF_AMINO_ACID_TRANSPORT		32	-0.3051668	-1.032075	0.38680926	0.5649248	1	4183	tags=28%, list=22%, signal=36%
GOBP_RESPONSE_TO_SALT	GOBP_RESPONSE_TO_SALT		337	-0.21001583	-1.031849	0.35347432	0.5652039	1	5645	tags=37%, list=29%, signal=52%
GOBP_POSITIVE_REGULATION_OF_ERYTHROCYTE_DIFFERENTIATION	GOBP_POSITIVE_REGULATION_OF_ERYTHROCYTE_DIFFERENTIATION		28	-0.3137683	-1.0310626	0.40794224	0.5669038	1	5761	tags=54%, list=30%, signal=76%
GOBP_REGULATION_OF_GLIOGENESIS	GOBP_REGULATION_OF_GLIOGENESIS		136	-0.23347656	-1.0305723	0.38039866	0.5678455	1	2592	tags=21%, list=13%, signal=24%
GOBP_ACID_SECRETION	GOBP_ACID_SECRETION		48	-0.27835914	-1.0301225	0.40443686	0.5686351	1	2169	tags=19%, list=11%, signal=21%
GOBP_VESICLE_DOCKING	GOBP_VESICLE_DOCKING		63	-0.26647657	-1.0298476	0.39790577	0.569041	1	4714	tags=35%, list=24%, signal=46%
GOBP_ARGININE_METABOLIC_PROCESS	GOBP_ARGININE_METABOLIC_PROCESS		19	-0.34464532	-1.0294694	0.42401502	0.56970656	1	5021	tags=42%, list=26%, signal=57%
GOBP_NEGATIVE_REGULATION_OF_INTRACELLULAR_TRANSPORT	GOBP_NEGATIVE_REGULATION_OF_INTRACELLULAR_TRANSPORT		68	-0.26341224	-1.0292645	0.38062283	0.5699199	1	5795	tags=46%, list=30%, signal=65%
GOBP_POSITIVE_REGULATION_OF_MICROTUBULE_POLYMERIZATION_OR_DEPOLYMERIZATION	GOBP_POSITIVE_REGULATION_OF_MICROTUBULE_POLYMERIZATION_OR_DEPOLYMERIZATION		35	-0.30000868	-1.0291752	0.4	0.5698462	1	4081	tags=23%, list=21%, signal=29%
GOBP_REPLACEMENT_OSSIFICATION	GOBP_REPLACEMENT_OSSIFICATION		35	-0.302753	-1.0290315	0.4249548	0.5699132	1	1067	tags=17%, list=6%, signal=18%
GOBP_NEGATIVE_REGULATION_OF_POTASSIUM_ION_TRANSPORT	GOBP_NEGATIVE_REGULATION_OF_POTASSIUM_ION_TRANSPORT		40	-0.2923219	-1.0289217	0.43003413	0.5698973	1	5149	tags=38%, list=27%, signal=51%
GOBP_POSITIVE_REGULATION_OF_PROTEIN_CONTAINING_COMPLEX_DISASSEMBLY	GOBP_POSITIVE_REGULATION_OF_PROTEIN_CONTAINING_COMPLEX_DISASSEMBLY		37	-0.29538	-1.0288484	0.40925926	0.56978935	1	4789	tags=46%, list=25%, signal=61%
GOBP_ENERGY_RESERVE_METABOLIC_PROCESS	GOBP_ENERGY_RESERVE_METABOLIC_PROCESS		92	-0.24767454	-1.028572	0.37080538	0.57018584	1	5788	tags=36%, list=30%, signal=51%
GOBP_ACROSOME_REACTION	GOBP_ACROSOME_REACTION		34	-0.30426317	-1.0285145	0.40328467	0.57004905	1	4709	tags=29%, list=24%, signal=39%
GOBP_SYNAPTIC_VESICLE_PRIMING	GOBP_SYNAPTIC_VESICLE_PRIMING		27	-0.3147871	-1.0282662	0.4342857	0.57038385	1	5110	tags=37%, list=27%, signal=50%
GOBP_NEGATIVE_REGULATION_OF_ANOIKIS	GOBP_NEGATIVE_REGULATION_OF_ANOIKIS		15	-0.3663885	-1.0282538	0.42992425	0.5701212	1	4011	tags=33%, list=21%, signal=42%
GOBP_RESPONSE_TO_LEUKEMIA_INHIBITORY_FACTOR	GOBP_RESPONSE_TO_LEUKEMIA_INHIBITORY_FACTOR		127	-0.23538943	-1.0279425	0.4006734	0.5706299	1	2967	tags=21%, list=15%, signal=25%
GOBP_PROTEIN_LOCALIZATION_TO_CILIUM	GOBP_PROTEIN_LOCALIZATION_TO_CILIUM		70	-0.2598166	-1.0279312	0.39205527	0.570365	1	2894	tags=21%, list=15%, signal=25%
GOBP_AMP_METABOLIC_PROCESS	GOBP_AMP_METABOLIC_PROCESS		28	-0.31152654	-1.0275676	0.41530055	0.57102853	1	6292	tags=54%, list=33%, signal=79%
GOBP_AXONAL_TRANSPORT	GOBP_AXONAL_TRANSPORT		67	-0.26327884	-1.0273907	0.38365898	0.5711644	1	5042	tags=34%, list=26%, signal=46%
GOBP_REGULATION_OF_SYNAPTIC_VESICLE_EXOCYTOSIS	GOBP_REGULATION_OF_SYNAPTIC_VESICLE_EXOCYTOSIS		59	-0.27017784	-1.0269483	0.41007194	0.57202464	1	4022	tags=25%, list=21%, signal=32%
GOBP_REGULATION_OF_PROTEIN_TYROSINE_KINASE_ACTIVITY	GOBP_REGULATION_OF_PROTEIN_TYROSINE_KINASE_ACTIVITY		69	-0.26055425	-1.0267233	0.40901503	0.57231176	1	3883	tags=32%, list=20%, signal=40%
GOBP_NEGATIVE_REGULATION_OF_CELL_SUBSTRATE_ADHESION	GOBP_NEGATIVE_REGULATION_OF_CELL_SUBSTRATE_ADHESION		60	-0.27275872	-1.0266938	0.40892857	0.57209027	1	2619	tags=23%, list=14%, signal=27%
GOBP_REGULATION_OF_INSULIN_LIKE_GROWTH_FACTOR_RECEPTOR_SIGNALING_PATHWAY	GOBP_REGULATION_OF_INSULIN_LIKE_GROWTH_FACTOR_RECEPTOR_SIGNALING_PATHWAY		24	-0.3285078	-1.0264378	0.40394974	0.572436	1	5405	tags=38%, list=28%, signal=52%
GOBP_NEGATIVE_REGULATION_OF_GLIAL_CELL_PROLIFERATION	GOBP_NEGATIVE_REGULATION_OF_GLIAL_CELL_PROLIFERATION		23	-0.33597487	-1.0263088	0.42226148	0.5724633	1	2985	tags=26%, list=15%, signal=31%
GOBP_APOPTOTIC_PROCESS_INVOLVED_IN_DEVELOPMENT	GOBP_APOPTOTIC_PROCESS_INVOLVED_IN_DEVELOPMENT		45	-0.28533491	-1.0257328	0.41992882	0.57361233	1	3416	tags=29%, list=18%, signal=35%
GOBP_RESPONSE_TO_RETINOIC_ACID	GOBP_RESPONSE_TO_RETINOIC_ACID		81	-0.25274062	-1.0250336	0.41289198	0.5751029	1	3932	tags=26%, list=20%, signal=32%
GOBP_POSITIVE_REGULATION_OF_SIGNALING_RECEPTOR_ACTIVITY	GOBP_POSITIVE_REGULATION_OF_SIGNALING_RECEPTOR_ACTIVITY		40	-0.28221735	-1.0248735	0.37842777	0.57525325	1	3883	tags=30%, list=20%, signal=37%
GOBP_LIPID_EXPORT_FROM_CELL	GOBP_LIPID_EXPORT_FROM_CELL		59	-0.26966172	-1.0248592	0.40421793	0.57499677	1	4146	tags=27%, list=22%, signal=34%
GOBP_FEMALE_GENITALIA_DEVELOPMENT	GOBP_FEMALE_GENITALIA_DEVELOPMENT		18	-0.35278106	-1.0246621	0.43862817	0.5752103	1	2520	tags=33%, list=13%, signal=38%
GOBP_REGULATION_OF_SYSTEMIC_ARTERIAL_BLOOD_PRESSURE_BY_HORMONE	GOBP_REGULATION_OF_SYSTEMIC_ARTERIAL_BLOOD_PRESSURE_BY_HORMONE		43	-0.28769478	-1.0243406	0.40625	0.5757137	1	6094	tags=40%, list=32%, signal=58%
GOBP_PROTEIN_LOCALIZATION_TO_ENDOSOME	GOBP_PROTEIN_LOCALIZATION_TO_ENDOSOME		28	-0.3177682	-1.0234436	0.39821428	0.5777268	1	4190	tags=36%, list=22%, signal=46%
GOBP_REGULATION_OF_HETEROTYPIC_CELL_CELL_ADHESION	GOBP_REGULATION_OF_HETEROTYPIC_CELL_CELL_ADHESION		24	-0.33428216	-1.0234218	0.44404975	0.5774969	1	5534	tags=50%, list=29%, signal=70%
GOBP_ERBB_SIGNALING_PATHWAY	GOBP_ERBB_SIGNALING_PATHWAY		124	-0.23602487	-1.0225048	0.3726813	0.5795084	1	3798	tags=27%, list=20%, signal=34%
GOBP_AXONAL_TRANSPORT_OF_MITOCHONDRION	GOBP_AXONAL_TRANSPORT_OF_MITOCHONDRION		17	-0.35911936	-1.0219216	0.4310019	0.5806828	1	5042	tags=41%, list=26%, signal=56%
GOBP_RESPONSE_TO_VITAMIN_D	GOBP_RESPONSE_TO_VITAMIN_D		16	-0.35816804	-1.0218759	0.41793892	0.58051425	1	2736	tags=25%, list=14%, signal=29%
GOBP_REGULATION_OF_ATP_BIOSYNTHETIC_PROCESS	GOBP_REGULATION_OF_ATP_BIOSYNTHETIC_PROCESS		23	-0.33426616	-1.0218236	0.4395018	0.5803535	1	4871	tags=52%, list=25%, signal=70%
GOBP_BEHAVIORAL_RESPONSE_TO_COCAINE	GOBP_BEHAVIORAL_RESPONSE_TO_COCAINE		20	-0.33898082	-1.0218041	0.40834847	0.5801047	1	2425	tags=20%, list=13%, signal=23%
GOBP_NEGATIVE_REGULATION_OF_POTASSIUM_ION_TRANSMEMBRANE_TRANSPORTER_ACTIVITY	GOBP_NEGATIVE_REGULATION_OF_POTASSIUM_ION_TRANSMEMBRANE_TRANSPORTER_ACTIVITY		24	-0.3324752	-1.0211924	0.4187279	0.58137953	1	3746	tags=29%, list=19%, signal=36%
GOBP_REGULATION_OF_PROTEIN_CATABOLIC_PROCESS	GOBP_REGULATION_OF_PROTEIN_CATABOLIC_PROCESS		360	-0.20658706	-1.0210112	0.39642325	0.5815445	1	5155	tags=31%, list=27%, signal=42%
GOBP_ENDOPLASMIC_RETICULUM_ORGANIZATION	GOBP_ENDOPLASMIC_RETICULUM_ORGANIZATION		91	-0.24573584	-1.0208982	0.40508476	0.58155257	1	6035	tags=41%, list=31%, signal=59%
GOBP_TOOTH_MINERALIZATION	GOBP_TOOTH_MINERALIZATION		32	-0.30727598	-1.0208726	0.43818182	0.5813242	1	2579	tags=28%, list=13%, signal=32%
GOBP_ACTIVATION_OF_ADENYLATE_CYCLASE_ACTIVITY	GOBP_ACTIVATION_OF_ADENYLATE_CYCLASE_ACTIVITY		20	-0.33941302	-1.0206456	0.4177449	0.5816173	1	2065	tags=20%, list=11%, signal=22%
GOBP_DETECTION_OF_MECHANICAL_STIMULUS_INVOLVED_IN_SENSORY_PERCEPTION	GOBP_DETECTION_OF_MECHANICAL_STIMULUS_INVOLVED_IN_SENSORY_PERCEPTION		54	-0.27576616	-1.0202767	0.422807	0.5822558	1	4063	tags=26%, list=21%, signal=33%
GOBP_REGULATION_OF_ATP_DEPENDENT_ACTIVITY	GOBP_REGULATION_OF_ATP_DEPENDENT_ACTIVITY		72	-0.25662327	-1.0199509	0.4216028	0.58278954	1	5474	tags=39%, list=28%, signal=54%
GOBP_SMOOTH_MUSCLE_CELL_DIFFERENTIATION	GOBP_SMOOTH_MUSCLE_CELL_DIFFERENTIATION		79	-0.24902183	-1.0197847	0.40636703	0.58292025	1	3639	tags=27%, list=19%, signal=33%
GOBP_NEGATIVE_REGULATION_OF_CELLULAR_SENESCENCE	GOBP_NEGATIVE_REGULATION_OF_CELLULAR_SENESCENCE		24	-0.33142838	-1.019503	0.4391635	0.5833612	1	1275	tags=17%, list=7%, signal=18%
GOBP_PROTEIN_STABILIZATION	GOBP_PROTEIN_STABILIZATION		194	-0.22014695	-1.0189557	0.4062992	0.58451885	1	4769	tags=29%, list=25%, signal=39%
GOBP_DETECTION_OF_TEMPERATURE_STIMULUS_INVOLVED_IN_SENSORY_PERCEPTION_OF_PAIN	GOBP_DETECTION_OF_TEMPERATURE_STIMULUS_INVOLVED_IN_SENSORY_PERCEPTION_OF_PAIN		22	-0.3310808	-1.0187887	0.43833017	0.584641	1	4965	tags=41%, list=26%, signal=55%
[truncated: 801 more rows]
