# Supplementary material for: Deciphering Immunotoxicity in Animal-Derived Biomaterials: A Genomic and Bioinformatics Approach
Source: Int J Mol Sci. 2024 Oct 11;25(20):10963. doi: 10.3390/ijms252010963 (PMC11507131; doi:10.3390/ijms252010963)
Supplement: Supplementary file 1 [file ijms-25-10963-s001.zip › Table S7_GSEA_report_for_processed_vs_neg.csv]

NAME	GS<br> follow link to MSigDB	GS DETAILS	SIZE	ES	NES	NOM p-val	FDR q-val	FWER p-val	RANK AT MAX	LEADING EDGE
GOBP_NEGATIVE_REGULATION_OF_CHONDROCYTE_DIFFERENTIATION	GOBP_NEGATIVE_REGULATION_OF_CHONDROCYTE_DIFFERENTIATION	Details ...	25	-0.72379714	-2.3111706	0	0.001300441	0.001	2310	tags=52%, list=12%, signal=59%
GOBP_NEGATIVE_REGULATION_OF_BIOMINERAL_TISSUE_DEVELOPMENT	GOBP_NEGATIVE_REGULATION_OF_BIOMINERAL_TISSUE_DEVELOPMENT	Details ...	24	-0.71441895	-2.2537942	0	0.001304186	0.002	2767	tags=67%, list=14%, signal=78%
GOBP_NEGATIVE_REGULATION_OF_BONE_MINERALIZATION	GOBP_NEGATIVE_REGULATION_OF_BONE_MINERALIZATION	Details ...	17	-0.7849338	-2.2462587	0	0.001304086	0.003	2767	tags=76%, list=14%, signal=89%
GOBP_COLLAGEN_FIBRIL_ORGANIZATION	GOBP_COLLAGEN_FIBRIL_ORGANIZATION	Details ...	61	-0.5705384	-2.2059755	0	0.001961756	0.006	3249	tags=44%, list=17%, signal=53%
GOBP_CHONDROCYTE_DIFFERENTIATION	GOBP_CHONDROCYTE_DIFFERENTIATION	Details ...	121	-0.49824008	-2.1688643	0	0.003920802	0.015	3340	tags=47%, list=17%, signal=57%
GOBP_EXTRACELLULAR_STRUCTURE_ORGANIZATION	GOBP_EXTRACELLULAR_STRUCTURE_ORGANIZATION	Details ...	317	-0.42826968	-2.1062446	0	0.01110247	0.049	3551	tags=38%, list=18%, signal=45%
GOBP_POSITIVE_REGULATION_OF_EXCITATORY_POSTSYNAPTIC_POTENTIAL	GOBP_POSITIVE_REGULATION_OF_EXCITATORY_POSTSYNAPTIC_POTENTIAL	Details ...	42	-0.58369887	-2.1022878	0	0.009703001	0.05	954	tags=26%, list=5%, signal=27%
GOBP_NEGATIVE_REGULATION_OF_OLIGODENDROCYTE_DIFFERENTIATION	GOBP_NEGATIVE_REGULATION_OF_OLIGODENDROCYTE_DIFFERENTIATION	Details ...	18	-0.7299555	-2.0969276	0	0.00978723	0.057	4344	tags=72%, list=23%, signal=93%
GOBP_NEURAL_TUBE_DEVELOPMENT	GOBP_NEURAL_TUBE_DEVELOPMENT	Details ...	195	-0.44474056	-2.0570896	0	0.01651988	0.107	5109	tags=47%, list=27%, signal=64%
GOBP_AORTA_DEVELOPMENT	GOBP_AORTA_DEVELOPMENT	Details ...	72	-0.5075924	-2.0497987	0	0.016817007	0.122	5106	tags=47%, list=26%, signal=64%
GOBP_NEURAL_TUBE_PATTERNING	GOBP_NEURAL_TUBE_PATTERNING	Details ...	51	-0.550273	-2.0416932	0	0.016951533	0.135	6297	tags=63%, list=33%, signal=93%
GOBP_ARTERY_DEVELOPMENT	GOBP_ARTERY_DEVELOPMENT	Details ...	118	-0.46947202	-2.0355756	0	0.016944142	0.146	4377	tags=41%, list=23%, signal=52%
GOBP_BRANCHING_INVOLVED_IN_BLOOD_VESSEL_MORPHOGENESIS	GOBP_BRANCHING_INVOLVED_IN_BLOOD_VESSEL_MORPHOGENESIS	Details ...	45	-0.5561074	-2.034609	0	0.015843445	0.148	2457	tags=33%, list=13%, signal=38%
GOBP_TELENCEPHALON_REGIONALIZATION	GOBP_TELENCEPHALON_REGIONALIZATION	Details ...	16	-0.72764695	-2.0339162	0	0.014805155	0.149	3480	tags=56%, list=18%, signal=69%
GOBP_NEURAL_CREST_CELL_DIFFERENTIATION	GOBP_NEURAL_CREST_CELL_DIFFERENTIATION	Details ...	100	-0.47993526	-2.0337522	0	0.013995329	0.149	2479	tags=34%, list=13%, signal=39%
GOBP_SEMAPHORIN_PLEXIN_SIGNALING_PATHWAY_INVOLVED_IN_NEURON_PROJECTION_GUIDANCE	GOBP_SEMAPHORIN_PLEXIN_SIGNALING_PATHWAY_INVOLVED_IN_NEURON_PROJECTION_GUIDANCE	Details ...	17	-0.6933324	-2.0200377	0.001915709	0.017516479	0.194	3307	tags=59%, list=17%, signal=71%
GOBP_GLUCOCORTICOID_METABOLIC_PROCESS	GOBP_GLUCOCORTICOID_METABOLIC_PROCESS	Details ...	26	-0.624697	-2.0119069	0	0.018012064	0.21	2533	tags=38%, list=13%, signal=44%
GOBP_CHONDROCYTE_DEVELOPMENT	GOBP_CHONDROCYTE_DEVELOPMENT	Details ...	33	-0.5902682	-2.0099916	0	0.017445197	0.216	4902	tags=64%, list=25%, signal=85%
GOBP_NEGATIVE_REGULATION_OF_CARTILAGE_DEVELOPMENT	GOBP_NEGATIVE_REGULATION_OF_CARTILAGE_DEVELOPMENT	Details ...	32	-0.597638	-2.003048	0.001988072	0.018099176	0.234	2310	tags=41%, list=12%, signal=46%
GOBP_ANIMAL_ORGAN_MATURATION	GOBP_ANIMAL_ORGAN_MATURATION	Details ...	33	-0.5961299	-1.9996943	0	0.018304002	0.249	1904	tags=36%, list=10%, signal=40%
GOBP_CARTILAGE_DEVELOPMENT_INVOLVED_IN_ENDOCHONDRAL_BONE_MORPHOGENESIS	GOBP_CARTILAGE_DEVELOPMENT_INVOLVED_IN_ENDOCHONDRAL_BONE_MORPHOGENESIS		41	-0.5620231	-1.9983455	0	0.017556157	0.251	3340	tags=39%, list=17%, signal=47%
GOBP_AORTIC_VALVE_DEVELOPMENT	GOBP_AORTIC_VALVE_DEVELOPMENT		34	-0.5756064	-1.9892138	0	0.019775912	0.286	4184	tags=50%, list=22%, signal=64%
GOBP_MORPHOGENESIS_OF_AN_EPITHELIAL_SHEET	GOBP_MORPHOGENESIS_OF_AN_EPITHELIAL_SHEET		61	-0.51178247	-1.9881829	0	0.019028312	0.287	3523	tags=44%, list=18%, signal=54%
GOBP_EPIBOLY	GOBP_EPIBOLY		35	-0.57398415	-1.9803213	0.00189394	0.019971838	0.31	3523	tags=49%, list=18%, signal=59%
GOBP_MESENCHYMAL_CELL_DIFFERENTIATION	GOBP_MESENCHYMAL_CELL_DIFFERENTIATION		251	-0.4086334	-1.9776673	0	0.019749004	0.317	3205	tags=34%, list=17%, signal=40%
GOBP_MOLTING_CYCLE	GOBP_MOLTING_CYCLE		141	-0.43771368	-1.9704198	0	0.020940196	0.342	5410	tags=56%, list=28%, signal=77%
GOBP_NEGATIVE_REGULATION_OF_OSSIFICATION	GOBP_NEGATIVE_REGULATION_OF_OSSIFICATION		44	-0.54223806	-1.9701117	0	0.020309791	0.343	3149	tags=52%, list=16%, signal=62%
GOBP_HEART_VALVE_MORPHOGENESIS	GOBP_HEART_VALVE_MORPHOGENESIS		54	-0.5186177	-1.9602823	0	0.022567997	0.388	2324	tags=37%, list=12%, signal=42%
GOBP_POSITIVE_REGULATION_OF_RESPONSE_TO_WOUNDING	GOBP_POSITIVE_REGULATION_OF_RESPONSE_TO_WOUNDING		77	-0.48406044	-1.9520853	0	0.024116278	0.418	4758	tags=43%, list=25%, signal=57%
GOBP_EPITHELIAL_TO_MESENCHYMAL_TRANSITION	GOBP_EPITHELIAL_TO_MESENCHYMAL_TRANSITION		164	-0.42417917	-1.9411001	0	0.02744674	0.475	4526	tags=45%, list=23%, signal=58%
GOBP_MOLTING_CYCLE_PROCESS	GOBP_MOLTING_CYCLE_PROCESS		120	-0.44340062	-1.9407253	0	0.026771678	0.478	4854	tags=52%, list=25%, signal=69%
GOBP_CELL_SUBSTRATE_ADHESION	GOBP_CELL_SUBSTRATE_ADHESION		365	-0.3874588	-1.9362847	0	0.027605126	0.503	4994	tags=41%, list=26%, signal=55%
GOBP_CELL_CYCLE_DNA_REPLICATION	GOBP_CELL_CYCLE_DNA_REPLICATION		40	-0.53537804	-1.9302406	0.001964637	0.02918114	0.534	7900	tags=83%, list=41%, signal=140%
GOBP_CARDIAC_SEPTUM_MORPHOGENESIS	GOBP_CARDIAC_SEPTUM_MORPHOGENESIS		79	-0.47337595	-1.9286084	0	0.028744366	0.537	3743	tags=44%, list=19%, signal=55%
GOBP_BONE_MINERALIZATION	GOBP_BONE_MINERALIZATION		133	-0.4377464	-1.9270679	0	0.02863198	0.546	3239	tags=39%, list=17%, signal=47%
GOBP_GLUCOCORTICOID_BIOSYNTHETIC_PROCESS	GOBP_GLUCOCORTICOID_BIOSYNTHETIC_PROCESS		17	-0.67165935	-1.9261407	0	0.028271688	0.549	2533	tags=47%, list=13%, signal=54%
GOBP_POSITIVE_REGULATION_OF_TRANSCRIPTION_BY_RNA_POLYMERASE_I	GOBP_POSITIVE_REGULATION_OF_TRANSCRIPTION_BY_RNA_POLYMERASE_I		32	-0.5763657	-1.9211355	0	0.029371148	0.573	5711	tags=69%, list=30%, signal=98%
GOBP_INTEGRIN_MEDIATED_SIGNALING_PATHWAY	GOBP_INTEGRIN_MEDIATED_SIGNALING_PATHWAY		100	-0.45396712	-1.9163796	0	0.030729903	0.597	5945	tags=56%, list=31%, signal=81%
GOBP_MESENCHYME_DEVELOPMENT	GOBP_MESENCHYME_DEVELOPMENT		311	-0.3882257	-1.9116684	0	0.03231226	0.623	3205	tags=32%, list=17%, signal=38%
GOBP_SEMI_LUNAR_VALVE_DEVELOPMENT	GOBP_SEMI_LUNAR_VALVE_DEVELOPMENT		40	-0.5387073	-1.9105444	0.001934236	0.031996302	0.628	4184	tags=48%, list=22%, signal=61%
GOBP_REGULATION_OF_CHONDROCYTE_DIFFERENTIATION	GOBP_REGULATION_OF_CHONDROCYTE_DIFFERENTIATION		54	-0.5095666	-1.9085628	0	0.03242482	0.642	3239	tags=50%, list=17%, signal=60%
GOBP_CENTRAL_NERVOUS_SYSTEM_NEURON_AXONOGENESIS	GOBP_CENTRAL_NERVOUS_SYSTEM_NEURON_AXONOGENESIS		43	-0.53905827	-1.9068772	0	0.032458723	0.649	5251	tags=53%, list=27%, signal=73%
GOBP_SNRNA_PROCESSING	GOBP_SNRNA_PROCESSING		25	-0.603832	-1.9043453	0	0.032763205	0.661	5528	tags=64%, list=29%, signal=90%
GOBP_BIOMINERAL_TISSUE_DEVELOPMENT	GOBP_BIOMINERAL_TISSUE_DEVELOPMENT		179	-0.4124456	-1.9007754	0	0.033555087	0.678	3130	tags=36%, list=16%, signal=43%
GOBP_ENDOCARDIAL_CUSHION_DEVELOPMENT	GOBP_ENDOCARDIAL_CUSHION_DEVELOPMENT		54	-0.5101891	-1.8984206	0	0.033790324	0.686	2324	tags=39%, list=12%, signal=44%
GOBP_HETEROCHROMATIN_ORGANIZATION	GOBP_HETEROCHROMATIN_ORGANIZATION		94	-0.45282692	-1.8983213	0	0.03311217	0.687	5613	tags=49%, list=29%, signal=69%
GOBP_NUCLEAR_TRANSCRIBED_MRNA_CATABOLIC_PROCESS_NONSENSE_MEDIATED_DECAY	GOBP_NUCLEAR_TRANSCRIBED_MRNA_CATABOLIC_PROCESS_NONSENSE_MEDIATED_DECAY		43	-0.5261511	-1.8965392	0	0.033074625	0.693	6431	tags=63%, list=33%, signal=94%
GOBP_ENDOTHELIAL_CELL_APOPTOTIC_PROCESS	GOBP_ENDOTHELIAL_CELL_APOPTOTIC_PROCESS		61	-0.4850012	-1.8939117	0	0.033226646	0.701	4604	tags=43%, list=24%, signal=56%
GOBP_PROTEIN_N_LINKED_GLYCOSYLATION	GOBP_PROTEIN_N_LINKED_GLYCOSYLATION		63	-0.48270667	-1.8908775	0	0.033666976	0.713	3768	tags=41%, list=20%, signal=51%
GOBP_STEM_CELL_DEVELOPMENT	GOBP_STEM_CELL_DEVELOPMENT		95	-0.4495638	-1.8894037	0	0.033542264	0.721	2479	tags=32%, list=13%, signal=36%
GOBP_REGULATION_OF_BIOMINERAL_TISSUE_DEVELOPMENT	GOBP_REGULATION_OF_BIOMINERAL_TISSUE_DEVELOPMENT		105	-0.4474837	-1.888895	0	0.03314052	0.723	3036	tags=37%, list=16%, signal=44%
GOBP_GLOMERULUS_DEVELOPMENT	GOBP_GLOMERULUS_DEVELOPMENT		66	-0.4768411	-1.8884515	0	0.032602564	0.723	2457	tags=36%, list=13%, signal=42%
GOBP_BASEMENT_MEMBRANE_ORGANIZATION	GOBP_BASEMENT_MEMBRANE_ORGANIZATION		40	-0.5411221	-1.8867486	0.001980198	0.032648284	0.73	3456	tags=45%, list=18%, signal=55%
GOBP_CARTILAGE_DEVELOPMENT	GOBP_CARTILAGE_DEVELOPMENT		218	-0.4016248	-1.8798298	0	0.03465813	0.754	2822	tags=33%, list=15%, signal=39%
GOBP_RESPONSE_TO_UNFOLDED_PROTEIN	GOBP_RESPONSE_TO_UNFOLDED_PROTEIN		109	-0.44073892	-1.8777368	0	0.034808937	0.765	2295	tags=27%, list=12%, signal=30%
GOBP_DIENCEPHALON_DEVELOPMENT	GOBP_DIENCEPHALON_DEVELOPMENT		72	-0.4690595	-1.877691	0	0.03418735	0.765	3251	tags=36%, list=17%, signal=43%
GOBP_MESENCHYME_MORPHOGENESIS	GOBP_MESENCHYME_MORPHOGENESIS		59	-0.49530149	-1.8762337	0	0.034046832	0.77	2542	tags=39%, list=13%, signal=45%
GOBP_REGULATION_OF_CARTILAGE_DEVELOPMENT	GOBP_REGULATION_OF_CARTILAGE_DEVELOPMENT		72	-0.4722328	-1.8736207	0	0.03500886	0.782	3239	tags=44%, list=17%, signal=53%
GOBP_REGULATION_OF_TRANSCRIPTION_BY_RNA_POLYMERASE_I	GOBP_REGULATION_OF_TRANSCRIPTION_BY_RNA_POLYMERASE_I		44	-0.517432	-1.873079	0	0.034682058	0.784	6798	tags=73%, list=35%, signal=112%
GOBP_ENDOCARDIAL_CUSHION_MORPHOGENESIS	GOBP_ENDOCARDIAL_CUSHION_MORPHOGENESIS		42	-0.52058303	-1.8728384	0	0.034169402	0.784	2324	tags=43%, list=12%, signal=49%
GOBP_CARDIAC_NEURAL_CREST_CELL_DEVELOPMENT_INVOLVED_IN_OUTFLOW_TRACT_MORPHOGENESIS	GOBP_CARDIAC_NEURAL_CREST_CELL_DEVELOPMENT_INVOLVED_IN_OUTFLOW_TRACT_MORPHOGENESIS		15	-0.65984833	-1.8728163	0.003921569	0.033609245	0.784	1934	tags=47%, list=10%, signal=52%
GOBP_NEGATIVE_REGULATION_OF_LYMPHOCYTE_DIFFERENTIATION	GOBP_NEGATIVE_REGULATION_OF_LYMPHOCYTE_DIFFERENTIATION		61	-0.4884722	-1.8685552	0	0.034728203	0.797	4422	tags=48%, list=23%, signal=61%
GOBP_DORSAL_VENTRAL_NEURAL_TUBE_PATTERNING	GOBP_DORSAL_VENTRAL_NEURAL_TUBE_PATTERNING		33	-0.54774547	-1.867434	0.001865672	0.034529988	0.801	6293	tags=64%, list=33%, signal=94%
GOBP_POSITIVE_REGULATION_OF_WOUND_HEALING	GOBP_POSITIVE_REGULATION_OF_WOUND_HEALING		60	-0.48480144	-1.859625	0	0.03708495	0.831	4748	tags=43%, list=25%, signal=57%
GOBP_ANAGEN	GOBP_ANAGEN		16	-0.66967064	-1.8594999	0	0.03655401	0.831	6201	tags=88%, list=32%, signal=129%
GOBP_POSITIVE_REGULATION_OF_LEUKOCYTE_CHEMOTAXIS	GOBP_POSITIVE_REGULATION_OF_LEUKOCYTE_CHEMOTAXIS		104	-0.43729386	-1.8585668	0	0.036357272	0.835	1620	tags=23%, list=8%, signal=25%
GOBP_EMBRYONIC_DIGIT_MORPHOGENESIS	GOBP_EMBRYONIC_DIGIT_MORPHOGENESIS		70	-0.4719121	-1.8578838	0	0.03620421	0.838	4694	tags=51%, list=24%, signal=68%
GOBP_OUTFLOW_TRACT_MORPHOGENESIS	GOBP_OUTFLOW_TRACT_MORPHOGENESIS		88	-0.4525354	-1.8576115	0	0.035844706	0.841	2517	tags=34%, list=13%, signal=39%
GOBP_CARDIAC_SEPTUM_DEVELOPMENT	GOBP_CARDIAC_SEPTUM_DEVELOPMENT		123	-0.42564866	-1.8564126	0	0.03589351	0.846	3743	tags=38%, list=19%, signal=47%
GOBP_NEGATIVE_REGULATION_OF_GENE_EXPRESSION_EPIGENETIC	GOBP_NEGATIVE_REGULATION_OF_GENE_EXPRESSION_EPIGENETIC		114	-0.4312065	-1.8534467	0	0.03666465	0.855	7397	tags=64%, list=38%, signal=103%
GOBP_HEART_VALVE_DEVELOPMENT	GOBP_HEART_VALVE_DEVELOPMENT		65	-0.47042385	-1.8532453	0	0.036185198	0.857	2324	tags=32%, list=12%, signal=37%
GOBP_CELL_MATRIX_ADHESION	GOBP_CELL_MATRIX_ADHESION		233	-0.38929302	-1.85283	0	0.03593368	0.859	3642	tags=34%, list=19%, signal=42%
GOBP_PROTEIN_N_LINKED_GLYCOSYLATION_VIA_ASPARAGINE	GOBP_PROTEIN_N_LINKED_GLYCOSYLATION_VIA_ASPARAGINE		18	-0.65786237	-1.8525258	0	0.035603337	0.86	3768	tags=56%, list=20%, signal=69%
GOBP_ENDOCHONDRAL_BONE_MORPHOGENESIS	GOBP_ENDOCHONDRAL_BONE_MORPHOGENESIS		68	-0.46721244	-1.8480825	0	0.037250195	0.878	3340	tags=40%, list=17%, signal=48%
GOBP_SMAD_PROTEIN_SIGNAL_TRANSDUCTION	GOBP_SMAD_PROTEIN_SIGNAL_TRANSDUCTION		83	-0.4483195	-1.847037	0	0.03708563	0.88	3794	tags=39%, list=20%, signal=48%
GOBP_RESPONSE_TO_TOPOLOGICALLY_INCORRECT_PROTEIN	GOBP_RESPONSE_TO_TOPOLOGICALLY_INCORRECT_PROTEIN		132	-0.42053017	-1.8459722	0	0.03707736	0.88	5769	tags=45%, list=30%, signal=63%
GOBP_CARDIAC_NEURAL_CREST_CELL_DIFFERENTIATION_INVOLVED_IN_HEART_DEVELOPMENT	GOBP_CARDIAC_NEURAL_CREST_CELL_DIFFERENTIATION_INVOLVED_IN_HEART_DEVELOPMENT		19	-0.6306373	-1.8413444	0.001845019	0.038842715	0.892	1934	tags=42%, list=10%, signal=47%
GOBP_IMMUNOLOGICAL_SYNAPSE_FORMATION	GOBP_IMMUNOLOGICAL_SYNAPSE_FORMATION		17	-0.6325125	-1.8384691	0.003846154	0.0393637	0.899	3232	tags=53%, list=17%, signal=64%
GOBP_RNA_EXPORT_FROM_NUCLEUS	GOBP_RNA_EXPORT_FROM_NUCLEUS		82	-0.44676256	-1.8364009	0	0.03982215	0.906	7189	tags=65%, list=37%, signal=103%
GOBP_VENTRICULAR_SEPTUM_MORPHOGENESIS	GOBP_VENTRICULAR_SEPTUM_MORPHOGENESIS		47	-0.514623	-1.8361602	0	0.03940624	0.907	3343	tags=45%, list=17%, signal=54%
GOBP_ENDOCARDIAL_CUSHION_FORMATION	GOBP_ENDOCARDIAL_CUSHION_FORMATION		31	-0.539114	-1.835932	0.001956947	0.03911272	0.907	2324	tags=45%, list=12%, signal=51%
GOBP_EPITHELIAL_TO_MESENCHYMAL_TRANSITION_INVOLVED_IN_ENDOCARDIAL_CUSHION_FORMATION	GOBP_EPITHELIAL_TO_MESENCHYMAL_TRANSITION_INVOLVED_IN_ENDOCARDIAL_CUSHION_FORMATION		18	-0.63453406	-1.8297887	0.001960784	0.04165784	0.928	4694	tags=72%, list=24%, signal=95%
GOBP_RRNA_TRANSCRIPTION	GOBP_RRNA_TRANSCRIPTION		34	-0.5380233	-1.8296329	0	0.041218743	0.928	5290	tags=65%, list=27%, signal=89%
GOBP_REGULATION_OF_OLIGODENDROCYTE_DIFFERENTIATION	GOBP_REGULATION_OF_OLIGODENDROCYTE_DIFFERENTIATION		52	-0.49026537	-1.8272684	0	0.042090952	0.933	4344	tags=44%, list=23%, signal=57%
GOBP_REGULATION_OF_SMAD_PROTEIN_SIGNAL_TRANSDUCTION	GOBP_REGULATION_OF_SMAD_PROTEIN_SIGNAL_TRANSDUCTION		46	-0.4998928	-1.8251501	0	0.042654615	0.936	4517	tags=50%, list=23%, signal=65%
GOBP_TRANSFORMING_GROWTH_FACTOR_BETA_PRODUCTION	GOBP_TRANSFORMING_GROWTH_FACTOR_BETA_PRODUCTION		42	-0.4957753	-1.8245386	0	0.042462647	0.938	3331	tags=48%, list=17%, signal=57%
GOBP_CELLULAR_RESPONSE_TO_VITAMIN	GOBP_CELLULAR_RESPONSE_TO_VITAMIN		16	-0.64500505	-1.8226311	0.003669725	0.04293186	0.945	2750	tags=44%, list=14%, signal=51%
GOBP_REGULATION_OF_EXTRINSIC_APOPTOTIC_SIGNALING_PATHWAY_VIA_DEATH_DOMAIN_RECEPTORS	GOBP_REGULATION_OF_EXTRINSIC_APOPTOTIC_SIGNALING_PATHWAY_VIA_DEATH_DOMAIN_RECEPTORS		50	-0.48630178	-1.82255	0	0.04245876	0.945	4422	tags=44%, list=23%, signal=57%
GOBP_POSITIVE_REGULATION_OF_NEURON_DIFFERENTIATION	GOBP_POSITIVE_REGULATION_OF_NEURON_DIFFERENTIATION		112	-0.42409524	-1.8222275	0	0.04206868	0.945	3677	tags=35%, list=19%, signal=43%
GOBP_PROTEIN_DEMETHYLATION	GOBP_PROTEIN_DEMETHYLATION		17	-0.65201217	-1.8209102	0.003898636	0.042164452	0.946	5342	tags=71%, list=28%, signal=98%
GOBP_ENDOTHELIAL_CELL_MORPHOGENESIS	GOBP_ENDOTHELIAL_CELL_MORPHOGENESIS		15	-0.65184575	-1.8188597	0.005802708	0.042590518	0.949	3197	tags=47%, list=17%, signal=56%
GOBP_POSITIVE_REGULATION_OF_LYMPHOCYTE_CHEMOTAXIS	GOBP_POSITIVE_REGULATION_OF_LYMPHOCYTE_CHEMOTAXIS		18	-0.6235147	-1.8139621	0.001872659	0.044341326	0.954	2060	tags=39%, list=11%, signal=44%
GOBP_BRANCHING_MORPHOGENESIS_OF_AN_EPITHELIAL_TUBE	GOBP_BRANCHING_MORPHOGENESIS_OF_AN_EPITHELIAL_TUBE		194	-0.391807	-1.8133285	0	0.044157967	0.955	2457	tags=27%, list=13%, signal=31%
GOBP_VENTRICULAR_SEPTUM_DEVELOPMENT	GOBP_VENTRICULAR_SEPTUM_DEVELOPMENT		82	-0.4531309	-1.8131976	0	0.04374405	0.955	3445	tags=39%, list=18%, signal=47%
GOBP_MODULATION_OF_EXCITATORY_POSTSYNAPTIC_POTENTIAL	GOBP_MODULATION_OF_EXCITATORY_POSTSYNAPTIC_POTENTIAL		63	-0.46964929	-1.8126807	0	0.043504506	0.955	2327	tags=27%, list=12%, signal=31%
GOBP_AXON_GUIDANCE	GOBP_AXON_GUIDANCE		238	-0.37994203	-1.8088245	0	0.044913605	0.959	4029	tags=37%, list=21%, signal=46%
GOBP_ODONTOGENESIS	GOBP_ODONTOGENESIS		131	-0.4135512	-1.8083644	0	0.04475955	0.96	2723	tags=32%, list=14%, signal=37%
GOBP_EPITHELIAL_TUBE_BRANCHING_INVOLVED_IN_LUNG_MORPHOGENESIS	GOBP_EPITHELIAL_TUBE_BRANCHING_INVOLVED_IN_LUNG_MORPHOGENESIS		40	-0.5087422	-1.8079066	0.001960784	0.044516012	0.961	2673	tags=38%, list=14%, signal=43%
GOBP_OSSIFICATION	GOBP_OSSIFICATION		408	-0.35985562	-1.8077663	0	0.044106	0.961	3340	tags=32%, list=17%, signal=38%
GOBP_REGULATION_OF_B_CELL_APOPTOTIC_PROCESS	GOBP_REGULATION_OF_B_CELL_APOPTOTIC_PROCESS		23	-0.57862264	-1.8065429	0.001808318	0.044132758	0.961	5137	tags=52%, list=27%, signal=71%
GOBP_RENAL_SYSTEM_DEVELOPMENT	GOBP_RENAL_SYSTEM_DEVELOPMENT		343	-0.36696565	-1.8065082	0	0.04372171	0.961	3249	tags=30%, list=17%, signal=35%
GOBP_BONE_MATURATION	GOBP_BONE_MATURATION		29	-0.55670065	-1.8049631	0.001972387	0.04391794	0.964	1904	tags=34%, list=10%, signal=38%
GOBP_POSITIVE_REGULATION_OF_CHEMOTAXIS	GOBP_POSITIVE_REGULATION_OF_CHEMOTAXIS		157	-0.40298003	-1.8037144	0	0.04421201	0.966	1627	tags=22%, list=8%, signal=24%
GOBP_RETINA_VASCULATURE_DEVELOPMENT_IN_CAMERA_TYPE_EYE	GOBP_RETINA_VASCULATURE_DEVELOPMENT_IN_CAMERA_TYPE_EYE		22	-0.58326876	-1.8018095	0.001897533	0.044627853	0.967	3838	tags=55%, list=20%, signal=68%
GOBP_HINDBRAIN_MORPHOGENESIS	GOBP_HINDBRAIN_MORPHOGENESIS		60	-0.46525946	-1.7958021	0	0.046850216	0.975	2640	tags=35%, list=14%, signal=40%
GOBP_ENDODERM_DEVELOPMENT	GOBP_ENDODERM_DEVELOPMENT		76	-0.44177753	-1.7928735	0	0.047824536	0.979	4507	tags=43%, list=23%, signal=56%
GOBP_BONE_REMODELING	GOBP_BONE_REMODELING		104	-0.42043433	-1.7876714	0	0.05021195	0.986	3249	tags=35%, list=17%, signal=41%
GOBP_INHIBITORY_POSTSYNAPTIC_POTENTIAL	GOBP_INHIBITORY_POSTSYNAPTIC_POTENTIAL		24	-0.58429277	-1.7827784	0.008163265	0.052609377	0.991	1865	tags=29%, list=10%, signal=32%
GOBP_REGULATION_OF_EXTRINSIC_APOPTOTIC_SIGNALING_PATHWAY	GOBP_REGULATION_OF_EXTRINSIC_APOPTOTIC_SIGNALING_PATHWAY		167	-0.38887864	-1.7820697	0	0.052556105	0.992	4234	tags=36%, list=22%, signal=46%
GOBP_CARDIAC_CHAMBER_MORPHOGENESIS	GOBP_CARDIAC_CHAMBER_MORPHOGENESIS		143	-0.40157956	-1.780516	0	0.05284752	0.992	3349	tags=35%, list=17%, signal=42%
GOBP_REGULATION_OF_BONE_MINERALIZATION	GOBP_REGULATION_OF_BONE_MINERALIZATION		86	-0.43465272	-1.780236	0	0.05244193	0.992	3239	tags=38%, list=17%, signal=46%
GOBP_VITAMIN_D_METABOLIC_PROCESS	GOBP_VITAMIN_D_METABOLIC_PROCESS		16	-0.63641804	-1.7796353	0.00591716	0.052382234	0.992	2544	tags=50%, list=13%, signal=58%
GOBP_GLOMERULAR_EPITHELIUM_DEVELOPMENT	GOBP_GLOMERULAR_EPITHELIUM_DEVELOPMENT		19	-0.6178056	-1.7796271	0.001923077	0.0519301	0.992	1987	tags=42%, list=10%, signal=47%
GOBP_REGULATION_OF_CELL_SUBSTRATE_ADHESION	GOBP_REGULATION_OF_CELL_SUBSTRATE_ADHESION		225	-0.37741455	-1.7778533	0	0.05245958	0.994	3641	tags=31%, list=19%, signal=38%
GOBP_AUTONOMIC_NERVOUS_SYSTEM_DEVELOPMENT	GOBP_AUTONOMIC_NERVOUS_SYSTEM_DEVELOPMENT		50	-0.48416597	-1.776513	0	0.052740876	0.994	1989	tags=30%, list=10%, signal=33%
GOBP_MRNA_CIS_SPLICING_VIA_SPLICEOSOME	GOBP_MRNA_CIS_SPLICING_VIA_SPLICEOSOME		21	-0.59060013	-1.7753127	0.001808318	0.053025324	0.994	4842	tags=62%, list=25%, signal=83%
GOBP_EPITHELIAL_TUBE_MORPHOGENESIS	GOBP_EPITHELIAL_TUBE_MORPHOGENESIS		394	-0.35518113	-1.775153	0	0.052638706	0.994	4933	tags=39%, list=26%, signal=51%
GOBP_IRE1_MEDIATED_UNFOLDED_PROTEIN_RESPONSE	GOBP_IRE1_MEDIATED_UNFOLDED_PROTEIN_RESPONSE		15	-0.6371451	-1.7739832	0.015968064	0.052778166	0.994	1229	tags=33%, list=6%, signal=36%
GOBP_ENDOTHELIUM_DEVELOPMENT	GOBP_ENDOTHELIUM_DEVELOPMENT		138	-0.3976718	-1.7725838	0	0.053154934	0.994	3413	tags=33%, list=18%, signal=39%
GOBP_AMINOGLYCAN_BIOSYNTHETIC_PROCESS	GOBP_AMINOGLYCAN_BIOSYNTHETIC_PROCESS		59	-0.47223762	-1.7721312	0	0.05293925	0.994	2879	tags=34%, list=15%, signal=40%
GOBP_REGULATION_OF_B_CELL_ACTIVATION	GOBP_REGULATION_OF_B_CELL_ACTIVATION		142	-0.39850378	-1.7710972	0	0.052935082	0.994	4769	tags=41%, list=25%, signal=54%
GOBP_BONE_GROWTH	GOBP_BONE_GROWTH		38	-0.5093992	-1.769216	0.001915709	0.053619318	0.995	3124	tags=34%, list=16%, signal=41%
GOBP_RESPONSE_TO_PHEROMONE	GOBP_RESPONSE_TO_PHEROMONE		17	-0.6291663	-1.767963	0.004032258	0.05382863	0.996	2827	tags=24%, list=15%, signal=28%
GOBP_PROTEIN_FOLDING	GOBP_PROTEIN_FOLDING		164	-0.3903404	-1.7667149	0	0.05402636	0.996	4108	tags=37%, list=21%, signal=46%
GOBP_POSITIVE_REGULATION_OF_EXTRINSIC_APOPTOTIC_SIGNALING_PATHWAY_VIA_DEATH_DOMAIN_RECEPTORS	GOBP_POSITIVE_REGULATION_OF_EXTRINSIC_APOPTOTIC_SIGNALING_PATHWAY_VIA_DEATH_DOMAIN_RECEPTORS		16	-0.61698204	-1.766413	0.011764706	0.053718448	0.996	4422	tags=63%, list=23%, signal=81%
GOBP_EXTRINSIC_APOPTOTIC_SIGNALING_PATHWAY	GOBP_EXTRINSIC_APOPTOTIC_SIGNALING_PATHWAY		237	-0.36923507	-1.766122	0	0.053384323	0.996	4234	tags=36%, list=22%, signal=46%
GOBP_MRNA_PROCESSING	GOBP_MRNA_PROCESSING		469	-0.34607115	-1.7626575	0	0.054639183	0.997	7208	tags=54%, list=37%, signal=84%
GOBP_ACTIN_FILAMENT_BUNDLE_ORGANIZATION	GOBP_ACTIN_FILAMENT_BUNDLE_ORGANIZATION		178	-0.38386986	-1.7612189	0	0.055017136	0.997	2567	tags=28%, list=13%, signal=31%
GOBP_CARDIAC_CHAMBER_DEVELOPMENT	GOBP_CARDIAC_CHAMBER_DEVELOPMENT		191	-0.379828	-1.7600728	0	0.05515638	0.997	2664	tags=29%, list=14%, signal=34%
GOBP_EMBRYONIC_HEART_TUBE_DEVELOPMENT	GOBP_EMBRYONIC_HEART_TUBE_DEVELOPMENT		94	-0.42121333	-1.7585512	0	0.05547572	0.998	3763	tags=33%, list=20%, signal=41%
GOBP_CEREBELLAR_CORTEX_DEVELOPMENT	GOBP_CEREBELLAR_CORTEX_DEVELOPMENT		68	-0.44551316	-1.7577171	0	0.055510703	0.998	2640	tags=31%, list=14%, signal=36%
GOBP_NEGATIVE_REGULATION_OF_B_CELL_ACTIVATION	GOBP_NEGATIVE_REGULATION_OF_B_CELL_ACTIVATION		37	-0.50304765	-1.7568908	0.001814882	0.055574197	0.998	3372	tags=38%, list=17%, signal=46%
GOBP_POSITIVE_REGULATION_OF_NEURON_MIGRATION	GOBP_POSITIVE_REGULATION_OF_NEURON_MIGRATION		24	-0.5636154	-1.7560332	0.001941748	0.055665605	0.998	4026	tags=50%, list=21%, signal=63%
GOBP_CENTRAL_NERVOUS_SYSTEM_NEURON_DEVELOPMENT	GOBP_CENTRAL_NERVOUS_SYSTEM_NEURON_DEVELOPMENT		93	-0.4212258	-1.75506	0	0.055903036	0.998	3372	tags=32%, list=17%, signal=39%
GOBP_ENDOPLASMIC_RETICULUM_UNFOLDED_PROTEIN_RESPONSE	GOBP_ENDOPLASMIC_RETICULUM_UNFOLDED_PROTEIN_RESPONSE		68	-0.4418241	-1.7545657	0	0.055828337	0.999	5769	tags=50%, list=30%, signal=71%
GOBP_REGULATION_OF_POSTSYNAPTIC_NEUROTRANSMITTER_RECEPTOR_ACTIVITY	GOBP_REGULATION_OF_POSTSYNAPTIC_NEUROTRANSMITTER_RECEPTOR_ACTIVITY		18	-0.6127906	-1.7541838	0.008097166	0.055657573	0.999	1725	tags=39%, list=9%, signal=43%
GOBP_MUCOPOLYSACCHARIDE_METABOLIC_PROCESS	GOBP_MUCOPOLYSACCHARIDE_METABOLIC_PROCESS		79	-0.43072623	-1.751101	0	0.05684079	0.999	1988	tags=24%, list=10%, signal=27%
GOBP_RESPONSE_TO_PLATELET_DERIVED_GROWTH_FACTOR	GOBP_RESPONSE_TO_PLATELET_DERIVED_GROWTH_FACTOR		22	-0.575403	-1.7505369	0.001876173	0.056674764	0.999	1252	tags=36%, list=6%, signal=39%
GOBP_REGULATION_OF_OSSIFICATION	GOBP_REGULATION_OF_OSSIFICATION		140	-0.39428484	-1.7502472	0	0.05649213	0.999	4639	tags=44%, list=24%, signal=58%
GOBP_HOMOTYPIC_CELL_CELL_ADHESION	GOBP_HOMOTYPIC_CELL_CELL_ADHESION		86	-0.42509374	-1.7490633	0.001869159	0.056693804	0.999	2747	tags=27%, list=14%, signal=31%
GOBP_COLLAGEN_ACTIVATED_SIGNALING_PATHWAY	GOBP_COLLAGEN_ACTIVATED_SIGNALING_PATHWAY		17	-0.60717976	-1.748303	0.005504587	0.05666997	0.999	1345	tags=35%, list=7%, signal=38%
GOBP_SNRNA_3_END_PROCESSING	GOBP_SNRNA_3_END_PROCESSING		21	-0.5846837	-1.7477903	0.003731343	0.056556363	0.999	5200	tags=57%, list=27%, signal=78%
GOBP_HAIR_FOLLICLE_MATURATION	GOBP_HAIR_FOLLICLE_MATURATION		28	-0.54329073	-1.7473637	0.005870841	0.056497302	0.999	5702	tags=64%, list=30%, signal=91%
GOBP_NEGATIVE_REGULATION_OF_PROTEIN_MATURATION	GOBP_NEGATIVE_REGULATION_OF_PROTEIN_MATURATION		28	-0.5492831	-1.7470063	0.003891051	0.056276448	0.999	4655	tags=57%, list=24%, signal=75%
GOBP_SYMPATHETIC_NERVOUS_SYSTEM_DEVELOPMENT	GOBP_SYMPATHETIC_NERVOUS_SYSTEM_DEVELOPMENT		24	-0.5671391	-1.7464216	0.009578544	0.05630344	0.999	3249	tags=42%, list=17%, signal=50%
GOBP_ARTERY_MORPHOGENESIS	GOBP_ARTERY_MORPHOGENESIS		81	-0.43222877	-1.7451667	0.001788909	0.056506608	0.999	4373	tags=38%, list=23%, signal=49%
GOBP_REGULATION_OF_FIBROBLAST_APOPTOTIC_PROCESS	GOBP_REGULATION_OF_FIBROBLAST_APOPTOTIC_PROCESS		24	-0.5551329	-1.7438613	0.001937985	0.056866843	0.999	6328	tags=79%, list=33%, signal=118%
GOBP_POSITIVE_REGULATION_OF_BMP_SIGNALING_PATHWAY	GOBP_POSITIVE_REGULATION_OF_BMP_SIGNALING_PATHWAY		39	-0.50013965	-1.7431283	0.005376344	0.0569765	0.999	5174	tags=49%, list=27%, signal=66%
GOBP_REGULATION_OF_NEURON_MIGRATION	GOBP_REGULATION_OF_NEURON_MIGRATION		58	-0.4543545	-1.7428166	0	0.056760542	0.999	4146	tags=41%, list=22%, signal=53%
GOBP_POSITIVE_REGULATION_OF_TRANSMEMBRANE_RECEPTOR_PROTEIN_SERINE_THREONINE_KINASE_SIGNALING_PATHWAY	GOBP_POSITIVE_REGULATION_OF_TRANSMEMBRANE_RECEPTOR_PROTEIN_SERINE_THREONINE_KINASE_SIGNALING_PATHWAY		100	-0.40996915	-1.7417885	0	0.056997146	0.999	4750	tags=41%, list=25%, signal=54%
GOBP_NEGATIVE_REGULATION_OF_INTERLEUKIN_10_PRODUCTION	GOBP_NEGATIVE_REGULATION_OF_INTERLEUKIN_10_PRODUCTION		20	-0.58330244	-1.7412728	0.003868472	0.05689682	0.999	2461	tags=40%, list=13%, signal=46%
GOBP_METENCEPHALON_DEVELOPMENT	GOBP_METENCEPHALON_DEVELOPMENT		122	-0.40850127	-1.740874	0	0.05672064	0.999	2785	tags=31%, list=14%, signal=36%
GOBP_REGULATION_OF_SUBSTRATE_ADHESION_DEPENDENT_CELL_SPREADING	GOBP_REGULATION_OF_SUBSTRATE_ADHESION_DEPENDENT_CELL_SPREADING		59	-0.458521	-1.740148	0.005649718	0.056800578	0.999	1652	tags=24%, list=9%, signal=26%
GOBP_FOREBRAIN_DEVELOPMENT	GOBP_FOREBRAIN_DEVELOPMENT		398	-0.34228978	-1.739155	0	0.057243828	0.999	3871	tags=30%, list=20%, signal=36%
GOBP_NEGATIVE_REGULATION_OF_CELL_DEVELOPMENT	GOBP_NEGATIVE_REGULATION_OF_CELL_DEVELOPMENT		311	-0.35199597	-1.737576	0	0.0576908	0.999	2747	tags=29%, list=14%, signal=33%
GOBP_IMMATURE_B_CELL_DIFFERENTIATION	GOBP_IMMATURE_B_CELL_DIFFERENTIATION		15	-0.6391289	-1.7371874	0.007476636	0.057529923	0.999	4194	tags=60%, list=22%, signal=77%
GOBP_GAMMA_AMINOBUTYRIC_ACID_SECRETION	GOBP_GAMMA_AMINOBUTYRIC_ACID_SECRETION		18	-0.60300034	-1.7357876	0.001897533	0.057853527	0.999	4338	tags=56%, list=23%, signal=72%
GOBP_SUBSTRATE_ADHESION_DEPENDENT_CELL_SPREADING	GOBP_SUBSTRATE_ADHESION_DEPENDENT_CELL_SPREADING		102	-0.4084863	-1.7329005	0	0.05918677	0.999	1801	tags=24%, list=9%, signal=26%
GOBP_SMOOTHENED_SIGNALING_PATHWAY	GOBP_SMOOTHENED_SIGNALING_PATHWAY		163	-0.38361913	-1.7321305	0	0.059282955	0.999	2604	tags=25%, list=14%, signal=29%
GOBP_NEGATIVE_REGULATION_OF_NEUROBLAST_PROLIFERATION	GOBP_NEGATIVE_REGULATION_OF_NEUROBLAST_PROLIFERATION		16	-0.60810596	-1.7318306	0.009025271	0.059116084	0.999	3249	tags=38%, list=17%, signal=45%
GOBP_POSITIVE_REGULATION_OF_LEUKOCYTE_APOPTOTIC_PROCESS	GOBP_POSITIVE_REGULATION_OF_LEUKOCYTE_APOPTOTIC_PROCESS		33	-0.51513517	-1.7301219	0.001879699	0.05995553	1	3636	tags=52%, list=19%, signal=63%
GOBP_HAIR_CYCLE_PHASE	GOBP_HAIR_CYCLE_PHASE		22	-0.56168216	-1.7292744	0.004056795	0.060221825	1	6201	tags=73%, list=32%, signal=107%
GOBP_POSITIVE_REGULATION_OF_ALPHA_BETA_T_CELL_DIFFERENTIATION	GOBP_POSITIVE_REGULATION_OF_ALPHA_BETA_T_CELL_DIFFERENTIATION		50	-0.46916685	-1.7279323	0.003787879	0.060731277	1	5420	tags=54%, list=28%, signal=75%
GOBP_REGULATION_OF_TRANSMEMBRANE_RECEPTOR_PROTEIN_SERINE_THREONINE_KINASE_SIGNALING_PATHWAY	GOBP_REGULATION_OF_TRANSMEMBRANE_RECEPTOR_PROTEIN_SERINE_THREONINE_KINASE_SIGNALING_PATHWAY		255	-0.36208618	-1.7269589	0	0.06099628	1	5476	tags=42%, list=28%, signal=58%
GOBP_REGULATION_OF_CELLULAR_RESPONSE_TO_TRANSFORMING_GROWTH_FACTOR_BETA_STIMULUS	GOBP_REGULATION_OF_CELLULAR_RESPONSE_TO_TRANSFORMING_GROWTH_FACTOR_BETA_STIMULUS		140	-0.38685036	-1.7260319	0	0.06126897	1	4712	tags=39%, list=24%, signal=51%
GOBP_MORPHOGENESIS_OF_A_BRANCHING_STRUCTURE	GOBP_MORPHOGENESIS_OF_A_BRANCHING_STRUCTURE		252	-0.36014658	-1.7254406	0	0.06130818	1	2673	tags=25%, list=14%, signal=29%
GOBP_PULMONARY_VALVE_DEVELOPMENT	GOBP_PULMONARY_VALVE_DEVELOPMENT		23	-0.55748266	-1.7251697	0.003921569	0.061167803	1	4184	tags=52%, list=22%, signal=67%
GOBP_POSITIVE_REGULATION_OF_BONE_RESORPTION	GOBP_POSITIVE_REGULATION_OF_BONE_RESORPTION		26	-0.5380374	-1.7246475	0.001828154	0.061129034	1	1345	tags=38%, list=7%, signal=41%
GOBP_TISSUE_REMODELING	GOBP_TISSUE_REMODELING		203	-0.36965433	-1.7233181	0	0.06161513	1	3149	tags=31%, list=16%, signal=37%
GOBP_SNO_S_RNA_METABOLIC_PROCESS	GOBP_SNO_S_RNA_METABOLIC_PROCESS		19	-0.58152664	-1.7230581	0	0.06138315	1	5642	tags=63%, list=29%, signal=89%
GOBP_NEGATIVE_REGULATION_OF_HEMOPOIESIS	GOBP_NEGATIVE_REGULATION_OF_HEMOPOIESIS		121	-0.3955065	-1.7224928	0.001968504	0.061397932	1	5355	tags=49%, list=28%, signal=67%
GOBP_PROTEIN_LOCALIZATION_TO_CHROMATIN	GOBP_PROTEIN_LOCALIZATION_TO_CHROMATIN		45	-0.46750417	-1.7216661	0.005882353	0.061557285	1	4250	tags=40%, list=22%, signal=51%
GOBP_B_CELL_ACTIVATION	GOBP_B_CELL_ACTIVATION		283	-0.35305735	-1.7182657	0	0.06318227	1	5607	tags=41%, list=29%, signal=57%
GOBP_TRANSCRIPTION_BY_RNA_POLYMERASE_I	GOBP_TRANSCRIPTION_BY_RNA_POLYMERASE_I		61	-0.4449685	-1.7180648	0	0.062969916	1	5743	tags=56%, list=30%, signal=79%
GOBP_GROWTH_PLATE_CARTILAGE_DEVELOPMENT	GOBP_GROWTH_PLATE_CARTILAGE_DEVELOPMENT		25	-0.5514061	-1.718043	0.007920792	0.06261769	1	3124	tags=32%, list=16%, signal=38%
GOBP_POSITIVE_REGULATION_OF_SUBSTRATE_ADHESION_DEPENDENT_CELL_SPREADING	GOBP_POSITIVE_REGULATION_OF_SUBSTRATE_ADHESION_DEPENDENT_CELL_SPREADING		41	-0.4792446	-1.7165517	0.005484461	0.06328355	1	847	tags=20%, list=4%, signal=20%
GOBP_NEGATIVE_REGULATION_OF_CELL_ADHESION	GOBP_NEGATIVE_REGULATION_OF_CELL_ADHESION		307	-0.3491519	-1.7162763	0	0.06314792	1	4184	tags=36%, list=22%, signal=46%
GOBP_KIDNEY_EPITHELIUM_DEVELOPMENT	GOBP_KIDNEY_EPITHELIUM_DEVELOPMENT		151	-0.3798691	-1.7142327	0	0.064125985	1	4939	tags=46%, list=26%, signal=62%
GOBP_REGULATION_OF_LEUKOCYTE_CHEMOTAXIS	GOBP_REGULATION_OF_LEUKOCYTE_CHEMOTAXIS		131	-0.38652587	-1.7129836	0	0.06452639	1	1174	tags=20%, list=6%, signal=21%
GOBP_RNA_TEMPLATED_DNA_BIOSYNTHETIC_PROCESS	GOBP_RNA_TEMPLATED_DNA_BIOSYNTHETIC_PROCESS		61	-0.44181672	-1.7127011	0.005671077	0.06432727	1	4173	tags=41%, list=22%, signal=52%
GOBP_NEGATIVE_REGULATION_OF_ENDOTHELIAL_CELL_APOPTOTIC_PROCESS	GOBP_NEGATIVE_REGULATION_OF_ENDOTHELIAL_CELL_APOPTOTIC_PROCESS		33	-0.5019938	-1.7122767	0.003802281	0.064295575	1	4181	tags=39%, list=22%, signal=50%
GOBP_ACTIVATION_OF_GTPASE_ACTIVITY	GOBP_ACTIVATION_OF_GTPASE_ACTIVITY		98	-0.41000965	-1.7113796	0	0.06443779	1	5831	tags=53%, list=30%, signal=76%
GOBP_SNO_S_RNA_PROCESSING	GOBP_SNO_S_RNA_PROCESSING		15	-0.61401576	-1.7109214	0.00996016	0.06438507	1	5609	tags=67%, list=29%, signal=94%
GOBP_NEUROEPITHELIAL_CELL_DIFFERENTIATION	GOBP_NEUROEPITHELIAL_CELL_DIFFERENTIATION		46	-0.47181547	-1.7094676	0.001908397	0.065028556	1	2517	tags=30%, list=13%, signal=35%
GOBP_EPHRIN_RECEPTOR_SIGNALING_PATHWAY	GOBP_EPHRIN_RECEPTOR_SIGNALING_PATHWAY		38	-0.48595908	-1.7066478	0	0.06654528	1	5134	tags=50%, list=27%, signal=68%
GOBP_NEGATIVE_REGULATION_OF_TELOMERE_MAINTENANCE_VIA_TELOMERASE	GOBP_NEGATIVE_REGULATION_OF_TELOMERE_MAINTENANCE_VIA_TELOMERASE		20	-0.56262517	-1.7048826	0.007462686	0.06736729	1	4542	tags=50%, list=24%, signal=65%
GOBP_CARDIAC_VENTRICLE_DEVELOPMENT	GOBP_CARDIAC_VENTRICLE_DEVELOPMENT		144	-0.3797297	-1.7048167	0.001814882	0.06707693	1	3445	tags=33%, list=18%, signal=40%
GOBP_THYMOCYTE_APOPTOTIC_PROCESS	GOBP_THYMOCYTE_APOPTOTIC_PROCESS		26	-0.54070365	-1.7047046	0.005928854	0.06679637	1	4029	tags=58%, list=21%, signal=73%
GOBP_MRNA_TRANSPORT	GOBP_MRNA_TRANSPORT		108	-0.40269652	-1.7040416	0.001890359	0.06683561	1	6942	tags=57%, list=36%, signal=89%
GOBP_BONE_DEVELOPMENT	GOBP_BONE_DEVELOPMENT		232	-0.36004975	-1.7033373	0	0.0669849	1	3343	tags=32%, list=17%, signal=39%
GOBP_FACULTATIVE_HETEROCHROMATIN_FORMATION	GOBP_FACULTATIVE_HETEROCHROMATIN_FORMATION		46	-0.4721488	-1.7023351	0.001937985	0.067316465	1	5613	tags=57%, list=29%, signal=80%
GOBP_SERINE_PHOSPHORYLATION_OF_STAT_PROTEIN	GOBP_SERINE_PHOSPHORYLATION_OF_STAT_PROTEIN		19	-0.5944171	-1.7019701	0.009633912	0.067189366	1	3672	tags=47%, list=19%, signal=58%
GOBP_PRIMARY_MIRNA_PROCESSING	GOBP_PRIMARY_MIRNA_PROCESSING		17	-0.5932645	-1.6983756	0.007490637	0.069202706	1	5786	tags=65%, list=30%, signal=92%
GOBP_NEUTROPHIL_DEGRANULATION	GOBP_NEUTROPHIL_DEGRANULATION		15	-0.6257916	-1.6981556	0.011152417	0.068966694	1	4611	tags=47%, list=24%, signal=61%
GOBP_POSTSYNAPTIC_DENSITY_ORGANIZATION	GOBP_POSTSYNAPTIC_DENSITY_ORGANIZATION		45	-0.46347424	-1.69805	0.00744879	0.068693236	1	2299	tags=38%, list=12%, signal=43%
GOBP_HEART_VALVE_FORMATION	GOBP_HEART_VALVE_FORMATION		15	-0.6087333	-1.6976432	0.009746589	0.068601616	1	2324	tags=47%, list=12%, signal=53%
GOBP_REGULATION_OF_HISTONE_MODIFICATION	GOBP_REGULATION_OF_HISTONE_MODIFICATION		44	-0.4696446	-1.6969993	0.003724395	0.06859045	1	5901	tags=55%, list=31%, signal=78%
GOBP_PRIMARY_NEURAL_TUBE_FORMATION	GOBP_PRIMARY_NEURAL_TUBE_FORMATION		119	-0.3961329	-1.6964835	0	0.06852112	1	5109	tags=46%, list=27%, signal=62%
GOBP_PLATELET_ACTIVATION	GOBP_PLATELET_ACTIVATION		97	-0.40647456	-1.6947927	0	0.06931784	1	2725	tags=28%, list=14%, signal=32%
GOBP_REGULATION_OF_SPINDLE_ASSEMBLY	GOBP_REGULATION_OF_SPINDLE_ASSEMBLY		30	-0.51181084	-1.6937985	0.005859375	0.06959168	1	4129	tags=40%, list=21%, signal=51%
GOBP_AMINOGLYCAN_METABOLIC_PROCESS	GOBP_AMINOGLYCAN_METABOLIC_PROCESS		114	-0.39502448	-1.6935838	0	0.06942007	1	2965	tags=27%, list=15%, signal=32%
GOBP_CENTRAL_NERVOUS_SYSTEM_NEURON_DIFFERENTIATION	GOBP_CENTRAL_NERVOUS_SYSTEM_NEURON_DIFFERENTIATION		196	-0.368631	-1.693476	0	0.069127955	1	5251	tags=39%, list=27%, signal=53%
GOBP_RESPONSE_TO_TRANSFORMING_GROWTH_FACTOR_BETA	GOBP_RESPONSE_TO_TRANSFORMING_GROWTH_FACTOR_BETA		246	-0.35434923	-1.6931219	0	0.06901873	1	4730	tags=37%, list=25%, signal=48%
GOBP_REGULATION_OF_BONE_REMODELING	GOBP_REGULATION_OF_BONE_REMODELING		61	-0.4353393	-1.6895267	0	0.07082007	1	3831	tags=41%, list=20%, signal=51%
GOBP_HORMONE_BIOSYNTHETIC_PROCESS	GOBP_HORMONE_BIOSYNTHETIC_PROCESS		58	-0.439194	-1.6889224	0.001934236	0.07086296	1	2785	tags=33%, list=14%, signal=38%
GOBP_CARDIAC_MUSCLE_CELL_PROLIFERATION	GOBP_CARDIAC_MUSCLE_CELL_PROLIFERATION		62	-0.4368473	-1.688688	0.003883495	0.070690095	1	3372	tags=37%, list=17%, signal=45%
GOBP_POSITIVE_REGULATION_OF_LYMPHOCYTE_MIGRATION	GOBP_POSITIVE_REGULATION_OF_LYMPHOCYTE_MIGRATION		43	-0.4738814	-1.6885192	0.001926782	0.07047515	1	2060	tags=28%, list=11%, signal=31%
GOBP_FIBROBLAST_APOPTOTIC_PROCESS	GOBP_FIBROBLAST_APOPTOTIC_PROCESS		31	-0.4966718	-1.6874663	0.011560693	0.07075585	1	6328	tags=68%, list=33%, signal=101%
GOBP_NEGATIVE_REGULATION_OF_CELL_SUBSTRATE_ADHESION	GOBP_NEGATIVE_REGULATION_OF_CELL_SUBSTRATE_ADHESION		60	-0.4449985	-1.68623	0	0.07119088	1	4249	tags=45%, list=22%, signal=58%
GOBP_REGULATION_OF_HISTONE_ACETYLATION	GOBP_REGULATION_OF_HISTONE_ACETYLATION		20	-0.5660538	-1.6857896	0.013059702	0.07111804	1	4654	tags=60%, list=24%, signal=79%
GOBP_NOTOCHORD_DEVELOPMENT	GOBP_NOTOCHORD_DEVELOPMENT		25	-0.53085166	-1.6851739	0.007561437	0.071176	1	2517	tags=40%, list=13%, signal=46%
GOBP_ATRIOVENTRICULAR_VALVE_DEVELOPMENT	GOBP_ATRIOVENTRICULAR_VALVE_DEVELOPMENT		30	-0.5018861	-1.6842517	0.007662835	0.07148641	1	3133	tags=47%, list=16%, signal=56%
GOBP_HEMOSTASIS	GOBP_HEMOSTASIS		177	-0.3631874	-1.6832684	0	0.0718984	1	2403	tags=24%, list=12%, signal=27%
GOBP_MACROPHAGE_DIFFERENTIATION	GOBP_MACROPHAGE_DIFFERENTIATION		59	-0.43420303	-1.6829457	0.001897533	0.07178862	1	2574	tags=31%, list=13%, signal=35%
GOBP_TRANSMEMBRANE_RECEPTOR_PROTEIN_SERINE_THREONINE_KINASE_SIGNALING_PATHWAY	GOBP_TRANSMEMBRANE_RECEPTOR_PROTEIN_SERINE_THREONINE_KINASE_SIGNALING_PATHWAY		373	-0.34042642	-1.6828654	0	0.07150344	1	5489	tags=41%, list=28%, signal=56%
GOBP_POSITIVE_REGULATION_OF_LYMPHOCYTE_APOPTOTIC_PROCESS	GOBP_POSITIVE_REGULATION_OF_LYMPHOCYTE_APOPTOTIC_PROCESS		21	-0.5547406	-1.6827099	0.007889546	0.07124483	1	3558	tags=52%, list=18%, signal=64%
GOBP_NEGATIVE_REGULATION_OF_LYMPHOCYTE_ACTIVATION	GOBP_NEGATIVE_REGULATION_OF_LYMPHOCYTE_ACTIVATION		170	-0.36746964	-1.6823491	0	0.071115345	1	3108	tags=31%, list=16%, signal=36%
GOBP_REGULATION_OF_HETEROCHROMATIN_ORGANIZATION	GOBP_REGULATION_OF_HETEROCHROMATIN_ORGANIZATION		23	-0.54016143	-1.6822745	0.009310987	0.0708426	1	4389	tags=61%, list=23%, signal=79%
GOBP_REGULATORY_NCRNA_MEDIATED_GENE_SILENCING	GOBP_REGULATORY_NCRNA_MEDIATED_GENE_SILENCING		132	-0.38246322	-1.6819732	0	0.07069125	1	7353	tags=61%, list=38%, signal=97%
GOBP_RESPONSE_TO_ENDOPLASMIC_RETICULUM_STRESS	GOBP_RESPONSE_TO_ENDOPLASMIC_RETICULUM_STRESS		257	-0.34960532	-1.6805586	0	0.0711639	1	3236	tags=23%, list=17%, signal=27%
GOBP_EPIDERMIS_MORPHOGENESIS	GOBP_EPIDERMIS_MORPHOGENESIS		44	-0.46042737	-1.6804525	0	0.07090682	1	4758	tags=55%, list=25%, signal=72%
GOBP_APPENDAGE_DEVELOPMENT	GOBP_APPENDAGE_DEVELOPMENT		204	-0.3590171	-1.6802396	0	0.070728585	1	3029	tags=29%, list=16%, signal=35%
GOBP_CONNECTIVE_TISSUE_DEVELOPMENT	GOBP_CONNECTIVE_TISSUE_DEVELOPMENT		302	-0.3453816	-1.6791604	0	0.07112981	1	2928	tags=29%, list=15%, signal=34%
GOBP_BONE_RESORPTION	GOBP_BONE_RESORPTION		77	-0.41318417	-1.6786927	0.001934236	0.071085855	1	3249	tags=36%, list=17%, signal=44%
GOBP_MRNA_EXPORT_FROM_NUCLEUS	GOBP_MRNA_EXPORT_FROM_NUCLEUS		62	-0.428145	-1.6782794	0	0.07104247	1	6942	tags=63%, list=36%, signal=98%
GOBP_CENTRAL_NERVOUS_SYSTEM_PROJECTION_NEURON_AXONOGENESIS	GOBP_CENTRAL_NERVOUS_SYSTEM_PROJECTION_NEURON_AXONOGENESIS		30	-0.5037016	-1.677763	0.013059702	0.071079805	1	5251	tags=50%, list=27%, signal=69%
GOBP_DIGESTIVE_SYSTEM_DEVELOPMENT	GOBP_DIGESTIVE_SYSTEM_DEVELOPMENT		135	-0.3836803	-1.6771953	0	0.071203716	1	4447	tags=36%, list=23%, signal=46%
GOBP_POSITIVE_REGULATION_OF_APOPTOTIC_SIGNALING_PATHWAY	GOBP_POSITIVE_REGULATION_OF_APOPTOTIC_SIGNALING_PATHWAY		169	-0.36493817	-1.6762567	0	0.071579285	1	4741	tags=37%, list=25%, signal=48%
GOBP_RNA_3_END_PROCESSING	GOBP_RNA_3_END_PROCESSING		98	-0.39797735	-1.6759527	0	0.071459875	1	7219	tags=56%, list=37%, signal=89%
GOBP_RESPONSE_TO_VITAMIN	GOBP_RESPONSE_TO_VITAMIN		35	-0.49120253	-1.6739342	0.003780718	0.072531626	1	3130	tags=37%, list=16%, signal=44%
GOBP_PROTEIN_TARGETING_TO_LYSOSOME	GOBP_PROTEIN_TARGETING_TO_LYSOSOME		29	-0.5102647	-1.6729958	0.009242144	0.07288338	1	7917	tags=79%, list=41%, signal=134%
GOBP_DEVELOPMENTAL_PIGMENTATION	GOBP_DEVELOPMENTAL_PIGMENTATION		53	-0.45088795	-1.6728886	0	0.07265925	1	5088	tags=47%, list=26%, signal=64%
GOBP_KERATINOCYTE_DIFFERENTIATION	GOBP_KERATINOCYTE_DIFFERENTIATION		157	-0.36810014	-1.6726539	0.001960784	0.07248175	1	5568	tags=57%, list=29%, signal=79%
GOBP_PITUITARY_GLAND_DEVELOPMENT	GOBP_PITUITARY_GLAND_DEVELOPMENT		36	-0.48382866	-1.6715405	0.003669725	0.07288532	1	3251	tags=39%, list=17%, signal=47%
GOBP_POSITIVE_REGULATION_OF_CARTILAGE_DEVELOPMENT	GOBP_POSITIVE_REGULATION_OF_CARTILAGE_DEVELOPMENT		32	-0.506092	-1.671491	0.012658228	0.07259719	1	4029	tags=56%, list=21%, signal=71%
GOBP_EPITHELIAL_CELL_APOPTOTIC_PROCESS	GOBP_EPITHELIAL_CELL_APOPTOTIC_PROCESS		160	-0.36863297	-1.6703638	0.001869159	0.07311568	1	4205	tags=33%, list=22%, signal=41%
GOBP_SMOOTHENED_SIGNALING_PATHWAY_INVOLVED_IN_DORSAL_VENTRAL_NEURAL_TUBE_PATTERNING	GOBP_SMOOTHENED_SIGNALING_PATHWAY_INVOLVED_IN_DORSAL_VENTRAL_NEURAL_TUBE_PATTERNING		16	-0.5942741	-1.6685771	0.021359224	0.07399996	1	4029	tags=56%, list=21%, signal=71%
GOBP_INTERLEUKIN_12_PRODUCTION	GOBP_INTERLEUKIN_12_PRODUCTION		66	-0.423825	-1.6669042	0.003690037	0.074896105	1	2210	tags=24%, list=11%, signal=27%
GOBP_REGULATION_OF_MONONUCLEAR_CELL_MIGRATION	GOBP_REGULATION_OF_MONONUCLEAR_CELL_MIGRATION		124	-0.37822598	-1.6667943	0	0.07466991	1	1110	tags=18%, list=6%, signal=19%
GOBP_NEGATIVE_REGULATION_OF_CELL_MATRIX_ADHESION	GOBP_NEGATIVE_REGULATION_OF_CELL_MATRIX_ADHESION		37	-0.477233	-1.6667644	0	0.07436425	1	3444	tags=46%, list=18%, signal=56%
GOBP_ER_NUCLEUS_SIGNALING_PATHWAY	GOBP_ER_NUCLEUS_SIGNALING_PATHWAY		42	-0.46428046	-1.6663212	0	0.07435921	1	3600	tags=33%, list=19%, signal=41%
GOBP_NEGATIVE_REGULATION_OF_CELL_ACTIVATION	GOBP_NEGATIVE_REGULATION_OF_CELL_ACTIVATION		219	-0.35205498	-1.662814	0	0.07646118	1	2741	tags=28%, list=14%, signal=32%
GOBP_PODOSOME_ASSEMBLY	GOBP_PODOSOME_ASSEMBLY		23	-0.53603715	-1.6625785	0.006355932	0.07634428	1	2009	tags=43%, list=10%, signal=48%
GOBP_STEROID_HORMONE_BIOSYNTHETIC_PROCESS	GOBP_STEROID_HORMONE_BIOSYNTHETIC_PROCESS		36	-0.48195887	-1.6623667	0.005769231	0.07613819	1	3239	tags=33%, list=17%, signal=40%
GOBP_NEGATIVE_REGULATION_OF_PROTEIN_LOCALIZATION_TO_NUCLEUS	GOBP_NEGATIVE_REGULATION_OF_PROTEIN_LOCALIZATION_TO_NUCLEUS		44	-0.4554429	-1.6606838	0.001879699	0.07693439	1	4370	tags=41%, list=23%, signal=53%
GOBP_METANEPHROS_DEVELOPMENT	GOBP_METANEPHROS_DEVELOPMENT		89	-0.39866686	-1.6604227	0.001811594	0.0768655	1	4432	tags=44%, list=23%, signal=57%
GOBP_POSITIVE_REGULATION_OF_EXTRINSIC_APOPTOTIC_SIGNALING_PATHWAY	GOBP_POSITIVE_REGULATION_OF_EXTRINSIC_APOPTOTIC_SIGNALING_PATHWAY		63	-0.42186445	-1.659821	0.001808318	0.07688643	1	4422	tags=41%, list=23%, signal=53%
GOBP_PLATELET_AGGREGATION	GOBP_PLATELET_AGGREGATION		58	-0.43077722	-1.6594161	0.001897533	0.076828435	1	2567	tags=26%, list=13%, signal=30%
GOBP_TRANSFORMING_GROWTH_FACTOR_BETA_RECEPTOR_SIGNALING_PATHWAY	GOBP_TRANSFORMING_GROWTH_FACTOR_BETA_RECEPTOR_SIGNALING_PATHWAY		202	-0.35558963	-1.6591517	0	0.07668819	1	4730	tags=37%, list=25%, signal=48%
GOBP_SIGNAL_TRANSDUCTION_IN_ABSENCE_OF_LIGAND	GOBP_SIGNAL_TRANSDUCTION_IN_ABSENCE_OF_LIGAND		76	-0.40961078	-1.658814	0.005825243	0.07657397	1	3707	tags=36%, list=19%, signal=44%
GOBP_REGULATION_OF_CELLULAR_EXTRAVASATION	GOBP_REGULATION_OF_CELLULAR_EXTRAVASATION		45	-0.45846295	-1.658641	0.011363637	0.07635718	1	1514	tags=22%, list=8%, signal=24%
GOBP_ESTABLISHMENT_OF_PROTEIN_LOCALIZATION_TO_CHROMOSOME	GOBP_ESTABLISHMENT_OF_PROTEIN_LOCALIZATION_TO_CHROMOSOME		28	-0.5127607	-1.6573222	0.009416196	0.07696499	1	4542	tags=54%, list=24%, signal=70%
GOBP_POSITIVE_REGULATION_OF_LEUKOCYTE_MIGRATION	GOBP_POSITIVE_REGULATION_OF_LEUKOCYTE_MIGRATION		168	-0.36579174	-1.6565988	0	0.077247985	1	1620	tags=20%, list=8%, signal=21%
GOBP_NEGATIVE_REGULATION_OF_CHROMOSOME_ORGANIZATION	GOBP_NEGATIVE_REGULATION_OF_CHROMOSOME_ORGANIZATION		95	-0.3960525	-1.6564382	0.001795332	0.07702031	1	8133	tags=61%, list=42%, signal=105%
GOBP_CHONDROCYTE_DIFFERENTIATION_INVOLVED_IN_ENDOCHONDRAL_BONE_MORPHOGENESIS	GOBP_CHONDROCYTE_DIFFERENTIATION_INVOLVED_IN_ENDOCHONDRAL_BONE_MORPHOGENESIS		16	-0.5793807	-1.6562077	0.009310987	0.07686051	1	3124	tags=44%, list=16%, signal=52%
GOBP_MORPHOGENESIS_OF_EMBRYONIC_EPITHELIUM	GOBP_MORPHOGENESIS_OF_EMBRYONIC_EPITHELIUM		182	-0.35623387	-1.6557373	0	0.07682556	1	4757	tags=39%, list=25%, signal=51%
GOBP_NEGATIVE_REGULATION_OF_HORMONE_METABOLIC_PROCESS	GOBP_NEGATIVE_REGULATION_OF_HORMONE_METABOLIC_PROCESS		16	-0.5905954	-1.6548765	0.007380074	0.07707511	1	2544	tags=44%, list=13%, signal=50%
GOBP_THYMUS_DEVELOPMENT	GOBP_THYMUS_DEVELOPMENT		57	-0.43310422	-1.6547889	0.003676471	0.07682706	1	4854	tags=44%, list=25%, signal=58%
GOBP_NEGATIVE_REGULATION_OF_B_CELL_APOPTOTIC_PROCESS	GOBP_NEGATIVE_REGULATION_OF_B_CELL_APOPTOTIC_PROCESS		16	-0.59595627	-1.6547396	0.022900764	0.07654557	1	5744	tags=63%, list=30%, signal=89%
GOBP_MITOTIC_SPINDLE_ASSEMBLY	GOBP_MITOTIC_SPINDLE_ASSEMBLY		70	-0.41561562	-1.6546571	0	0.07631151	1	8067	tags=63%, list=42%, signal=108%
GOBP_BLOOD_VESSEL_ENDOTHELIAL_CELL_PROLIFERATION_INVOLVED_IN_SPROUTING_ANGIOGENESIS	GOBP_BLOOD_VESSEL_ENDOTHELIAL_CELL_PROLIFERATION_INVOLVED_IN_SPROUTING_ANGIOGENESIS		23	-0.54129076	-1.6544479	0.013539651	0.07617944	1	3072	tags=39%, list=16%, signal=46%
GOBP_MESONEPHROS_DEVELOPMENT	GOBP_MESONEPHROS_DEVELOPMENT		111	-0.38647002	-1.6533095	0	0.076708704	1	2332	tags=31%, list=12%, signal=35%
GOBP_HINDBRAIN_DEVELOPMENT	GOBP_HINDBRAIN_DEVELOPMENT		174	-0.362007	-1.653248	0	0.07645648	1	2640	tags=26%, list=14%, signal=30%
GOBP_CELL_SURFACE_RECEPTOR_SIGNALING_PATHWAY_INVOLVED_IN_HEART_DEVELOPMENT	GOBP_CELL_SURFACE_RECEPTOR_SIGNALING_PATHWAY_INVOLVED_IN_HEART_DEVELOPMENT		23	-0.5371301	-1.652483	0.00907441	0.076724015	1	5109	tags=65%, list=27%, signal=89%
GOBP_REGULATION_OF_LYMPHOCYTE_DIFFERENTIATION	GOBP_REGULATION_OF_LYMPHOCYTE_DIFFERENTIATION		218	-0.3469813	-1.6521237	0	0.07667497	1	4855	tags=39%, list=25%, signal=52%
GOBP_NEGATIVE_REGULATION_OF_TRANSFORMING_GROWTH_FACTOR_BETA_RECEPTOR_SIGNALING_PATHWAY	GOBP_NEGATIVE_REGULATION_OF_TRANSFORMING_GROWTH_FACTOR_BETA_RECEPTOR_SIGNALING_PATHWAY		93	-0.39518496	-1.6521213	0.00177305	0.07638671	1	4712	tags=38%, list=24%, signal=50%
GOBP_NEURAL_TUBE_FORMATION	GOBP_NEURAL_TUBE_FORMATION		132	-0.37582114	-1.6512575	0.001858736	0.07670641	1	5109	tags=44%, list=27%, signal=59%
GOBP_WOUND_HEALING_SPREADING_OF_EPIDERMAL_CELLS	GOBP_WOUND_HEALING_SPREADING_OF_EPIDERMAL_CELLS		20	-0.5519823	-1.6501867	0.011605416	0.07718773	1	3523	tags=55%, list=18%, signal=67%
GOBP_TELENCEPHALON_DEVELOPMENT	GOBP_TELENCEPHALON_DEVELOPMENT		261	-0.3414626	-1.6496443	0	0.07738571	1	3871	tags=30%, list=20%, signal=37%
GOBP_SEMAPHORIN_PLEXIN_SIGNALING_PATHWAY	GOBP_SEMAPHORIN_PLEXIN_SIGNALING_PATHWAY		46	-0.44969505	-1.6490544	0.001869159	0.07754815	1	3307	tags=37%, list=17%, signal=45%
GOBP_PERK_MEDIATED_UNFOLDED_PROTEIN_RESPONSE	GOBP_PERK_MEDIATED_UNFOLDED_PROTEIN_RESPONSE		15	-0.59442186	-1.6488389	0.015904572	0.07735813	1	4603	tags=53%, list=24%, signal=70%
GOBP_POSITIVE_REGULATION_OF_ENDOTHELIAL_CELL_APOPTOTIC_PROCESS	GOBP_POSITIVE_REGULATION_OF_ENDOTHELIAL_CELL_APOPTOTIC_PROCESS		24	-0.5292611	-1.647923	0.012939001	0.07769638	1	4604	tags=50%, list=24%, signal=66%
GOBP_RENAL_TUBULAR_SECRETION	GOBP_RENAL_TUBULAR_SECRETION		15	-0.5936323	-1.6477548	0.01923077	0.07752149	1	2641	tags=33%, list=14%, signal=39%
GOBP_APPENDAGE_MORPHOGENESIS	GOBP_APPENDAGE_MORPHOGENESIS		172	-0.35966322	-1.6474228	0	0.077462606	1	3029	tags=30%, list=16%, signal=36%
GOBP_POSTSYNAPTIC_MODULATION_OF_CHEMICAL_SYNAPTIC_TRANSMISSION	GOBP_POSTSYNAPTIC_MODULATION_OF_CHEMICAL_SYNAPTIC_TRANSMISSION		38	-0.47228318	-1.6469609	0.003898636	0.077437155	1	2785	tags=24%, list=14%, signal=28%
GOBP_EXTRINSIC_APOPTOTIC_SIGNALING_PATHWAY_VIA_DEATH_DOMAIN_RECEPTORS	GOBP_EXTRINSIC_APOPTOTIC_SIGNALING_PATHWAY_VIA_DEATH_DOMAIN_RECEPTORS		82	-0.40580535	-1.6458876	0.001879699	0.07802946	1	4422	tags=39%, list=23%, signal=50%
GOBP_NUCLEAR_TRANSCRIBED_MRNA_CATABOLIC_PROCESS	GOBP_NUCLEAR_TRANSCRIBED_MRNA_CATABOLIC_PROCESS		120	-0.37804085	-1.6439238	0.001968504	0.07917303	1	6245	tags=50%, list=32%, signal=74%
GOBP_DORSAL_VENTRAL_PATTERN_FORMATION	GOBP_DORSAL_VENTRAL_PATTERN_FORMATION		105	-0.3851805	-1.6438372	0.005545287	0.07893015	1	4422	tags=38%, list=23%, signal=49%
GOBP_PROTEOGLYCAN_METABOLIC_PROCESS	GOBP_PROTEOGLYCAN_METABOLIC_PROCESS		87	-0.403059	-1.6434896	0.005847953	0.07891848	1	3229	tags=30%, list=17%, signal=36%
GOBP_REGULATION_OF_BMP_SIGNALING_PATHWAY	GOBP_REGULATION_OF_BMP_SIGNALING_PATHWAY		103	-0.38992524	-1.6430788	0	0.07896623	1	5448	tags=46%, list=28%, signal=63%
GOBP_PROTEIN_LOCALIZATION_TO_CILIUM	GOBP_PROTEIN_LOCALIZATION_TO_CILIUM		70	-0.41401845	-1.6427879	0.007434944	0.07884743	1	4621	tags=40%, list=24%, signal=52%
GOBP_SECONDARY_PALATE_DEVELOPMENT	GOBP_SECONDARY_PALATE_DEVELOPMENT		27	-0.5110065	-1.6422338	0.011673152	0.07899886	1	3794	tags=48%, list=20%, signal=60%
GOBP_REGULATION_OF_ODONTOGENESIS	GOBP_REGULATION_OF_ODONTOGENESIS		22	-0.5417754	-1.6417947	0.01682243	0.07901931	1	2723	tags=41%, list=14%, signal=48%
GOBP_POSITIVE_REGULATION_OF_MONONUCLEAR_CELL_MIGRATION	GOBP_POSITIVE_REGULATION_OF_MONONUCLEAR_CELL_MIGRATION		77	-0.41425526	-1.6416744	0.003838772	0.078819335	1	1065	tags=19%, list=6%, signal=21%
GOBP_TELOMERE_MAINTENANCE_VIA_TELOMERE_LENGTHENING	GOBP_TELOMERE_MAINTENANCE_VIA_TELOMERE_LENGTHENING		74	-0.41504088	-1.6402866	0.001890359	0.07959465	1	7389	tags=62%, list=38%, signal=100%
GOBP_REGULATION_OF_DNA_METHYLATION_DEPENDENT_HETEROCHROMATIN_FORMATION	GOBP_REGULATION_OF_DNA_METHYLATION_DEPENDENT_HETEROCHROMATIN_FORMATION		18	-0.57414436	-1.6396675	0.011029412	0.07979429	1	4389	tags=67%, list=23%, signal=86%
GOBP_REGULATION_OF_TISSUE_REMODELING	GOBP_REGULATION_OF_TISSUE_REMODELING		84	-0.403612	-1.6387032	0	0.08015699	1	3249	tags=35%, list=17%, signal=41%
GOBP_BLOOD_COAGULATION_FIBRIN_CLOT_FORMATION	GOBP_BLOOD_COAGULATION_FIBRIN_CLOT_FORMATION		15	-0.60443616	-1.638088	0.009633912	0.08029484	1	1812	tags=33%, list=9%, signal=37%
GOBP_REGULATION_OF_HEMOPOIESIS	GOBP_REGULATION_OF_HEMOPOIESIS		431	-0.32190198	-1.637755	0	0.080297045	1	5578	tags=43%, list=29%, signal=59%
GOBP_STRIATED_MUSCLE_CELL_PROLIFERATION	GOBP_STRIATED_MUSCLE_CELL_PROLIFERATION		84	-0.39848298	-1.6369914	0.003960396	0.08059111	1	3918	tags=38%, list=20%, signal=48%
GOBP_NEPHRON_DEVELOPMENT	GOBP_NEPHRON_DEVELOPMENT		158	-0.3623284	-1.6367718	0	0.080470555	1	4500	tags=40%, list=23%, signal=52%
GOBP_LYMPHOCYTE_ACTIVATION_INVOLVED_IN_IMMUNE_RESPONSE	GOBP_LYMPHOCYTE_ACTIVATION_INVOLVED_IN_IMMUNE_RESPONSE		202	-0.35064542	-1.6362897	0	0.08051186	1	5712	tags=43%, list=30%, signal=60%
GOBP_ROOF_OF_MOUTH_DEVELOPMENT	GOBP_ROOF_OF_MOUTH_DEVELOPMENT		99	-0.3893544	-1.6357828	0.001805054	0.08059807	1	4765	tags=45%, list=25%, signal=60%
GOBP_REGULATION_OF_EPITHELIAL_CELL_APOPTOTIC_PROCESS	GOBP_REGULATION_OF_EPITHELIAL_CELL_APOPTOTIC_PROCESS		126	-0.3705151	-1.632974	0.001872659	0.08218553	1	4655	tags=37%, list=24%, signal=48%
GOBP_REGULATION_OF_NEUROBLAST_PROLIFERATION	GOBP_REGULATION_OF_NEUROBLAST_PROLIFERATION		64	-0.4172928	-1.6318429	0.007797271	0.082769014	1	4184	tags=38%, list=22%, signal=48%
GOBP_REGULATION_OF_ENDOPLASMIC_RETICULUM_STRESS_INDUCED_INTRINSIC_APOPTOTIC_SIGNALING_PATHWAY	GOBP_REGULATION_OF_ENDOPLASMIC_RETICULUM_STRESS_INDUCED_INTRINSIC_APOPTOTIC_SIGNALING_PATHWAY		30	-0.49295115	-1.631817	0.007736944	0.0825288	1	5307	tags=50%, list=28%, signal=69%
GOBP_SENSORY_SYSTEM_DEVELOPMENT	GOBP_SENSORY_SYSTEM_DEVELOPMENT		408	-0.32284832	-1.6303502	0	0.08326843	1	3838	tags=31%, list=20%, signal=38%
GOBP_RNA_SPLICING_VIA_TRANSESTERIFICATION_REACTIONS	GOBP_RNA_SPLICING_VIA_TRANSESTERIFICATION_REACTIONS		278	-0.3361031	-1.62927	0	0.08387786	1	6515	tags=49%, list=34%, signal=73%
GOBP_GAMMA_AMINOBUTYRIC_ACID_TRANSPORT	GOBP_GAMMA_AMINOBUTYRIC_ACID_TRANSPORT		23	-0.52560925	-1.628982	0.021696253	0.0837764	1	4338	tags=52%, list=23%, signal=67%
GOBP_REGULATION_OF_APOPTOTIC_SIGNALING_PATHWAY	GOBP_REGULATION_OF_APOPTOTIC_SIGNALING_PATHWAY		422	-0.32252935	-1.6283249	0	0.083971776	1	4234	tags=32%, list=22%, signal=40%
GOBP_POSITIVE_REGULATION_OF_CELL_PROJECTION_ORGANIZATION	GOBP_POSITIVE_REGULATION_OF_CELL_PROJECTION_ORGANIZATION		452	-0.31929994	-1.6282963	0	0.08370152	1	4801	tags=37%, list=25%, signal=48%
GOBP_SPINDLE_ASSEMBLY	GOBP_SPINDLE_ASSEMBLY		121	-0.37392908	-1.627755	0	0.08379583	1	8067	tags=60%, list=42%, signal=103%
GOBP_HEART_MORPHOGENESIS	GOBP_HEART_MORPHOGENESIS		282	-0.33500603	-1.6256824	0	0.085205324	1	3794	tags=32%, list=20%, signal=39%
GOBP_METANEPHRIC_NEPHRON_DEVELOPMENT	GOBP_METANEPHRIC_NEPHRON_DEVELOPMENT		37	-0.4701739	-1.6249697	0.009191177	0.085456625	1	4432	tags=49%, list=23%, signal=63%
GOBP_REGULATION_OF_MODIFICATION_OF_SYNAPTIC_STRUCTURE	GOBP_REGULATION_OF_MODIFICATION_OF_SYNAPTIC_STRUCTURE		23	-0.52614766	-1.6249267	0.016885553	0.08518488	1	4181	tags=52%, list=22%, signal=67%
GOBP_FOREBRAIN_MORPHOGENESIS	GOBP_FOREBRAIN_MORPHOGENESIS		17	-0.5722846	-1.6245455	0.022346368	0.08526435	1	3372	tags=47%, list=17%, signal=57%
GOBP_OSTEOBLAST_DIFFERENTIATION	GOBP_OSTEOBLAST_DIFFERENTIATION		214	-0.3489634	-1.624232	0	0.08521631	1	3782	tags=35%, list=20%, signal=43%
GOBP_VOCALIZATION_BEHAVIOR	GOBP_VOCALIZATION_BEHAVIOR		20	-0.5495243	-1.6237303	0.017142856	0.085308254	1	1746	tags=40%, list=9%, signal=44%
GOBP_PULMONARY_VALVE_MORPHOGENESIS	GOBP_PULMONARY_VALVE_MORPHOGENESIS		19	-0.5462481	-1.6233194	0.019157087	0.08540295	1	4184	tags=53%, list=22%, signal=67%
GOBP_B_CELL_ACTIVATION_INVOLVED_IN_IMMUNE_RESPONSE	GOBP_B_CELL_ACTIVATION_INVOLVED_IN_IMMUNE_RESPONSE		94	-0.39293775	-1.6223578	0	0.085745744	1	5607	tags=44%, list=29%, signal=61%
GOBP_POSITIVE_REGULATION_OF_LYMPHOCYTE_DIFFERENTIATION	GOBP_POSITIVE_REGULATION_OF_LYMPHOCYTE_DIFFERENTIATION		136	-0.36556405	-1.6215134	0.001851852	0.08610567	1	5420	tags=46%, list=28%, signal=64%
GOBP_FOCAL_ADHESION_ASSEMBLY	GOBP_FOCAL_ADHESION_ASSEMBLY		87	-0.3947444	-1.6203774	0.003752345	0.08668705	1	3523	tags=33%, list=18%, signal=41%
GOBP_MRNA_3_END_PROCESSING	GOBP_MRNA_3_END_PROCESSING		53	-0.43488154	-1.6203518	0.00390625	0.086422496	1	7204	tags=60%, list=37%, signal=96%
GOBP_REGULATION_OF_CHROMOSOME_ORGANIZATION	GOBP_REGULATION_OF_CHROMOSOME_ORGANIZATION		239	-0.34105274	-1.6186068	0	0.08748934	1	7510	tags=56%, list=39%, signal=91%
GOBP_CHAPERONE_MEDIATED_PROTEIN_FOLDING	GOBP_CHAPERONE_MEDIATED_PROTEIN_FOLDING		61	-0.41965503	-1.6180488	0.009469697	0.08756289	1	5641	tags=52%, list=29%, signal=74%
GOBP_EMBRYONIC_DIGESTIVE_TRACT_DEVELOPMENT	GOBP_EMBRYONIC_DIGESTIVE_TRACT_DEVELOPMENT		32	-0.4832375	-1.6175458	0.019927537	0.08768186	1	4183	tags=47%, list=22%, signal=60%
GOBP_MACROPHAGE_MIGRATION	GOBP_MACROPHAGE_MIGRATION		67	-0.41539073	-1.6170521	0	0.08787796	1	2060	tags=27%, list=11%, signal=30%
GOBP_ODONTOGENESIS_OF_DENTIN_CONTAINING_TOOTH	GOBP_ODONTOGENESIS_OF_DENTIN_CONTAINING_TOOTH		94	-0.3826416	-1.61661	0.001769912	0.08790088	1	2723	tags=30%, list=14%, signal=35%
GOBP_INTRINSIC_APOPTOTIC_SIGNALING_PATHWAY_IN_RESPONSE_TO_ENDOPLASMIC_RETICULUM_STRESS	GOBP_INTRINSIC_APOPTOTIC_SIGNALING_PATHWAY_IN_RESPONSE_TO_ENDOPLASMIC_RETICULUM_STRESS		64	-0.41538194	-1.6163872	0.005385996	0.08781308	1	4552	tags=39%, list=24%, signal=51%
GOBP_MELANOCYTE_DIFFERENTIATION	GOBP_MELANOCYTE_DIFFERENTIATION		27	-0.49510622	-1.6163621	0.00952381	0.08756722	1	6215	tags=63%, list=32%, signal=93%
GOBP_REGULATION_OF_LEUKOCYTE_MIGRATION	GOBP_REGULATION_OF_LEUKOCYTE_MIGRATION		240	-0.33810517	-1.6158943	0	0.087668136	1	1648	tags=19%, list=9%, signal=21%
GOBP_LEUKOCYTE_TETHERING_OR_ROLLING	GOBP_LEUKOCYTE_TETHERING_OR_ROLLING		37	-0.4651047	-1.6157746	0.017730497	0.087492324	1	1273	tags=24%, list=7%, signal=26%
GOBP_NEURON_REMODELING	GOBP_NEURON_REMODELING		19	-0.54452914	-1.6156503	0.01764706	0.08732673	1	1684	tags=32%, list=9%, signal=35%
GOBP_RNA_SPLICING	GOBP_RNA_SPLICING		422	-0.31682733	-1.6152121	0	0.08737539	1	6515	tags=48%, list=34%, signal=71%
GOBP_LEUKOCYTE_CHEMOTAXIS	GOBP_LEUKOCYTE_CHEMOTAXIS		229	-0.33826408	-1.6140189	0	0.08814446	1	2060	tags=21%, list=11%, signal=23%
GOBP_LYMPHOID_PROGENITOR_CELL_DIFFERENTIATION	GOBP_LYMPHOID_PROGENITOR_CELL_DIFFERENTIATION		26	-0.5141951	-1.6130285	0.009310987	0.088650644	1	5491	tags=50%, list=28%, signal=70%
GOBP_POSITIVE_REGULATION_OF_PROTEIN_BINDING	GOBP_POSITIVE_REGULATION_OF_PROTEIN_BINDING		103	-0.3794311	-1.6129785	0.002	0.08841495	1	4312	tags=35%, list=22%, signal=45%
GOBP_REGULATION_OF_DENDRITIC_SPINE_MAINTENANCE	GOBP_REGULATION_OF_DENDRITIC_SPINE_MAINTENANCE		15	-0.5866083	-1.611644	0.026168223	0.089121975	1	2299	tags=40%, list=12%, signal=45%
GOBP_EPIDERMAL_CELL_DIFFERENTIATION	GOBP_EPIDERMAL_CELL_DIFFERENTIATION		241	-0.338376	-1.6112206	0	0.089148484	1	5568	tags=52%, list=29%, signal=73%
GOBP_ENGULFMENT_OF_APOPTOTIC_CELL	GOBP_ENGULFMENT_OF_APOPTOTIC_CELL		15	-0.5914841	-1.6104927	0.026070764	0.08946226	1	1332	tags=27%, list=7%, signal=29%
GOBP_T_CELL_DIFFERENTIATION	GOBP_T_CELL_DIFFERENTIATION		329	-0.3267472	-1.6093849	0	0.0900344	1	5555	tags=41%, list=29%, signal=57%
GOBP_TOOTH_MINERALIZATION	GOBP_TOOTH_MINERALIZATION		32	-0.48248744	-1.6083685	0.018867925	0.09053661	1	2564	tags=38%, list=13%, signal=43%
GOBP_HEMATOPOIETIC_STEM_CELL_HOMEOSTASIS	GOBP_HEMATOPOIETIC_STEM_CELL_HOMEOSTASIS		29	-0.48173878	-1.6081443	0.014732965	0.090448484	1	2421	tags=31%, list=13%, signal=35%
GOBP_CHONDROITIN_SULFATE_BIOSYNTHETIC_PROCESS	GOBP_CHONDROITIN_SULFATE_BIOSYNTHETIC_PROCESS		15	-0.5834748	-1.607641	0.011342155	0.09055207	1	1938	tags=40%, list=10%, signal=44%
GOBP_POSITIVE_REGULATION_OF_ERYTHROCYTE_DIFFERENTIATION	GOBP_POSITIVE_REGULATION_OF_ERYTHROCYTE_DIFFERENTIATION		28	-0.48926634	-1.6047977	0.018726591	0.09228438	1	2728	tags=36%, list=14%, signal=42%
GOBP_NEGATIVE_REGULATION_OF_TRANSMEMBRANE_RECEPTOR_PROTEIN_SERINE_THREONINE_KINASE_SIGNALING_PATHWAY	GOBP_NEGATIVE_REGULATION_OF_TRANSMEMBRANE_RECEPTOR_PROTEIN_SERINE_THREONINE_KINASE_SIGNALING_PATHWAY		144	-0.35865647	-1.6039609	0.003875969	0.09266443	1	5448	tags=42%, list=28%, signal=58%
GOBP_SOMATIC_DIVERSIFICATION_OF_IMMUNOGLOBULINS	GOBP_SOMATIC_DIVERSIFICATION_OF_IMMUNOGLOBULINS		72	-0.4024693	-1.6037841	0.009225092	0.09252135	1	5607	tags=49%, list=29%, signal=68%
GOBP_ESTABLISHMENT_OF_RNA_LOCALIZATION	GOBP_ESTABLISHMENT_OF_RNA_LOCALIZATION		139	-0.36151734	-1.6025841	0	0.09325912	1	7095	tags=55%, list=37%, signal=87%
GOBP_CEREBRAL_CORTEX_NEURON_DIFFERENTIATION	GOBP_CEREBRAL_CORTEX_NEURON_DIFFERENTIATION		25	-0.50879204	-1.6025434	0.015625	0.09301081	1	2634	tags=32%, list=14%, signal=37%
GOBP_INFLAMMATORY_RESPONSE_TO_WOUNDING	GOBP_INFLAMMATORY_RESPONSE_TO_WOUNDING		32	-0.47942942	-1.6018983	0.023076924	0.093251266	1	1117	tags=22%, list=6%, signal=23%
GOBP_REGULATION_OF_PLASMINOGEN_ACTIVATION	GOBP_REGULATION_OF_PLASMINOGEN_ACTIVATION		16	-0.5661054	-1.6014433	0.02173913	0.09337166	1	2678	tags=44%, list=14%, signal=51%
GOBP_MESODERMAL_CELL_DIFFERENTIATION	GOBP_MESODERMAL_CELL_DIFFERENTIATION		24	-0.50736874	-1.6009185	0.024253732	0.09348367	1	2542	tags=38%, list=13%, signal=43%
GOBP_GLYCOPROTEIN_METABOLIC_PROCESS	GOBP_GLYCOPROTEIN_METABOLIC_PROCESS		345	-0.32315043	-1.5995134	0	0.09439557	1	3229	tags=26%, list=17%, signal=31%
GOBP_CELL_DIFFERENTIATION_INVOLVED_IN_KIDNEY_DEVELOPMENT	GOBP_CELL_DIFFERENTIATION_INVOLVED_IN_KIDNEY_DEVELOPMENT		50	-0.43531293	-1.5993127	0.003766478	0.09427287	1	5818	tags=52%, list=30%, signal=74%
GOBP_COLLAGEN_METABOLIC_PROCESS	GOBP_COLLAGEN_METABOLIC_PROCESS		123	-0.3647937	-1.5992008	0	0.09407914	1	3736	tags=36%, list=19%, signal=44%
GOBP_MYELOID_LEUKOCYTE_MIGRATION	GOBP_MYELOID_LEUKOCYTE_MIGRATION		239	-0.33246386	-1.5991927	0	0.09381105	1	2060	tags=21%, list=11%, signal=24%
GOBP_POSITIVE_REGULATION_OF_CELL_SUBSTRATE_ADHESION	GOBP_POSITIVE_REGULATION_OF_CELL_SUBSTRATE_ADHESION		138	-0.36454943	-1.5990685	0.001821494	0.093608215	1	1784	tags=19%, list=9%, signal=21%
GOBP_POSITIVE_REGULATION_OF_COAGULATION	GOBP_POSITIVE_REGULATION_OF_COAGULATION		28	-0.5016242	-1.5989829	0.019157087	0.09337654	1	2074	tags=25%, list=11%, signal=28%
GOBP_NEUROBLAST_PROLIFERATION	GOBP_NEUROBLAST_PROLIFERATION		96	-0.37524435	-1.5980352	0.001814882	0.09384593	1	4487	tags=39%, list=23%, signal=50%
GOBP_REGULATION_OF_CELL_MATRIX_ADHESION	GOBP_REGULATION_OF_CELL_MATRIX_ADHESION		126	-0.36530268	-1.5979649	0	0.0936302	1	3729	tags=32%, list=19%, signal=39%
GOBP_GASTRULATION_WITH_MOUTH_FORMING_SECOND	GOBP_GASTRULATION_WITH_MOUTH_FORMING_SECOND		37	-0.45142937	-1.5963546	0.015180266	0.09461844	1	2753	tags=30%, list=14%, signal=35%
GOBP_REGULATION_OF_ESTABLISHMENT_OR_MAINTENANCE_OF_CELL_POLARITY	GOBP_REGULATION_OF_ESTABLISHMENT_OR_MAINTENANCE_OF_CELL_POLARITY		26	-0.50505006	-1.5956413	0.023765996	0.094931066	1	4380	tags=38%, list=23%, signal=50%
GOBP_RNA_LOCALIZATION	GOBP_RNA_LOCALIZATION		164	-0.35069358	-1.5956235	0	0.09467697	1	7219	tags=57%, list=37%, signal=91%
GOBP_MESENCHYMAL_CELL_MIGRATION	GOBP_MESENCHYMAL_CELL_MIGRATION		65	-0.41203952	-1.5955096	0.011695907	0.09447954	1	2745	tags=31%, list=14%, signal=36%
GOBP_FOREBRAIN_REGIONALIZATION	GOBP_FOREBRAIN_REGIONALIZATION		26	-0.51151025	-1.594999	0.021912351	0.09465879	1	4029	tags=50%, list=21%, signal=63%
GOBP_NEGATIVE_REGULATION_OF_FIBROBLAST_GROWTH_FACTOR_RECEPTOR_SIGNALING_PATHWAY	GOBP_NEGATIVE_REGULATION_OF_FIBROBLAST_GROWTH_FACTOR_RECEPTOR_SIGNALING_PATHWAY		19	-0.5485645	-1.5946325	0.016885553	0.0946641	1	1781	tags=26%, list=9%, signal=29%
GOBP_REGULATION_OF_STEM_CELL_PROLIFERATION	GOBP_REGULATION_OF_STEM_CELL_PROLIFERATION		101	-0.37324095	-1.5940826	0.003745318	0.09481472	1	4184	tags=39%, list=22%, signal=49%
GOBP_RENAL_SYSTEM_VASCULATURE_DEVELOPMENT	GOBP_RENAL_SYSTEM_VASCULATURE_DEVELOPMENT		27	-0.501542	-1.5926393	0.020833334	0.09558403	1	2051	tags=33%, list=11%, signal=37%
GOBP_EPIDERMIS_DEVELOPMENT	GOBP_EPIDERMIS_DEVELOPMENT		383	-0.3151611	-1.590612	0	0.09692856	1	4783	tags=45%, list=25%, signal=58%
GOBP_REGULATION_OF_CELLULAR_RESPONSE_TO_GROWTH_FACTOR_STIMULUS	GOBP_REGULATION_OF_CELLULAR_RESPONSE_TO_GROWTH_FACTOR_STIMULUS		316	-0.32429665	-1.5894208	0	0.09764793	1	4750	tags=34%, list=25%, signal=45%
GOBP_RESPONSE_TO_BMP	GOBP_RESPONSE_TO_BMP		164	-0.34917068	-1.5889114	0	0.09779146	1	5448	tags=45%, list=28%, signal=62%
GOBP_REGULATION_OF_BONE_RESORPTION	GOBP_REGULATION_OF_BONE_RESORPTION		51	-0.4223448	-1.5885473	0.009057971	0.097751625	1	3831	tags=43%, list=20%, signal=54%
GOBP_RRNA_METABOLIC_PROCESS	GOBP_RRNA_METABOLIC_PROCESS		244	-0.33212	-1.5882365	0	0.09774433	1	7013	tags=51%, list=36%, signal=80%
GOBP_METANEPHRIC_NEPHRON_MORPHOGENESIS	GOBP_METANEPHRIC_NEPHRON_MORPHOGENESIS		22	-0.51147467	-1.5881783	0.020408163	0.09753356	1	3445	tags=45%, list=18%, signal=55%
GOBP_REGULATION_OF_LEUKOCYTE_DIFFERENTIATION	GOBP_REGULATION_OF_LEUKOCYTE_DIFFERENTIATION		345	-0.31877202	-1.5870774	0	0.09821598	1	5420	tags=42%, list=28%, signal=57%
GOBP_CELL_CHEMOTAXIS	GOBP_CELL_CHEMOTAXIS		315	-0.32033652	-1.5869834	0	0.09802249	1	2609	tags=23%, list=14%, signal=26%
GOBP_OSTEOCLAST_DIFFERENTIATION	GOBP_OSTEOCLAST_DIFFERENTIATION		127	-0.36020508	-1.5869159	0.003577818	0.097812176	1	3249	tags=32%, list=17%, signal=39%
GOBP_REGULATION_OF_CHEMOTAXIS	GOBP_REGULATION_OF_CHEMOTAXIS		234	-0.33377284	-1.5866567	0	0.09770572	1	3199	tags=26%, list=17%, signal=31%
GOBP_REGULATION_OF_NERVOUS_SYSTEM_PROCESS	GOBP_REGULATION_OF_NERVOUS_SYSTEM_PROCESS		161	-0.34897453	-1.5863618	0	0.097727016	1	2462	tags=23%, list=13%, signal=26%
GOBP_NUCLEAR_EXPORT	GOBP_NUCLEAR_EXPORT		164	-0.34843275	-1.5862538	0.001886793	0.09755794	1	6755	tags=55%, list=35%, signal=84%
GOBP_REGULATION_OF_TELOMERE_MAINTENANCE_VIA_TELOMERASE	GOBP_REGULATION_OF_TELOMERE_MAINTENANCE_VIA_TELOMERASE		49	-0.42725223	-1.5858124	0.008928572	0.097670995	1	4542	tags=43%, list=24%, signal=56%
GOBP_HISTONE_MODIFICATION	GOBP_HISTONE_MODIFICATION		161	-0.34812415	-1.5838703	0.001941748	0.09890783	1	7255	tags=55%, list=38%, signal=88%
GOBP_REGULATION_OF_CELL_FATE_COMMITMENT	GOBP_REGULATION_OF_CELL_FATE_COMMITMENT		43	-0.44042546	-1.5836399	0.005836576	0.09881045	1	5285	tags=53%, list=27%, signal=74%
GOBP_POSITIVE_REGULATION_OF_SMOOTHENED_SIGNALING_PATHWAY	GOBP_POSITIVE_REGULATION_OF_SMOOTHENED_SIGNALING_PATHWAY		43	-0.43844172	-1.583615	0.013232514	0.09856363	1	2824	tags=30%, list=15%, signal=35%
GOBP_PROSTATE_GLAND_DEVELOPMENT	GOBP_PROSTATE_GLAND_DEVELOPMENT		53	-0.41603327	-1.5832002	0.005514706	0.09863823	1	4422	tags=40%, list=23%, signal=51%
GOBP_NUCLEOSOME_ORGANIZATION	GOBP_NUCLEOSOME_ORGANIZATION		84	-0.38531917	-1.5830468	0.001785714	0.0985392	1	5459	tags=45%, list=28%, signal=63%
GOBP_LABYRINTHINE_LAYER_BLOOD_VESSEL_DEVELOPMENT	GOBP_LABYRINTHINE_LAYER_BLOOD_VESSEL_DEVELOPMENT		27	-0.4908604	-1.5827768	0.013084112	0.09853275	1	3416	tags=33%, list=18%, signal=40%
GOBP_SUBSTRATE_DEPENDENT_CELL_MIGRATION	GOBP_SUBSTRATE_DEPENDENT_CELL_MIGRATION		30	-0.47628415	-1.5820551	0.024074074	0.09875573	1	4205	tags=50%, list=22%, signal=64%
GOBP_LEUKOCYTE_AGGREGATION	GOBP_LEUKOCYTE_AGGREGATION		17	-0.5610546	-1.5813768	0.031067962	0.09899397	1	1827	tags=35%, list=9%, signal=39%
GOBP_RESPONSE_TO_WOUNDING	GOBP_RESPONSE_TO_WOUNDING		490	-0.3074007	-1.5801735	0	0.09979749	1	2595	tags=22%, list=13%, signal=25%
GOBP_REGULATION_OF_NEURON_DIFFERENTIATION	GOBP_REGULATION_OF_NEURON_DIFFERENTIATION		226	-0.3321395	-1.5801352	0	0.09957641	1	3842	tags=31%, list=20%, signal=38%
GOBP_BONE_MORPHOGENESIS	GOBP_BONE_MORPHOGENESIS		108	-0.36664316	-1.5792776	0.003731343	0.09998103	1	3340	tags=31%, list=17%, signal=37%
GOBP_NEGATIVE_REGULATION_OF_CELLULAR_RESPONSE_TO_GROWTH_FACTOR_STIMULUS	GOBP_NEGATIVE_REGULATION_OF_CELLULAR_RESPONSE_TO_GROWTH_FACTOR_STIMULUS		103	-0.37683514	-1.5790818	0.001763668	0.09985926	1	4422	tags=37%, list=23%, signal=48%
GOBP_BIOLOGICAL_PROCESS_INVOLVED_IN_INTRASPECIES_INTERACTION_BETWEEN_ORGANISMS	GOBP_BIOLOGICAL_PROCESS_INVOLVED_IN_INTRASPECIES_INTERACTION_BETWEEN_ORGANISMS		61	-0.40492016	-1.5783471	0.003690037	0.10022319	1	4090	tags=34%, list=21%, signal=44%
GOBP_REGULATION_OF_LYMPHOCYTE_APOPTOTIC_PROCESS	GOBP_REGULATION_OF_LYMPHOCYTE_APOPTOTIC_PROCESS		72	-0.39739564	-1.5781893	0.007692308	0.10012239	1	5137	tags=47%, list=27%, signal=64%
GOBP_REGULATION_OF_SMOOTHENED_SIGNALING_PATHWAY	GOBP_REGULATION_OF_SMOOTHENED_SIGNALING_PATHWAY		97	-0.38242248	-1.5780791	0.007393715	0.09994079	1	2438	tags=26%, list=13%, signal=29%
GOBP_GROWTH_HORMONE_SECRETION	GOBP_GROWTH_HORMONE_SECRETION		22	-0.52282643	-1.5771501	0.011111111	0.10050311	1	3984	tags=41%, list=21%, signal=52%
GOBP_ANDROGEN_RECEPTOR_SIGNALING_PATHWAY	GOBP_ANDROGEN_RECEPTOR_SIGNALING_PATHWAY		41	-0.44341838	-1.5770625	0.009276438	0.100328095	1	4697	tags=44%, list=24%, signal=58%
GOBP_ENDODERMAL_CELL_DIFFERENTIATION	GOBP_ENDODERMAL_CELL_DIFFERENTIATION		32	-0.46527252	-1.5766861	0.013333334	0.10042469	1	6706	tags=59%, list=35%, signal=91%
GOBP_CELLULAR_EXTRAVASATION	GOBP_CELLULAR_EXTRAVASATION		78	-0.38959628	-1.5766469	0.005802708	0.10018056	1	6029	tags=45%, list=31%, signal=65%
GOBP_CELLULAR_RESPONSE_TO_TOPOLOGICALLY_INCORRECT_PROTEIN	GOBP_CELLULAR_RESPONSE_TO_TOPOLOGICALLY_INCORRECT_PROTEIN		101	-0.36764532	-1.5761826	0.003636364	0.10032371	1	5769	tags=42%, list=30%, signal=59%
GOBP_POSITIVE_REGULATION_OF_CHROMOSOME_ORGANIZATION	GOBP_POSITIVE_REGULATION_OF_CHROMOSOME_ORGANIZATION		106	-0.36922657	-1.5760095	0.005474452	0.10020371	1	7278	tags=59%, list=38%, signal=95%
GOBP_REGULATION_OF_ENDOTHELIAL_CELL_DIFFERENTIATION	GOBP_REGULATION_OF_ENDOTHELIAL_CELL_DIFFERENTIATION		42	-0.4357334	-1.5756094	0.009259259	0.10028689	1	5065	tags=45%, list=26%, signal=61%
GOBP_LEUKOCYTE_MIGRATION	GOBP_LEUKOCYTE_MIGRATION		382	-0.31140772	-1.5753461	0	0.10025131	1	2076	tags=20%, list=11%, signal=22%
GOBP_NEGATIVE_REGULATION_OF_NERVOUS_SYSTEM_DEVELOPMENT	GOBP_NEGATIVE_REGULATION_OF_NERVOUS_SYSTEM_DEVELOPMENT		182	-0.34027627	-1.574246	0	0.10102757	1	2745	tags=27%, list=14%, signal=32%
GOBP_ADENYLATE_CYCLASE_INHIBITING_G_PROTEIN_COUPLED_RECEPTOR_SIGNALING_PATHWAY	GOBP_ADENYLATE_CYCLASE_INHIBITING_G_PROTEIN_COUPLED_RECEPTOR_SIGNALING_PATHWAY		69	-0.3962639	-1.5740219	0.00189394	0.10095281	1	2854	tags=28%, list=15%, signal=32%
GOBP_NEURON_PROJECTION_ARBORIZATION	GOBP_NEURON_PROJECTION_ARBORIZATION		32	-0.46175927	-1.5727046	0.022988506	0.101719044	1	5109	tags=44%, list=27%, signal=59%
GOBP_SKIN_DEVELOPMENT	GOBP_SKIN_DEVELOPMENT		330	-0.31695694	-1.5723113	0	0.101803735	1	4758	tags=43%, list=25%, signal=56%
GOBP_VENTRICULAR_CARDIAC_MUSCLE_TISSUE_MORPHOGENESIS	GOBP_VENTRICULAR_CARDIAC_MUSCLE_TISSUE_MORPHOGENESIS		55	-0.4068263	-1.5714825	0.011583012	0.10226359	1	2606	tags=29%, list=14%, signal=34%
GOBP_REGULATION_OF_CELLULAR_SENESCENCE	GOBP_REGULATION_OF_CELLULAR_SENESCENCE		47	-0.42955697	-1.5713083	0.017612524	0.10213517	1	4430	tags=45%, list=23%, signal=58%
GOBP_REGULATION_OF_TELOMERE_MAINTENANCE	GOBP_REGULATION_OF_TELOMERE_MAINTENANCE		95	-0.3746431	-1.5699674	0.003913894	0.10296327	1	7386	tags=57%, list=38%, signal=92%
GOBP_REGULATION_OF_LEUKOCYTE_APOPTOTIC_PROCESS	GOBP_REGULATION_OF_LEUKOCYTE_APOPTOTIC_PROCESS		108	-0.3667434	-1.5687059	0	0.103661284	1	5137	tags=44%, list=27%, signal=60%
GOBP_ESTABLISHMENT_OF_PROTEIN_LOCALIZATION_TO_TELOMERE	GOBP_ESTABLISHMENT_OF_PROTEIN_LOCALIZATION_TO_TELOMERE		19	-0.5361133	-1.5678256	0.024528302	0.104114994	1	6508	tags=68%, list=34%, signal=103%
GOBP_POSITIVE_REGULATION_OF_JUN_KINASE_ACTIVITY	GOBP_POSITIVE_REGULATION_OF_JUN_KINASE_ACTIVITY		56	-0.40645552	-1.5677359	0.001996008	0.103915215	1	4123	tags=34%, list=21%, signal=43%
GOBP_MHC_CLASS_II_BIOSYNTHETIC_PROCESS	GOBP_MHC_CLASS_II_BIOSYNTHETIC_PROCESS		16	-0.5619575	-1.5671391	0.022727273	0.1040968	1	6933	tags=69%, list=36%, signal=107%
GOBP_ESTABLISHMENT_OF_CELL_POLARITY	GOBP_ESTABLISHMENT_OF_CELL_POLARITY		164	-0.3505525	-1.5668806	0.001851852	0.10405453	1	3315	tags=29%, list=17%, signal=35%
GOBP_POSITIVE_REGULATION_OF_MAP_KINASE_ACTIVITY	GOBP_POSITIVE_REGULATION_OF_MAP_KINASE_ACTIVITY		130	-0.356297	-1.5668604	0	0.10382763	1	5109	tags=40%, list=27%, signal=54%
GOBP_POSITIVE_REGULATION_OF_EPITHELIAL_CELL_PROLIFERATION	GOBP_POSITIVE_REGULATION_OF_EPITHELIAL_CELL_PROLIFERATION		228	-0.32642648	-1.5667961	0	0.103634305	1	4764	tags=35%, list=25%, signal=46%
GOBP_GLAND_MORPHOGENESIS	GOBP_GLAND_MORPHOGENESIS		154	-0.34499756	-1.5665109	0.001926782	0.10360354	1	5174	tags=42%, list=27%, signal=56%
GOBP_CRANIAL_SKELETAL_SYSTEM_DEVELOPMENT	GOBP_CRANIAL_SKELETAL_SYSTEM_DEVELOPMENT		79	-0.38386375	-1.5662564	0.001818182	0.10357371	1	5720	tags=49%, list=30%, signal=70%
GOBP_B_CELL_HOMEOSTASIS	GOBP_B_CELL_HOMEOSTASIS		42	-0.43731412	-1.5659568	0.016981132	0.10356261	1	4219	tags=38%, list=22%, signal=49%
GOBP_REGULATION_OF_NOTCH_SIGNALING_PATHWAY	GOBP_REGULATION_OF_NOTCH_SIGNALING_PATHWAY		90	-0.37578797	-1.5653177	0.00754717	0.10386754	1	3136	tags=29%, list=16%, signal=34%
GOBP_WOUND_HEALING	GOBP_WOUND_HEALING		366	-0.31330445	-1.5649399	0	0.1039386	1	2595	tags=23%, list=13%, signal=26%
GOBP_AORTA_MORPHOGENESIS	GOBP_AORTA_MORPHOGENESIS		37	-0.45571256	-1.5645667	0.009505703	0.10399331	1	6513	tags=57%, list=34%, signal=86%
GOBP_EOSINOPHIL_MIGRATION	GOBP_EOSINOPHIL_MIGRATION		25	-0.49719727	-1.5644472	0.019120459	0.10385593	1	6901	tags=56%, list=36%, signal=87%
GOBP_NEGATIVE_REGULATION_OF_SMAD_PROTEIN_SIGNAL_TRANSDUCTION	GOBP_NEGATIVE_REGULATION_OF_SMAD_PROTEIN_SIGNAL_TRANSDUCTION		15	-0.5663565	-1.563469	0.0317757	0.10449321	1	4292	tags=47%, list=22%, signal=60%
GOBP_EPITHELIAL_CELL_PROLIFERATION	GOBP_EPITHELIAL_CELL_PROLIFERATION		495	-0.3032338	-1.56327	0	0.10442036	1	4628	tags=32%, list=24%, signal=41%
GOBP_B_CELL_DIFFERENTIATION	GOBP_B_CELL_DIFFERENTIATION		154	-0.34905255	-1.5632372	0	0.104192525	1	5420	tags=38%, list=28%, signal=53%
GOBP_CHROMATIN_REMODELING	GOBP_CHROMATIN_REMODELING		458	-0.30696914	-1.5632323	0	0.10394688	1	5714	tags=41%, list=30%, signal=57%
GOBP_POSITIVE_REGULATION_OF_OSTEOBLAST_PROLIFERATION	GOBP_POSITIVE_REGULATION_OF_OSTEOBLAST_PROLIFERATION		15	-0.5653353	-1.5631508	0.028037382	0.103777036	1	2950	tags=47%, list=15%, signal=55%
GOBP_HETEROTYPIC_CELL_CELL_ADHESION	GOBP_HETEROTYPIC_CELL_CELL_ADHESION		55	-0.4138957	-1.5625988	0.009487666	0.10396406	1	5900	tags=51%, list=31%, signal=73%
GOBP_VASCULAR_ASSOCIATED_SMOOTH_MUSCLE_CELL_DEVELOPMENT	GOBP_VASCULAR_ASSOCIATED_SMOOTH_MUSCLE_CELL_DEVELOPMENT		15	-0.5572167	-1.5613717	0.036750484	0.10471563	1	4977	tags=53%, list=26%, signal=72%
GOBP_ENDOCRINE_SYSTEM_DEVELOPMENT	GOBP_ENDOCRINE_SYSTEM_DEVELOPMENT		131	-0.35555935	-1.5613575	0	0.104486704	1	3838	tags=30%, list=20%, signal=37%
GOBP_RESPONSE_TO_VITAMIN_D	GOBP_RESPONSE_TO_VITAMIN_D		16	-0.55162156	-1.5610209	0.025490196	0.10453496	1	3130	tags=38%, list=16%, signal=45%
GOBP_PROTEOGLYCAN_BIOSYNTHETIC_PROCESS	GOBP_PROTEOGLYCAN_BIOSYNTHETIC_PROCESS		61	-0.40702364	-1.5609568	0.007366483	0.10433215	1	3028	tags=31%, list=16%, signal=37%
GOBP_EMBRYONIC_APPENDAGE_MORPHOGENESIS	GOBP_EMBRYONIC_APPENDAGE_MORPHOGENESIS		142	-0.35158014	-1.5608593	0	0.10419097	1	2664	tags=27%, list=14%, signal=32%
GOBP_NEGATIVE_REGULATION_OF_TELOMERE_MAINTENANCE	GOBP_NEGATIVE_REGULATION_OF_TELOMERE_MAINTENANCE		35	-0.4589275	-1.5604488	0.032193158	0.104313195	1	5624	tags=46%, list=29%, signal=64%
GOBP_NEGATIVE_REGULATION_OF_EPITHELIAL_CELL_DIFFERENTIATION	GOBP_NEGATIVE_REGULATION_OF_EPITHELIAL_CELL_DIFFERENTIATION		57	-0.41165602	-1.5600861	0.014336918	0.10439164	1	4432	tags=47%, list=23%, signal=61%
GOBP_PROTEIN_LOCALIZATION_TO_CHROMOSOME_TELOMERIC_REGION	GOBP_PROTEIN_LOCALIZATION_TO_CHROMOSOME_TELOMERIC_REGION		32	-0.46130908	-1.5597364	0.013916501	0.10445139	1	7219	tags=63%, list=37%, signal=100%
GOBP_MINERALOCORTICOID_METABOLIC_PROCESS	GOBP_MINERALOCORTICOID_METABOLIC_PROCESS		16	-0.5625646	-1.5581427	0.03875969	0.10553366	1	2119	tags=44%, list=11%, signal=49%
GOBP_REGULATION_OF_POSTSYNAPSE_ORGANIZATION	GOBP_REGULATION_OF_POSTSYNAPSE_ORGANIZATION		138	-0.35012648	-1.5580212	0.001872659	0.10539502	1	2299	tags=25%, list=12%, signal=28%
GOBP_REGULATION_OF_THYMOCYTE_APOPTOTIC_PROCESS	GOBP_REGULATION_OF_THYMOCYTE_APOPTOTIC_PROCESS		19	-0.5316294	-1.5579436	0.020912547	0.105214804	1	2598	tags=47%, list=13%, signal=55%
GOBP_REPLACEMENT_OSSIFICATION	GOBP_REPLACEMENT_OSSIFICATION		35	-0.4597373	-1.5576124	0.024390243	0.105246	1	3340	tags=49%, list=17%, signal=59%
GOBP_T_CELL_APOPTOTIC_PROCESS	GOBP_T_CELL_APOPTOTIC_PROCESS		68	-0.39203763	-1.5575418	0.011278195	0.105039604	1	5256	tags=49%, list=27%, signal=66%
GOBP_REGULATION_OF_TOLERANCE_INDUCTION	GOBP_REGULATION_OF_TOLERANCE_INDUCTION		18	-0.53591245	-1.5569483	0.039473683	0.10527314	1	2866	tags=44%, list=15%, signal=52%
GOBP_ESTABLISHMENT_OR_MAINTENANCE_OF_CELL_POLARITY	GOBP_ESTABLISHMENT_OR_MAINTENANCE_OF_CELL_POLARITY		232	-0.32739168	-1.5568868	0	0.10506736	1	3315	tags=29%, list=17%, signal=35%
GOBP_NEGATIVE_REGULATION_OF_EPITHELIAL_CELL_APOPTOTIC_PROCESS	GOBP_NEGATIVE_REGULATION_OF_EPITHELIAL_CELL_APOPTOTIC_PROCESS		76	-0.38285804	-1.5559416	0.005576208	0.105622984	1	1759	tags=21%, list=9%, signal=23%
GOBP_INTEGRIN_ACTIVATION	GOBP_INTEGRIN_ACTIVATION		27	-0.48564607	-1.555847	0.027944112	0.105489224	1	3315	tags=44%, list=17%, signal=54%
GOBP_SIGNALING_RECEPTOR_LIGAND_PRECURSOR_PROCESSING	GOBP_SIGNALING_RECEPTOR_LIGAND_PRECURSOR_PROCESSING		30	-0.47376767	-1.5552909	0.021442495	0.105706066	1	3331	tags=37%, list=17%, signal=44%
GOBP_PROTEIN_KINASE_C_ACTIVATING_G_PROTEIN_COUPLED_RECEPTOR_SIGNALING_PATHWAY	GOBP_PROTEIN_KINASE_C_ACTIVATING_G_PROTEIN_COUPLED_RECEPTOR_SIGNALING_PATHWAY		26	-0.49012712	-1.5552814	0.024761904	0.105474725	1	1865	tags=23%, list=10%, signal=26%
GOBP_NEURON_MIGRATION	GOBP_NEURON_MIGRATION		199	-0.33491263	-1.5541786	0	0.10611662	1	3349	tags=28%, list=17%, signal=33%
GOBP_BEHAVIORAL_RESPONSE_TO_PAIN	GOBP_BEHAVIORAL_RESPONSE_TO_PAIN		31	-0.46636978	-1.553	0.021782178	0.10693102	1	4610	tags=35%, list=24%, signal=47%
GOBP_VENTRICULAR_CARDIAC_MUSCLE_TISSUE_DEVELOPMENT	GOBP_VENTRICULAR_CARDIAC_MUSCLE_TISSUE_DEVELOPMENT		67	-0.39579836	-1.5527208	0.00729927	0.106898434	1	2606	tags=31%, list=14%, signal=36%
GOBP_PYRIMIDINE_NUCLEOBASE_METABOLIC_PROCESS	GOBP_PYRIMIDINE_NUCLEOBASE_METABOLIC_PROCESS		19	-0.5243214	-1.5523528	0.024647888	0.10697466	1	3883	tags=37%, list=20%, signal=46%
GOBP_REGULATION_OF_EMBRYONIC_DEVELOPMENT	GOBP_REGULATION_OF_EMBRYONIC_DEVELOPMENT		90	-0.37021962	-1.5520978	0	0.106944405	1	4757	tags=38%, list=25%, signal=50%
GOBP_RESCUE_OF_STALLED_RIBOSOME	GOBP_RESCUE_OF_STALLED_RIBOSOME		25	-0.4832696	-1.5510793	0.016728625	0.107619286	1	5247	tags=48%, list=27%, signal=66%
GOBP_POSITIVE_REGULATION_OF_HEMOPOIESIS	GOBP_POSITIVE_REGULATION_OF_HEMOPOIESIS		205	-0.33156607	-1.5509351	0	0.107494935	1	5420	tags=44%, list=28%, signal=61%
GOBP_CELL_ADHESION_MEDIATED_BY_INTEGRIN	GOBP_CELL_ADHESION_MEDIATED_BY_INTEGRIN		89	-0.37012297	-1.5499946	0.003683241	0.108026646	1	5134	tags=45%, list=27%, signal=61%
GOBP_REGULATION_OF_B_CELL_PROLIFERATION	GOBP_REGULATION_OF_B_CELL_PROLIFERATION		70	-0.39086717	-1.5499294	0.003787879	0.10782642	1	4579	tags=39%, list=24%, signal=50%
GOBP_DIGESTIVE_TRACT_MORPHOGENESIS	GOBP_DIGESTIVE_TRACT_MORPHOGENESIS		52	-0.4127771	-1.5481874	0.007366483	0.10920817	1	4422	tags=37%, list=23%, signal=47%
GOBP_MONONUCLEAR_CELL_DIFFERENTIATION	GOBP_MONONUCLEAR_CELL_DIFFERENTIATION		489	-0.30279124	-1.5481622	0	0.10898326	1	6015	tags=42%, list=31%, signal=60%
GOBP_EMBRYONIC_BRAIN_DEVELOPMENT	GOBP_EMBRYONIC_BRAIN_DEVELOPMENT		23	-0.50227803	-1.5480244	0.030303031	0.10887233	1	2592	tags=39%, list=13%, signal=45%
GOBP_REGULATION_OF_BLOOD_VESSEL_ENDOTHELIAL_CELL_PROLIFERATION_INVOLVED_IN_SPROUTING_ANGIOGENESIS	GOBP_REGULATION_OF_BLOOD_VESSEL_ENDOTHELIAL_CELL_PROLIFERATION_INVOLVED_IN_SPROUTING_ANGIOGENESIS		17	-0.54265356	-1.5480225	0.0332681	0.10863198	1	1088	tags=24%, list=6%, signal=25%
GOBP_GASTRULATION	GOBP_GASTRULATION		185	-0.33183974	-1.5478384	0	0.10853342	1	3287	tags=29%, list=17%, signal=34%
GOBP_PROTEIN_ACTIVATION_CASCADE	GOBP_PROTEIN_ACTIVATION_CASCADE		19	-0.5230272	-1.54757	0.037523452	0.108486965	1	1812	tags=26%, list=9%, signal=29%
GOBP_PIGMENTATION	GOBP_PIGMENTATION		116	-0.36110842	-1.546819	0.001901141	0.10893562	1	5088	tags=39%, list=26%, signal=52%
GOBP_MITOTIC_DNA_REPLICATION	GOBP_MITOTIC_DNA_REPLICATION		16	-0.5446292	-1.5462264	0.031007752	0.109207936	1	8305	tags=81%, list=43%, signal=143%
GOBP_ALPHA_BETA_T_CELL_DIFFERENTIATION	GOBP_ALPHA_BETA_T_CELL_DIFFERENTIATION		134	-0.35119274	-1.5460405	0	0.10912857	1	5555	tags=45%, list=29%, signal=62%
GOBP_NEGATIVE_REGULATION_OF_TELOMERE_MAINTENANCE_VIA_TELOMERE_LENGTHENING	GOBP_NEGATIVE_REGULATION_OF_TELOMERE_MAINTENANCE_VIA_TELOMERE_LENGTHENING		26	-0.4918335	-1.5459577	0.032319393	0.10895906	1	4681	tags=46%, list=24%, signal=61%
GOBP_EMBRYONIC_HEART_TUBE_MORPHOGENESIS	GOBP_EMBRYONIC_HEART_TUBE_MORPHOGENESIS		70	-0.38684115	-1.5447458	0.009487666	0.10971981	1	5463	tags=41%, list=28%, signal=58%
GOBP_SISTER_CHROMATID_SEGREGATION	GOBP_SISTER_CHROMATID_SEGREGATION		215	-0.32796785	-1.5445151	0	0.10969063	1	8013	tags=60%, list=42%, signal=101%
GOBP_POSITIVE_REGULATION_OF_EPITHELIAL_CELL_DIFFERENTIATION	GOBP_POSITIVE_REGULATION_OF_EPITHELIAL_CELL_DIFFERENTIATION		63	-0.403079	-1.5439208	0.014897579	0.10994153	1	4955	tags=44%, list=26%, signal=60%
GOBP_POSITIVE_REGULATION_OF_NOTCH_SIGNALING_PATHWAY	GOBP_POSITIVE_REGULATION_OF_NOTCH_SIGNALING_PATHWAY		44	-0.4286996	-1.5436699	0.009541985	0.109881245	1	2421	tags=27%, list=13%, signal=31%
GOBP_ENDOTHELIAL_CELL_PROLIFERATION	GOBP_ENDOTHELIAL_CELL_PROLIFERATION		170	-0.3370613	-1.5435382	0.001805054	0.109756954	1	3340	tags=26%, list=17%, signal=31%
GOBP_NEGATIVE_REGULATION_OF_INTERLEUKIN_12_PRODUCTION	GOBP_NEGATIVE_REGULATION_OF_INTERLEUKIN_12_PRODUCTION		19	-0.51575625	-1.5433425	0.03550296	0.10969446	1	2060	tags=21%, list=11%, signal=24%
GOBP_EMBRYONIC_ORGAN_MORPHOGENESIS	GOBP_EMBRYONIC_ORGAN_MORPHOGENESIS		325	-0.3154437	-1.542961	0.001811594	0.109836616	1	4263	tags=34%, list=22%, signal=43%
GOBP_POSTSYNAPTIC_SPECIALIZATION_ORGANIZATION	GOBP_POSTSYNAPTIC_SPECIALIZATION_ORGANIZATION		56	-0.40602922	-1.5429348	0.007920792	0.109615214	1	2299	tags=30%, list=12%, signal=34%
GOBP_POSITIVE_REGULATION_OF_CELLULAR_EXTRAVASATION	GOBP_POSITIVE_REGULATION_OF_CELLULAR_EXTRAVASATION		22	-0.5061953	-1.5418605	0.017578125	0.11028466	1	947	tags=18%, list=5%, signal=19%
GOBP_THYROID_HORMONE_METABOLIC_PROCESS	GOBP_THYROID_HORMONE_METABOLIC_PROCESS		30	-0.4675226	-1.5406207	0.028409092	0.111152984	1	3195	tags=37%, list=17%, signal=44%
GOBP_REGULATION_OF_NEUROGENESIS	GOBP_REGULATION_OF_NEUROGENESIS		480	-0.2989026	-1.5399693	0	0.111443445	1	4344	tags=32%, list=23%, signal=41%
GOBP_POSITIVE_REGULATION_OF_AMYLOID_PRECURSOR_PROTEIN_CATABOLIC_PROCESS	GOBP_POSITIVE_REGULATION_OF_AMYLOID_PRECURSOR_PROTEIN_CATABOLIC_PROCESS		26	-0.479293	-1.5398252	0.040152963	0.111334406	1	1522	tags=31%, list=8%, signal=33%
GOBP_REGULATION_OF_EPITHELIAL_CELL_DIFFERENTIATION	GOBP_REGULATION_OF_EPITHELIAL_CELL_DIFFERENTIATION		171	-0.3351726	-1.5390152	0	0.111791566	1	5568	tags=46%, list=29%, signal=64%
GOBP_POSITIVE_REGULATION_OF_EPITHELIAL_CELL_APOPTOTIC_PROCESS	GOBP_POSITIVE_REGULATION_OF_EPITHELIAL_CELL_APOPTOTIC_PROCESS		46	-0.4171186	-1.5386927	0.012612613	0.11186682	1	4841	tags=46%, list=25%, signal=61%
GOBP_REGULATION_OF_LEUKOCYTE_TETHERING_OR_ROLLING	GOBP_REGULATION_OF_LEUKOCYTE_TETHERING_OR_ROLLING		21	-0.5084462	-1.5379643	0.040152963	0.112283856	1	1273	tags=29%, list=7%, signal=31%
GOBP_REGULATION_OF_NEUTROPHIL_CHEMOTAXIS	GOBP_REGULATION_OF_NEUTROPHIL_CHEMOTAXIS		40	-0.43848297	-1.5378202	0.017509727	0.11219616	1	2060	tags=28%, list=11%, signal=31%
GOBP_POSITIVE_REGULATION_OF_PROTEIN_SERINE_THREONINE_KINASE_ACTIVITY	GOBP_POSITIVE_REGULATION_OF_PROTEIN_SERINE_THREONINE_KINASE_ACTIVITY		197	-0.32944924	-1.537213	0	0.11247769	1	5109	tags=36%, list=27%, signal=49%
GOBP_ESTABLISHMENT_OF_PROTEIN_LOCALIZATION_TO_VACUOLE	GOBP_ESTABLISHMENT_OF_PROTEIN_LOCALIZATION_TO_VACUOLE		59	-0.39878234	-1.5369425	0.007782101	0.11247433	1	5906	tags=47%, list=31%, signal=68%
GOBP_EAR_DEVELOPMENT	GOBP_EAR_DEVELOPMENT		248	-0.32003653	-1.5364971	0	0.1126019	1	2542	tags=25%, list=13%, signal=28%
GOBP_EXTRACELLULAR_MATRIX_ASSEMBLY	GOBP_EXTRACELLULAR_MATRIX_ASSEMBLY		45	-0.4267026	-1.5363225	0.007407407	0.11251923	1	4983	tags=51%, list=26%, signal=69%
GOBP_REGULATION_OF_ALPHA_BETA_T_CELL_DIFFERENTIATION	GOBP_REGULATION_OF_ALPHA_BETA_T_CELL_DIFFERENTIATION		73	-0.38889882	-1.536029	0.007575758	0.11253245	1	5712	tags=48%, list=30%, signal=68%
GOBP_CELLULAR_RESPONSE_TO_RETINOIC_ACID	GOBP_CELLULAR_RESPONSE_TO_RETINOIC_ACID		43	-0.42218074	-1.5359439	0.020446097	0.11235565	1	2993	tags=35%, list=16%, signal=41%
GOBP_MONONUCLEAR_CELL_MIGRATION	GOBP_MONONUCLEAR_CELL_MIGRATION		187	-0.33238816	-1.5353262	0.001811594	0.11265881	1	2076	tags=19%, list=11%, signal=21%
GOBP_ANATOMICAL_STRUCTURE_MATURATION	GOBP_ANATOMICAL_STRUCTURE_MATURATION		297	-0.31358856	-1.5350012	0.001766785	0.11277401	1	3471	tags=25%, list=18%, signal=30%
GOBP_POST_TRANSCRIPTIONAL_GENE_SILENCING	GOBP_POST_TRANSCRIPTIONAL_GENE_SILENCING		66	-0.39033732	-1.533815	0.012820513	0.11353096	1	6939	tags=59%, list=36%, signal=92%
GOBP_LEUKOCYTE_APOPTOTIC_PROCESS	GOBP_LEUKOCYTE_APOPTOTIC_PROCESS		137	-0.35110462	-1.5333042	0.005405406	0.113764696	1	5137	tags=42%, list=27%, signal=56%
GOBP_POSITIVE_REGULATION_OF_VASCULAR_ENDOTHELIAL_CELL_PROLIFERATION	GOBP_POSITIVE_REGULATION_OF_VASCULAR_ENDOTHELIAL_CELL_PROLIFERATION		20	-0.51223314	-1.532931	0.026168223	0.113841586	1	2542	tags=30%, list=13%, signal=35%
GOBP_REGULATION_OF_CENTROSOME_CYCLE	GOBP_REGULATION_OF_CENTROSOME_CYCLE		56	-0.4011742	-1.5323012	0.017045455	0.114223436	1	6139	tags=52%, list=32%, signal=76%
GOBP_NEGATIVE_REGULATION_OF_WNT_SIGNALING_PATHWAY	GOBP_NEGATIVE_REGULATION_OF_WNT_SIGNALING_PATHWAY		168	-0.33581045	-1.5316583	0.00189394	0.11461969	1	4205	tags=38%, list=22%, signal=48%
GOBP_REGULATION_OF_BODY_FLUID_LEVELS	GOBP_REGULATION_OF_BODY_FLUID_LEVELS		321	-0.312973	-1.5310888	0	0.11488882	1	4114	tags=29%, list=21%, signal=37%
GOBP_ZINC_ION_TRANSPORT	GOBP_ZINC_ION_TRANSPORT		30	-0.47510812	-1.5305358	0.026070764	0.11517062	1	7051	tags=67%, list=37%, signal=105%
GOBP_REGULATION_OF_CELL_SHAPE	GOBP_REGULATION_OF_CELL_SHAPE		141	-0.34261036	-1.5305148	0.001872659	0.11496002	1	5984	tags=48%, list=31%, signal=68%
GOBP_CELLULAR_RESPONSE_TO_UNFOLDED_PROTEIN	GOBP_CELLULAR_RESPONSE_TO_UNFOLDED_PROTEIN		80	-0.37861463	-1.5297952	0.007259528	0.11527482	1	5769	tags=45%, list=30%, signal=64%
GOBP_MOTOR_NEURON_AXON_GUIDANCE	GOBP_MOTOR_NEURON_AXON_GUIDANCE		33	-0.4555544	-1.5291339	0.037623763	0.115670405	1	3087	tags=30%, list=16%, signal=36%
GOBP_EPITHELIAL_CELL_DIFFERENTIATION_INVOLVED_IN_KIDNEY_DEVELOPMENT	GOBP_EPITHELIAL_CELL_DIFFERENTIATION_INVOLVED_IN_KIDNEY_DEVELOPMENT		40	-0.43505216	-1.5289192	0.019677997	0.11565014	1	4432	tags=43%, list=23%, signal=55%
GOBP_INTRACELLULAR_ZINC_ION_HOMEOSTASIS	GOBP_INTRACELLULAR_ZINC_ION_HOMEOSTASIS		27	-0.47451743	-1.5281223	0.038387716	0.11619233	1	4966	tags=48%, list=26%, signal=65%
GOBP_NEUTROPHIL_CHEMOTAXIS	GOBP_NEUTROPHIL_CHEMOTAXIS		103	-0.36023557	-1.5279889	0.003656307	0.11607897	1	5444	tags=43%, list=28%, signal=59%
GOBP_POSITIVE_REGULATION_OF_AMYLOID_BETA_FORMATION	GOBP_POSITIVE_REGULATION_OF_AMYLOID_BETA_FORMATION		20	-0.51409864	-1.5246466	0.03018868	0.11894395	1	1522	tags=35%, list=8%, signal=38%
GOBP_NEPHRON_EPITHELIUM_DEVELOPMENT	GOBP_NEPHRON_EPITHELIUM_DEVELOPMENT		116	-0.3529961	-1.5239584	0.005474452	0.119343854	1	4500	tags=39%, list=23%, signal=50%
GOBP_NEGATIVE_REGULATION_OF_OSTEOCLAST_DIFFERENTIATION	GOBP_NEGATIVE_REGULATION_OF_OSTEOCLAST_DIFFERENTIATION		38	-0.4336727	-1.5239545	0.022727273	0.11911255	1	3407	tags=39%, list=18%, signal=48%
GOBP_LEUKOCYTE_ADHESION_TO_VASCULAR_ENDOTHELIAL_CELL	GOBP_LEUKOCYTE_ADHESION_TO_VASCULAR_ENDOTHELIAL_CELL		53	-0.40701914	-1.5237345	0.01904762	0.119043276	1	1273	tags=19%, list=7%, signal=20%
GOBP_REGULATION_OF_NEUTROPHIL_ACTIVATION	GOBP_REGULATION_OF_NEUTROPHIL_ACTIVATION		16	-0.5423084	-1.5235738	0.043875687	0.11900036	1	4611	tags=31%, list=24%, signal=41%
GOBP_REGULATION_OF_EXTRINSIC_APOPTOTIC_SIGNALING_PATHWAY_IN_ABSENCE_OF_LIGAND	GOBP_REGULATION_OF_EXTRINSIC_APOPTOTIC_SIGNALING_PATHWAY_IN_ABSENCE_OF_LIGAND		44	-0.42059708	-1.5229433	0.018518519	0.119399264	1	4487	tags=41%, list=23%, signal=53%
GOBP_SKELETAL_SYSTEM_MORPHOGENESIS	GOBP_SKELETAL_SYSTEM_MORPHOGENESIS		256	-0.32033435	-1.5228713	0	0.119229585	1	4936	tags=39%, list=26%, signal=51%
GOBP_REGULATION_OF_PEPTIDYL_SERINE_PHOSPHORYLATION_OF_STAT_PROTEIN	GOBP_REGULATION_OF_PEPTIDYL_SERINE_PHOSPHORYLATION_OF_STAT_PROTEIN		15	-0.56285244	-1.5228245	0.027777778	0.11903187	1	3672	tags=40%, list=19%, signal=49%
GOBP_REGULATION_OF_LEUKOCYTE_DEGRANULATION	GOBP_REGULATION_OF_LEUKOCYTE_DEGRANULATION		54	-0.39879945	-1.5223628	0.00967118	0.11923348	1	5420	tags=46%, list=28%, signal=64%
GOBP_REGULATION_OF_HORMONE_BIOSYNTHETIC_PROCESS	GOBP_REGULATION_OF_HORMONE_BIOSYNTHETIC_PROCESS		30	-0.45457986	-1.5220884	0.03632887	0.11923956	1	3239	tags=40%, list=17%, signal=48%
GOBP_TUBE_FORMATION	GOBP_TUBE_FORMATION		178	-0.33030057	-1.5219065	0.003780718	0.11920227	1	4432	tags=36%, list=23%, signal=46%
GOBP_POSTSYNAPSE_ORGANIZATION	GOBP_POSTSYNAPSE_ORGANIZATION		250	-0.3154762	-1.5213847	0	0.11946537	1	2329	tags=23%, list=12%, signal=26%
GOBP_MUSCLE_CELL_PROLIFERATION	GOBP_MUSCLE_CELL_PROLIFERATION		269	-0.3169054	-1.5204619	0.003484321	0.12012932	1	4007	tags=32%, list=21%, signal=40%
GOBP_NEGATIVE_REGULATION_OF_MRNA_PROCESSING	GOBP_NEGATIVE_REGULATION_OF_MRNA_PROCESSING		24	-0.48408422	-1.520087	0.03646833	0.12026317	1	5209	tags=58%, list=27%, signal=80%
GOBP_SOMATIC_DIVERSIFICATION_OF_IMMUNE_RECEPTORS	GOBP_SOMATIC_DIVERSIFICATION_OF_IMMUNE_RECEPTORS		82	-0.37462777	-1.5186285	0.005328597	0.121334195	1	6383	tags=50%, list=33%, signal=74%
GOBP_NEGATIVE_REGULATION_OF_LEUKOCYTE_CELL_CELL_ADHESION	GOBP_NEGATIVE_REGULATION_OF_LEUKOCYTE_CELL_CELL_ADHESION		148	-0.33386883	-1.5181067	0.003623189	0.12161436	1	5420	tags=45%, list=28%, signal=62%
GOBP_DEVELOPMENTAL_MATURATION	GOBP_DEVELOPMENTAL_MATURATION		369	-0.30100098	-1.517725	0	0.12175545	1	4787	tags=31%, list=25%, signal=41%
GOBP_MYELOID_LEUKOCYTE_DIFFERENTIATION	GOBP_MYELOID_LEUKOCYTE_DIFFERENTIATION		258	-0.31476417	-1.5166854	0.003669725	0.122510314	1	3008	tags=27%, list=16%, signal=31%
GOBP_NEGATIVE_REGULATION_OF_DNA_REPLICATION	GOBP_NEGATIVE_REGULATION_OF_DNA_REPLICATION		21	-0.50523716	-1.5161175	0.040892195	0.12278609	1	4964	tags=48%, list=26%, signal=64%
GOBP_REGULATION_OF_DNA_RECOMBINATION	GOBP_REGULATION_OF_DNA_RECOMBINATION		132	-0.34383285	-1.5159816	0.003846154	0.122694306	1	5624	tags=42%, list=29%, signal=59%
GOBP_POSITIVE_REGULATION_OF_STEM_CELL_PROLIFERATION	GOBP_POSITIVE_REGULATION_OF_STEM_CELL_PROLIFERATION		59	-0.39500487	-1.5155663	0.01934236	0.12284552	1	3973	tags=39%, list=21%, signal=49%
GOBP_NEGATIVE_REGULATION_OF_B_CELL_PROLIFERATION	GOBP_NEGATIVE_REGULATION_OF_B_CELL_PROLIFERATION		20	-0.50769097	-1.5147296	0.039215688	0.12334532	1	1860	tags=30%, list=10%, signal=33%
GOBP_NEGATIVE_REGULATION_OF_LOCOMOTION	GOBP_NEGATIVE_REGULATION_OF_LOCOMOTION		350	-0.3015259	-1.5147026	0.001792115	0.12312513	1	4611	tags=33%, list=24%, signal=43%
GOBP_REGULATION_OF_EPITHELIAL_CELL_PROLIFERATION	GOBP_REGULATION_OF_EPITHELIAL_CELL_PROLIFERATION		414	-0.30030885	-1.5144812	0	0.123071276	1	4628	tags=32%, list=24%, signal=41%
GOBP_PEPTIDE_HORMONE_PROCESSING	GOBP_PEPTIDE_HORMONE_PROCESSING		24	-0.4814058	-1.5143969	0.034615386	0.12292488	1	1620	tags=29%, list=8%, signal=32%
GOBP_POSITIVE_REGULATION_OF_LEUKOCYTE_ADHESION_TO_VASCULAR_ENDOTHELIAL_CELL	GOBP_POSITIVE_REGULATION_OF_LEUKOCYTE_ADHESION_TO_VASCULAR_ENDOTHELIAL_CELL		27	-0.47531277	-1.5143515	0.04347826	0.12274693	1	1273	tags=22%, list=7%, signal=24%
GOBP_BLOOD_VESSEL_ENDOTHELIAL_CELL_MIGRATION	GOBP_BLOOD_VESSEL_ENDOTHELIAL_CELL_MIGRATION		122	-0.34612188	-1.5136806	0.003875969	0.12311984	1	2641	tags=24%, list=14%, signal=27%
GOBP_REGULATION_OF_DNA_DAMAGE_RESPONSE_SIGNAL_TRANSDUCTION_BY_P53_CLASS_MEDIATOR	GOBP_REGULATION_OF_DNA_DAMAGE_RESPONSE_SIGNAL_TRANSDUCTION_BY_P53_CLASS_MEDIATOR		36	-0.44378486	-1.5135685	0.020446097	0.122996815	1	5137	tags=50%, list=27%, signal=68%
GOBP_LYMPHOCYTE_APOPTOTIC_PROCESS	GOBP_LYMPHOCYTE_APOPTOTIC_PROCESS		96	-0.35984865	-1.5125911	0.005607477	0.12372733	1	4610	tags=40%, list=24%, signal=52%
GOBP_CHAPERONE_COFACTOR_DEPENDENT_PROTEIN_REFOLDING	GOBP_CHAPERONE_COFACTOR_DEPENDENT_PROTEIN_REFOLDING		31	-0.4537397	-1.5118213	0.022813689	0.12422024	1	1243	tags=23%, list=6%, signal=24%
GOBP_UROGENITAL_SYSTEM_DEVELOPMENT	GOBP_UROGENITAL_SYSTEM_DEVELOPMENT		68	-0.38502207	-1.5113167	0.009090909	0.124444574	1	6015	tags=47%, list=31%, signal=68%
GOBP_MEMBRANE_INVAGINATION	GOBP_MEMBRANE_INVAGINATION		76	-0.3726308	-1.511184	0.003780718	0.124307744	1	3159	tags=26%, list=16%, signal=31%
GOBP_VASCULAR_ASSOCIATED_SMOOTH_MUSCLE_CONTRACTION	GOBP_VASCULAR_ASSOCIATED_SMOOTH_MUSCLE_CONTRACTION		29	-0.46364585	-1.5108919	0.02037037	0.124341235	1	1967	tags=31%, list=10%, signal=35%
GOBP_REGULATION_OF_LYMPHOCYTE_CHEMOTAXIS	GOBP_REGULATION_OF_LYMPHOCYTE_CHEMOTAXIS		22	-0.49962544	-1.5099256	0.029126214	0.12498201	1	2060	tags=32%, list=11%, signal=36%
GOBP_CELL_JUNCTION_DISASSEMBLY	GOBP_CELL_JUNCTION_DISASSEMBLY		26	-0.47184855	-1.5092124	0.026565464	0.1253871	1	2515	tags=35%, list=13%, signal=40%
GOBP_PALLIUM_DEVELOPMENT	GOBP_PALLIUM_DEVELOPMENT		172	-0.33120283	-1.5090755	0.007272727	0.1253032	1	3871	tags=31%, list=20%, signal=39%
GOBP_B_CELL_PROLIFERATION	GOBP_B_CELL_PROLIFERATION		100	-0.35858473	-1.5086932	0.004048583	0.12538615	1	4219	tags=36%, list=22%, signal=46%
GOBP_NEGATIVE_REGULATION_OF_TRANSCRIPTION_REGULATORY_REGION_DNA_BINDING	GOBP_NEGATIVE_REGULATION_OF_TRANSCRIPTION_REGULATORY_REGION_DNA_BINDING		17	-0.5405	-1.5084053	0.042435423	0.12540238	1	2119	tags=47%, list=11%, signal=53%
GOBP_EXCITATORY_POSTSYNAPTIC_POTENTIAL	GOBP_EXCITATORY_POSTSYNAPTIC_POTENTIAL		95	-0.35704228	-1.5083655	0.00591716	0.12522392	1	2557	tags=22%, list=13%, signal=25%
GOBP_EPIGENETIC_REGULATION_OF_GENE_EXPRESSION	GOBP_EPIGENETIC_REGULATION_OF_GENE_EXPRESSION		208	-0.319583	-1.5073808	0	0.12601447	1	7397	tags=57%, list=38%, signal=91%
GOBP_MITOTIC_SPINDLE_ORGANIZATION	GOBP_MITOTIC_SPINDLE_ORGANIZATION		126	-0.34281343	-1.5068724	0.001930502	0.12627502	1	8067	tags=58%, list=42%, signal=99%
GOBP_NEGATIVE_REGULATION_OF_INTERLEUKIN_6_PRODUCTION	GOBP_NEGATIVE_REGULATION_OF_INTERLEUKIN_6_PRODUCTION		52	-0.40858048	-1.5065686	0.015065913	0.12635247	1	4472	tags=37%, list=23%, signal=47%
GOBP_POSITIVE_REGULATION_OF_EPITHELIAL_TO_MESENCHYMAL_TRANSITION	GOBP_POSITIVE_REGULATION_OF_EPITHELIAL_TO_MESENCHYMAL_TRANSITION		54	-0.40313497	-1.5061303	0.029143898	0.1265667	1	4184	tags=41%, list=22%, signal=52%
GOBP_POSITIVE_REGULATION_OF_NEUTROPHIL_MIGRATION	GOBP_POSITIVE_REGULATION_OF_NEUTROPHIL_MIGRATION		45	-0.41385868	-1.5060016	0.021359224	0.12642424	1	1494	tags=24%, list=8%, signal=26%
GOBP_REGULATION_OF_NEUTROPHIL_MIGRATION	GOBP_REGULATION_OF_NEUTROPHIL_MIGRATION		56	-0.39643928	-1.505721	0.011538462	0.12646215	1	2060	tags=27%, list=11%, signal=30%
GOBP_REGULATION_OF_APOPTOTIC_PROCESS_INVOLVED_IN_DEVELOPMENT	GOBP_REGULATION_OF_APOPTOTIC_PROCESS_INVOLVED_IN_DEVELOPMENT		16	-0.54221404	-1.5055835	0.04847397	0.12636563	1	4184	tags=50%, list=22%, signal=64%
GOBP_NUCLEOSOME_ASSEMBLY	GOBP_NUCLEOSOME_ASSEMBLY		68	-0.38082084	-1.5051506	0.014625229	0.12657513	1	5459	tags=43%, list=28%, signal=59%
GOBP_UBIQUITIN_DEPENDENT_ERAD_PATHWAY	GOBP_UBIQUITIN_DEPENDENT_ERAD_PATHWAY		80	-0.37235308	-1.5039985	0.007561437	0.12741531	1	5633	tags=35%, list=29%, signal=49%
GOBP_REGULATION_OF_CELL_MORPHOGENESIS	GOBP_REGULATION_OF_CELL_MORPHOGENESIS		272	-0.31187662	-1.503975	0	0.12719803	1	6052	tags=45%, list=31%, signal=64%
GOBP_REGULATION_OF_PROTEIN_MATURATION	GOBP_REGULATION_OF_PROTEIN_MATURATION		70	-0.38019294	-1.5039474	0.011472276	0.12698655	1	4056	tags=40%, list=21%, signal=50%
GOBP_GLYCOPROTEIN_BIOSYNTHETIC_PROCESS	GOBP_GLYCOPROTEIN_BIOSYNTHETIC_PROCESS		283	-0.31154692	-1.5031286	0	0.12757923	1	4028	tags=30%, list=21%, signal=37%
GOBP_MITOTIC_SISTER_CHROMATID_SEGREGATION	GOBP_MITOTIC_SISTER_CHROMATID_SEGREGATION		174	-0.32555243	-1.5017179	0	0.12872718	1	8067	tags=57%, list=42%, signal=98%
GOBP_REGULATION_OF_DENDRITE_MORPHOGENESIS	GOBP_REGULATION_OF_DENDRITE_MORPHOGENESIS		96	-0.3551115	-1.5016783	0.011857707	0.12853074	1	4779	tags=40%, list=25%, signal=52%
GOBP_STEM_CELL_DIFFERENTIATION	GOBP_STEM_CELL_DIFFERENTIATION		262	-0.3098058	-1.5016506	0	0.12831591	1	4432	tags=34%, list=23%, signal=44%
GOBP_CEREBELLAR_CORTEX_MORPHOGENESIS	GOBP_CEREBELLAR_CORTEX_MORPHOGENESIS		45	-0.41434845	-1.5015385	0.014897579	0.12819916	1	2640	tags=31%, list=14%, signal=36%
GOBP_POSITIVE_REGULATION_OF_LEUKOCYTE_DEGRANULATION	GOBP_POSITIVE_REGULATION_OF_LEUKOCYTE_DEGRANULATION		34	-0.4307684	-1.5013454	0.03374778	0.12813231	1	4936	tags=44%, list=26%, signal=59%
GOBP_REGULATION_OF_REGULATED_SECRETORY_PATHWAY	GOBP_REGULATION_OF_REGULATED_SECRETORY_PATHWAY		158	-0.3335459	-1.5013056	0.005545287	0.12793392	1	5420	tags=42%, list=28%, signal=58%
GOBP_POSITIVE_REGULATION_OF_PEPTIDASE_ACTIVITY	GOBP_POSITIVE_REGULATION_OF_PEPTIDASE_ACTIVITY		185	-0.32609904	-1.5007434	0.005300353	0.1282109	1	4229	tags=31%, list=22%, signal=40%
GOBP_NEGATIVE_REGULATION_OF_FAT_CELL_DIFFERENTIATION	GOBP_NEGATIVE_REGULATION_OF_FAT_CELL_DIFFERENTIATION		58	-0.39138702	-1.5002702	0.018281536	0.12839155	1	1575	tags=26%, list=8%, signal=28%
GOBP_REGULATION_OF_STEM_CELL_POPULATION_MAINTENANCE	GOBP_REGULATION_OF_STEM_CELL_POPULATION_MAINTENANCE		75	-0.37206537	-1.4995793	0.016483517	0.12878896	1	5681	tags=51%, list=29%, signal=72%
GOBP_PATTERN_SPECIFICATION_PROCESS	GOBP_PATTERN_SPECIFICATION_PROCESS		482	-0.29244244	-1.4994327	0	0.12867719	1	3136	tags=24%, list=16%, signal=28%
GOBP_REGULATION_OF_HOMOTYPIC_CELL_CELL_ADHESION	GOBP_REGULATION_OF_HOMOTYPIC_CELL_CELL_ADHESION		35	-0.43597403	-1.499081	0.031189084	0.12879714	1	1858	tags=23%, list=10%, signal=25%
GOBP_SYNAPTIC_VESICLE_CLUSTERING	GOBP_SYNAPTIC_VESICLE_CLUSTERING		20	-0.5111112	-1.4985307	0.04283054	0.1291544	1	2007	tags=35%, list=10%, signal=39%
GOBP_POSITIVE_REGULATION_OF_B_CELL_ACTIVATION	GOBP_POSITIVE_REGULATION_OF_B_CELL_ACTIVATION		90	-0.36199853	-1.4985065	0.007662835	0.12893072	1	5420	tags=42%, list=28%, signal=58%
GOBP_TISSUE_MIGRATION	GOBP_TISSUE_MIGRATION		324	-0.30195642	-1.4982678	0	0.1289753	1	3743	tags=27%, list=19%, signal=33%
GOBP_NUCLEOSIDE_CATABOLIC_PROCESS	GOBP_NUCLEOSIDE_CATABOLIC_PROCESS		20	-0.5050485	-1.4979271	0.037109375	0.12907287	1	4245	tags=50%, list=22%, signal=64%
GOBP_LYMPHOCYTE_CHEMOTAXIS	GOBP_LYMPHOCYTE_CHEMOTAXIS		52	-0.398157	-1.4979237	0.022857143	0.12884593	1	2060	tags=23%, list=11%, signal=26%
GOBP_REGULATION_OF_ENDOPLASMIC_RETICULUM_UNFOLDED_PROTEIN_RESPONSE	GOBP_REGULATION_OF_ENDOPLASMIC_RETICULUM_UNFOLDED_PROTEIN_RESPONSE		24	-0.47912255	-1.497227	0.033009708	0.12933235	1	3232	tags=42%, list=17%, signal=50%
GOBP_REGULATION_OF_OSTEOCLAST_DIFFERENTIATION	GOBP_REGULATION_OF_OSTEOCLAST_DIFFERENTIATION		85	-0.36713716	-1.497131	0.015267176	0.12920003	1	3564	tags=35%, list=18%, signal=43%
GOBP_TAXIS	GOBP_TAXIS		441	-0.2937831	-1.4962106	0	0.1298164	1	3349	tags=25%, list=17%, signal=29%
GOBP_REGULATION_OF_OSTEOBLAST_DIFFERENTIATION	GOBP_REGULATION_OF_OSTEOBLAST_DIFFERENTIATION		146	-0.33648536	-1.4960762	0.003656307	0.1297185	1	4422	tags=38%, list=23%, signal=49%
GOBP_TELOMERE_ORGANIZATION	GOBP_TELOMERE_ORGANIZATION		148	-0.33130252	-1.495613	0.003831418	0.12993945	1	7389	tags=53%, list=38%, signal=86%
GOBP_RIBONUCLEOPROTEIN_COMPLEX_BIOGENESIS	GOBP_RIBONUCLEOPROTEIN_COMPLEX_BIOGENESIS		427	-0.29465088	-1.4949287	0	0.13037989	1	7325	tags=51%, list=38%, signal=80%
GOBP_NEGATIVE_REGULATION_OF_CYCLIN_DEPENDENT_PROTEIN_KINASE_ACTIVITY	GOBP_NEGATIVE_REGULATION_OF_CYCLIN_DEPENDENT_PROTEIN_KINASE_ACTIVITY		27	-0.4701143	-1.4946666	0.032818533	0.13040493	1	4154	tags=48%, list=22%, signal=61%
GOBP_SOMATIC_DIVERSIFICATION_OF_IMMUNOGLOBULINS_INVOLVED_IN_IMMUNE_RESPONSE	GOBP_SOMATIC_DIVERSIFICATION_OF_IMMUNOGLOBULINS_INVOLVED_IN_IMMUNE_RESPONSE		57	-0.3933152	-1.4927005	0.019157087	0.13212344	1	5607	tags=47%, list=29%, signal=67%
GOBP_BRANCHING_INVOLVED_IN_PROSTATE_GLAND_MORPHOGENESIS	GOBP_BRANCHING_INVOLVED_IN_PROSTATE_GLAND_MORPHOGENESIS		15	-0.5426124	-1.4926987	0.058601134	0.13189471	1	2357	tags=33%, list=12%, signal=38%
GOBP_POSITIVE_REGULATION_OF_MYELOID_CELL_DIFFERENTIATION	GOBP_POSITIVE_REGULATION_OF_MYELOID_CELL_DIFFERENTIATION		112	-0.34941858	-1.4925756	0.003853565	0.13179703	1	3008	tags=31%, list=16%, signal=37%
GOBP_POSITIVE_REGULATION_OF_SMAD_PROTEIN_SIGNAL_TRANSDUCTION	GOBP_POSITIVE_REGULATION_OF_SMAD_PROTEIN_SIGNAL_TRANSDUCTION		27	-0.46171084	-1.4925712	0.039772727	0.13156971	1	5896	tags=63%, list=31%, signal=91%
GOBP_CELL_CELL_JUNCTION_MAINTENANCE	GOBP_CELL_CELL_JUNCTION_MAINTENANCE		22	-0.49539298	-1.4920171	0.048507463	0.1318216	1	4894	tags=50%, list=25%, signal=67%
GOBP_COLUMNAR_CUBOIDAL_EPITHELIAL_CELL_DIFFERENTIATION	GOBP_COLUMNAR_CUBOIDAL_EPITHELIAL_CELL_DIFFERENTIATION		138	-0.33314806	-1.4919945	0.007326007	0.13161545	1	4435	tags=33%, list=23%, signal=42%
GOBP_MICROTUBULE_ORGANIZING_CENTER_ORGANIZATION	GOBP_MICROTUBULE_ORGANIZING_CENTER_ORGANIZATION		150	-0.33137146	-1.4916874	0.001926782	0.13166724	1	6738	tags=49%, list=35%, signal=75%
GOBP_GENITALIA_MORPHOGENESIS	GOBP_GENITALIA_MORPHOGENESIS		16	-0.53127146	-1.4916348	0.052427184	0.13148233	1	1205	tags=31%, list=6%, signal=33%
GOBP_MONOATOMIC_ANION_HOMEOSTASIS	GOBP_MONOATOMIC_ANION_HOMEOSTASIS		27	-0.46914032	-1.4904832	0.037328094	0.13236134	1	4011	tags=30%, list=21%, signal=37%
GOBP_POSITIVE_REGULATION_OF_CREB_TRANSCRIPTION_FACTOR_ACTIVITY	GOBP_POSITIVE_REGULATION_OF_CREB_TRANSCRIPTION_FACTOR_ACTIVITY		15	-0.5408531	-1.490424	0.04805915	0.1321895	1	6330	tags=60%, list=33%, signal=89%
GOBP_REGULATION_OF_CYCLIN_DEPENDENT_PROTEIN_KINASE_ACTIVITY	GOBP_REGULATION_OF_CYCLIN_DEPENDENT_PROTEIN_KINASE_ACTIVITY		72	-0.37626684	-1.4897147	0.017175572	0.132696	1	4848	tags=39%, list=25%, signal=52%
GOBP_POSITIVE_REGULATION_OF_INTERLEUKIN_12_PRODUCTION	GOBP_POSITIVE_REGULATION_OF_INTERLEUKIN_12_PRODUCTION		45	-0.41222692	-1.4896531	0.028571429	0.13253708	1	2210	tags=27%, list=11%, signal=30%
GOBP_RESPONSE_TO_HYDROGEN_PEROXIDE	GOBP_RESPONSE_TO_HYDROGEN_PEROXIDE		91	-0.35962942	-1.4881301	0.014652015	0.13384771	1	3140	tags=30%, list=16%, signal=35%
GOBP_NOTCH_SIGNALING_PATHWAY	GOBP_NOTCH_SIGNALING_PATHWAY		184	-0.32322493	-1.4871277	0.001824818	0.1346901	1	2421	tags=21%, list=13%, signal=24%
GOBP_REGULATION_OF_BICELLULAR_TIGHT_JUNCTION_ASSEMBLY	GOBP_REGULATION_OF_BICELLULAR_TIGHT_JUNCTION_ASSEMBLY		24	-0.47576445	-1.4867688	0.030357143	0.13481595	1	5057	tags=58%, list=26%, signal=79%
GOBP_CELL_ACTIVATION_INVOLVED_IN_IMMUNE_RESPONSE	GOBP_CELL_ACTIVATION_INVOLVED_IN_IMMUNE_RESPONSE		305	-0.30251795	-1.4865947	0	0.1347661	1	6029	tags=42%, list=31%, signal=60%
GOBP_REGULATION_OF_GRANULOCYTE_CHEMOTAXIS	GOBP_REGULATION_OF_GRANULOCYTE_CHEMOTAXIS		62	-0.38345978	-1.48618	0.016917294	0.13495177	1	2060	tags=23%, list=11%, signal=25%
GOBP_NEUTROPHIL_MIGRATION	GOBP_NEUTROPHIL_MIGRATION		128	-0.3379236	-1.4861467	0.009541985	0.13474876	1	5444	tags=41%, list=28%, signal=57%
GOBP_NUCLEOLAR_LARGE_RRNA_TRANSCRIPTION_BY_RNA_POLYMERASE_I	GOBP_NUCLEOLAR_LARGE_RRNA_TRANSCRIPTION_BY_RNA_POLYMERASE_I		21	-0.49310037	-1.485803	0.051181104	0.13483204	1	5290	tags=57%, list=27%, signal=79%
GOBP_REGULATION_OF_HAIR_FOLLICLE_DEVELOPMENT	GOBP_REGULATION_OF_HAIR_FOLLICLE_DEVELOPMENT		21	-0.49084052	-1.4842046	0.04174573	0.13609502	1	5362	tags=67%, list=28%, signal=92%
GOBP_SPLICEOSOMAL_SNRNP_ASSEMBLY	GOBP_SPLICEOSOMAL_SNRNP_ASSEMBLY		34	-0.4418272	-1.4837205	0.02819549	0.13637432	1	7915	tags=65%, list=41%, signal=110%
GOBP_POSITIVE_REGULATION_OF_NEUROGENESIS	GOBP_POSITIVE_REGULATION_OF_NEUROGENESIS		316	-0.30215728	-1.4821198	0	0.13766329	1	4299	tags=31%, list=22%, signal=40%
GOBP_POSITIVE_REGULATION_OF_AXONOGENESIS	GOBP_POSITIVE_REGULATION_OF_AXONOGENESIS		100	-0.3520471	-1.4816332	0.008833922	0.13792546	1	3913	tags=34%, list=20%, signal=42%
GOBP_HEMATOPOIETIC_OR_LYMPHOID_ORGAN_DEVELOPMENT	GOBP_HEMATOPOIETIC_OR_LYMPHOID_ORGAN_DEVELOPMENT		123	-0.3395991	-1.4814795	0.008992806	0.13781151	1	4854	tags=37%, list=25%, signal=50%
GOBP_REGULATION_OF_EPITHELIAL_TO_MESENCHYMAL_TRANSITION	GOBP_REGULATION_OF_EPITHELIAL_TO_MESENCHYMAL_TRANSITION		101	-0.34816685	-1.4814156	0.009652509	0.13764767	1	4517	tags=40%, list=23%, signal=51%
GOBP_LUNG_MORPHOGENESIS	GOBP_LUNG_MORPHOGENESIS		73	-0.37342972	-1.479913	0.01831502	0.13895886	1	2673	tags=29%, list=14%, signal=33%
GOBP_B_CELL_APOPTOTIC_PROCESS	GOBP_B_CELL_APOPTOTIC_PROCESS		30	-0.4518868	-1.4798455	0.033333335	0.13879831	1	6135	tags=53%, list=32%, signal=78%
GOBP_REGULATION_OF_RESPONSE_TO_WOUNDING	GOBP_REGULATION_OF_RESPONSE_TO_WOUNDING		168	-0.32028186	-1.4797852	0.007662835	0.13861392	1	4758	tags=32%, list=25%, signal=42%
GOBP_MACROPHAGE_CHEMOTAXIS	GOBP_MACROPHAGE_CHEMOTAXIS		47	-0.40566945	-1.4781058	0.018181818	0.14014988	1	2462	tags=26%, list=13%, signal=29%
GOBP_INTERNAL_PROTEIN_AMINO_ACID_ACETYLATION	GOBP_INTERNAL_PROTEIN_AMINO_ACID_ACETYLATION		68	-0.37082592	-1.4775449	0.015180266	0.14047235	1	5041	tags=40%, list=26%, signal=54%
GOBP_CELL_SUBSTRATE_JUNCTION_ORGANIZATION	GOBP_CELL_SUBSTRATE_JUNCTION_ORGANIZATION		105	-0.34784734	-1.4775411	0.009124087	0.14024515	1	3523	tags=30%, list=18%, signal=37%
GOBP_ENDODERM_FORMATION	GOBP_ENDODERM_FORMATION		42	-0.41231236	-1.477348	0.028625954	0.14018281	1	6706	tags=62%, list=35%, signal=95%
GOBP_POSITIVE_REGULATION_OF_VASCULATURE_DEVELOPMENT	GOBP_POSITIVE_REGULATION_OF_VASCULATURE_DEVELOPMENT		175	-0.32106516	-1.476552	0.005597015	0.14076826	1	3072	tags=22%, list=16%, signal=26%
GOBP_REGULATION_OF_SYNAPSE_STRUCTURE_OR_ACTIVITY	GOBP_REGULATION_OF_SYNAPSE_STRUCTURE_OR_ACTIVITY		314	-0.2995959	-1.4765415	0	0.14055465	1	3984	tags=31%, list=21%, signal=39%
GOBP_PHAGOSOME_MATURATION	GOBP_PHAGOSOME_MATURATION		29	-0.44385308	-1.4758214	0.0527307	0.14099249	1	2702	tags=31%, list=14%, signal=36%
GOBP_SNRNA_METABOLIC_PROCESS	GOBP_SNRNA_METABOLIC_PROCESS		52	-0.39414477	-1.4754065	0.015122874	0.14120091	1	5921	tags=60%, list=31%, signal=86%
GOBP_CELL_CELL_SIGNALING_BY_WNT	GOBP_CELL_CELL_SIGNALING_BY_WNT		442	-0.28754145	-1.4749576	0	0.14140394	1	4205	tags=32%, list=22%, signal=40%
GOBP_REGULATION_OF_CELL_ADHESION_MEDIATED_BY_INTEGRIN	GOBP_REGULATION_OF_CELL_ADHESION_MEDIATED_BY_INTEGRIN		49	-0.3940146	-1.4742112	0.02366864	0.14195028	1	1974	tags=27%, list=10%, signal=29%
GOBP_NEGATIVE_REGULATION_OF_SMOOTHENED_SIGNALING_PATHWAY	GOBP_NEGATIVE_REGULATION_OF_SMOOTHENED_SIGNALING_PATHWAY		41	-0.40988073	-1.4741601	0.04518664	0.14175801	1	6843	tags=61%, list=36%, signal=94%
GOBP_GLAND_DEVELOPMENT	GOBP_GLAND_DEVELOPMENT		449	-0.2895226	-1.4740229	0	0.14166404	1	5720	tags=40%, list=30%, signal=56%
GOBP_CARDIAC_EPITHELIAL_TO_MESENCHYMAL_TRANSITION	GOBP_CARDIAC_EPITHELIAL_TO_MESENCHYMAL_TRANSITION		36	-0.42706984	-1.4735155	0.041825093	0.1419572	1	2324	tags=33%, list=12%, signal=38%
GOBP_MESENCHYMAL_CELL_APOPTOTIC_PROCESS	GOBP_MESENCHYMAL_CELL_APOPTOTIC_PROCESS		17	-0.5091507	-1.4734621	0.06508876	0.14178267	1	4694	tags=47%, list=24%, signal=62%
GOBP_EMBRYONIC_CAMERA_TYPE_EYE_DEVELOPMENT	GOBP_EMBRYONIC_CAMERA_TYPE_EYE_DEVELOPMENT		42	-0.40790766	-1.4732845	0.019569471	0.1417573	1	4083	tags=38%, list=21%, signal=48%
GOBP_EMBRYONIC_PATTERN_SPECIFICATION	GOBP_EMBRYONIC_PATTERN_SPECIFICATION		83	-0.3611953	-1.4728487	0.009487666	0.1419504	1	2382	tags=27%, list=12%, signal=30%
GOBP_CRANIAL_NERVE_MORPHOGENESIS	GOBP_CRANIAL_NERVE_MORPHOGENESIS		30	-0.44800922	-1.4726226	0.038240917	0.14191264	1	5799	tags=50%, list=30%, signal=71%
GOBP_ORGANELLE_INHERITANCE	GOBP_ORGANELLE_INHERITANCE		15	-0.53636706	-1.47247	0.064150944	0.14182886	1	6743	tags=60%, list=35%, signal=92%
GOBP_CELLULAR_SENESCENCE	GOBP_CELLULAR_SENESCENCE		87	-0.35931647	-1.4715564	0.012567325	0.1425982	1	4430	tags=38%, list=23%, signal=49%
GOBP_REGULATION_OF_WNT_SIGNALING_PATHWAY	GOBP_REGULATION_OF_WNT_SIGNALING_PATHWAY		322	-0.29987755	-1.4714553	0.003831418	0.1424814	1	4205	tags=33%, list=22%, signal=41%
GOBP_ENDOCRINE_PANCREAS_DEVELOPMENT	GOBP_ENDOCRINE_PANCREAS_DEVELOPMENT		45	-0.4022667	-1.4698207	0.03960396	0.14387709	1	4114	tags=29%, list=21%, signal=37%
GOBP_POSITIVE_REGULATION_OF_T_CELL_APOPTOTIC_PROCESS	GOBP_POSITIVE_REGULATION_OF_T_CELL_APOPTOTIC_PROCESS		16	-0.52059114	-1.4693483	0.057654075	0.1441584	1	3558	tags=56%, list=18%, signal=69%
GOBP_POSTSYNAPSE_TO_NUCLEUS_SIGNALING_PATHWAY	GOBP_POSTSYNAPSE_TO_NUCLEUS_SIGNALING_PATHWAY		16	-0.51592064	-1.4682835	0.054945055	0.1450032	1	4370	tags=50%, list=23%, signal=65%
GOBP_POSITIVE_REGULATION_OF_P38MAPK_CASCADE	GOBP_POSITIVE_REGULATION_OF_P38MAPK_CASCADE		29	-0.44540226	-1.4665107	0.041825093	0.14665571	1	3156	tags=34%, list=16%, signal=41%
GOBP_NEGATIVE_REGULATION_OF_SPROUTING_ANGIOGENESIS	GOBP_NEGATIVE_REGULATION_OF_SPROUTING_ANGIOGENESIS		15	-0.5329184	-1.4665105	0.056239016	0.14642031	1	148	tags=13%, list=1%, signal=13%
GOBP_FORELIMB_MORPHOGENESIS	GOBP_FORELIMB_MORPHOGENESIS		47	-0.404977	-1.4663302	0.018450184	0.1464049	1	3677	tags=43%, list=19%, signal=52%
GOBP_REGULATION_OF_CYSTEINE_TYPE_ENDOPEPTIDASE_ACTIVITY	GOBP_REGULATION_OF_CYSTEINE_TYPE_ENDOPEPTIDASE_ACTIVITY		236	-0.31129697	-1.4655975	0.001757469	0.14700662	1	3877	tags=30%, list=20%, signal=37%
GOBP_REGULATION_OF_TELOMERE_MAINTENANCE_VIA_TELOMERE_LENGTHENING	GOBP_REGULATION_OF_TELOMERE_MAINTENANCE_VIA_TELOMERE_LENGTHENING		58	-0.39243987	-1.4655436	0.022132797	0.14681558	1	7386	tags=62%, list=38%, signal=100%
GOBP_REGULATION_OF_EXOCYTOSIS	GOBP_REGULATION_OF_EXOCYTOSIS		219	-0.31155977	-1.4650294	0.001821494	0.14714229	1	5420	tags=39%, list=28%, signal=54%
GOBP_OLFACTORY_BEHAVIOR	GOBP_OLFACTORY_BEHAVIOR		15	-0.5331638	-1.4650016	0.076045625	0.1469225	1	3800	tags=40%, list=20%, signal=50%
GOBP_EPIDERMAL_GROWTH_FACTOR_RECEPTOR_SIGNALING_PATHWAY	GOBP_EPIDERMAL_GROWTH_FACTOR_RECEPTOR_SIGNALING_PATHWAY		105	-0.34576255	-1.4648206	0.007490637	0.14687139	1	5134	tags=44%, list=27%, signal=59%
GOBP_NEUTROPHIL_EXTRAVASATION	GOBP_NEUTROPHIL_EXTRAVASATION		15	-0.53122884	-1.4639978	0.048824593	0.14754869	1	1895	tags=33%, list=10%, signal=37%
GOBP_LOCOMOTORY_EXPLORATION_BEHAVIOR	GOBP_LOCOMOTORY_EXPLORATION_BEHAVIOR		21	-0.48141387	-1.4636497	0.051948052	0.14766589	1	1683	tags=29%, list=9%, signal=31%
GOBP_EOSINOPHIL_CHEMOTAXIS	GOBP_EOSINOPHIL_CHEMOTAXIS		21	-0.49177453	-1.4631928	0.07155963	0.14792365	1	6901	tags=57%, list=36%, signal=89%
GOBP_REGULATION_OF_POSTSYNAPTIC_DENSITY_ORGANIZATION	GOBP_REGULATION_OF_POSTSYNAPTIC_DENSITY_ORGANIZATION		19	-0.4852856	-1.4629362	0.05498982	0.14796598	1	2299	tags=42%, list=12%, signal=48%
GOBP_MIDBRAIN_DEVELOPMENT	GOBP_MIDBRAIN_DEVELOPMENT		49	-0.39685133	-1.4628786	0.02631579	0.14778835	1	2592	tags=31%, list=13%, signal=35%
GOBP_REGULATION_OF_CENTROSOME_DUPLICATION	GOBP_REGULATION_OF_CENTROSOME_DUPLICATION		47	-0.39703566	-1.4627918	0.03868472	0.14762771	1	5749	tags=47%, list=30%, signal=67%
GOBP_POST_TRANSLATIONAL_PROTEIN_TARGETING_TO_ENDOPLASMIC_RETICULUM_MEMBRANE	GOBP_POST_TRANSLATIONAL_PROTEIN_TARGETING_TO_ENDOPLASMIC_RETICULUM_MEMBRANE		17	-0.519424	-1.462704	0.06542056	0.14749406	1	2466	tags=35%, list=13%, signal=40%
GOBP_POSITIVE_REGULATION_OF_LONG_TERM_SYNAPTIC_POTENTIATION	GOBP_POSITIVE_REGULATION_OF_LONG_TERM_SYNAPTIC_POTENTIATION		32	-0.4356272	-1.4626796	0.030828517	0.14728498	1	3947	tags=38%, list=20%, signal=47%
GOBP_ATTACHMENT_OF_MITOTIC_SPINDLE_MICROTUBULES_TO_KINETOCHORE	GOBP_ATTACHMENT_OF_MITOTIC_SPINDLE_MICROTUBULES_TO_KINETOCHORE		20	-0.48517877	-1.4623505	0.042357273	0.14739503	1	9045	tags=85%, list=47%, signal=160%
GOBP_MATURATION_OF_5_8S_RRNA_FROM_TRICISTRONIC_RRNA_TRANSCRIPT_SSU_RRNA_5_8S_RRNA_LSU_RRNA	GOBP_MATURATION_OF_5_8S_RRNA_FROM_TRICISTRONIC_RRNA_TRANSCRIPT_SSU_RRNA_5_8S_RRNA_LSU_RRNA		24	-0.46699584	-1.4619907	0.047528517	0.14753571	1	5752	tags=58%, list=30%, signal=83%
GOBP_MATURATION_OF_SSU_RRNA_FROM_TRICISTRONIC_RRNA_TRANSCRIPT_SSU_RRNA_5_8S_RRNA_LSU_RRNA	GOBP_MATURATION_OF_SSU_RRNA_FROM_TRICISTRONIC_RRNA_TRANSCRIPT_SSU_RRNA_5_8S_RRNA_LSU_RRNA		33	-0.43206593	-1.4615505	0.025948104	0.14774485	1	5752	tags=55%, list=30%, signal=78%
GOBP_ENDOTHELIAL_CELL_MIGRATION	GOBP_ENDOTHELIAL_CELL_MIGRATION		225	-0.30698076	-1.4610966	0	0.14796329	1	3640	tags=27%, list=19%, signal=33%
GOBP_REGULATION_OF_RRNA_PROCESSING	GOBP_REGULATION_OF_RRNA_PROCESSING		16	-0.51825017	-1.4607471	0.069767445	0.14813504	1	7714	tags=75%, list=40%, signal=125%
GOBP_RNA_SURVEILLANCE	GOBP_RNA_SURVEILLANCE		17	-0.52187675	-1.4606075	0.06284658	0.14803824	1	5582	tags=59%, list=29%, signal=83%
GOBP_POSITIVE_REGULATION_OF_GRANULOCYTE_CHEMOTAXIS	GOBP_POSITIVE_REGULATION_OF_GRANULOCYTE_CHEMOTAXIS		34	-0.42991355	-1.4604905	0.039325844	0.14792739	1	2060	tags=24%, list=11%, signal=26%
GOBP_ACTIN_FILAMENT_BASED_TRANSPORT	GOBP_ACTIN_FILAMENT_BASED_TRANSPORT		21	-0.483819	-1.4599142	0.050847456	0.14831269	1	4128	tags=57%, list=21%, signal=73%
GOBP_MUSCLE_ORGAN_MORPHOGENESIS	GOBP_MUSCLE_ORGAN_MORPHOGENESIS		93	-0.3478204	-1.4587692	0.017045455	0.14935105	1	2606	tags=29%, list=14%, signal=33%
GOBP_POSITIVE_REGULATION_OF_CELL_ACTIVATION	GOBP_POSITIVE_REGULATION_OF_CELL_ACTIVATION		429	-0.2856527	-1.458763	0	0.14912625	1	4961	tags=34%, list=26%, signal=45%
GOBP_RETINA_DEVELOPMENT_IN_CAMERA_TYPE_EYE	GOBP_RETINA_DEVELOPMENT_IN_CAMERA_TYPE_EYE		168	-0.32051948	-1.4586039	0.005607477	0.14912802	1	3838	tags=30%, list=20%, signal=38%
GOBP_NON_MOTILE_CILIUM_ASSEMBLY	GOBP_NON_MOTILE_CILIUM_ASSEMBLY		74	-0.36770284	-1.4575189	0.019011406	0.15011995	1	6139	tags=47%, list=32%, signal=69%
GOBP_DNA_TEMPLATED_DNA_REPLICATION	GOBP_DNA_TEMPLATED_DNA_REPLICATION		149	-0.32445693	-1.4573064	0	0.15010558	1	8016	tags=62%, list=42%, signal=106%
GOBP_POSITIVE_REGULATION_OF_NEURON_PROJECTION_DEVELOPMENT	GOBP_POSITIVE_REGULATION_OF_NEURON_PROJECTION_DEVELOPMENT		234	-0.307936	-1.4569366	0.003921569	0.1502655	1	4764	tags=35%, list=25%, signal=47%
GOBP_NEGATIVE_REGULATION_OF_EXTRINSIC_APOPTOTIC_SIGNALING_PATHWAY	GOBP_NEGATIVE_REGULATION_OF_EXTRINSIC_APOPTOTIC_SIGNALING_PATHWAY		98	-0.3469903	-1.4566171	0.00733945	0.15035087	1	4061	tags=32%, list=21%, signal=40%
GOBP_REGULATION_OF_MITOTIC_SISTER_CHROMATID_SEGREGATION	GOBP_REGULATION_OF_MITOTIC_SISTER_CHROMATID_SEGREGATION		55	-0.38622323	-1.456063	0.026974952	0.1507385	1	8927	tags=75%, list=46%, signal=138%
GOBP_ENDONUCLEOLYTIC_CLEAVAGE_OF_TRICISTRONIC_RRNA_TRANSCRIPT_SSU_RRNA_5_8S_RRNA_LSU_RRNA	GOBP_ENDONUCLEOLYTIC_CLEAVAGE_OF_TRICISTRONIC_RRNA_TRANSCRIPT_SSU_RRNA_5_8S_RRNA_LSU_RRNA		16	-0.5240411	-1.4559113	0.052434456	0.15067941	1	5752	tags=69%, list=30%, signal=98%
GOBP_NEGATIVE_REGULATION_OF_OSTEOBLAST_DIFFERENTIATION	GOBP_NEGATIVE_REGULATION_OF_OSTEOBLAST_DIFFERENTIATION		58	-0.37666738	-1.4558086	0.025547445	0.15057656	1	4529	tags=41%, list=23%, signal=54%
GOBP_EYE_MORPHOGENESIS	GOBP_EYE_MORPHOGENESIS		176	-0.31668603	-1.455318	0.011049724	0.1508488	1	5540	tags=43%, list=29%, signal=60%
GOBP_PROTEIN_LOCALIZATION_TO_LYSOSOME	GOBP_PROTEIN_LOCALIZATION_TO_LYSOSOME		54	-0.388231	-1.4549584	0.034798536	0.15101838	1	5906	tags=48%, list=31%, signal=69%
GOBP_POST_EMBRYONIC_ANIMAL_MORPHOGENESIS	GOBP_POST_EMBRYONIC_ANIMAL_MORPHOGENESIS		17	-0.51341903	-1.4540395	0.046846848	0.1517458	1	3702	tags=41%, list=19%, signal=51%
GOBP_POSITIVE_REGULATION_OF_CYSTEINE_TYPE_ENDOPEPTIDASE_ACTIVITY	GOBP_POSITIVE_REGULATION_OF_CYSTEINE_TYPE_ENDOPEPTIDASE_ACTIVITY		147	-0.32319167	-1.4540269	0.009560229	0.1515312	1	3323	tags=27%, list=17%, signal=33%
GOBP_REGULATION_OF_CHROMATIN_ORGANIZATION	GOBP_REGULATION_OF_CHROMATIN_ORGANIZATION		52	-0.3796513	-1.4539534	0.01984127	0.15137099	1	6285	tags=50%, list=33%, signal=74%
GOBP_CELL_FATE_COMMITMENT	GOBP_CELL_FATE_COMMITMENT		290	-0.29758066	-1.4539361	0	0.15115976	1	5793	tags=40%, list=30%, signal=56%
GOBP_MATURATION_OF_SSU_RRNA	GOBP_MATURATION_OF_SSU_RRNA		47	-0.3958292	-1.4536575	0.03499079	0.15123251	1	5752	tags=47%, list=30%, signal=67%
GOBP_NEURON_RECOGNITION	GOBP_NEURON_RECOGNITION		47	-0.39555478	-1.4516822	0.024667932	0.15316144	1	2490	tags=30%, list=13%, signal=34%
GOBP_NEGATIVE_REGULATION_OF_APOPTOTIC_SIGNALING_PATHWAY	GOBP_NEGATIVE_REGULATION_OF_APOPTOTIC_SIGNALING_PATHWAY		247	-0.30472326	-1.4516588	0.00733945	0.15296012	1	4219	tags=32%, list=22%, signal=40%
GOBP_GRANULOCYTE_CHEMOTAXIS	GOBP_GRANULOCYTE_CHEMOTAXIS		128	-0.3289523	-1.4514972	0.005780347	0.15290874	1	2060	tags=21%, list=11%, signal=23%
GOBP_CARDIAC_VENTRICLE_MORPHOGENESIS	GOBP_CARDIAC_VENTRICLE_MORPHOGENESIS		80	-0.3606838	-1.4513942	0.019963702	0.15279655	1	3349	tags=31%, list=17%, signal=38%
GOBP_CHONDROCYTE_PROLIFERATION	GOBP_CHONDROCYTE_PROLIFERATION		27	-0.45291293	-1.4510945	0.05816135	0.1528918	1	3743	tags=41%, list=19%, signal=50%
GOBP_RETINAL_GANGLION_CELL_AXON_GUIDANCE	GOBP_RETINAL_GANGLION_CELL_AXON_GUIDANCE		21	-0.46687096	-1.450947	0.06403013	0.15281679	1	4125	tags=48%, list=21%, signal=61%
GOBP_PROTEIN_PROCESSING	GOBP_PROTEIN_PROCESSING		253	-0.3012669	-1.4502745	0.001760563	0.15339108	1	5237	tags=38%, list=27%, signal=51%
GOBP_CELL_JUNCTION_MAINTENANCE	GOBP_CELL_JUNCTION_MAINTENANCE		52	-0.38532794	-1.450148	0.034734916	0.15328835	1	4994	tags=46%, list=26%, signal=62%
GOBP_POSITIVE_REGULATION_OF_CELL_CELL_ADHESION	GOBP_POSITIVE_REGULATION_OF_CELL_CELL_ADHESION		338	-0.2919771	-1.4496397	0.001818182	0.15353611	1	4267	tags=30%, list=22%, signal=38%
GOBP_NEGATIVE_REGULATION_OF_ENDOPLASMIC_RETICULUM_STRESS_INDUCED_INTRINSIC_APOPTOTIC_SIGNALING_PATHWAY	GOBP_NEGATIVE_REGULATION_OF_ENDOPLASMIC_RETICULUM_STRESS_INDUCED_INTRINSIC_APOPTOTIC_SIGNALING_PATHWAY		18	-0.4859311	-1.4491931	0.04496403	0.15379453	1	1229	tags=22%, list=6%, signal=24%
GOBP_REGULATION_OF_ERYTHROCYTE_DIFFERENTIATION	GOBP_REGULATION_OF_ERYTHROCYTE_DIFFERENTIATION		49	-0.39058053	-1.4484204	0.035250463	0.15439135	1	2728	tags=29%, list=14%, signal=33%
GOBP_REGULATION_OF_ESTABLISHMENT_OF_CELL_POLARITY	GOBP_REGULATION_OF_ESTABLISHMENT_OF_CELL_POLARITY		21	-0.48259336	-1.4482183	0.073308274	0.15436949	1	4380	tags=38%, list=23%, signal=49%
GOBP_ADHERENS_JUNCTION_ORGANIZATION	GOBP_ADHERENS_JUNCTION_ORGANIZATION		57	-0.38013577	-1.44778	0.019646365	0.15466931	1	4106	tags=40%, list=21%, signal=51%
GOBP_REGULATION_OF_MYELOID_CELL_DIFFERENTIATION	GOBP_REGULATION_OF_MYELOID_CELL_DIFFERENTIATION		221	-0.30820778	-1.4475855	0.001766785	0.15467572	1	5562	tags=42%, list=29%, signal=58%
GOBP_REGULATION_OF_LYMPHOCYTE_MIGRATION	GOBP_REGULATION_OF_LYMPHOCYTE_MIGRATION		65	-0.37037736	-1.447355	0.03041825	0.15466486	1	954	tags=18%, list=5%, signal=19%
GOBP_NEURON_PROJECTION_REGENERATION	GOBP_NEURON_PROJECTION_REGENERATION		65	-0.37380666	-1.4465967	0.031539887	0.15522145	1	5476	tags=40%, list=28%, signal=56%
GOBP_PROTEIN_TARGETING_TO_VACUOLE	GOBP_PROTEIN_TARGETING_TO_VACUOLE		46	-0.39676526	-1.4464375	0.037664782	0.15517294	1	5906	tags=48%, list=31%, signal=69%
GOBP_DENDRITE_MORPHOGENESIS	GOBP_DENDRITE_MORPHOGENESIS		188	-0.31724396	-1.445674	0.005813954	0.15578364	1	4994	tags=37%, list=26%, signal=50%
GOBP_RESPONSE_TO_AXON_INJURY	GOBP_RESPONSE_TO_AXON_INJURY		75	-0.36191404	-1.4456418	0.0317757	0.15560268	1	3454	tags=29%, list=18%, signal=36%
GOBP_POSITIVE_REGULATION_OF_TRANSFORMING_GROWTH_FACTOR_BETA_PRODUCTION	GOBP_POSITIVE_REGULATION_OF_TRANSFORMING_GROWTH_FACTOR_BETA_PRODUCTION		21	-0.4842817	-1.4455776	0.050847456	0.15543361	1	3331	tags=52%, list=17%, signal=63%
GOBP_AMEBOIDAL_TYPE_CELL_MIGRATION	GOBP_AMEBOIDAL_TYPE_CELL_MIGRATION		461	-0.2830713	-1.4443773	0	0.15655132	1	3743	tags=26%, list=19%, signal=31%
GOBP_REGULATION_OF_HIPPO_SIGNALING	GOBP_REGULATION_OF_HIPPO_SIGNALING		22	-0.4834096	-1.444146	0.047984645	0.1565325	1	3911	tags=45%, list=20%, signal=57%
GOBP_RESPONSE_TO_MAGNESIUM_ION	GOBP_RESPONSE_TO_MAGNESIUM_ION		16	-0.5156075	-1.4437631	0.06346154	0.15671885	1	2686	tags=31%, list=14%, signal=36%
GOBP_ESTABLISHMENT_OF_PROTEIN_LOCALIZATION_TO_ENDOPLASMIC_RETICULUM	GOBP_ESTABLISHMENT_OF_PROTEIN_LOCALIZATION_TO_ENDOPLASMIC_RETICULUM		46	-0.39337197	-1.4437468	0.039473683	0.15650174	1	1704	tags=20%, list=9%, signal=21%
GOBP_CELL_MIGRATION_INVOLVED_IN_HEART_DEVELOPMENT	GOBP_CELL_MIGRATION_INVOLVED_IN_HEART_DEVELOPMENT		20	-0.4869109	-1.4432069	0.0707635	0.15681455	1	1971	tags=40%, list=10%, signal=45%
GOBP_ESTABLISHMENT_OR_MAINTENANCE_OF_BIPOLAR_CELL_POLARITY	GOBP_ESTABLISHMENT_OR_MAINTENANCE_OF_BIPOLAR_CELL_POLARITY		51	-0.3797116	-1.4431959	0.028301887	0.15660368	1	3288	tags=39%, list=17%, signal=47%
GOBP_CELLULAR_RESPONSE_TO_HYDROGEN_PEROXIDE	GOBP_CELLULAR_RESPONSE_TO_HYDROGEN_PEROXIDE		61	-0.37544334	-1.4430691	0.024761904	0.15654083	1	3140	tags=31%, list=16%, signal=37%
GOBP_DENDRITE_DEVELOPMENT	GOBP_DENDRITE_DEVELOPMENT		321	-0.29150638	-1.4427905	0	0.15657043	1	4779	tags=34%, list=25%, signal=44%
GOBP_NEGATIVE_REGULATION_OF_DNA_BINDING	GOBP_NEGATIVE_REGULATION_OF_DNA_BINDING		49	-0.392439	-1.4425784	0.039033458	0.15657775	1	5494	tags=51%, list=29%, signal=71%
GOBP_INTEGRATED_STRESS_RESPONSE_SIGNALING	GOBP_INTEGRATED_STRESS_RESPONSE_SIGNALING		22	-0.46820173	-1.4420052	0.04029304	0.15694723	1	4603	tags=45%, list=24%, signal=60%
GOBP_GLYCOSAMINOGLYCAN_CATABOLIC_PROCESS	GOBP_GLYCOSAMINOGLYCAN_CATABOLIC_PROCESS		31	-0.43463156	-1.4417828	0.057251908	0.15695786	1	1893	tags=23%, list=10%, signal=25%
GOBP_REGULATION_OF_MYELOID_LEUKOCYTE_DIFFERENTIATION	GOBP_REGULATION_OF_MYELOID_LEUKOCYTE_DIFFERENTIATION		141	-0.32091367	-1.4409069	0.003802281	0.15770513	1	3249	tags=30%, list=17%, signal=36%
GOBP_DEVELOPMENTAL_GROWTH_INVOLVED_IN_MORPHOGENESIS	GOBP_DEVELOPMENTAL_GROWTH_INVOLVED_IN_MORPHOGENESIS		286	-0.29479596	-1.4407653	0.003773585	0.15764146	1	2773	tags=24%, list=14%, signal=27%
GOBP_DETECTION_OF_TEMPERATURE_STIMULUS_INVOLVED_IN_SENSORY_PERCEPTION_OF_PAIN	GOBP_DETECTION_OF_TEMPERATURE_STIMULUS_INVOLVED_IN_SENSORY_PERCEPTION_OF_PAIN		22	-0.47095874	-1.4402317	0.06508876	0.15797028	1	2329	tags=32%, list=12%, signal=36%
GOBP_NEGATIVE_REGULATION_OF_BMP_SIGNALING_PATHWAY	GOBP_NEGATIVE_REGULATION_OF_BMP_SIGNALING_PATHWAY		56	-0.3804676	-1.440087	0.02434457	0.15786901	1	5448	tags=48%, list=28%, signal=67%
GOBP_POSITIVE_REGULATION_OF_PROTEOLYSIS	GOBP_POSITIVE_REGULATION_OF_PROTEOLYSIS		361	-0.2899907	-1.4400076	0.001915709	0.15771735	1	4229	tags=30%, list=22%, signal=38%
GOBP_GLYCOSYL_COMPOUND_CATABOLIC_PROCESS	GOBP_GLYCOSYL_COMPOUND_CATABOLIC_PROCESS		28	-0.44201738	-1.4399402	0.04743833	0.15758312	1	4245	tags=43%, list=22%, signal=55%
GOBP_REGULATION_OF_LEUKOCYTE_ADHESION_TO_VASCULAR_ENDOTHELIAL_CELL	GOBP_REGULATION_OF_LEUKOCYTE_ADHESION_TO_VASCULAR_ENDOTHELIAL_CELL		35	-0.427035	-1.4397439	0.052434456	0.15756251	1	1273	tags=20%, list=7%, signal=21%
GOBP_RETINOIC_ACID_RECEPTOR_SIGNALING_PATHWAY	GOBP_RETINOIC_ACID_RECEPTOR_SIGNALING_PATHWAY		34	-0.4246353	-1.4396025	0.043875687	0.15747762	1	5720	tags=47%, list=30%, signal=67%
GOBP_REGULATION_OF_PROTEIN_SERINE_THREONINE_KINASE_ACTIVITY	GOBP_REGULATION_OF_PROTEIN_SERINE_THREONINE_KINASE_ACTIVITY		334	-0.29020193	-1.4394375	0.005338078	0.15748172	1	4422	tags=30%, list=23%, signal=39%
GOBP_DNA_REPLICATION	GOBP_DNA_REPLICATION		270	-0.29826885	-1.4386969	0.005769231	0.1580895	1	6952	tags=49%, list=36%, signal=76%
GOBP_POSITIVE_REGULATION_OF_NERVOUS_SYSTEM_DEVELOPMENT	GOBP_POSITIVE_REGULATION_OF_NERVOUS_SYSTEM_DEVELOPMENT		378	-0.2860812	-1.4381264	0	0.15849045	1	4201	tags=30%, list=22%, signal=38%
GOBP_CELL_CELL_JUNCTION_ORGANIZATION	GOBP_CELL_CELL_JUNCTION_ORGANIZATION		216	-0.30480334	-1.4380627	0.003780718	0.1583232	1	3805	tags=32%, list=20%, signal=40%
GOBP_CEREBRAL_CORTEX_DEVELOPMENT	GOBP_CEREBRAL_CORTEX_DEVELOPMENT		117	-0.33288863	-1.4379058	0.021238938	0.15825358	1	4029	tags=32%, list=21%, signal=41%
GOBP_RESPONSE_TO_CHEMOKINE	GOBP_RESPONSE_TO_CHEMOKINE		76	-0.35702473	-1.4378979	0.03195489	0.15803716	1	3220	tags=28%, list=17%, signal=33%
GOBP_GLOMERULAR_MESANGIUM_DEVELOPMENT	GOBP_GLOMERULAR_MESANGIUM_DEVELOPMENT		16	-0.5047694	-1.4375575	0.07879925	0.15819848	1	2879	tags=44%, list=15%, signal=51%
GOBP_APOPTOTIC_PROCESS_INVOLVED_IN_DEVELOPMENT	GOBP_APOPTOTIC_PROCESS_INVOLVED_IN_DEVELOPMENT		45	-0.39686635	-1.4372685	0.033395175	0.15826595	1	4234	tags=40%, list=22%, signal=51%
GOBP_LEUKOCYTE_CELL_CELL_ADHESION	GOBP_LEUKOCYTE_CELL_CELL_ADHESION		424	-0.2831618	-1.437129	0	0.15819368	1	5476	tags=39%, list=28%, signal=53%
GOBP_POSITIVE_REGULATION_OF_EPITHELIAL_CELL_MIGRATION	GOBP_POSITIVE_REGULATION_OF_EPITHELIAL_CELL_MIGRATION		161	-0.31717688	-1.4367247	0.009416196	0.15839839	1	3338	tags=24%, list=17%, signal=29%
GOBP_POSITIVE_REGULATION_OF_LEUKOCYTE_TETHERING_OR_ROLLING	GOBP_POSITIVE_REGULATION_OF_LEUKOCYTE_TETHERING_OR_ROLLING		15	-0.53197384	-1.4359465	0.069418386	0.15897799	1	1273	tags=33%, list=7%, signal=36%
GOBP_OOCYTE_DIFFERENTIATION	GOBP_OOCYTE_DIFFERENTIATION		68	-0.3630183	-1.435492	0.029962547	0.15924528	1	7590	tags=49%, list=39%, signal=80%
GOBP_POSITIVE_REGULATION_OF_PEPTIDYL_TYROSINE_PHOSPHORYLATION	GOBP_POSITIVE_REGULATION_OF_PEPTIDYL_TYROSINE_PHOSPHORYLATION		185	-0.31084988	-1.4354473	0.005714286	0.15907712	1	2875	tags=27%, list=15%, signal=31%
GOBP_REGULATION_OF_MACROPHAGE_MIGRATION	GOBP_REGULATION_OF_MACROPHAGE_MIGRATION		49	-0.38564306	-1.4353732	0.04436229	0.15892398	1	1514	tags=20%, list=8%, signal=22%
GOBP_RESPONSE_TO_LITHIUM_ION	GOBP_RESPONSE_TO_LITHIUM_ION		16	-0.50085807	-1.4339709	0.072407044	0.16026837	1	2348	tags=31%, list=12%, signal=36%
GOBP_REGULATION_OF_PEPTIDYL_LYSINE_ACETYLATION	GOBP_REGULATION_OF_PEPTIDYL_LYSINE_ACETYLATION		32	-0.4281517	-1.4338946	0.04330709	0.16014312	1	4654	tags=47%, list=24%, signal=62%
GOBP_REGULATION_OF_PROTEIN_LOCALIZATION_TO_CHROMOSOME_TELOMERIC_REGION	GOBP_REGULATION_OF_PROTEIN_LOCALIZATION_TO_CHROMOSOME_TELOMERIC_REGION		15	-0.515319	-1.433447	0.07378641	0.16042218	1	7219	tags=80%, list=37%, signal=128%
GOBP_NEGATIVE_REGULATION_OF_NEURAL_PRECURSOR_CELL_PROLIFERATION	GOBP_NEGATIVE_REGULATION_OF_NEURAL_PRECURSOR_CELL_PROLIFERATION		33	-0.42614985	-1.4333494	0.05263158	0.1602951	1	3456	tags=27%, list=18%, signal=33%
GOBP_NEURON_PROJECTION_EXTENSION	GOBP_NEURON_PROJECTION_EXTENSION		208	-0.30196756	-1.4331269	0.003623189	0.16034804	1	5723	tags=41%, list=30%, signal=57%
GOBP_DNA_METHYLATION_DEPENDENT_HETEROCHROMATIN_FORMATION	GOBP_DNA_METHYLATION_DEPENDENT_HETEROCHROMATIN_FORMATION		31	-0.43220943	-1.4326231	0.056074765	0.16069278	1	4697	tags=45%, list=24%, signal=60%
GOBP_ESTABLISHMENT_OF_SPINDLE_ORIENTATION	GOBP_ESTABLISHMENT_OF_SPINDLE_ORIENTATION		43	-0.40242162	-1.4321405	0.054744527	0.16108088	1	3181	tags=26%, list=17%, signal=31%
GOBP_NEURON_FATE_COMMITMENT	GOBP_NEURON_FATE_COMMITMENT		83	-0.34876838	-1.4318486	0.020220589	0.16117942	1	2440	tags=22%, list=13%, signal=25%
GOBP_RESPONSE_TO_CHOLESTEROL	GOBP_RESPONSE_TO_CHOLESTEROL		26	-0.45240682	-1.430773	0.054446463	0.16215284	1	2524	tags=31%, list=13%, signal=35%
GOBP_NEGATIVE_REGULATION_OF_INTERLEUKIN_17_PRODUCTION	GOBP_NEGATIVE_REGULATION_OF_INTERLEUKIN_17_PRODUCTION		18	-0.49803016	-1.430742	0.06849315	0.16195974	1	2192	tags=33%, list=11%, signal=38%
GOBP_NEGATIVE_REGULATION_OF_CANONICAL_WNT_SIGNALING_PATHWAY	GOBP_NEGATIVE_REGULATION_OF_CANONICAL_WNT_SIGNALING_PATHWAY		133	-0.32518047	-1.4307195	0.005484461	0.1617653	1	2517	tags=28%, list=13%, signal=32%
GOBP_REGULATION_OF_WOUND_HEALING	GOBP_REGULATION_OF_WOUND_HEALING		123	-0.32944575	-1.4305432	0.014760148	0.16173492	1	4479	tags=33%, list=23%, signal=42%
GOBP_PLACENTA_BLOOD_VESSEL_DEVELOPMENT	GOBP_PLACENTA_BLOOD_VESSEL_DEVELOPMENT		38	-0.41219532	-1.4305055	0.050632913	0.16154517	1	7181	tags=53%, list=37%, signal=84%
GOBP_APOPTOTIC_CELL_CLEARANCE	GOBP_APOPTOTIC_CELL_CLEARANCE		43	-0.39501318	-1.4301796	0.031835206	0.16165924	1	1332	tags=19%, list=7%, signal=20%
GOBP_RENAL_TUBULE_MORPHOGENESIS	GOBP_RENAL_TUBULE_MORPHOGENESIS		90	-0.3475233	-1.4298085	0.028119508	0.1618538	1	2332	tags=27%, list=12%, signal=30%
GOBP_NEGATIVE_REGULATION_OF_ANOIKIS	GOBP_NEGATIVE_REGULATION_OF_ANOIKIS		15	-0.50957125	-1.4297822	0.06909789	0.16166978	1	6149	tags=67%, list=32%, signal=98%
GOBP_NEGATIVE_REGULATION_OF_STEROID_METABOLIC_PROCESS	GOBP_NEGATIVE_REGULATION_OF_STEROID_METABOLIC_PROCESS		26	-0.44130403	-1.4288749	0.05586592	0.16245404	1	2544	tags=35%, list=13%, signal=40%
GOBP_OLIGODENDROCYTE_DIFFERENTIATION	GOBP_OLIGODENDROCYTE_DIFFERENTIATION		114	-0.3363886	-1.4287595	0.009505703	0.16237137	1	4348	tags=32%, list=23%, signal=42%
GOBP_AXONAL_FASCICULATION	GOBP_AXONAL_FASCICULATION		24	-0.45654008	-1.4287384	0.064	0.16216959	1	5109	tags=54%, list=27%, signal=74%
GOBP_ENDOPLASMIC_RETICULUM_TO_CYTOSOL_TRANSPORT	GOBP_ENDOPLASMIC_RETICULUM_TO_CYTOSOL_TRANSPORT		26	-0.44273552	-1.4283134	0.067669176	0.16242157	1	5583	tags=46%, list=29%, signal=65%
GOBP_DENTATE_GYRUS_DEVELOPMENT	GOBP_DENTATE_GYRUS_DEVELOPMENT		25	-0.4538047	-1.4274305	0.05283019	0.16319165	1	3372	tags=32%, list=17%, signal=39%
GOBP_SPINDLE_ORGANIZATION	GOBP_SPINDLE_ORGANIZATION		191	-0.30722666	-1.4268578	0.005357143	0.1636949	1	8067	tags=57%, list=42%, signal=97%
GOBP_POSITIVE_REGULATION_OF_CALCIUM_ION_IMPORT	GOBP_POSITIVE_REGULATION_OF_CALCIUM_ION_IMPORT		19	-0.48465052	-1.4267815	0.066308245	0.16352959	1	2879	tags=37%, list=15%, signal=43%
GOBP_MESONEPHRIC_TUBULE_MORPHOGENESIS	GOBP_MESONEPHRIC_TUBULE_MORPHOGENESIS		76	-0.35417983	-1.4267588	0.020912547	0.16332763	1	2332	tags=28%, list=12%, signal=31%
GOBP_NEGATIVE_REGULATION_OF_INTRINSIC_APOPTOTIC_SIGNALING_PATHWAY	GOBP_NEGATIVE_REGULATION_OF_INTRINSIC_APOPTOTIC_SIGNALING_PATHWAY		108	-0.3312397	-1.4261018	0.017892644	0.16388866	1	3277	tags=30%, list=17%, signal=35%
GOBP_IMMUNOGLOBULIN_PRODUCTION_INVOLVED_IN_IMMUNOGLOBULIN_MEDIATED_IMMUNE_RESPONSE	GOBP_IMMUNOGLOBULIN_PRODUCTION_INVOLVED_IN_IMMUNOGLOBULIN_MEDIATED_IMMUNE_RESPONSE		70	-0.3593646	-1.4260107	0.016791046	0.16379063	1	5607	tags=44%, list=29%, signal=62%
GOBP_KILLING_OF_CELLS_OF_ANOTHER_ORGANISM	GOBP_KILLING_OF_CELLS_OF_ANOTHER_ORGANISM		95	-0.34107795	-1.4258695	0.016759777	0.16369614	1	3220	tags=25%, list=17%, signal=30%
GOBP_CENTROSOME_DUPLICATION	GOBP_CENTROSOME_DUPLICATION		75	-0.35682753	-1.4251658	0.027131783	0.16424035	1	6718	tags=52%, list=35%, signal=80%
GOBP_NEURAL_PRECURSOR_CELL_PROLIFERATION	GOBP_NEURAL_PRECURSOR_CELL_PROLIFERATION		222	-0.30229986	-1.4243776	0.007677543	0.16490415	1	4313	tags=31%, list=22%, signal=39%
GOBP_PURINE_NUCLEOSIDE_MONOPHOSPHATE_CATABOLIC_PROCESS	GOBP_PURINE_NUCLEOSIDE_MONOPHOSPHATE_CATABOLIC_PROCESS		15	-0.52525616	-1.4237164	0.07619048	0.16539599	1	4245	tags=60%, list=22%, signal=77%
GOBP_PLACENTA_DEVELOPMENT	GOBP_PLACENTA_DEVELOPMENT		181	-0.30853727	-1.4232178	0.005514706	0.16577755	1	4610	tags=33%, list=24%, signal=43%
GOBP_SPECIFICATION_OF_SYMMETRY	GOBP_SPECIFICATION_OF_SYMMETRY		137	-0.32286623	-1.4230815	0.011583012	0.16574001	1	2871	tags=24%, list=15%, signal=28%
GOBP_METANEPHROS_MORPHOGENESIS	GOBP_METANEPHROS_MORPHOGENESIS		27	-0.4418278	-1.4229268	0.06754221	0.16570699	1	2773	tags=37%, list=14%, signal=43%
GOBP_INTRACELLULAR_PH_REDUCTION	GOBP_INTRACELLULAR_PH_REDUCTION		46	-0.39183322	-1.4223297	0.0251938	0.16617757	1	2702	tags=26%, list=14%, signal=30%
GOBP_LEUKOCYTE_PROLIFERATION	GOBP_LEUKOCYTE_PROLIFERATION		392	-0.2831492	-1.4222703	0	0.16601682	1	4579	tags=32%, list=24%, signal=41%
GOBP_IMMUNE_SYSTEM_DEVELOPMENT	GOBP_IMMUNE_SYSTEM_DEVELOPMENT		242	-0.29852572	-1.4218649	0.005484461	0.16627954	1	4729	tags=33%, list=25%, signal=43%
GOBP_OOCYTE_MATURATION	GOBP_OOCYTE_MATURATION		37	-0.4115823	-1.4214178	0.051039696	0.16665283	1	3124	tags=22%, list=16%, signal=26%
GOBP_PROSTATE_GLAND_MORPHOGENESIS	GOBP_PROSTATE_GLAND_MORPHOGENESIS		34	-0.42105785	-1.4209452	0.051923078	0.16701853	1	4422	tags=38%, list=23%, signal=50%
GOBP_NATURAL_KILLER_CELL_ACTIVATION_INVOLVED_IN_IMMUNE_RESPONSE	GOBP_NATURAL_KILLER_CELL_ACTIVATION_INVOLVED_IN_IMMUNE_RESPONSE		24	-0.45035654	-1.4202338	0.06728972	0.16764203	1	3634	tags=38%, list=19%, signal=46%
GOBP_POSITIVE_REGULATION_OF_MONOOXYGENASE_ACTIVITY	GOBP_POSITIVE_REGULATION_OF_MONOOXYGENASE_ACTIVITY		29	-0.43550575	-1.4199612	0.06496063	0.1677407	1	4909	tags=48%, list=25%, signal=65%
GOBP_MATURE_B_CELL_DIFFERENTIATION_INVOLVED_IN_IMMUNE_RESPONSE	GOBP_MATURE_B_CELL_DIFFERENTIATION_INVOLVED_IN_IMMUNE_RESPONSE		33	-0.42425403	-1.4198573	0.059386972	0.16764626	1	989	tags=18%, list=5%, signal=19%
GOBP_GERMINAL_CENTER_FORMATION	GOBP_GERMINAL_CENTER_FORMATION		16	-0.5065828	-1.4191004	0.07794677	0.16832158	1	2741	tags=31%, list=14%, signal=36%
GOBP_CHONDROITIN_SULFATE_PROTEOGLYCAN_BIOSYNTHETIC_PROCESS	GOBP_CHONDROITIN_SULFATE_PROTEOGLYCAN_BIOSYNTHETIC_PROCESS		22	-0.46623778	-1.4186488	0.07540395	0.16864952	1	1938	tags=27%, list=10%, signal=30%
GOBP_AXIS_ELONGATION	GOBP_AXIS_ELONGATION		37	-0.4097857	-1.418524	0.053435113	0.16857159	1	2673	tags=35%, list=14%, signal=41%
GOBP_REGULATION_OF_PROTEIN_LOCALIZATION_TO_NUCLEUS	GOBP_REGULATION_OF_PROTEIN_LOCALIZATION_TO_NUCLEUS		160	-0.31211716	-1.4177638	0.013011153	0.1692179	1	6354	tags=44%, list=33%, signal=66%
GOBP_MICROTUBULE_CYTOSKELETON_ORGANIZATION_INVOLVED_IN_MITOSIS	GOBP_MICROTUBULE_CYTOSKELETON_ORGANIZATION_INVOLVED_IN_MITOSIS		159	-0.31641912	-1.4171664	0.005434783	0.1697102	1	8155	tags=55%, list=42%, signal=95%
GOBP_GRANULOCYTE_MIGRATION	GOBP_GRANULOCYTE_MIGRATION		157	-0.31382447	-1.4170694	0.009433962	0.16960748	1	5255	tags=38%, list=27%, signal=51%
GOBP_PIGMENT_GRANULE_LOCALIZATION	GOBP_PIGMENT_GRANULE_LOCALIZATION		21	-0.4702197	-1.416942	0.0591716	0.16953059	1	2616	tags=33%, list=14%, signal=39%
GOBP_POSITIVE_REGULATION_OF_CHONDROCYTE_DIFFERENTIATION	GOBP_POSITIVE_REGULATION_OF_CHONDROCYTE_DIFFERENTIATION		22	-0.46077862	-1.4168212	0.07692308	0.16945371	1	4029	tags=59%, list=21%, signal=75%
GOBP_NCRNA_PROCESSING	GOBP_NCRNA_PROCESSING		413	-0.27969974	-1.4163901	0	0.16972189	1	7013	tags=46%, list=36%, signal=72%
GOBP_POSITIVE_REGULATION_OF_BLOOD_VESSEL_ENDOTHELIAL_CELL_MIGRATION	GOBP_POSITIVE_REGULATION_OF_BLOOD_VESSEL_ENDOTHELIAL_CELL_MIGRATION		58	-0.36901236	-1.4162365	0.03818182	0.16965336	1	2574	tags=24%, list=13%, signal=28%
GOBP_VENTRICULAR_TRABECULA_MYOCARDIUM_MORPHOGENESIS	GOBP_VENTRICULAR_TRABECULA_MYOCARDIUM_MORPHOGENESIS		17	-0.49010682	-1.4146982	0.06877323	0.17122298	1	4184	tags=41%, list=22%, signal=53%
GOBP_SOMATIC_STEM_CELL_DIVISION	GOBP_SOMATIC_STEM_CELL_DIVISION		15	-0.50391686	-1.4142293	0.0952381	0.1715634	1	4184	tags=53%, list=22%, signal=68%
GOBP_GLYCOSYLATION	GOBP_GLYCOSYLATION		217	-0.30131766	-1.4141661	0	0.17142199	1	3914	tags=27%, list=20%, signal=34%
GOBP_POSITIVE_REGULATION_OF_LYMPHOCYTE_ACTIVATION	GOBP_POSITIVE_REGULATION_OF_LYMPHOCYTE_ACTIVATION		346	-0.28469595	-1.4141645	0	0.17119937	1	4901	tags=35%, list=25%, signal=46%
GOBP_REGULATION_OF_EPIDERMAL_GROWTH_FACTOR_ACTIVATED_RECEPTOR_ACTIVITY	GOBP_REGULATION_OF_EPIDERMAL_GROWTH_FACTOR_ACTIVATED_RECEPTOR_ACTIVITY		22	-0.4552293	-1.41405	0.073033705	0.17109369	1	1604	tags=27%, list=8%, signal=30%
GOBP_NUCLEOBASE_METABOLIC_PROCESS	GOBP_NUCLEOBASE_METABOLIC_PROCESS		40	-0.39447248	-1.4138286	0.054924242	0.17117797	1	4245	tags=40%, list=22%, signal=51%
GOBP_PIGMENT_CELL_DIFFERENTIATION	GOBP_PIGMENT_CELL_DIFFERENTIATION		38	-0.40052342	-1.4131533	0.048780486	0.17177406	1	4961	tags=45%, list=26%, signal=60%
GOBP_COLLAGEN_BIOSYNTHETIC_PROCESS	GOBP_COLLAGEN_BIOSYNTHETIC_PROCESS		65	-0.36237955	-1.4124674	0.03422053	0.17232153	1	3379	tags=34%, list=18%, signal=41%
GOBP_STEROID_CATABOLIC_PROCESS	GOBP_STEROID_CATABOLIC_PROCESS		24	-0.44710112	-1.4122952	0.07155635	0.17230754	1	3130	tags=33%, list=16%, signal=40%
GOBP_NEGATIVE_REGULATION_OF_CELL_CELL_ADHESION	GOBP_NEGATIVE_REGULATION_OF_CELL_CELL_ADHESION		203	-0.30310008	-1.4116424	0.007407407	0.17287333	1	2741	tags=25%, list=14%, signal=29%
GOBP_REGULATION_OF_INTRINSIC_APOPTOTIC_SIGNALING_PATHWAY	GOBP_REGULATION_OF_INTRINSIC_APOPTOTIC_SIGNALING_PATHWAY		189	-0.30711532	-1.4114442	0.003780718	0.17288075	1	4610	tags=35%, list=24%, signal=45%
GOBP_CELL_DIFFERENTIATION_INVOLVED_IN_EMBRYONIC_PLACENTA_DEVELOPMENT	GOBP_CELL_DIFFERENTIATION_INVOLVED_IN_EMBRYONIC_PLACENTA_DEVELOPMENT		32	-0.41963312	-1.4112465	0.07265774	0.17289628	1	4610	tags=47%, list=24%, signal=62%
GOBP_LYMPHOCYTE_MIGRATION	GOBP_LYMPHOCYTE_MIGRATION		108	-0.33255568	-1.4107184	0.014925373	0.17332354	1	6029	tags=44%, list=31%, signal=64%
GOBP_POSITIVE_REGULATION_OF_PROTEIN_CONTAINING_COMPLEX_ASSEMBLY	GOBP_POSITIVE_REGULATION_OF_PROTEIN_CONTAINING_COMPLEX_ASSEMBLY		206	-0.30057412	-1.4102356	0.001901141	0.17368782	1	3349	tags=25%, list=17%, signal=30%
GOBP_EMBRYONIC_CRANIAL_SKELETON_MORPHOGENESIS	GOBP_EMBRYONIC_CRANIAL_SKELETON_MORPHOGENESIS		52	-0.37386158	-1.410103	0.04511278	0.17363194	1	4517	tags=42%, list=23%, signal=55%
GOBP_MAINTENANCE_OF_CELL_NUMBER	GOBP_MAINTENANCE_OF_CELL_NUMBER		212	-0.29997766	-1.4093223	0.008880994	0.17439601	1	5796	tags=42%, list=30%, signal=59%
GOBP_POSITIVE_REGULATION_OF_NEUROBLAST_PROLIFERATION	GOBP_POSITIVE_REGULATION_OF_NEUROBLAST_PROLIFERATION		43	-0.38940436	-1.4083999	0.043809526	0.17527354	1	5174	tags=44%, list=27%, signal=60%
GOBP_NEGATIVE_REGULATION_OF_LYMPHOCYTE_APOPTOTIC_PROCESS	GOBP_NEGATIVE_REGULATION_OF_LYMPHOCYTE_APOPTOTIC_PROCESS		45	-0.38685623	-1.4083161	0.055456173	0.17514648	1	5137	tags=47%, list=27%, signal=63%
GOBP_POSITIVE_REGULATION_OF_KERATINOCYTE_PROLIFERATION	GOBP_POSITIVE_REGULATION_OF_KERATINOCYTE_PROLIFERATION		15	-0.5194159	-1.4082321	0.07992895	0.17503299	1	5410	tags=53%, list=28%, signal=74%
GOBP_REGULATION_OF_T_CELL_APOPTOTIC_PROCESS	GOBP_REGULATION_OF_T_CELL_APOPTOTIC_PROCESS		49	-0.38552114	-1.4080226	0.050880626	0.17508706	1	3833	tags=41%, list=20%, signal=51%
GOBP_REGULATION_OF_DEFENSE_RESPONSE_TO_VIRUS	GOBP_REGULATION_OF_DEFENSE_RESPONSE_TO_VIRUS		97	-0.3415475	-1.4077051	0.03256705	0.17524691	1	5414	tags=39%, list=28%, signal=54%
GOBP_STEM_CELL_DIVISION	GOBP_STEM_CELL_DIVISION		42	-0.39193755	-1.4070582	0.050185874	0.17578028	1	7098	tags=74%, list=37%, signal=117%
GOBP_PHARYNGEAL_SYSTEM_DEVELOPMENT	GOBP_PHARYNGEAL_SYSTEM_DEVELOPMENT		32	-0.42441076	-1.4069551	0.06118881	0.17566009	1	2310	tags=41%, list=12%, signal=46%
GOBP_CANONICAL_WNT_SIGNALING_PATHWAY	GOBP_CANONICAL_WNT_SIGNALING_PATHWAY		301	-0.28885365	-1.4064047	0	0.17607947	1	3831	tags=30%, list=20%, signal=37%
GOBP_NEGATIVE_REGULATION_OF_TISSUE_REMODELING	GOBP_NEGATIVE_REGULATION_OF_TISSUE_REMODELING		27	-0.43581557	-1.4052459	0.06797853	0.17726353	1	5440	tags=52%, list=28%, signal=72%
GOBP_REGULATION_OF_SPINDLE_ORGANIZATION	GOBP_REGULATION_OF_SPINDLE_ORGANIZATION		44	-0.38646516	-1.4048365	0.052336447	0.1775184	1	7929	tags=61%, list=41%, signal=104%
GOBP_REGULATION_OF_INTEGRIN_MEDIATED_SIGNALING_PATHWAY	GOBP_REGULATION_OF_INTEGRIN_MEDIATED_SIGNALING_PATHWAY		21	-0.45847243	-1.4043968	0.08203125	0.17784637	1	2323	tags=29%, list=12%, signal=32%
GOBP_CELL_CELL_ADHESION_VIA_PLASMA_MEMBRANE_ADHESION_MOLECULES	GOBP_CELL_CELL_ADHESION_VIA_PLASMA_MEMBRANE_ADHESION_MOLECULES		207	-0.29938912	-1.4040517	0.009487666	0.17801331	1	4706	tags=37%, list=24%, signal=49%
GOBP_NERVE_DEVELOPMENT	GOBP_NERVE_DEVELOPMENT		96	-0.33624858	-1.4037133	0.035315987	0.17821844	1	1066	tags=18%, list=6%, signal=19%
GOBP_NEGATIVE_REGULATION_OF_T_CELL_PROLIFERATION	GOBP_NEGATIVE_REGULATION_OF_T_CELL_PROLIFERATION		78	-0.34760746	-1.4031935	0.03696498	0.17861381	1	2741	tags=31%, list=14%, signal=36%
GOBP_DISRUPTION_OF_ANATOMICAL_STRUCTURE_IN_ANOTHER_ORGANISM	GOBP_DISRUPTION_OF_ANATOMICAL_STRUCTURE_IN_ANOTHER_ORGANISM		104	-0.33531305	-1.4023554	0.022413794	0.1794006	1	3220	tags=25%, list=17%, signal=30%
GOBP_PROTEIN_LOCALIZATION_TO_VACUOLE	GOBP_PROTEIN_LOCALIZATION_TO_VACUOLE		78	-0.3436272	-1.400976	0.026768642	0.18082692	1	5437	tags=41%, list=28%, signal=57%
GOBP_MORPHOGENESIS_OF_AN_ENDOTHELIUM	GOBP_MORPHOGENESIS_OF_AN_ENDOTHELIUM		19	-0.4747335	-1.4009364	0.08480565	0.18063803	1	2904	tags=32%, list=15%, signal=37%
GOBP_VIRAL_GENE_EXPRESSION	GOBP_VIRAL_GENE_EXPRESSION		76	-0.35231644	-1.4009131	0.0227704	0.18044005	1	6901	tags=59%, list=36%, signal=92%
GOBP_ESTABLISHMENT_OF_PIGMENT_GRANULE_LOCALIZATION	GOBP_ESTABLISHMENT_OF_PIGMENT_GRANULE_LOCALIZATION		18	-0.48037758	-1.4008315	0.08030593	0.18029939	1	2458	tags=33%, list=13%, signal=38%
GOBP_POSITIVE_REGULATION_OF_EPIDERMAL_CELL_DIFFERENTIATION	GOBP_POSITIVE_REGULATION_OF_EPIDERMAL_CELL_DIFFERENTIATION		22	-0.45178744	-1.400802	0.0703125	0.18011032	1	5705	tags=64%, list=30%, signal=90%
GOBP_REGULATION_OF_TRANSCRIPTION_REGULATORY_REGION_DNA_BINDING	GOBP_REGULATION_OF_TRANSCRIPTION_REGULATORY_REGION_DNA_BINDING		49	-0.37923348	-1.4005357	0.05	0.18023044	1	2119	tags=29%, list=11%, signal=32%
GOBP_REGULATION_OF_FIBROBLAST_GROWTH_FACTOR_RECEPTOR_SIGNALING_PATHWAY	GOBP_REGULATION_OF_FIBROBLAST_GROWTH_FACTOR_RECEPTOR_SIGNALING_PATHWAY		33	-0.41217163	-1.4001372	0.051526718	0.18047279	1	1781	tags=21%, list=9%, signal=23%
GOBP_GLIAL_CELL_APOPTOTIC_PROCESS	GOBP_GLIAL_CELL_APOPTOTIC_PROCESS		20	-0.46812007	-1.3997034	0.09829868	0.18076015	1	3209	tags=40%, list=17%, signal=48%
GOBP_PROTEIN_LOCALIZATION_TO_CHROMOSOME	GOBP_PROTEIN_LOCALIZATION_TO_CHROMOSOME		108	-0.32773554	-1.3989061	0.025408348	0.1815101	1	7378	tags=54%, list=38%, signal=87%
GOBP_OSTEOBLAST_DEVELOPMENT	GOBP_OSTEOBLAST_DEVELOPMENT		18	-0.47555205	-1.3982172	0.0926276	0.18212818	1	4902	tags=50%, list=25%, signal=67%
GOBP_RENAL_TUBULE_DEVELOPMENT	GOBP_RENAL_TUBULE_DEVELOPMENT		109	-0.3276258	-1.3981057	0.03065134	0.18204312	1	2332	tags=25%, list=12%, signal=28%
GOBP_REGULATION_OF_RESPIRATORY_BURST	GOBP_REGULATION_OF_RESPIRATORY_BURST		16	-0.5035074	-1.3977057	0.1007326	0.18231231	1	4921	tags=44%, list=26%, signal=59%
GOBP_APOPTOTIC_PROCESS_INVOLVED_IN_MORPHOGENESIS	GOBP_APOPTOTIC_PROCESS_INVOLVED_IN_MORPHOGENESIS		32	-0.418403	-1.3967246	0.07992565	0.18327376	1	4234	tags=44%, list=22%, signal=56%
GOBP_SENSORY_ORGAN_MORPHOGENESIS	GOBP_SENSORY_ORGAN_MORPHOGENESIS		308	-0.283963	-1.39481	0.001821494	0.18532538	1	4256	tags=33%, list=22%, signal=41%
GOBP_FEMALE_GAMETE_GENERATION	GOBP_FEMALE_GAMETE_GENERATION		169	-0.30286032	-1.3946266	0.012567325	0.18534286	1	3577	tags=22%, list=19%, signal=27%
GOBP_DENDRITIC_SPINE_MORPHOGENESIS	GOBP_DENDRITIC_SPINE_MORPHOGENESIS		75	-0.34212136	-1.3945961	0.03345725	0.18515821	1	4074	tags=35%, list=21%, signal=44%
GOBP_POSITIVE_REGULATION_OF_COLLAGEN_METABOLIC_PROCESS	GOBP_POSITIVE_REGULATION_OF_COLLAGEN_METABOLIC_PROCESS		40	-0.3951874	-1.3939906	0.053949904	0.18569276	1	1934	tags=28%, list=10%, signal=31%
GOBP_REGULATION_OF_PODOSOME_ASSEMBLY	GOBP_REGULATION_OF_PODOSOME_ASSEMBLY		16	-0.49990106	-1.3938113	0.10097087	0.18565984	1	2009	tags=38%, list=10%, signal=42%
GOBP_CELL_RECOGNITION	GOBP_CELL_RECOGNITION		146	-0.31516105	-1.393573	0.015009381	0.18570684	1	4026	tags=32%, list=21%, signal=40%
GOBP_MYELOID_CELL_DIFFERENTIATION	GOBP_MYELOID_CELL_DIFFERENTIATION		455	-0.27143538	-1.3931214	0	0.18605833	1	3008	tags=24%, list=16%, signal=27%
GOBP_FIBRINOLYSIS	GOBP_FIBRINOLYSIS		20	-0.47206143	-1.3929794	0.08377896	0.18601692	1	2074	tags=25%, list=11%, signal=28%
GOBP_ORGAN_GROWTH	GOBP_ORGAN_GROWTH		210	-0.29357788	-1.3928667	0.009398496	0.18593925	1	3372	tags=29%, list=17%, signal=34%
GOBP_CELLULAR_RESPONSE_TO_IONIZING_RADIATION	GOBP_CELLULAR_RESPONSE_TO_IONIZING_RADIATION		70	-0.34840724	-1.3925476	0.032319393	0.18608934	1	5491	tags=41%, list=28%, signal=58%
GOBP_HOMEOSTASIS_OF_NUMBER_OF_CELLS	GOBP_HOMEOSTASIS_OF_NUMBER_OF_CELLS		380	-0.27599004	-1.3910226	0	0.18775691	1	4219	tags=30%, list=22%, signal=37%
GOBP_POSITIVE_REGULATION_OF_MYELOID_LEUKOCYTE_DIFFERENTIATION	GOBP_POSITIVE_REGULATION_OF_MYELOID_LEUKOCYTE_DIFFERENTIATION		72	-0.35010752	-1.3905368	0.03683241	0.18814728	1	3008	tags=33%, list=16%, signal=39%
GOBP_REGULATION_OF_PEPTIDYL_TYROSINE_PHOSPHORYLATION	GOBP_REGULATION_OF_PEPTIDYL_TYROSINE_PHOSPHORYLATION		259	-0.28913885	-1.3902916	0.005649718	0.18818939	1	4748	tags=35%, list=25%, signal=45%
GOBP_CORPUS_CALLOSUM_DEVELOPMENT	GOBP_CORPUS_CALLOSUM_DEVELOPMENT		27	-0.42922828	-1.3902705	0.08092485	0.18798798	1	5438	tags=44%, list=28%, signal=62%
GOBP_SPINDLE_CHECKPOINT_SIGNALING	GOBP_SPINDLE_CHECKPOINT_SIGNALING		51	-0.37396023	-1.3899591	0.05232558	0.18817857	1	8927	tags=71%, list=46%, signal=131%
GOBP_SOMATIC_STEM_CELL_POPULATION_MAINTENANCE	GOBP_SOMATIC_STEM_CELL_POPULATION_MAINTENANCE		85	-0.3385458	-1.3890765	0.023941068	0.18910517	1	5622	tags=42%, list=29%, signal=60%
GOBP_POSITIVE_REGULATION_OF_TRANSCRIPTION_BY_RNA_POLYMERASE_III	GOBP_POSITIVE_REGULATION_OF_TRANSCRIPTION_BY_RNA_POLYMERASE_III		18	-0.47627175	-1.3890133	0.085436895	0.1889523	1	4447	tags=50%, list=23%, signal=65%
GOBP_ESTABLISHMENT_OF_EPITHELIAL_CELL_POLARITY	GOBP_ESTABLISHMENT_OF_EPITHELIAL_CELL_POLARITY		39	-0.39893702	-1.3885443	0.056603774	0.18935576	1	3161	tags=36%, list=16%, signal=43%
GOBP_POSITIVE_REGULATION_OF_MONOCYTE_CHEMOTAXIS	GOBP_POSITIVE_REGULATION_OF_MONOCYTE_CHEMOTAXIS		24	-0.44063035	-1.3879734	0.06321839	0.18982424	1	2767	tags=29%, list=14%, signal=34%
GOBP_POSITIVE_REGULATION_OF_LEUKOCYTE_CELL_CELL_ADHESION	GOBP_POSITIVE_REGULATION_OF_LEUKOCYTE_CELL_CELL_ADHESION		287	-0.2845758	-1.3871157	0	0.19067964	1	4267	tags=30%, list=22%, signal=38%
GOBP_REGULATION_OF_RETINOIC_ACID_RECEPTOR_SIGNALING_PATHWAY	GOBP_REGULATION_OF_RETINOIC_ACID_RECEPTOR_SIGNALING_PATHWAY		17	-0.49461338	-1.3870063	0.09073724	0.19058995	1	5568	tags=47%, list=29%, signal=66%
GOBP_REGULATION_OF_DENDRITE_DEVELOPMENT	GOBP_REGULATION_OF_DENDRITE_DEVELOPMENT		140	-0.3146615	-1.385449	0.0251938	0.19235763	1	5109	tags=37%, list=27%, signal=50%
GOBP_SPINDLE_LOCALIZATION	GOBP_SPINDLE_LOCALIZATION		61	-0.3593181	-1.3847642	0.03992016	0.19297813	1	3181	tags=25%, list=17%, signal=29%
GOBP_ANTERIOR_POSTERIOR_PATTERN_SPECIFICATION	GOBP_ANTERIOR_POSTERIOR_PATTERN_SPECIFICATION		238	-0.2927684	-1.3846118	0.005366726	0.19294217	1	4789	tags=36%, list=25%, signal=47%
GOBP_TRANSLATIONAL_INITIATION	GOBP_TRANSLATIONAL_INITIATION		110	-0.32164386	-1.3838191	0.032667875	0.19370396	1	7308	tags=56%, list=38%, signal=90%
GOBP_CHEMOSENSORY_BEHAVIOR	GOBP_CHEMOSENSORY_BEHAVIOR		25	-0.4373199	-1.3838089	0.065737054	0.19348481	1	3800	tags=32%, list=20%, signal=40%
GOBP_KERATINIZATION	GOBP_KERATINIZATION		57	-0.36425847	-1.3831491	0.047445256	0.19403549	1	5378	tags=60%, list=28%, signal=82%
GOBP_C21_STEROID_HORMONE_BIOSYNTHETIC_PROCESS	GOBP_C21_STEROID_HORMONE_BIOSYNTHETIC_PROCESS		20	-0.45957226	-1.3824497	0.07968128	0.19475527	1	2119	tags=25%, list=11%, signal=28%
GOBP_CHONDROITIN_SULFATE_METABOLIC_PROCESS	GOBP_CHONDROITIN_SULFATE_METABOLIC_PROCESS		25	-0.43408483	-1.3821795	0.08935361	0.19488542	1	1938	tags=28%, list=10%, signal=31%
GOBP_DNA_REPLICATION_INITIATION	GOBP_DNA_REPLICATION_INITIATION		31	-0.4164244	-1.3820245	0.07564576	0.1948538	1	8597	tags=81%, list=45%, signal=145%
GOBP_REGULATION_OF_ENDOPEPTIDASE_ACTIVITY	GOBP_REGULATION_OF_ENDOPEPTIDASE_ACTIVITY		348	-0.27846935	-1.3819102	0.003766478	0.19479722	1	4249	tags=31%, list=22%, signal=39%
GOBP_NEGATIVE_REGULATION_OF_DNA_BINDING_TRANSCRIPTION_FACTOR_ACTIVITY	GOBP_NEGATIVE_REGULATION_OF_DNA_BINDING_TRANSCRIPTION_FACTOR_ACTIVITY		167	-0.30291763	-1.3803988	0.013207547	0.19647646	1	6046	tags=43%, list=31%, signal=61%
GOBP_T_CELL_ACTIVATION_INVOLVED_IN_IMMUNE_RESPONSE	GOBP_T_CELL_ACTIVATION_INVOLVED_IN_IMMUNE_RESPONSE		112	-0.31985947	-1.3784114	0.029906543	0.198979	1	6458	tags=46%, list=34%, signal=69%
GOBP_POSITIVE_REGULATION_OF_RECEPTOR_SIGNALING_PATHWAY_VIA_STAT	GOBP_POSITIVE_REGULATION_OF_RECEPTOR_SIGNALING_PATHWAY_VIA_STAT		52	-0.36963508	-1.3782034	0.052238807	0.19905202	1	2604	tags=25%, list=14%, signal=29%
GOBP_ZYMOGEN_ACTIVATION	GOBP_ZYMOGEN_ACTIVATION		64	-0.3520004	-1.378095	0.04664179	0.19896	1	2909	tags=23%, list=15%, signal=28%
GOBP_PROTEIN_REFOLDING	GOBP_PROTEIN_REFOLDING		24	-0.44610986	-1.3776491	0.08840864	0.19933836	1	1727	tags=33%, list=9%, signal=37%
GOBP_POSITIVE_REGULATION_OF_PROTEIN_LOCALIZATION_TO_MEMBRANE	GOBP_POSITIVE_REGULATION_OF_PROTEIN_LOCALIZATION_TO_MEMBRANE		114	-0.31928983	-1.3775866	0.031894933	0.19917548	1	3947	tags=33%, list=20%, signal=42%
GOBP_PANCREAS_DEVELOPMENT	GOBP_PANCREAS_DEVELOPMENT		79	-0.33785698	-1.3771136	0.034862384	0.19951084	1	3794	tags=25%, list=20%, signal=31%
GOBP_HIPPO_SIGNALING	GOBP_HIPPO_SIGNALING		40	-0.39100718	-1.3769735	0.061567165	0.19947389	1	4205	tags=43%, list=22%, signal=54%
GOBP_NEGATIVE_REGULATION_OF_RNA_SPLICING	GOBP_NEGATIVE_REGULATION_OF_RNA_SPLICING		28	-0.41358128	-1.3752619	0.06262231	0.20150049	1	6160	tags=57%, list=32%, signal=84%
GOBP_REGULATION_OF_TOLL_LIKE_RECEPTOR_SIGNALING_PATHWAY	GOBP_REGULATION_OF_TOLL_LIKE_RECEPTOR_SIGNALING_PATHWAY		27	-0.42771468	-1.3748363	0.08239701	0.20179547	1	1546	tags=22%, list=8%, signal=24%
GOBP_POSITIVE_REGULATION_OF_ERK1_AND_ERK2_CASCADE	GOBP_POSITIVE_REGULATION_OF_ERK1_AND_ERK2_CASCADE		232	-0.2898333	-1.373939	0.005504587	0.2027748	1	4288	tags=28%, list=22%, signal=35%
GOBP_REGULATION_OF_AXONOGENESIS	GOBP_REGULATION_OF_AXONOGENESIS		185	-0.29618725	-1.3736178	0.016245488	0.20292841	1	4125	tags=33%, list=21%, signal=42%
GOBP_POSITIVE_REGULATION_BY_HOST_OF_VIRAL_TRANSCRIPTION	GOBP_POSITIVE_REGULATION_BY_HOST_OF_VIRAL_TRANSCRIPTION		17	-0.4821462	-1.3730851	0.09784736	0.2034029	1	6746	tags=65%, list=35%, signal=99%
GOBP_MITRAL_VALVE_DEVELOPMENT	GOBP_MITRAL_VALVE_DEVELOPMENT		15	-0.51387745	-1.3728273	0.08846154	0.20350812	1	4184	tags=53%, list=22%, signal=68%
GOBP_EMBRYONIC_HEMOPOIESIS	GOBP_EMBRYONIC_HEMOPOIESIS		31	-0.40679073	-1.3727366	0.10207939	0.20337257	1	5608	tags=48%, list=29%, signal=68%
GOBP_SUPEROXIDE_ANION_GENERATION	GOBP_SUPEROXIDE_ANION_GENERATION		46	-0.38363707	-1.3719244	0.05783582	0.20425658	1	1810	tags=24%, list=9%, signal=26%
GOBP_PROTEIN_O_LINKED_GLYCOSYLATION	GOBP_PROTEIN_O_LINKED_GLYCOSYLATION		81	-0.33196214	-1.3714862	0.037664782	0.20460954	1	4028	tags=31%, list=21%, signal=39%
GOBP_REGULATION_OF_TRANSLATIONAL_INITIATION	GOBP_REGULATION_OF_TRANSLATIONAL_INITIATION		65	-0.35282725	-1.371086	0.054844607	0.20487013	1	7233	tags=60%, list=38%, signal=96%
GOBP_POSITIVE_REGULATION_OF_TELOMERE_MAINTENANCE	GOBP_POSITIVE_REGULATION_OF_TELOMERE_MAINTENANCE		69	-0.3448083	-1.3706875	0.04809619	0.20518236	1	7278	tags=58%, list=38%, signal=93%
GOBP_REGULATION_OF_STEM_CELL_DIFFERENTIATION	GOBP_REGULATION_OF_STEM_CELL_DIFFERENTIATION		81	-0.33598652	-1.3695532	0.027522936	0.20648366	1	4408	tags=36%, list=23%, signal=46%
GOBP_REGULATION_OF_ISOTYPE_SWITCHING	GOBP_REGULATION_OF_ISOTYPE_SWITCHING		40	-0.38251674	-1.3694822	0.05989111	0.20633043	1	4656	tags=43%, list=24%, signal=56%
GOBP_CILIUM_ORGANIZATION	GOBP_CILIUM_ORGANIZATION		376	-0.27324256	-1.368971	0.003913894	0.20679255	1	5854	tags=37%, list=30%, signal=52%
GOBP_POSITIVE_REGULATION_OF_MESENCHYMAL_CELL_PROLIFERATION	GOBP_POSITIVE_REGULATION_OF_MESENCHYMAL_CELL_PROLIFERATION		33	-0.40957388	-1.3688916	0.07908612	0.206664	1	2542	tags=27%, list=13%, signal=31%
GOBP_EPITHELIAL_CELL_MORPHOGENESIS	GOBP_EPITHELIAL_CELL_MORPHOGENESIS		46	-0.37725163	-1.3686268	0.056057867	0.2067778	1	3456	tags=33%, list=18%, signal=40%
GOBP_AXIS_SPECIFICATION	GOBP_AXIS_SPECIFICATION		100	-0.319709	-1.3679482	0.030075189	0.20751242	1	3251	tags=28%, list=17%, signal=34%
GOBP_RESPONSE_TO_NERVE_GROWTH_FACTOR	GOBP_RESPONSE_TO_NERVE_GROWTH_FACTOR		41	-0.3829749	-1.3679432	0.07495429	0.20727612	1	5621	tags=54%, list=29%, signal=76%
GOBP_RENAL_VESICLE_DEVELOPMENT	GOBP_RENAL_VESICLE_DEVELOPMENT		19	-0.46655527	-1.3678045	0.09883721	0.20722963	1	3445	tags=42%, list=18%, signal=51%
GOBP_MATURATION_OF_5_8S_RRNA	GOBP_MATURATION_OF_5_8S_RRNA		35	-0.39997908	-1.3676792	0.07662835	0.20716055	1	6459	tags=57%, list=34%, signal=86%
GOBP_RESPIRATORY_SYSTEM_DEVELOPMENT	GOBP_RESPIRATORY_SYSTEM_DEVELOPMENT		260	-0.28199375	-1.3675641	0.009009009	0.20706783	1	3078	tags=25%, list=16%, signal=29%
GOBP_NEGATIVE_REGULATION_OF_CELLULAR_SENESCENCE	GOBP_NEGATIVE_REGULATION_OF_CELLULAR_SENESCENCE		24	-0.4441234	-1.3675233	0.07722772	0.20688711	1	6895	tags=67%, list=36%, signal=104%
GOBP_ANTERIOR_POSTERIOR_AXIS_SPECIFICATION	GOBP_ANTERIOR_POSTERIOR_AXIS_SPECIFICATION		61	-0.35803068	-1.3675017	0.040441178	0.20667818	1	2640	tags=28%, list=14%, signal=32%
GOBP_RIBOSOME_BIOGENESIS	GOBP_RIBOSOME_BIOGENESIS		314	-0.27767134	-1.3674362	0.007518797	0.20653087	1	6867	tags=46%, list=36%, signal=70%
GOBP_NEUTROPHIL_ACTIVATION_INVOLVED_IN_IMMUNE_RESPONSE	GOBP_NEUTROPHIL_ACTIVATION_INVOLVED_IN_IMMUNE_RESPONSE		21	-0.45118308	-1.3673574	0.10815939	0.20638676	1	4611	tags=38%, list=24%, signal=50%
GOBP_AXON_EXTENSION	GOBP_AXON_EXTENSION		141	-0.30803204	-1.3673023	0.026819924	0.20621365	1	5723	tags=40%, list=30%, signal=57%
GOBP_POSITIVE_REGULATION_OF_ANTIGEN_RECEPTOR_MEDIATED_SIGNALING_PATHWAY	GOBP_POSITIVE_REGULATION_OF_ANTIGEN_RECEPTOR_MEDIATED_SIGNALING_PATHWAY		27	-0.42153177	-1.3671535	0.08163265	0.20618476	1	4875	tags=37%, list=25%, signal=50%
GOBP_REGULATION_OF_MAST_CELL_ACTIVATION	GOBP_REGULATION_OF_MAST_CELL_ACTIVATION		57	-0.3551612	-1.3670135	0.05	0.20612063	1	6014	tags=47%, list=31%, signal=69%
GOBP_CGMP_MEDIATED_SIGNALING	GOBP_CGMP_MEDIATED_SIGNALING		34	-0.40995806	-1.3667986	0.08349515	0.20619768	1	750	tags=15%, list=4%, signal=15%
GOBP_MIRNA_PROCESSING	GOBP_MIRNA_PROCESSING		45	-0.37631366	-1.3663636	0.078431375	0.20654124	1	7462	tags=62%, list=39%, signal=101%
GOBP_OUTFLOW_TRACT_SEPTUM_MORPHOGENESIS	GOBP_OUTFLOW_TRACT_SEPTUM_MORPHOGENESIS		28	-0.42295972	-1.3662133	0.09549549	0.20649727	1	5896	tags=54%, list=31%, signal=77%
GOBP_POSITIVE_REGULATION_OF_ENDOTHELIAL_CELL_PROLIFERATION	GOBP_POSITIVE_REGULATION_OF_ENDOTHELIAL_CELL_PROLIFERATION		100	-0.3223666	-1.3660169	0.03018868	0.20652914	1	3340	tags=25%, list=17%, signal=30%
GOBP_THYROID_HORMONE_GENERATION	GOBP_THYROID_HORMONE_GENERATION		20	-0.4612045	-1.3657929	0.09479554	0.20661013	1	2476	tags=35%, list=13%, signal=40%
GOBP_CEREBELLAR_GRANULAR_LAYER_DEVELOPMENT	GOBP_CEREBELLAR_GRANULAR_LAYER_DEVELOPMENT		16	-0.49042296	-1.3657609	0.11313868	0.2064161	1	2622	tags=38%, list=14%, signal=43%
GOBP_RESPONSE_TO_AMINE	GOBP_RESPONSE_TO_AMINE		24	-0.4342947	-1.3653684	0.11320755	0.20669572	1	1865	tags=25%, list=10%, signal=28%
GOBP_REGULATION_OF_SKELETAL_MUSCLE_ADAPTATION	GOBP_REGULATION_OF_SKELETAL_MUSCLE_ADAPTATION		15	-0.50247765	-1.3653092	0.11363637	0.2065608	1	1861	tags=40%, list=10%, signal=44%
GOBP_REGULATION_OF_NEUROTRANSMITTER_RECEPTOR_ACTIVITY	GOBP_REGULATION_OF_NEUROTRANSMITTER_RECEPTOR_ACTIVITY		66	-0.34944063	-1.3652642	0.037523452	0.20639676	1	3238	tags=29%, list=17%, signal=34%
GOBP_STABILIZATION_OF_MEMBRANE_POTENTIAL	GOBP_STABILIZATION_OF_MEMBRANE_POTENTIAL		15	-0.49411413	-1.3652474	0.115234375	0.20619631	1	4864	tags=60%, list=25%, signal=80%
GOBP_REGULATION_OF_CELL_JUNCTION_ASSEMBLY	GOBP_REGULATION_OF_CELL_JUNCTION_ASSEMBLY		245	-0.28500327	-1.3643888	0.009057971	0.20709862	1	3444	tags=28%, list=18%, signal=34%
GOBP_NUCLEOBASE_CONTAINING_SMALL_MOLECULE_CATABOLIC_PROCESS	GOBP_NUCLEOBASE_CONTAINING_SMALL_MOLECULE_CATABOLIC_PROCESS		25	-0.42859998	-1.3642473	0.07755102	0.20707104	1	4245	tags=44%, list=22%, signal=56%
GOBP_POSITIVE_REGULATION_OF_MEMBRANE_PERMEABILITY	GOBP_POSITIVE_REGULATION_OF_MEMBRANE_PERMEABILITY		43	-0.3773793	-1.3640683	0.060150377	0.20708181	1	3029	tags=35%, list=16%, signal=41%
GOBP_REGULATION_OF_T_CELL_ACTIVATION	GOBP_REGULATION_OF_T_CELL_ACTIVATION		394	-0.27041614	-1.3638142	0	0.20715041	1	5420	tags=38%, list=28%, signal=52%
GOBP_EMBRYONIC_AXIS_SPECIFICATION	GOBP_EMBRYONIC_AXIS_SPECIFICATION		46	-0.3664214	-1.3634456	0.07312253	0.20741609	1	3092	tags=30%, list=16%, signal=36%
GOBP_INNERVATION	GOBP_INNERVATION		32	-0.4094886	-1.3632569	0.07865169	0.207441	1	1686	tags=28%, list=9%, signal=31%
GOBP_PROTEIN_DNA_COMPLEX_ASSEMBLY	GOBP_PROTEIN_DNA_COMPLEX_ASSEMBLY		172	-0.2972319	-1.3620803	0.011363637	0.20883521	1	6831	tags=46%, list=35%, signal=71%
GOBP_POSITIVE_REGULATION_OF_RESPONSE_TO_ENDOPLASMIC_RETICULUM_STRESS	GOBP_POSITIVE_REGULATION_OF_RESPONSE_TO_ENDOPLASMIC_RETICULUM_STRESS		35	-0.39323997	-1.3618306	0.075728156	0.20897171	1	5307	tags=43%, list=28%, signal=59%
GOBP_RESPONSE_TO_RETINOIC_ACID	GOBP_RESPONSE_TO_RETINOIC_ACID		81	-0.33326745	-1.3617872	0.039252337	0.20879683	1	3076	tags=28%, list=16%, signal=34%
GOBP_DNA_DAMAGE_RESPONSE_SIGNAL_TRANSDUCTION_BY_P53_CLASS_MEDIATOR	GOBP_DNA_DAMAGE_RESPONSE_SIGNAL_TRANSDUCTION_BY_P53_CLASS_MEDIATOR		66	-0.34889746	-1.3617717	0.06148282	0.20859161	1	5137	tags=47%, list=27%, signal=64%
GOBP_TROPHOBLAST_CELL_MIGRATION	GOBP_TROPHOBLAST_CELL_MIGRATION		17	-0.491779	-1.3616765	0.11632653	0.20848843	1	968	tags=24%, list=5%, signal=25%
GOBP_NEGATIVE_REGULATION_OF_CELL_PROJECTION_ORGANIZATION	GOBP_NEGATIVE_REGULATION_OF_CELL_PROJECTION_ORGANIZATION		217	-0.28999147	-1.36167	0.013157895	0.20827399	1	5463	tags=36%, list=28%, signal=50%
GOBP_URETER_DEVELOPMENT	GOBP_URETER_DEVELOPMENT		20	-0.4492341	-1.3615474	0.08952381	0.20821218	1	1935	tags=25%, list=10%, signal=28%
GOBP_POSITIVE_REGULATION_OF_ALPHA_BETA_T_CELL_ACTIVATION	GOBP_POSITIVE_REGULATION_OF_ALPHA_BETA_T_CELL_ACTIVATION		94	-0.32527393	-1.3615146	0.042857144	0.208026	1	5476	tags=40%, list=28%, signal=56%
GOBP_POSITIVE_REGULATION_OF_AMIDE_METABOLIC_PROCESS	GOBP_POSITIVE_REGULATION_OF_AMIDE_METABOLIC_PROCESS		166	-0.29683247	-1.361038	0.009487666	0.20844974	1	5381	tags=37%, list=28%, signal=51%
GOBP_PROTEIN_AUTOPHOSPHORYLATION	GOBP_PROTEIN_AUTOPHOSPHORYLATION		239	-0.2860744	-1.3609893	0.010948905	0.2082912	1	4731	tags=35%, list=25%, signal=46%
GOBP_SKIN_EPIDERMIS_DEVELOPMENT	GOBP_SKIN_EPIDERMIS_DEVELOPMENT		159	-0.29959297	-1.3604064	0.032136105	0.20887458	1	4758	tags=42%, list=25%, signal=55%
GOBP_ENAMEL_MINERALIZATION	GOBP_ENAMEL_MINERALIZATION		21	-0.45493636	-1.3603525	0.09578544	0.20871855	1	2564	tags=38%, list=13%, signal=44%
GOBP_POSITIVE_REGULATION_OF_VOLTAGE_GATED_CALCIUM_CHANNEL_ACTIVITY	GOBP_POSITIVE_REGULATION_OF_VOLTAGE_GATED_CALCIUM_CHANNEL_ACTIVITY		15	-0.49788293	-1.3602877	0.119544595	0.20859493	1	431	tags=27%, list=2%, signal=27%
GOBP_REGULATION_OF_MRNA_PROCESSING	GOBP_REGULATION_OF_MRNA_PROCESSING		134	-0.30549332	-1.3597869	0.02640845	0.20909786	1	6731	tags=50%, list=35%, signal=76%
GOBP_NUCLEOLUS_ORGANIZATION	GOBP_NUCLEOLUS_ORGANIZATION		17	-0.47267836	-1.3595239	0.10408922	0.20922817	1	4307	tags=41%, list=22%, signal=53%
GOBP_REGULATION_OF_CELL_FATE_SPECIFICATION	GOBP_REGULATION_OF_CELL_FATE_SPECIFICATION		29	-0.40832737	-1.3591974	0.07647059	0.20943074	1	6532	tags=62%, list=34%, signal=94%
GOBP_REGULATION_OF_MACROPHAGE_CHEMOTAXIS	GOBP_REGULATION_OF_MACROPHAGE_CHEMOTAXIS		34	-0.39813468	-1.3591136	0.061682243	0.20930095	1	1110	tags=18%, list=6%, signal=19%
GOBP_REGULATION_OF_CARDIAC_MUSCLE_CELL_PROLIFERATION	GOBP_REGULATION_OF_CARDIAC_MUSCLE_CELL_PROLIFERATION		49	-0.37033924	-1.3589298	0.056603774	0.20931295	1	3372	tags=33%, list=17%, signal=39%
GOBP_REGULATION_OF_CALCIUM_ION_DEPENDENT_EXOCYTOSIS	GOBP_REGULATION_OF_CALCIUM_ION_DEPENDENT_EXOCYTOSIS		50	-0.36467293	-1.358814	0.05357143	0.20921633	1	4472	tags=38%, list=23%, signal=49%
GOBP_POSITIVE_REGULATION_OF_NUCLEOCYTOPLASMIC_TRANSPORT	GOBP_POSITIVE_REGULATION_OF_NUCLEOCYTOPLASMIC_TRANSPORT		75	-0.34212545	-1.3580924	0.05035971	0.20993672	1	6718	tags=47%, list=35%, signal=71%
GOBP_ACTIVATION_OF_CYSTEINE_TYPE_ENDOPEPTIDASE_ACTIVITY_INVOLVED_IN_APOPTOTIC_PROCESS	GOBP_ACTIVATION_OF_CYSTEINE_TYPE_ENDOPEPTIDASE_ACTIVITY_INVOLVED_IN_APOPTOTIC_PROCESS		78	-0.34232077	-1.358078	0.04664179	0.20972127	1	4229	tags=35%, list=22%, signal=44%
GOBP_ALPHA_BETA_T_CELL_ACTIVATION	GOBP_ALPHA_BETA_T_CELL_ACTIVATION		209	-0.2887362	-1.3578956	0.011583012	0.20973404	1	5555	tags=39%, list=29%, signal=54%
GOBP_CENTRIOLE_ASSEMBLY	GOBP_CENTRIOLE_ASSEMBLY		46	-0.37300548	-1.3576651	0.08023483	0.20984142	1	6285	tags=50%, list=33%, signal=74%
GOBP_VASCULAR_ENDOTHELIAL_CELL_PROLIFERATION	GOBP_VASCULAR_ENDOTHELIAL_CELL_PROLIFERATION		30	-0.41404083	-1.3576025	0.07619048	0.20970084	1	2542	tags=23%, list=13%, signal=27%
GOBP_REGULATION_OF_FIBROBLAST_PROLIFERATION	GOBP_REGULATION_OF_FIBROBLAST_PROLIFERATION		123	-0.31212157	-1.3568964	0.037243947	0.2104324	1	4529	tags=37%, list=23%, signal=48%
GOBP_FIBROBLAST_ACTIVATION	GOBP_FIBROBLAST_ACTIVATION		21	-0.45230544	-1.3568159	0.08695652	0.21030983	1	2879	tags=38%, list=15%, signal=45%
GOBP_MEMBRANE_PROTEIN_PROTEOLYSIS	GOBP_MEMBRANE_PROTEIN_PROTEOLYSIS		58	-0.35332772	-1.3564359	0.06284658	0.2106195	1	2811	tags=26%, list=15%, signal=30%
GOBP_MITOCHONDRIAL_OUTER_MEMBRANE_PERMEABILIZATION_INVOLVED_IN_PROGRAMMED_CELL_DEATH	GOBP_MITOCHONDRIAL_OUTER_MEMBRANE_PERMEABILIZATION_INVOLVED_IN_PROGRAMMED_CELL_DEATH		39	-0.38305098	-1.356348	0.09090909	0.2105055	1	3029	tags=36%, list=16%, signal=43%
GOBP_NEUTROPHIL_MEDIATED_IMMUNITY	GOBP_NEUTROPHIL_MEDIATED_IMMUNITY		40	-0.389088	-1.3561747	0.075187966	0.21052319	1	4611	tags=38%, list=24%, signal=49%
GOBP_LYMPHOCYTE_HOMEOSTASIS	GOBP_LYMPHOCYTE_HOMEOSTASIS		92	-0.326178	-1.3558091	0.039473683	0.2107433	1	3060	tags=26%, list=16%, signal=31%
GOBP_POSITIVE_REGULATION_OF_CD4_POSITIVE_ALPHA_BETA_T_CELL_DIFFERENTIATION	GOBP_POSITIVE_REGULATION_OF_CD4_POSITIVE_ALPHA_BETA_T_CELL_DIFFERENTIATION		31	-0.41229898	-1.3557415	0.08255159	0.21059966	1	5420	tags=52%, list=28%, signal=72%
GOBP_FOREBRAIN_GENERATION_OF_NEURONS	GOBP_FOREBRAIN_GENERATION_OF_NEURONS		62	-0.34272072	-1.3555663	0.03538175	0.21059765	1	5139	tags=40%, list=27%, signal=55%
GOBP_REGULATION_OF_GLIAL_CELL_DIFFERENTIATION	GOBP_REGULATION_OF_GLIAL_CELL_DIFFERENTIATION		90	-0.32560045	-1.3547534	0.049523808	0.21152075	1	4344	tags=36%, list=23%, signal=46%
GOBP_REGULATION_OF_CELLULAR_RESPONSE_TO_HYPOXIA	GOBP_REGULATION_OF_CELLULAR_RESPONSE_TO_HYPOXIA		26	-0.43077293	-1.3544793	0.09756097	0.21163645	1	5183	tags=46%, list=27%, signal=63%
GOBP_FORMATION_OF_PRIMARY_GERM_LAYER	GOBP_FORMATION_OF_PRIMARY_GERM_LAYER		107	-0.3157904	-1.3541129	0.02919708	0.21189854	1	3794	tags=32%, list=20%, signal=39%
GOBP_REGULATION_OF_DENDRITIC_SPINE_DEVELOPMENT	GOBP_REGULATION_OF_DENDRITIC_SPINE_DEVELOPMENT		86	-0.32765076	-1.3538588	0.058027077	0.21198618	1	4088	tags=33%, list=21%, signal=41%
GOBP_POSITIVE_REGULATION_OF_BINDING	GOBP_POSITIVE_REGULATION_OF_BINDING		190	-0.28981012	-1.3537989	0.013513514	0.21184371	1	4850	tags=34%, list=25%, signal=45%
GOBP_SMOOTH_MUSCLE_CELL_MIGRATION	GOBP_SMOOTH_MUSCLE_CELL_MIGRATION		114	-0.31364644	-1.3537619	0.034285713	0.21165545	1	2879	tags=26%, list=15%, signal=31%
GOBP_VIRAL_TRANSCRIPTION	GOBP_VIRAL_TRANSCRIPTION		56	-0.3563936	-1.3536665	0.0625	0.21155591	1	6901	tags=63%, list=36%, signal=97%
GOBP_PEPTIDYL_TYROSINE_AUTOPHOSPHORYLATION	GOBP_PEPTIDYL_TYROSINE_AUTOPHOSPHORYLATION		26	-0.42706227	-1.3535327	0.10172745	0.21150523	1	4731	tags=46%, list=25%, signal=61%
GOBP_SOMITOGENESIS	GOBP_SOMITOGENESIS		77	-0.33489335	-1.3533818	0.036968578	0.21150604	1	2598	tags=25%, list=13%, signal=28%
GOBP_REGULATION_OF_FERTILIZATION	GOBP_REGULATION_OF_FERTILIZATION		17	-0.4793328	-1.3533548	0.11478599	0.21130776	1	2982	tags=29%, list=15%, signal=35%
GOBP_SMOOTH_MUSCLE_TISSUE_DEVELOPMENT	GOBP_SMOOTH_MUSCLE_TISSUE_DEVELOPMENT		28	-0.4179908	-1.3519057	0.09124767	0.21302338	1	4977	tags=46%, list=26%, signal=62%
GOBP_REGULATION_OF_CENTRIOLE_REPLICATION	GOBP_REGULATION_OF_CENTRIOLE_REPLICATION		22	-0.442703	-1.3514217	0.108256884	0.21347477	1	5749	tags=50%, list=30%, signal=71%
GOBP_GABAERGIC_NEURON_DIFFERENTIATION	GOBP_GABAERGIC_NEURON_DIFFERENTIATION		22	-0.43514448	-1.351264	0.09796673	0.21348056	1	2390	tags=27%, list=12%, signal=31%
GOBP_REGULATION_OF_REPRODUCTIVE_PROCESS	GOBP_REGULATION_OF_REPRODUCTIVE_PROCESS		216	-0.2856474	-1.3496207	0.014981274	0.21553157	1	5109	tags=34%, list=27%, signal=46%
GOBP_DE_NOVO_PROTEIN_FOLDING	GOBP_DE_NOVO_PROTEIN_FOLDING		37	-0.3894739	-1.3495388	0.09469697	0.21541615	1	2738	tags=27%, list=14%, signal=31%
GOBP_POSITIVE_REGULATION_OF_INTERFERON_ALPHA_PRODUCTION	GOBP_POSITIVE_REGULATION_OF_INTERFERON_ALPHA_PRODUCTION		27	-0.4324938	-1.349521	0.099115044	0.21520378	1	3021	tags=30%, list=16%, signal=35%
GOBP_REGULATION_OF_EPITHELIAL_CELL_MIGRATION	GOBP_REGULATION_OF_EPITHELIAL_CELL_MIGRATION		243	-0.28109255	-1.349079	0.012987013	0.21563098	1	3372	tags=23%, list=17%, signal=28%
GOBP_STEM_CELL_PROLIFERATION	GOBP_STEM_CELL_PROLIFERATION		133	-0.3060361	-1.3490566	0.032319393	0.21542443	1	4184	tags=35%, list=22%, signal=44%
GOBP_REGULATION_OF_MAST_CELL_ACTIVATION_INVOLVED_IN_IMMUNE_RESPONSE	GOBP_REGULATION_OF_MAST_CELL_ACTIVATION_INVOLVED_IN_IMMUNE_RESPONSE		39	-0.38352317	-1.3479404	0.08787346	0.2167893	1	6014	tags=51%, list=31%, signal=74%
GOBP_DEVELOPMENTAL_CELL_GROWTH	GOBP_DEVELOPMENTAL_CELL_GROWTH		284	-0.2747206	-1.3472021	0.011342155	0.21757074	1	5723	tags=41%, list=30%, signal=57%
GOBP_DENDRITIC_SPINE_DEVELOPMENT	GOBP_DENDRITIC_SPINE_DEVELOPMENT		133	-0.30838782	-1.3464524	0.03244275	0.21838748	1	4088	tags=32%, list=21%, signal=41%
GOBP_PROTEIN_LOCALIZATION_TO_MICROTUBULE_ORGANIZING_CENTER	GOBP_PROTEIN_LOCALIZATION_TO_MICROTUBULE_ORGANIZING_CENTER		37	-0.38428947	-1.3463573	0.06903353	0.21828793	1	4621	tags=35%, list=24%, signal=46%
GOBP_REGULATION_OF_PROTEIN_BINDING	GOBP_REGULATION_OF_PROTEIN_BINDING		222	-0.28453064	-1.3462024	0.005597015	0.21824305	1	4810	tags=35%, list=25%, signal=46%
GOBP_DENDRITIC_CELL_DIFFERENTIATION	GOBP_DENDRITIC_CELL_DIFFERENTIATION		43	-0.37893495	-1.3461263	0.07129456	0.218116	1	6864	tags=53%, list=36%, signal=83%
GOBP_CELL_FATE_COMMITMENT_INVOLVED_IN_FORMATION_OF_PRIMARY_GERM_LAYER	GOBP_CELL_FATE_COMMITMENT_INVOLVED_IN_FORMATION_OF_PRIMARY_GERM_LAYER		31	-0.40608478	-1.3459743	0.08527132	0.21812141	1	6706	tags=61%, list=35%, signal=94%
GOBP_REGULATION_OF_GENE_SILENCING_BY_REGULATORY_NCRNA	GOBP_REGULATION_OF_GENE_SILENCING_BY_REGULATORY_NCRNA		34	-0.39783597	-1.3458991	0.09213052	0.21801117	1	5863	tags=56%, list=30%, signal=80%
GOBP_POSITIVE_REGULATION_OF_PEPTIDYL_LYSINE_ACETYLATION	GOBP_POSITIVE_REGULATION_OF_PEPTIDYL_LYSINE_ACETYLATION		20	-0.4574842	-1.3455684	0.11867704	0.21829541	1	5711	tags=60%, list=30%, signal=85%
GOBP_VACUOLAR_ACIDIFICATION	GOBP_VACUOLAR_ACIDIFICATION		25	-0.4268409	-1.3448135	0.11153119	0.21912014	1	3331	tags=32%, list=17%, signal=39%
GOBP_REGULATION_OF_DNA_REPLICATION	GOBP_REGULATION_OF_DNA_REPLICATION		121	-0.30507606	-1.3442247	0.032629557	0.21968877	1	6737	tags=48%, list=35%, signal=73%
GOBP_POSITIVE_REGULATION_OF_GTPASE_ACTIVITY	GOBP_POSITIVE_REGULATION_OF_GTPASE_ACTIVITY		250	-0.28091618	-1.3438946	0.009276438	0.21991998	1	5568	tags=38%, list=29%, signal=53%
GOBP_REGULATION_OF_CD4_POSITIVE_ALPHA_BETA_T_CELL_ACTIVATION	GOBP_REGULATION_OF_CD4_POSITIVE_ALPHA_BETA_T_CELL_ACTIVATION		79	-0.33051842	-1.3429381	0.055045873	0.22093803	1	6693	tags=51%, list=35%, signal=77%
GOBP_PROTEIN_RNA_COMPLEX_ORGANIZATION	GOBP_PROTEIN_RNA_COMPLEX_ORGANIZATION		174	-0.29361656	-1.3424091	0.03119266	0.2214313	1	7325	tags=53%, list=38%, signal=85%
GOBP_CELLULAR_COMPONENT_MAINTENANCE	GOBP_CELLULAR_COMPONENT_MAINTENANCE		82	-0.3326885	-1.3422769	0.04612546	0.22139437	1	3087	tags=29%, list=16%, signal=35%
GOBP_REGULATION_OF_MAP_KINASE_ACTIVITY	GOBP_REGULATION_OF_MAP_KINASE_ACTIVITY		194	-0.28867963	-1.3420413	0.008992806	0.22147626	1	5109	tags=35%, list=27%, signal=47%
GOBP_POSITIVE_REGULATION_OF_ORGANELLE_ASSEMBLY	GOBP_POSITIVE_REGULATION_OF_ORGANELLE_ASSEMBLY		85	-0.3281644	-1.3418857	0.043557167	0.22146335	1	4893	tags=39%, list=25%, signal=52%
GOBP_POSITIVE_REGULATION_OF_ENDOTHELIAL_CELL_MIGRATION	GOBP_POSITIVE_REGULATION_OF_ENDOTHELIAL_CELL_MIGRATION		109	-0.31732106	-1.3418384	0.037328094	0.22128573	1	2574	tags=21%, list=13%, signal=24%
GOBP_REGULATION_OF_PEPTIDASE_ACTIVITY	GOBP_REGULATION_OF_PEPTIDASE_ACTIVITY		431	-0.26599956	-1.3415711	0.005607477	0.22143896	1	4249	tags=29%, list=22%, signal=37%
GOBP_NUCLEOSIDE_MONOPHOSPHATE_CATABOLIC_PROCESS	GOBP_NUCLEOSIDE_MONOPHOSPHATE_CATABOLIC_PROCESS		24	-0.43112925	-1.3415637	0.09108527	0.22122523	1	4245	tags=50%, list=22%, signal=64%
GOBP_REGULATION_OF_T_CELL_DIFFERENTIATION_IN_THYMUS	GOBP_REGULATION_OF_T_CELL_DIFFERENTIATION_IN_THYMUS		31	-0.40963596	-1.3415108	0.087286524	0.22106604	1	2741	tags=32%, list=14%, signal=38%
GOBP_ERBB_SIGNALING_PATHWAY	GOBP_ERBB_SIGNALING_PATHWAY		124	-0.30795446	-1.341414	0.035580523	0.22096944	1	5134	tags=40%, list=27%, signal=54%
GOBP_POSITIVE_REGULATION_OF_UBIQUITIN_DEPENDENT_PROTEIN_CATABOLIC_PROCESS	GOBP_POSITIVE_REGULATION_OF_UBIQUITIN_DEPENDENT_PROTEIN_CATABOLIC_PROCESS		108	-0.31276536	-1.341135	0.043560605	0.2211495	1	5702	tags=42%, list=30%, signal=59%
GOBP_REGULATION_OF_EPIDERMIS_DEVELOPMENT	GOBP_REGULATION_OF_EPIDERMIS_DEVELOPMENT		64	-0.3450653	-1.3408517	0.064453125	0.22127432	1	5705	tags=55%, list=30%, signal=77%
GOBP_BONE_CELL_DEVELOPMENT	GOBP_BONE_CELL_DEVELOPMENT		17	-0.46439052	-1.3405991	0.13011153	0.22142015	1	6042	tags=65%, list=31%, signal=94%
GOBP_REGULATION_OF_ORGANELLE_ASSEMBLY	GOBP_REGULATION_OF_ORGANELLE_ASSEMBLY		223	-0.2829519	-1.3404083	0.008928572	0.22142881	1	6408	tags=43%, list=33%, signal=64%
GOBP_CD4_POSITIVE_ALPHA_BETA_T_CELL_DIFFERENTIATION	GOBP_CD4_POSITIVE_ALPHA_BETA_T_CELL_DIFFERENTIATION		97	-0.3168679	-1.3403133	0.06410257	0.22133462	1	4960	tags=38%, list=26%, signal=51%
GOBP_POSITIVE_REGULATION_OF_CYCLIN_DEPENDENT_PROTEIN_KINASE_ACTIVITY	GOBP_POSITIVE_REGULATION_OF_CYCLIN_DEPENDENT_PROTEIN_KINASE_ACTIVITY		24	-0.42804015	-1.3402524	0.10786106	0.22118032	1	6587	tags=50%, list=34%, signal=76%
GOBP_CAMERA_TYPE_EYE_MORPHOGENESIS	GOBP_CAMERA_TYPE_EYE_MORPHOGENESIS		146	-0.29806954	-1.3402425	0.021818181	0.22097169	1	5540	tags=42%, list=29%, signal=59%
GOBP_FAT_SOLUBLE_VITAMIN_METABOLIC_PROCESS	GOBP_FAT_SOLUBLE_VITAMIN_METABOLIC_PROCESS		36	-0.39010182	-1.3401612	0.08193669	0.22084476	1	2565	tags=31%, list=13%, signal=35%
GOBP_SYNCYTIUM_FORMATION	GOBP_SYNCYTIUM_FORMATION		69	-0.33587384	-1.339791	0.074487895	0.22116283	1	2424	tags=25%, list=13%, signal=28%
GOBP_SECRETORY_GRANULE_ORGANIZATION	GOBP_SECRETORY_GRANULE_ORGANIZATION		65	-0.34334585	-1.3387979	0.063432835	0.22234316	1	6042	tags=45%, list=31%, signal=65%
GOBP_REGULATION_OF_CD4_POSITIVE_ALPHA_BETA_T_CELL_DIFFERENTIATION	GOBP_REGULATION_OF_CD4_POSITIVE_ALPHA_BETA_T_CELL_DIFFERENTIATION		54	-0.36016878	-1.3387536	0.075367644	0.22217686	1	6649	tags=56%, list=34%, signal=85%
GOBP_REGULATION_OF_DNA_BIOSYNTHETIC_PROCESS	GOBP_REGULATION_OF_DNA_BIOSYNTHETIC_PROCESS		125	-0.30577278	-1.3382484	0.038394414	0.22271024	1	4830	tags=38%, list=25%, signal=51%
GOBP_NEURON_PROJECTION_EXTENSION_INVOLVED_IN_NEURON_PROJECTION_GUIDANCE	GOBP_NEURON_PROJECTION_EXTENSION_INVOLVED_IN_NEURON_PROJECTION_GUIDANCE		37	-0.38734555	-1.338118	0.09213052	0.22264008	1	4125	tags=41%, list=21%, signal=51%
GOBP_REGULATORY_NCRNA_PROCESSING	GOBP_REGULATORY_NCRNA_PROCESSING		85	-0.32599434	-1.3372371	0.04914934	0.22367226	1	7462	tags=55%, list=39%, signal=90%
GOBP_HEPATOCYTE_APOPTOTIC_PROCESS	GOBP_HEPATOCYTE_APOPTOTIC_PROCESS		24	-0.43008795	-1.3370756	0.09943715	0.22367935	1	3338	tags=33%, list=17%, signal=40%
GOBP_RENAL_FILTRATION	GOBP_RENAL_FILTRATION		29	-0.41024476	-1.3370153	0.12338858	0.22354458	1	2985	tags=31%, list=15%, signal=37%
GOBP_NEGATIVE_REGULATION_OF_CYSTEINE_TYPE_ENDOPEPTIDASE_ACTIVITY	GOBP_NEGATIVE_REGULATION_OF_CYSTEINE_TYPE_ENDOPEPTIDASE_ACTIVITY		87	-0.3220865	-1.3368386	0.0390625	0.22359158	1	4719	tags=37%, list=24%, signal=48%
GOBP_RESPONSE_TO_PAIN	GOBP_RESPONSE_TO_PAIN		45	-0.3687079	-1.3366883	0.07915058	0.22357525	1	723	tags=13%, list=4%, signal=14%
GOBP_REGULATION_OF_KERATINOCYTE_PROLIFERATION	GOBP_REGULATION_OF_KERATINOCYTE_PROLIFERATION		49	-0.36625686	-1.3360679	0.08300395	0.2242907	1	5705	tags=49%, list=30%, signal=69%
GOBP_NEUROBLAST_DIVISION	GOBP_NEUROBLAST_DIVISION		16	-0.46246397	-1.3354758	0.12271062	0.22488791	1	4313	tags=56%, list=22%, signal=72%
GOBP_REGULATION_OF_DNA_REPAIR	GOBP_REGULATION_OF_DNA_REPAIR		211	-0.2842861	-1.3352464	0.009041592	0.22498916	1	5415	tags=38%, list=28%, signal=52%
GOBP_REGULATION_OF_GASTRULATION	GOBP_REGULATION_OF_GASTRULATION		18	-0.46267027	-1.3346865	0.115384616	0.2254732	1	3143	tags=39%, list=16%, signal=46%
GOBP_POSITIVE_REGULATION_OF_OSSIFICATION	GOBP_POSITIVE_REGULATION_OF_OSSIFICATION		64	-0.3444483	-1.3335234	0.053435113	0.22692348	1	4576	tags=41%, list=24%, signal=53%
GOBP_ACROSOME_REACTION	GOBP_ACROSOME_REACTION		34	-0.39406624	-1.3326936	0.099236645	0.22788958	1	4295	tags=41%, list=22%, signal=53%
GOBP_PHAGOLYSOSOME_ASSEMBLY	GOBP_PHAGOLYSOSOME_ASSEMBLY		17	-0.4661165	-1.3324691	0.12310606	0.22797163	1	2702	tags=35%, list=14%, signal=41%
GOBP_REGULATION_OF_DOUBLE_STRAND_BREAK_REPAIR	GOBP_REGULATION_OF_DOUBLE_STRAND_BREAK_REPAIR		131	-0.30055714	-1.3324312	0.027173912	0.22779414	1	5415	tags=41%, list=28%, signal=57%
GOBP_POSITIVE_REGULATION_OF_G_PROTEIN_COUPLED_RECEPTOR_SIGNALING_PATHWAY	GOBP_POSITIVE_REGULATION_OF_G_PROTEIN_COUPLED_RECEPTOR_SIGNALING_PATHWAY		32	-0.3995543	-1.3323419	0.09055877	0.22769178	1	2280	tags=28%, list=12%, signal=32%
GOBP_REGULATION_OF_ALPHA_BETA_T_CELL_ACTIVATION	GOBP_REGULATION_OF_ALPHA_BETA_T_CELL_ACTIVATION		138	-0.29950646	-1.3321693	0.042592593	0.227729	1	5555	tags=40%, list=29%, signal=56%
GOBP_NEGATIVE_REGULATION_OF_GLYCOPROTEIN_METABOLIC_PROCESS	GOBP_NEGATIVE_REGULATION_OF_GLYCOPROTEIN_METABOLIC_PROCESS		15	-0.4790273	-1.3320704	0.12662943	0.22767675	1	4006	tags=47%, list=21%, signal=59%
GOBP_NEGATIVE_REGULATION_OF_LEUKOCYTE_APOPTOTIC_PROCESS	GOBP_NEGATIVE_REGULATION_OF_LEUKOCYTE_APOPTOTIC_PROCESS		70	-0.33857837	-1.3315686	0.06743738	0.22818042	1	5137	tags=41%, list=27%, signal=56%
GOBP_REGULATION_OF_MONOCYTE_CHEMOTAXIS	GOBP_REGULATION_OF_MONOCYTE_CHEMOTAXIS		32	-0.3948029	-1.33125	0.10754717	0.22843678	1	2767	tags=28%, list=14%, signal=33%
GOBP_SMOOTH_MUSCLE_CELL_PROLIFERATION	GOBP_SMOOTH_MUSCLE_CELL_PROLIFERATION		196	-0.28591338	-1.3298662	0.018656716	0.23013674	1	4007	tags=31%, list=21%, signal=38%
GOBP_MRNA_MODIFICATION	GOBP_MRNA_MODIFICATION		37	-0.38226587	-1.3295708	0.08166969	0.2303385	1	6658	tags=51%, list=35%, signal=78%
GOBP_REGULATION_OF_RNA_SPLICING	GOBP_REGULATION_OF_RNA_SPLICING		182	-0.28985253	-1.3294451	0.034155596	0.23029052	1	6488	tags=49%, list=34%, signal=73%
GOBP_MEMBRANE_PROTEIN_ECTODOMAIN_PROTEOLYSIS	GOBP_MEMBRANE_PROTEIN_ECTODOMAIN_PROTEOLYSIS		45	-0.36835846	-1.329264	0.091603056	0.23033011	1	2811	tags=29%, list=15%, signal=34%
GOBP_CD8_POSITIVE_ALPHA_BETA_T_CELL_DIFFERENTIATION	GOBP_CD8_POSITIVE_ALPHA_BETA_T_CELL_DIFFERENTIATION		21	-0.44115332	-1.3292207	0.11287129	0.2301612	1	2676	tags=38%, list=14%, signal=44%
GOBP_TISSUE_HOMEOSTASIS	GOBP_TISSUE_HOMEOSTASIS		268	-0.27465233	-1.3289813	0.012635379	0.23029183	1	3831	tags=31%, list=20%, signal=38%
GOBP_HISTAMINE_TRANSPORT	GOBP_HISTAMINE_TRANSPORT		20	-0.4508734	-1.3286101	0.13157895	0.23063248	1	1485	tags=25%, list=8%, signal=27%
GOBP_ESTABLISHMENT_OR_MAINTENANCE_OF_MONOPOLAR_CELL_POLARITY	GOBP_ESTABLISHMENT_OR_MAINTENANCE_OF_MONOPOLAR_CELL_POLARITY		25	-0.4183166	-1.3285621	0.096958175	0.23047544	1	2741	tags=36%, list=14%, signal=42%
GOBP_MORPHOGENESIS_OF_AN_EPITHELIAL_FOLD	GOBP_MORPHOGENESIS_OF_AN_EPITHELIAL_FOLD		29	-0.4006159	-1.3269299	0.11324376	0.23266722	1	5410	tags=52%, list=28%, signal=72%
GOBP_NEUROMUSCULAR_PROCESS_CONTROLLING_BALANCE	GOBP_NEUROMUSCULAR_PROCESS_CONTROLLING_BALANCE		67	-0.3368417	-1.3269016	0.059369203	0.2324853	1	2934	tags=30%, list=15%, signal=35%
GOBP_POSITIVE_REGULATION_OF_EMBRYONIC_DEVELOPMENT	GOBP_POSITIVE_REGULATION_OF_EMBRYONIC_DEVELOPMENT		24	-0.43298563	-1.3268536	0.11904762	0.23232019	1	2199	tags=25%, list=11%, signal=28%
GOBP_POSITIVE_REGULATION_OF_CYTOSOLIC_CALCIUM_ION_CONCENTRATION	GOBP_POSITIVE_REGULATION_OF_CYTOSOLIC_CALCIUM_ION_CONCENTRATION		196	-0.2833806	-1.3267487	0.013035382	0.23223363	1	3338	tags=24%, list=17%, signal=29%
GOBP_POST_ANAL_TAIL_MORPHOGENESIS	GOBP_POST_ANAL_TAIL_MORPHOGENESIS		26	-0.41883844	-1.3266501	0.10626186	0.23214178	1	5410	tags=50%, list=28%, signal=69%
GOBP_RENAL_ABSORPTION	GOBP_RENAL_ABSORPTION		32	-0.39665517	-1.3265513	0.10163339	0.23205417	1	3805	tags=34%, list=20%, signal=43%
GOBP_ANIMAL_ORGAN_REGENERATION	GOBP_ANIMAL_ORGAN_REGENERATION		29	-0.40827137	-1.325258	0.11657559	0.2337239	1	1686	tags=24%, list=9%, signal=26%
GOBP_ATTACHMENT_OF_SPINDLE_MICROTUBULES_TO_KINETOCHORE	GOBP_ATTACHMENT_OF_SPINDLE_MICROTUBULES_TO_KINETOCHORE		44	-0.36938372	-1.3248754	0.11262136	0.23405951	1	8505	tags=59%, list=44%, signal=106%
GOBP_CARDIAC_MUSCLE_TISSUE_MORPHOGENESIS	GOBP_CARDIAC_MUSCLE_TISSUE_MORPHOGENESIS		72	-0.3300215	-1.3244586	0.058252428	0.23446858	1	2606	tags=26%, list=14%, signal=30%
GOBP_SINGLE_STRANDED_VIRAL_RNA_REPLICATION_VIA_DOUBLE_STRANDED_DNA_INTERMEDIATE	GOBP_SINGLE_STRANDED_VIRAL_RNA_REPLICATION_VIA_DOUBLE_STRANDED_DNA_INTERMEDIATE		15	-0.47625265	-1.3244513	0.13099632	0.2342412	1	4988	tags=60%, list=26%, signal=81%
GOBP_NEGATIVE_REGULATION_OF_LEUKOCYTE_PROLIFERATION	GOBP_NEGATIVE_REGULATION_OF_LEUKOCYTE_PROLIFERATION		101	-0.31946373	-1.3241527	0.04283054	0.23444046	1	6135	tags=48%, list=32%, signal=69%
GOBP_NEGATIVE_REGULATION_OF_CELLULAR_RESPONSE_TO_HYPOXIA	GOBP_NEGATIVE_REGULATION_OF_CELLULAR_RESPONSE_TO_HYPOXIA		18	-0.45806697	-1.3232625	0.12969925	0.23553465	1	3921	tags=39%, list=20%, signal=49%
GOBP_PROTEIN_LOCALIZATION_TO_CYTOSKELETON	GOBP_PROTEIN_LOCALIZATION_TO_CYTOSKELETON		61	-0.3406223	-1.3223777	0.077651516	0.23668133	1	4621	tags=34%, list=24%, signal=45%
GOBP_KIDNEY_MORPHOGENESIS	GOBP_KIDNEY_MORPHOGENESIS		104	-0.31570294	-1.3222095	0.061261263	0.23669106	1	4939	tags=40%, list=26%, signal=54%
GOBP_INTRACILIARY_TRANSPORT	GOBP_INTRACILIARY_TRANSPORT		48	-0.3594929	-1.3216271	0.06679035	0.23729427	1	6862	tags=48%, list=36%, signal=74%
GOBP_EMBRYONIC_SKELETAL_SYSTEM_MORPHOGENESIS	GOBP_EMBRYONIC_SKELETAL_SYSTEM_MORPHOGENESIS		106	-0.31089285	-1.3215047	0.033962265	0.23724169	1	4517	tags=39%, list=23%, signal=50%
GOBP_SEGMENTATION	GOBP_SEGMENTATION		118	-0.30244076	-1.3214592	0.04789272	0.2370831	1	2971	tags=24%, list=15%, signal=28%
GOBP_POSITIVE_REGULATION_OF_PHAGOCYTOSIS	GOBP_POSITIVE_REGULATION_OF_PHAGOCYTOSIS		82	-0.32500702	-1.3211037	0.062015504	0.23736212	1	2178	tags=17%, list=11%, signal=19%
GOBP_REGULATION_OF_INTEGRIN_ACTIVATION	GOBP_REGULATION_OF_INTEGRIN_ACTIVATION		18	-0.4581867	-1.3206038	0.11406844	0.23789625	1	3208	tags=39%, list=17%, signal=47%
GOBP_MYELOID_DENDRITIC_CELL_DIFFERENTIATION	GOBP_MYELOID_DENDRITIC_CELL_DIFFERENTIATION		24	-0.41287613	-1.3205503	0.119140625	0.23773274	1	5174	tags=38%, list=27%, signal=51%
GOBP_MICROTUBULE_BASED_PROTEIN_TRANSPORT	GOBP_MICROTUBULE_BASED_PROTEIN_TRANSPORT		16	-0.46418718	-1.3201977	0.13068181	0.23799878	1	3692	tags=44%, list=19%, signal=54%
GOBP_NUCLEOPHAGY	GOBP_NUCLEOPHAGY		19	-0.45224175	-1.3201401	0.13095239	0.2378596	1	2987	tags=32%, list=15%, signal=37%
GOBP_MODIFICATION_OF_SYNAPTIC_STRUCTURE	GOBP_MODIFICATION_OF_SYNAPTIC_STRUCTURE		42	-0.3728068	-1.3196936	0.10694184	0.23833123	1	4370	tags=48%, list=23%, signal=61%
GOBP_CELLULAR_RESPONSE_TO_GLUCOSE_STARVATION	GOBP_CELLULAR_RESPONSE_TO_GLUCOSE_STARVATION		53	-0.35148787	-1.3188095	0.09328358	0.23931666	1	5010	tags=36%, list=26%, signal=48%
GOBP_REGULATION_OF_CILIUM_ASSEMBLY	GOBP_REGULATION_OF_CILIUM_ASSEMBLY		72	-0.33008483	-1.3187404	0.075229354	0.23917782	1	6262	tags=43%, list=32%, signal=64%
GOBP_REGULATION_OF_RECEPTOR_SIGNALING_PATHWAY_VIA_STAT	GOBP_REGULATION_OF_RECEPTOR_SIGNALING_PATHWAY_VIA_STAT		106	-0.31099164	-1.318738	0.048507463	0.2389456	1	4462	tags=32%, list=23%, signal=42%
GOBP_REGULATION_OF_PH	GOBP_REGULATION_OF_PH		104	-0.3106034	-1.3186258	0.050089445	0.23887865	1	4699	tags=35%, list=24%, signal=46%
GOBP_CD4_POSITIVE_ALPHA_BETA_T_CELL_ACTIVATION	GOBP_CD4_POSITIVE_ALPHA_BETA_T_CELL_ACTIVATION		129	-0.29746658	-1.3185229	0.03195489	0.23881395	1	5420	tags=38%, list=28%, signal=52%
GOBP_NEGATIVE_REGULATION_OF_MYELOID_LEUKOCYTE_DIFFERENTIATION	GOBP_NEGATIVE_REGULATION_OF_MYELOID_LEUKOCYTE_DIFFERENTIATION		58	-0.34422168	-1.3181458	0.07251909	0.23913436	1	5282	tags=45%, list=27%, signal=62%
GOBP_CELL_JUNCTION_ASSEMBLY	GOBP_CELL_JUNCTION_ASSEMBLY		465	-0.25728106	-1.3180556	0.008912656	0.23906155	1	3805	tags=28%, list=20%, signal=34%
GOBP_ISOTYPE_SWITCHING_TO_IGG_ISOTYPES	GOBP_ISOTYPE_SWITCHING_TO_IGG_ISOTYPES		18	-0.4590962	-1.3174614	0.12524085	0.23968348	1	8560	tags=78%, list=44%, signal=140%
GOBP_SECRETION_BY_TISSUE	GOBP_SECRETION_BY_TISSUE		53	-0.35207647	-1.3172915	0.07335907	0.23969619	1	4964	tags=43%, list=26%, signal=58%
GOBP_REGULATION_OF_CELL_CELL_ADHESION_MEDIATED_BY_CADHERIN	GOBP_REGULATION_OF_CELL_CELL_ADHESION_MEDIATED_BY_CADHERIN		17	-0.45044225	-1.317291	0.14661655	0.23946628	1	5109	tags=59%, list=27%, signal=80%
GOBP_PEPTIDYL_LYSINE_ACETYLATION	GOBP_PEPTIDYL_LYSINE_ACETYLATION		82	-0.32617965	-1.3172208	0.07017544	0.23933738	1	5172	tags=38%, list=27%, signal=51%
GOBP_REGULATION_OF_DNA_TEMPLATED_TRANSCRIPTION_ELONGATION	GOBP_REGULATION_OF_DNA_TEMPLATED_TRANSCRIPTION_ELONGATION		86	-0.32531077	-1.3169936	0.0680147	0.23944367	1	6950	tags=57%, list=36%, signal=89%
GOBP_NEGATIVE_REGULATION_OF_EPITHELIAL_CELL_PROLIFERATION	GOBP_NEGATIVE_REGULATION_OF_EPITHELIAL_CELL_PROLIFERATION		163	-0.2884404	-1.3169829	0.03417266	0.23923342	1	4517	tags=31%, list=23%, signal=40%
GOBP_NEGATIVE_REGULATION_OF_ALPHA_BETA_T_CELL_DIFFERENTIATION	GOBP_NEGATIVE_REGULATION_OF_ALPHA_BETA_T_CELL_DIFFERENTIATION		30	-0.39849272	-1.3169615	0.09885932	0.23903741	1	4183	tags=40%, list=22%, signal=51%
GOBP_GERM_CELL_DEVELOPMENT	GOBP_GERM_CELL_DEVELOPMENT		365	-0.26179516	-1.3162444	0.008880994	0.239879	1	3474	tags=21%, list=18%, signal=25%
GOBP_NEGATIVE_REGULATION_OF_MICROTUBULE_POLYMERIZATION	GOBP_NEGATIVE_REGULATION_OF_MICROTUBULE_POLYMERIZATION		15	-0.48908654	-1.316178	0.15122874	0.23975185	1	1647	tags=40%, list=9%, signal=44%
GOBP_MICROGLIA_DIFFERENTIATION	GOBP_MICROGLIA_DIFFERENTIATION		15	-0.4816616	-1.3160206	0.12548262	0.23976092	1	954	tags=20%, list=5%, signal=21%
GOBP_REGULATION_OF_RESPONSE_TO_ENDOPLASMIC_RETICULUM_STRESS	GOBP_REGULATION_OF_RESPONSE_TO_ENDOPLASMIC_RETICULUM_STRESS		77	-0.3258546	-1.3159872	0.049713194	0.23955883	1	3232	tags=23%, list=17%, signal=28%
GOBP_AMYLOID_PRECURSOR_PROTEIN_METABOLIC_PROCESS	GOBP_AMYLOID_PRECURSOR_PROTEIN_METABOLIC_PROCESS		75	-0.33121333	-1.3151655	0.06410257	0.24052663	1	3041	tags=27%, list=16%, signal=32%
GOBP_REGULATION_OF_JUN_KINASE_ACTIVITY	GOBP_REGULATION_OF_JUN_KINASE_ACTIVITY		73	-0.33060277	-1.3145541	0.04892368	0.24117339	1	2633	tags=23%, list=14%, signal=27%
GOBP_HISTONE_METHYLATION	GOBP_HISTONE_METHYLATION		54	-0.34747973	-1.3131483	0.09479554	0.24308285	1	7393	tags=56%, list=38%, signal=90%
GOBP_HOMOPHILIC_CELL_ADHESION_VIA_PLASMA_MEMBRANE_ADHESION_MOLECULES	GOBP_HOMOPHILIC_CELL_ADHESION_VIA_PLASMA_MEMBRANE_ADHESION_MOLECULES		109	-0.30593038	-1.3129144	0.05109489	0.2431794	1	3940	tags=32%, list=20%, signal=40%
GOBP_V_D_J_RECOMBINATION	GOBP_V_D_J_RECOMBINATION		19	-0.44287536	-1.311976	0.13259669	0.24432032	1	7823	tags=68%, list=41%, signal=115%
GOBP_POSITIVE_REGULATION_OF_CELLULAR_RESPONSE_TO_TRANSFORMING_GROWTH_FACTOR_BETA_STIMULUS	GOBP_POSITIVE_REGULATION_OF_CELLULAR_RESPONSE_TO_TRANSFORMING_GROWTH_FACTOR_BETA_STIMULUS		30	-0.3981468	-1.3117571	0.11434109	0.24442425	1	4069	tags=33%, list=21%, signal=42%
GOBP_NEGATIVE_REGULATION_OF_ALPHA_BETA_T_CELL_ACTIVATION	GOBP_NEGATIVE_REGULATION_OF_ALPHA_BETA_T_CELL_ACTIVATION		47	-0.35716414	-1.3113914	0.08414873	0.24477208	1	6693	tags=55%, list=35%, signal=85%
GOBP_ACTIN_FILAMENT_ORGANIZATION	GOBP_ACTIN_FILAMENT_ORGANIZATION		457	-0.2594434	-1.3107092	0.015957447	0.24557096	1	3232	tags=25%, list=17%, signal=30%
GOBP_REGULATION_OF_VASCULATURE_DEVELOPMENT	GOBP_REGULATION_OF_VASCULATURE_DEVELOPMENT		300	-0.27034956	-1.3102505	0.014414415	0.24602734	1	3813	tags=24%, list=20%, signal=29%
GOBP_POSITIVE_REGULATION_OF_B_CELL_PROLIFERATION	GOBP_POSITIVE_REGULATION_OF_B_CELL_PROLIFERATION		46	-0.35630992	-1.3099784	0.09796673	0.24618343	1	5799	tags=46%, list=30%, signal=65%
GOBP_POSITIVE_REGULATION_OF_FIBROBLAST_PROLIFERATION	GOBP_POSITIVE_REGULATION_OF_FIBROBLAST_PROLIFERATION		77	-0.324712	-1.309957	0.08092485	0.24599235	1	4529	tags=40%, list=23%, signal=52%
GOBP_REGULATION_OF_DOUBLE_STRAND_BREAK_REPAIR_VIA_HOMOLOGOUS_RECOMBINATION	GOBP_REGULATION_OF_DOUBLE_STRAND_BREAK_REPAIR_VIA_HOMOLOGOUS_RECOMBINATION		73	-0.32675552	-1.3098316	0.070342205	0.24594328	1	5795	tags=44%, list=30%, signal=62%
GOBP_GAS_TRANSPORT	GOBP_GAS_TRANSPORT		16	-0.4646221	-1.3097034	0.13001911	0.24592182	1	1194	tags=31%, list=6%, signal=33%
GOBP_DETECTION_OF_TEMPERATURE_STIMULUS	GOBP_DETECTION_OF_TEMPERATURE_STIMULUS		28	-0.39941084	-1.3093483	0.11111111	0.24623135	1	2329	tags=25%, list=12%, signal=28%
GOBP_MONOCYTE_CHEMOTAXIS	GOBP_MONOCYTE_CHEMOTAXIS		60	-0.3399472	-1.3091675	0.08901515	0.24625519	1	2767	tags=22%, list=14%, signal=25%
GOBP_NEGATIVE_REGULATION_OF_MYELOID_CELL_DIFFERENTIATION	GOBP_NEGATIVE_REGULATION_OF_MYELOID_CELL_DIFFERENTIATION		92	-0.31497073	-1.3090576	0.042471044	0.24620107	1	5516	tags=43%, list=29%, signal=61%
GOBP_LEUKOCYTE_HOMEOSTASIS	GOBP_LEUKOCYTE_HOMEOSTASIS		136	-0.2988538	-1.3088424	0.037523452	0.24634303	1	4729	tags=33%, list=25%, signal=44%
GOBP_MODULATION_OF_PROCESS_OF_ANOTHER_ORGANISM	GOBP_MODULATION_OF_PROCESS_OF_ANOTHER_ORGANISM		19	-0.4425615	-1.3084437	0.124045804	0.24672629	1	3323	tags=47%, list=17%, signal=57%
GOBP_POSITIVE_REGULATION_OF_TRANSLATIONAL_INITIATION	GOBP_POSITIVE_REGULATION_OF_TRANSLATIONAL_INITIATION		23	-0.42689127	-1.3081259	0.11573237	0.24699204	1	7060	tags=52%, list=37%, signal=82%
GOBP_REGULATION_OF_BINDING	GOBP_REGULATION_OF_BINDING		391	-0.26270348	-1.3078289	0.003603604	0.2471971	1	4854	tags=34%, list=25%, signal=45%
GOBP_INSULIN_METABOLIC_PROCESS	GOBP_INSULIN_METABOLIC_PROCESS		18	-0.44983894	-1.3076882	0.13799623	0.24715686	1	3236	tags=33%, list=17%, signal=40%
GOBP_VASCULAR_ASSOCIATED_SMOOTH_MUSCLE_CELL_MIGRATION	GOBP_VASCULAR_ASSOCIATED_SMOOTH_MUSCLE_CELL_MIGRATION		38	-0.3766007	-1.306743	0.116236165	0.2484015	1	2458	tags=34%, list=13%, signal=39%
GOBP_REGULATION_OF_CANONICAL_WNT_SIGNALING_PATHWAY	GOBP_REGULATION_OF_CANONICAL_WNT_SIGNALING_PATHWAY		249	-0.27419767	-1.306515	0.022304833	0.24850322	1	4205	tags=31%, list=22%, signal=40%
GOBP_POSITIVE_REGULATION_OF_PROTEIN_DEPOLYMERIZATION	GOBP_POSITIVE_REGULATION_OF_PROTEIN_DEPOLYMERIZATION		17	-0.45564508	-1.3062671	0.13483146	0.24864826	1	2985	tags=47%, list=15%, signal=56%
GOBP_POSITIVE_REGULATION_OF_REGULATED_SECRETORY_PATHWAY	GOBP_POSITIVE_REGULATION_OF_REGULATED_SECRETORY_PATHWAY		61	-0.34390512	-1.3061365	0.079766534	0.24862103	1	5553	tags=44%, list=29%, signal=62%
GOBP_MAMMARY_GLAND_DEVELOPMENT	GOBP_MAMMARY_GLAND_DEVELOPMENT		140	-0.293426	-1.306117	0.038043477	0.24841213	1	5705	tags=44%, list=30%, signal=61%
GOBP_NEGATIVE_REGULATION_OF_MITOTIC_CELL_CYCLE	GOBP_NEGATIVE_REGULATION_OF_MITOTIC_CELL_CYCLE		231	-0.27592307	-1.3058408	0.03649635	0.24862112	1	7397	tags=48%, list=38%, signal=78%
GOBP_POSITIVE_REGULATION_OF_CELL_SIZE	GOBP_POSITIVE_REGULATION_OF_CELL_SIZE		19	-0.44875062	-1.305713	0.14183123	0.24857987	1	5350	tags=53%, list=28%, signal=73%
GOBP_SENSORY_PERCEPTION_OF_TEMPERATURE_STIMULUS	GOBP_SENSORY_PERCEPTION_OF_TEMPERATURE_STIMULUS		33	-0.38483474	-1.305597	0.11786372	0.2485236	1	4576	tags=39%, list=24%, signal=52%
GOBP_INOSITOL_PHOSPHATE_METABOLIC_PROCESS	GOBP_INOSITOL_PHOSPHATE_METABOLIC_PROCESS		42	-0.36343768	-1.3052566	0.10638298	0.248802	1	3372	tags=33%, list=17%, signal=40%
GOBP_EPITHELIAL_CELL_CELL_ADHESION	GOBP_EPITHELIAL_CELL_CELL_ADHESION		16	-0.45965284	-1.3051825	0.1378026	0.24868707	1	3213	tags=44%, list=17%, signal=52%
GOBP_REGULATION_OF_NEURAL_PRECURSOR_CELL_PROLIFERATION	GOBP_REGULATION_OF_NEURAL_PRECURSOR_CELL_PROLIFERATION		134	-0.2955394	-1.3049769	0.037549406	0.24876958	1	4299	tags=31%, list=22%, signal=39%
GOBP_BODY_FLUID_SECRETION	GOBP_BODY_FLUID_SECRETION		94	-0.31185964	-1.3048947	0.057142857	0.2486828	1	5080	tags=39%, list=26%, signal=53%
GOBP_EMBRYONIC_PLACENTA_DEVELOPMENT	GOBP_EMBRYONIC_PLACENTA_DEVELOPMENT		116	-0.30139259	-1.3048126	0.058076225	0.24856102	1	4610	tags=34%, list=24%, signal=45%
GOBP_N_ACETYLGLUCOSAMINE_METABOLIC_PROCESS	GOBP_N_ACETYLGLUCOSAMINE_METABOLIC_PROCESS		16	-0.45758548	-1.3048104	0.14942528	0.24833567	1	3851	tags=38%, list=20%, signal=47%
GOBP_NEGATIVE_REGULATION_OF_EXTRINSIC_APOPTOTIC_SIGNALING_PATHWAY_VIA_DEATH_DOMAIN_RECEPTORS	GOBP_NEGATIVE_REGULATION_OF_EXTRINSIC_APOPTOTIC_SIGNALING_PATHWAY_VIA_DEATH_DOMAIN_RECEPTORS		29	-0.39329088	-1.3039014	0.114173226	0.24946485	1	1230	tags=21%, list=6%, signal=22%
GOBP_REGULATION_OF_LEUKOCYTE_PROLIFERATION	GOBP_REGULATION_OF_LEUKOCYTE_PROLIFERATION		300	-0.26773474	-1.303738	0.010968922	0.24946444	1	2569	tags=21%, list=13%, signal=24%
GOBP_POSITIVE_REGULATION_OF_TELOMERE_MAINTENANCE_VIA_TELOMERE_LENGTHENING	GOBP_POSITIVE_REGULATION_OF_TELOMERE_MAINTENANCE_VIA_TELOMERE_LENGTHENING		36	-0.3775003	-1.3026358	0.10285714	0.25095502	1	7219	tags=64%, list=37%, signal=102%
GOBP_REGULATION_OF_LONG_TERM_SYNAPTIC_POTENTIATION	GOBP_REGULATION_OF_LONG_TERM_SYNAPTIC_POTENTIATION		58	-0.3382966	-1.3025453	0.09803922	0.25088367	1	4181	tags=29%, list=22%, signal=37%
GOBP_AXONEME_ASSEMBLY	GOBP_AXONEME_ASSEMBLY		80	-0.32267874	-1.3019822	0.07468124	0.25150904	1	3148	tags=26%, list=16%, signal=31%
GOBP_REGULATION_OF_ENDOTHELIAL_CELL_MIGRATION	GOBP_REGULATION_OF_ENDOTHELIAL_CELL_MIGRATION		172	-0.28553027	-1.301841	0.020408163	0.25148994	1	2574	tags=20%, list=13%, signal=23%
GOBP_RENAL_SYSTEM_PROCESS	GOBP_RENAL_SYSTEM_PROCESS		124	-0.29575703	-1.3010011	0.04710145	0.2525786	1	2985	tags=23%, list=15%, signal=27%
GOBP_POSITIVE_REGULATION_OF_MACROPHAGE_ACTIVATION	GOBP_POSITIVE_REGULATION_OF_MACROPHAGE_ACTIVATION		30	-0.39444664	-1.3008813	0.11821705	0.2525509	1	2236	tags=27%, list=12%, signal=30%
GOBP_OOGENESIS	GOBP_OOGENESIS		117	-0.2994597	-1.3006169	0.04323308	0.25269118	1	3562	tags=21%, list=18%, signal=25%
GOBP_POSITIVE_REGULATION_OF_PROTEIN_LOCALIZATION_TO_PLASMA_MEMBRANE	GOBP_POSITIVE_REGULATION_OF_PROTEIN_LOCALIZATION_TO_PLASMA_MEMBRANE		63	-0.3347365	-1.300536	0.09193246	0.2526017	1	5850	tags=51%, list=30%, signal=73%
GOBP_POSITIVE_REGULATION_OF_DNA_METABOLIC_PROCESS	GOBP_POSITIVE_REGULATION_OF_DNA_METABOLIC_PROCESS		318	-0.26495346	-1.3002257	0.010928961	0.25280637	1	5387	tags=36%, list=28%, signal=50%
GOBP_POSITIVE_REGULATION_OF_POST_TRANSCRIPTIONAL_GENE_SILENCING	GOBP_POSITIVE_REGULATION_OF_POST_TRANSCRIPTIONAL_GENE_SILENCING		17	-0.44821647	-1.300041	0.120300755	0.2528886	1	3789	tags=47%, list=20%, signal=59%
GOBP_POSITIVE_REGULATION_OF_MAST_CELL_ACTIVATION	GOBP_POSITIVE_REGULATION_OF_MAST_CELL_ACTIVATION		34	-0.37989914	-1.2995673	0.11837456	0.253446	1	4936	tags=41%, list=26%, signal=55%
GOBP_PROTEIN_PEPTIDYL_PROLYL_ISOMERIZATION	GOBP_PROTEIN_PEPTIDYL_PROLYL_ISOMERIZATION		25	-0.41179863	-1.2991937	0.13562387	0.25375193	1	5707	tags=48%, list=30%, signal=68%
GOBP_SYNAPTIC_VESICLE_LUMEN_ACIDIFICATION	GOBP_SYNAPTIC_VESICLE_LUMEN_ACIDIFICATION		18	-0.45109063	-1.2991233	0.12477064	0.25362098	1	4337	tags=44%, list=23%, signal=57%
GOBP_VASCULOGENESIS	GOBP_VASCULOGENESIS		98	-0.3124196	-1.2987562	0.08070175	0.2539538	1	2542	tags=23%, list=13%, signal=27%
GOBP_INTRINSIC_APOPTOTIC_SIGNALING_PATHWAY_IN_RESPONSE_TO_DNA_DAMAGE	GOBP_INTRINSIC_APOPTOTIC_SIGNALING_PATHWAY_IN_RESPONSE_TO_DNA_DAMAGE		112	-0.3032278	-1.2970778	0.055248618	0.2563037	1	5137	tags=37%, list=27%, signal=50%
GOBP_GONADOTROPIN_SECRETION	GOBP_GONADOTROPIN_SECRETION		16	-0.46591085	-1.296869	0.12686567	0.25638515	1	209	tags=13%, list=1%, signal=13%
GOBP_REGULATION_OF_GLYCOPROTEIN_METABOLIC_PROCESS	GOBP_REGULATION_OF_GLYCOPROTEIN_METABOLIC_PROCESS		48	-0.35147715	-1.2967714	0.0926276	0.25629908	1	2915	tags=27%, list=15%, signal=32%
GOBP_PARAXIAL_MESODERM_DEVELOPMENT	GOBP_PARAXIAL_MESODERM_DEVELOPMENT		24	-0.41752818	-1.2966695	0.12476723	0.2562376	1	3794	tags=38%, list=20%, signal=47%
GOBP_HETEROPHILIC_CELL_CELL_ADHESION_VIA_PLASMA_MEMBRANE_CELL_ADHESION_MOLECULES	GOBP_HETEROPHILIC_CELL_CELL_ADHESION_VIA_PLASMA_MEMBRANE_CELL_ADHESION_MOLECULES		48	-0.34921202	-1.2966467	0.106589146	0.25603297	1	2569	tags=29%, list=13%, signal=34%
GOBP_NEGATIVE_REGULATION_OF_RESPONSE_TO_WOUNDING	GOBP_NEGATIVE_REGULATION_OF_RESPONSE_TO_WOUNDING		90	-0.3063414	-1.2953914	0.072897196	0.25778717	1	2256	tags=20%, list=12%, signal=23%
GOBP_OVULATION_CYCLE	GOBP_OVULATION_CYCLE		66	-0.32965413	-1.2953408	0.06841046	0.25766233	1	4373	tags=33%, list=23%, signal=43%
GOBP_DOPAMINERGIC_NEURON_DIFFERENTIATION	GOBP_DOPAMINERGIC_NEURON_DIFFERENTIATION		45	-0.3579692	-1.2944672	0.09090909	0.25874087	1	3735	tags=36%, list=19%, signal=44%
GOBP_INTERFERON_ALPHA_PRODUCTION	GOBP_INTERFERON_ALPHA_PRODUCTION		35	-0.3833734	-1.2944398	0.111317255	0.25855747	1	3021	tags=29%, list=16%, signal=34%
GOBP_REGULATION_OF_CELL_MATURATION	GOBP_REGULATION_OF_CELL_MATURATION		29	-0.39343855	-1.294233	0.13076924	0.25867498	1	3124	tags=24%, list=16%, signal=29%
GOBP_POSITIVE_REGULATION_OF_REGULATORY_T_CELL_DIFFERENTIATION	GOBP_POSITIVE_REGULATION_OF_REGULATORY_T_CELL_DIFFERENTIATION		21	-0.41962576	-1.2942297	0.14671814	0.2584495	1	4855	tags=43%, list=25%, signal=57%
GOBP_MATURATION_OF_LSU_RRNA	GOBP_MATURATION_OF_LSU_RRNA		29	-0.39583498	-1.2941492	0.14611006	0.25832093	1	7501	tags=66%, list=39%, signal=107%
GOBP_FOREBRAIN_CELL_MIGRATION	GOBP_FOREBRAIN_CELL_MIGRATION		69	-0.32496697	-1.2936436	0.07220217	0.2588828	1	4029	tags=32%, list=21%, signal=40%
GOBP_POSITIVE_REGULATION_OF_REACTIVE_OXYGEN_SPECIES_METABOLIC_PROCESS	GOBP_POSITIVE_REGULATION_OF_REACTIVE_OXYGEN_SPECIES_METABOLIC_PROCESS		83	-0.31515342	-1.2934991	0.07414449	0.2588806	1	3546	tags=28%, list=18%, signal=34%
GOBP_PLASMINOGEN_ACTIVATION	GOBP_PLASMINOGEN_ACTIVATION		24	-0.42148003	-1.2934687	0.14367816	0.2586968	1	2678	tags=29%, list=14%, signal=34%
GOBP_NEGATIVE_REGULATION_OF_SIGNAL_TRANSDUCTION_IN_ABSENCE_OF_LIGAND	GOBP_NEGATIVE_REGULATION_OF_SIGNAL_TRANSDUCTION_IN_ABSENCE_OF_LIGAND		31	-0.38345355	-1.2928853	0.11354582	0.25947043	1	3707	tags=35%, list=19%, signal=44%
GOBP_POSITIVE_REGULATION_OF_MAST_CELL_ACTIVATION_INVOLVED_IN_IMMUNE_RESPONSE	GOBP_POSITIVE_REGULATION_OF_MAST_CELL_ACTIVATION_INVOLVED_IN_IMMUNE_RESPONSE		23	-0.42867687	-1.2924771	0.13872832	0.25988412	1	4936	tags=48%, list=26%, signal=64%
GOBP_PEPTIDYL_TYROSINE_MODIFICATION	GOBP_PEPTIDYL_TYROSINE_MODIFICATION		316	-0.2619722	-1.2920153	0.01663586	0.2603773	1	4748	tags=32%, list=25%, signal=42%
GOBP_POSITIVE_REGULATION_OF_CD4_POSITIVE_ALPHA_BETA_T_CELL_ACTIVATION	GOBP_POSITIVE_REGULATION_OF_CD4_POSITIVE_ALPHA_BETA_T_CELL_ACTIVATION		43	-0.36087057	-1.2917764	0.10805861	0.26052314	1	5420	tags=42%, list=28%, signal=58%
GOBP_POSITIVE_REGULATION_OF_ISOTYPE_SWITCHING	GOBP_POSITIVE_REGULATION_OF_ISOTYPE_SWITCHING		31	-0.38966313	-1.2916638	0.1414914	0.2604729	1	4656	tags=42%, list=24%, signal=55%
GOBP_REGULATION_OF_POSTSYNAPTIC_MEMBRANE_POTENTIAL	GOBP_REGULATION_OF_POSTSYNAPTIC_MEMBRANE_POTENTIAL		128	-0.29553017	-1.2915274	0.055238094	0.2604813	1	2682	tags=20%, list=14%, signal=23%
GOBP_RNA_DESTABILIZATION	GOBP_RNA_DESTABILIZATION		96	-0.30928364	-1.291377	0.070017956	0.26047933	1	6377	tags=51%, list=33%, signal=76%
GOBP_MITOTIC_NUCLEAR_DIVISION	GOBP_MITOTIC_NUCLEAR_DIVISION		258	-0.2685385	-1.2913364	0.031894933	0.2603163	1	7518	tags=49%, list=39%, signal=80%
GOBP_EMBRYONIC_FORELIMB_MORPHOGENESIS	GOBP_EMBRYONIC_FORELIMB_MORPHOGENESIS		36	-0.37777978	-1.2912644	0.11153119	0.26018158	1	3418	tags=39%, list=18%, signal=47%
GOBP_ENDOCYTIC_RECYCLING	GOBP_ENDOCYTIC_RECYCLING		86	-0.31232274	-1.2912214	0.07427536	0.26001102	1	5993	tags=44%, list=31%, signal=64%
GOBP_C21_STEROID_HORMONE_METABOLIC_PROCESS	GOBP_C21_STEROID_HORMONE_METABOLIC_PROCESS		37	-0.3730739	-1.2911912	0.08966862	0.259821	1	3239	tags=27%, list=17%, signal=32%
GOBP_REGULATION_OF_PROTEIN_LOCALIZATION_TO_MEMBRANE	GOBP_REGULATION_OF_PROTEIN_LOCALIZATION_TO_MEMBRANE		209	-0.27429038	-1.2906524	0.027237354	0.26047647	1	3984	tags=30%, list=21%, signal=37%
GOBP_ERAD_PATHWAY	GOBP_ERAD_PATHWAY		106	-0.30470675	-1.290534	0.07339449	0.26045302	1	1727	tags=12%, list=9%, signal=13%
GOBP_RESPONSE_TO_INTERLEUKIN_4	GOBP_RESPONSE_TO_INTERLEUKIN_4		35	-0.37764174	-1.2904813	0.121673	0.2603046	1	3420	tags=29%, list=18%, signal=35%
GOBP_REGULATION_OF_ANIMAL_ORGAN_MORPHOGENESIS	GOBP_REGULATION_OF_ANIMAL_ORGAN_MORPHOGENESIS		133	-0.29007235	-1.2903947	0.054545455	0.26022762	1	2542	tags=25%, list=13%, signal=28%
GOBP_REGULATION_OF_B_CELL_DIFFERENTIATION	GOBP_REGULATION_OF_B_CELL_DIFFERENTIATION		38	-0.37301493	-1.2900876	0.104417674	0.26044855	1	4769	tags=37%, list=25%, signal=49%
GOBP_NEGATIVE_REGULATION_OF_NOTCH_SIGNALING_PATHWAY	GOBP_NEGATIVE_REGULATION_OF_NOTCH_SIGNALING_PATHWAY		36	-0.36837903	-1.2899525	0.121323526	0.26043415	1	5293	tags=44%, list=27%, signal=61%
GOBP_FIBROBLAST_PROLIFERATION	GOBP_FIBROBLAST_PROLIFERATION		147	-0.28827223	-1.2898797	0.04411765	0.26031336	1	4854	tags=36%, list=25%, signal=48%
GOBP_REPRODUCTIVE_SYSTEM_DEVELOPMENT	GOBP_REPRODUCTIVE_SYSTEM_DEVELOPMENT		331	-0.2614793	-1.2893405	0.023593467	0.26097012	1	5435	tags=35%, list=28%, signal=48%
GOBP_MAMMARY_GLAND_EPITHELIUM_DEVELOPMENT	GOBP_MAMMARY_GLAND_EPITHELIUM_DEVELOPMENT		77	-0.31985465	-1.2890944	0.075247526	0.2611305	1	5705	tags=47%, list=30%, signal=66%
GOBP_ADENYLATE_CYCLASE_MODULATING_G_PROTEIN_COUPLED_RECEPTOR_SIGNALING_PATHWAY	GOBP_ADENYLATE_CYCLASE_MODULATING_G_PROTEIN_COUPLED_RECEPTOR_SIGNALING_PATHWAY		224	-0.27257395	-1.2888695	0.03314917	0.26123497	1	3269	tags=25%, list=17%, signal=30%
GOBP_ADENYLATE_CYCLASE_ACTIVATING_G_PROTEIN_COUPLED_RECEPTOR_SIGNALING_PATHWAY	GOBP_ADENYLATE_CYCLASE_ACTIVATING_G_PROTEIN_COUPLED_RECEPTOR_SIGNALING_PATHWAY		149	-0.28388476	-1.2883346	0.044487428	0.2618303	1	3800	tags=28%, list=20%, signal=34%
GOBP_EXOCRINE_SYSTEM_DEVELOPMENT	GOBP_EXOCRINE_SYSTEM_DEVELOPMENT		51	-0.34681195	-1.2882208	0.1042471	0.2617649	1	3876	tags=31%, list=20%, signal=39%
GOBP_RAB_PROTEIN_SIGNAL_TRANSDUCTION	GOBP_RAB_PROTEIN_SIGNAL_TRANSDUCTION		19	-0.438573	-1.288147	0.14615385	0.2616562	1	412	tags=16%, list=2%, signal=16%
GOBP_REGULATION_OF_MODIFICATION_OF_POSTSYNAPTIC_STRUCTURE	GOBP_REGULATION_OF_MODIFICATION_OF_POSTSYNAPTIC_STRUCTURE		18	-0.45060882	-1.2881432	0.13944954	0.26143512	1	3984	tags=39%, list=21%, signal=49%
GOBP_POSITIVE_REGULATION_OF_BLOOD_CIRCULATION	GOBP_POSITIVE_REGULATION_OF_BLOOD_CIRCULATION		45	-0.3545004	-1.2877747	0.11444653	0.26182023	1	2683	tags=36%, list=14%, signal=41%
GOBP_NEGATIVE_REGULATION_OF_BONE_REMODELING	GOBP_NEGATIVE_REGULATION_OF_BONE_REMODELING		18	-0.44974914	-1.2877691	0.14503817	0.26159814	1	5357	tags=50%, list=28%, signal=69%
GOBP_DNA_REPAIR_DEPENDENT_CHROMATIN_REMODELING	GOBP_DNA_REPAIR_DEPENDENT_CHROMATIN_REMODELING		21	-0.42675507	-1.287501	0.13914657	0.2617812	1	4309	tags=38%, list=22%, signal=49%
GOBP_CELLULAR_RESPONSE_TO_NUTRIENT	GOBP_CELLULAR_RESPONSE_TO_NUTRIENT		37	-0.37202573	-1.2873533	0.125	0.26177925	1	5384	tags=38%, list=28%, signal=52%
GOBP_INOSITOL_TRISPHOSPHATE_METABOLIC_PROCESS	GOBP_INOSITOL_TRISPHOSPHATE_METABOLIC_PROCESS		18	-0.45153627	-1.2872717	0.15019011	0.26167667	1	2136	tags=28%, list=11%, signal=31%
GOBP_GLIAL_CELL_DIFFERENTIATION	GOBP_GLIAL_CELL_DIFFERENTIATION		278	-0.26436347	-1.287157	0.011173184	0.261638	1	2674	tags=19%, list=14%, signal=22%
GOBP_ENDOTHELIAL_CELL_DEVELOPMENT	GOBP_ENDOTHELIAL_CELL_DEVELOPMENT		71	-0.32231137	-1.287019	0.07899462	0.26163116	1	4899	tags=35%, list=25%, signal=47%
GOBP_NEGATIVE_REGULATION_OF_DEFENSE_RESPONSE_TO_VIRUS	GOBP_NEGATIVE_REGULATION_OF_DEFENSE_RESPONSE_TO_VIRUS		51	-0.34306008	-1.2869682	0.10150376	0.26147544	1	3350	tags=27%, list=17%, signal=33%
GOBP_PROTEIN_LOCALIZATION_TO_CHROMOSOME_CENTROMERIC_REGION	GOBP_PROTEIN_LOCALIZATION_TO_CHROMOSOME_CENTROMERIC_REGION		23	-0.41361198	-1.2868335	0.13765182	0.26147124	1	9147	tags=83%, list=47%, signal=157%
GOBP_DNA_UNWINDING_INVOLVED_IN_DNA_REPLICATION	GOBP_DNA_UNWINDING_INVOLVED_IN_DNA_REPLICATION		20	-0.4222403	-1.2866436	0.14821763	0.2615321	1	8554	tags=75%, list=44%, signal=135%
GOBP_DNA_TEMPLATED_TRANSCRIPTION_TERMINATION	GOBP_DNA_TEMPLATED_TRANSCRIPTION_TERMINATION		25	-0.40354523	-1.2862004	0.14259598	0.26197803	1	5582	tags=44%, list=29%, signal=62%
GOBP_HEMATOPOIETIC_PROGENITOR_CELL_DIFFERENTIATION	GOBP_HEMATOPOIETIC_PROGENITOR_CELL_DIFFERENTIATION		167	-0.28380358	-1.285994	0.040564373	0.26207435	1	5362	tags=35%, list=28%, signal=49%
GOBP_REGULATION_OF_PROTEIN_ACETYLATION	GOBP_REGULATION_OF_PROTEIN_ACETYLATION		43	-0.3596572	-1.285405	0.11808118	0.26277578	1	4654	tags=40%, list=24%, signal=52%
GOBP_HORMONE_METABOLIC_PROCESS	GOBP_HORMONE_METABOLIC_PROCESS		213	-0.27518457	-1.2853392	0.021778584	0.26265693	1	3331	tags=26%, list=17%, signal=31%
GOBP_T_CELL_PROLIFERATION	GOBP_T_CELL_PROLIFERATION		261	-0.266426	-1.2849299	0.027223231	0.2630945	1	2598	tags=21%, list=13%, signal=24%
GOBP_LIVER_MORPHOGENESIS	GOBP_LIVER_MORPHOGENESIS		35	-0.3782538	-1.2849063	0.116236165	0.26289102	1	2332	tags=29%, list=12%, signal=32%
GOBP_INFLAMMATORY_CELL_APOPTOTIC_PROCESS	GOBP_INFLAMMATORY_CELL_APOPTOTIC_PROCESS		28	-0.39493793	-1.2841926	0.12730627	0.263806	1	5357	tags=46%, list=28%, signal=64%
GOBP_NEGATIVE_REGULATION_OF_ACTIN_FILAMENT_BUNDLE_ASSEMBLY	GOBP_NEGATIVE_REGULATION_OF_ACTIN_FILAMENT_BUNDLE_ASSEMBLY		40	-0.3641275	-1.2833147	0.124060154	0.26494297	1	3143	tags=30%, list=16%, signal=36%
GOBP_LABYRINTHINE_LAYER_DEVELOPMENT	GOBP_LABYRINTHINE_LAYER_DEVELOPMENT		61	-0.33365884	-1.2830566	0.09689214	0.26513663	1	4610	tags=38%, list=24%, signal=49%
GOBP_POSITIVE_REGULATION_OF_MRNA_METABOLIC_PROCESS	GOBP_POSITIVE_REGULATION_OF_MRNA_METABOLIC_PROCESS		136	-0.2891821	-1.2830272	0.05533597	0.2649546	1	6861	tags=49%, list=36%, signal=76%
GOBP_RESPONSE_TO_GONADOTROPIN	GOBP_RESPONSE_TO_GONADOTROPIN		18	-0.46153933	-1.2828417	0.14555766	0.26497036	1	1931	tags=28%, list=10%, signal=31%
GOBP_NEGATIVE_REGULATION_OF_MYOBLAST_DIFFERENTIATION	GOBP_NEGATIVE_REGULATION_OF_MYOBLAST_DIFFERENTIATION		32	-0.384712	-1.282746	0.12815534	0.26489785	1	2539	tags=31%, list=13%, signal=36%
GOBP_REGULATION_OF_ORGAN_GROWTH	GOBP_REGULATION_OF_ORGAN_GROWTH		118	-0.29468748	-1.2822744	0.062043797	0.26544097	1	3372	tags=31%, list=17%, signal=37%
GOBP_REGULATION_OF_GTPASE_ACTIVITY	GOBP_REGULATION_OF_GTPASE_ACTIVITY		342	-0.25919375	-1.2821611	0.014705882	0.2653671	1	5109	tags=34%, list=27%, signal=45%
GOBP_HYALURONAN_CATABOLIC_PROCESS	GOBP_HYALURONAN_CATABOLIC_PROCESS		19	-0.4291287	-1.2820674	0.15748031	0.26530567	1	6865	tags=53%, list=36%, signal=82%
GOBP_REGULATION_OF_T_HELPER_1_TYPE_IMMUNE_RESPONSE	GOBP_REGULATION_OF_T_HELPER_1_TYPE_IMMUNE_RESPONSE		33	-0.3801474	-1.2817831	0.11545624	0.26557568	1	2236	tags=27%, list=12%, signal=31%
GOBP_PROTEIN_LOCALIZATION_TO_NUCLEOLUS	GOBP_PROTEIN_LOCALIZATION_TO_NUCLEOLUS		17	-0.46432704	-1.2815394	0.1592233	0.26576003	1	6835	tags=71%, list=35%, signal=109%
GOBP_VASCULAR_ASSOCIATED_SMOOTH_MUSCLE_CELL_DIFFERENTIATION	GOBP_VASCULAR_ASSOCIATED_SMOOTH_MUSCLE_CELL_DIFFERENTIATION		41	-0.36518723	-1.2810203	0.119180635	0.2663514	1	3092	tags=29%, list=16%, signal=35%
GOBP_NEGATIVE_REGULATION_OF_ENDOTHELIAL_CELL_MIGRATION	GOBP_NEGATIVE_REGULATION_OF_ENDOTHELIAL_CELL_MIGRATION		56	-0.33279884	-1.2809923	0.09497207	0.2661541	1	2051	tags=20%, list=11%, signal=22%
GOBP_REGULATION_OF_DOUBLE_STRAND_BREAK_REPAIR_VIA_NONHOMOLOGOUS_END_JOINING	GOBP_REGULATION_OF_DOUBLE_STRAND_BREAK_REPAIR_VIA_NONHOMOLOGOUS_END_JOINING		27	-0.40080467	-1.2807219	0.10780669	0.26637292	1	4291	tags=41%, list=22%, signal=52%
GOBP_NEGATIVE_REGULATION_OF_RECEPTOR_INTERNALIZATION	GOBP_NEGATIVE_REGULATION_OF_RECEPTOR_INTERNALIZATION		16	-0.45693523	-1.2805666	0.14936247	0.26641032	1	4887	tags=50%, list=25%, signal=67%
GOBP_PLATELET_DERIVED_GROWTH_FACTOR_RECEPTOR_SIGNALING_PATHWAY	GOBP_PLATELET_DERIVED_GROWTH_FACTOR_RECEPTOR_SIGNALING_PATHWAY		61	-0.3336381	-1.2801267	0.086876154	0.26689938	1	2879	tags=30%, list=15%, signal=35%
GOBP_POSITIVE_REGULATION_OF_TELOMERASE_ACTIVITY	GOBP_POSITIVE_REGULATION_OF_TELOMERASE_ACTIVITY		33	-0.3784435	-1.2800189	0.12055336	0.26682037	1	2738	tags=30%, list=14%, signal=35%
GOBP_POSITIVE_REGULATION_OF_HOMOTYPIC_CELL_CELL_ADHESION	GOBP_POSITIVE_REGULATION_OF_HOMOTYPIC_CELL_CELL_ADHESION		15	-0.4565021	-1.2799666	0.15355086	0.26668367	1	1858	tags=27%, list=10%, signal=29%
GOBP_OVULATION	GOBP_OVULATION		22	-0.4245398	-1.2797844	0.1352381	0.26676142	1	3082	tags=36%, list=16%, signal=43%
GOBP_POSITIVE_REGULATION_OF_DEFENSE_RESPONSE_TO_VIRUS_BY_HOST	GOBP_POSITIVE_REGULATION_OF_DEFENSE_RESPONSE_TO_VIRUS_BY_HOST		30	-0.38794184	-1.2793505	0.12830189	0.26724884	1	4625	tags=37%, list=24%, signal=48%
GOBP_ADAPTIVE_IMMUNE_RESPONSE	GOBP_ADAPTIVE_IMMUNE_RESPONSE		459	-0.25029474	-1.2790306	0.016216217	0.26753137	1	5574	tags=36%, list=29%, signal=49%
GOBP_CELL_CELL_JUNCTION_ASSEMBLY	GOBP_CELL_CELL_JUNCTION_ASSEMBLY		154	-0.28386417	-1.2789817	0.064150944	0.2673945	1	3805	tags=32%, list=20%, signal=39%
GOBP_REGULATION_OF_ERBB_SIGNALING_PATHWAY	GOBP_REGULATION_OF_ERBB_SIGNALING_PATHWAY		69	-0.32134882	-1.2789106	0.09770115	0.26727107	1	5713	tags=43%, list=30%, signal=62%
GOBP_RESPONSE_TO_IONIZING_RADIATION	GOBP_RESPONSE_TO_IONIZING_RADIATION		130	-0.29068178	-1.2788087	0.051146384	0.2672102	1	5491	tags=37%, list=28%, signal=51%
GOBP_POSITIVE_REGULATION_OF_ANIMAL_ORGAN_MORPHOGENESIS	GOBP_POSITIVE_REGULATION_OF_ANIMAL_ORGAN_MORPHOGENESIS		41	-0.36374274	-1.2786196	0.12313433	0.2673044	1	2542	tags=29%, list=13%, signal=34%
GOBP_NEGATIVE_REGULATION_OF_CELL_CYCLE	GOBP_NEGATIVE_REGULATION_OF_CELL_CYCLE		376	-0.25539804	-1.2766309	0.010869565	0.27029863	1	6759	tags=42%, list=35%, signal=64%
GOBP_MEMBRANE_HYPERPOLARIZATION	GOBP_MEMBRANE_HYPERPOLARIZATION		20	-0.4253144	-1.2765849	0.13799623	0.27014685	1	1717	tags=30%, list=9%, signal=33%
GOBP_PYRIMIDINE_CONTAINING_COMPOUND_CATABOLIC_PROCESS	GOBP_PYRIMIDINE_CONTAINING_COMPOUND_CATABOLIC_PROCESS		28	-0.39031118	-1.276471	0.14368932	0.27009356	1	2398	tags=29%, list=12%, signal=33%
GOBP_POSITIVE_REGULATION_OF_PROTEASOMAL_UBIQUITIN_DEPENDENT_PROTEIN_CATABOLIC_PROCESS	GOBP_POSITIVE_REGULATION_OF_PROTEASOMAL_UBIQUITIN_DEPENDENT_PROTEIN_CATABOLIC_PROCESS		91	-0.30479822	-1.2760957	0.08566108	0.2704842	1	5702	tags=41%, list=30%, signal=57%
GOBP_POSITIVE_REGULATION_OF_MACROPHAGE_DIFFERENTIATION	GOBP_POSITIVE_REGULATION_OF_MACROPHAGE_DIFFERENTIATION		15	-0.46394318	-1.2760408	0.15686275	0.27033892	1	1305	tags=27%, list=7%, signal=29%
GOBP_INTRACELLULAR_MONOATOMIC_ANION_HOMEOSTASIS	GOBP_INTRACELLULAR_MONOATOMIC_ANION_HOMEOSTASIS		16	-0.46756488	-1.2760198	0.16729324	0.27015126	1	4011	tags=38%, list=21%, signal=47%
GOBP_REGULATION_OF_ANDROGEN_RECEPTOR_SIGNALING_PATHWAY	GOBP_REGULATION_OF_ANDROGEN_RECEPTOR_SIGNALING_PATHWAY		25	-0.40384996	-1.2758285	0.14500941	0.27024108	1	4697	tags=48%, list=24%, signal=63%
GOBP_REGULATION_OF_PHAGOCYTOSIS	GOBP_REGULATION_OF_PHAGOCYTOSIS		116	-0.2983606	-1.2756073	0.07061069	0.27035388	1	4964	tags=30%, list=26%, signal=40%
GOBP_REGULATION_OF_MEMBRANE_INVAGINATION	GOBP_REGULATION_OF_MEMBRANE_INVAGINATION		21	-0.43103164	-1.2751527	0.16475096	0.2708868	1	3159	tags=29%, list=16%, signal=34%
GOBP_FERTILIZATION	GOBP_FERTILIZATION		196	-0.27610546	-1.2746241	0.033210333	0.2715622	1	3800	tags=29%, list=20%, signal=36%
GOBP_DNA_CONFORMATION_CHANGE	GOBP_DNA_CONFORMATION_CHANGE		61	-0.33141348	-1.274328	0.08840864	0.2718337	1	7853	tags=59%, list=41%, signal=99%
GOBP_REGULATION_OF_COAGULATION	GOBP_REGULATION_OF_COAGULATION		68	-0.32527703	-1.2742897	0.095684804	0.2716861	1	2074	tags=18%, list=11%, signal=20%
GOBP_REGULATION_OF_DEVELOPMENTAL_GROWTH	GOBP_REGULATION_OF_DEVELOPMENTAL_GROWTH		394	-0.25307897	-1.2741452	0.017307693	0.2716791	1	4205	tags=29%, list=22%, signal=37%
GOBP_CARDIAC_MUSCLE_ADAPTATION	GOBP_CARDIAC_MUSCLE_ADAPTATION		31	-0.38440305	-1.2739121	0.14534883	0.2718214	1	2324	tags=32%, list=12%, signal=37%
GOBP_REGULATION_OF_DNA_BINDING_TRANSCRIPTION_FACTOR_ACTIVITY	GOBP_REGULATION_OF_DNA_BINDING_TRANSCRIPTION_FACTOR_ACTIVITY		428	-0.252312	-1.2738347	0.016453382	0.27170917	1	5414	tags=35%, list=28%, signal=48%
GOBP_FACE_DEVELOPMENT	GOBP_FACE_DEVELOPMENT		63	-0.33128756	-1.2735286	0.1171875	0.27201474	1	6630	tags=54%, list=34%, signal=82%
GOBP_REGULATION_OF_P38MAPK_CASCADE	GOBP_REGULATION_OF_P38MAPK_CASCADE		43	-0.3579418	-1.2734418	0.10714286	0.27195272	1	2633	tags=28%, list=14%, signal=32%
GOBP_NUCLEAR_TRANSPORT	GOBP_NUCLEAR_TRANSPORT		342	-0.25833634	-1.2730817	0.027223231	0.27232397	1	6755	tags=45%, list=35%, signal=69%
GOBP_CELLULAR_PROCESS_INVOLVED_IN_REPRODUCTION_IN_MULTICELLULAR_ORGANISM	GOBP_CELLULAR_PROCESS_INVOLVED_IN_REPRODUCTION_IN_MULTICELLULAR_ORGANISM		479	-0.24844705	-1.2728875	0.016513761	0.27241725	1	3474	tags=20%, list=18%, signal=24%
GOBP_POSITIVE_REGULATION_OF_ACTIN_FILAMENT_POLYMERIZATION	GOBP_POSITIVE_REGULATION_OF_ACTIN_FILAMENT_POLYMERIZATION		54	-0.33543488	-1.2723272	0.106617644	0.27308273	1	3232	tags=26%, list=17%, signal=31%
GOBP_VIRAL_RNA_GENOME_REPLICATION	GOBP_VIRAL_RNA_GENOME_REPLICATION		27	-0.3919522	-1.2722296	0.14097744	0.27300808	1	5550	tags=52%, list=29%, signal=73%
GOBP_CELLULAR_RESPONSE_TO_VIRUS	GOBP_CELLULAR_RESPONSE_TO_VIRUS		51	-0.34225562	-1.2721177	0.12321428	0.27296636	1	3029	tags=25%, list=16%, signal=30%
GOBP_REGULATION_OF_SISTER_CHROMATID_SEGREGATION	GOBP_REGULATION_OF_SISTER_CHROMATID_SEGREGATION		103	-0.30088413	-1.2719405	0.08851224	0.27300513	1	7579	tags=55%, list=39%, signal=91%
GOBP_PHAGOCYTOSIS	GOBP_PHAGOCYTOSIS		227	-0.26818863	-1.2715908	0.04389313	0.27335176	1	2704	tags=18%, list=14%, signal=20%
GOBP_MESODERMAL_CELL_FATE_COMMITMENT	GOBP_MESODERMAL_CELL_FATE_COMMITMENT		17	-0.44427744	-1.2715904	0.14836223	0.27312437	1	2542	tags=35%, list=13%, signal=41%
GOBP_DOSAGE_COMPENSATION	GOBP_DOSAGE_COMPENSATION		33	-0.38136727	-1.2708712	0.12972973	0.27407128	1	7214	tags=61%, list=37%, signal=97%
GOBP_HEART_GROWTH	GOBP_HEART_GROWTH		119	-0.29323322	-1.2708163	0.07090909	0.27393004	1	3372	tags=29%, list=17%, signal=35%
GOBP_EXTRACELLULAR_MATRIX_DISASSEMBLY	GOBP_EXTRACELLULAR_MATRIX_DISASSEMBLY		37	-0.36785904	-1.2703466	0.12310606	0.27445564	1	3245	tags=30%, list=17%, signal=36%
GOBP_NEGATIVE_REGULATION_OF_LEUKOCYTE_MIGRATION	GOBP_NEGATIVE_REGULATION_OF_LEUKOCYTE_MIGRATION		46	-0.35021126	-1.2702101	0.115384616	0.27445045	1	4916	tags=46%, list=26%, signal=61%
GOBP_POSITIVE_REGULATION_OF_SYNAPTIC_TRANSMISSION_GLUTAMATERGIC	GOBP_POSITIVE_REGULATION_OF_SYNAPTIC_TRANSMISSION_GLUTAMATERGIC		42	-0.35264376	-1.2701727	0.13123845	0.2742771	1	1865	tags=17%, list=10%, signal=18%
GOBP_NEGATIVE_REGULATION_OF_CILIUM_ASSEMBLY	GOBP_NEGATIVE_REGULATION_OF_CILIUM_ASSEMBLY		20	-0.42115706	-1.2699071	0.1954023	0.27448627	1	5463	tags=50%, list=28%, signal=70%
GOBP_REGULATION_OF_DNA_DAMAGE_CHECKPOINT	GOBP_REGULATION_OF_DNA_DAMAGE_CHECKPOINT		24	-0.40566078	-1.2691816	0.15	0.27548206	1	6718	tags=54%, list=35%, signal=83%
GOBP_T_HELPER_1_TYPE_IMMUNE_RESPONSE	GOBP_T_HELPER_1_TYPE_IMMUNE_RESPONSE		53	-0.33921653	-1.2691149	0.10444874	0.27536964	1	2540	tags=25%, list=13%, signal=28%
GOBP_NEGATIVE_REGULATION_OF_DNA_METABOLIC_PROCESS	GOBP_NEGATIVE_REGULATION_OF_DNA_METABOLIC_PROCESS		139	-0.28361997	-1.2690202	0.06111111	0.27530012	1	5033	tags=35%, list=26%, signal=46%
GOBP_GENITALIA_DEVELOPMENT	GOBP_GENITALIA_DEVELOPMENT		49	-0.3417331	-1.2684435	0.09980806	0.2760485	1	3336	tags=29%, list=17%, signal=34%
GOBP_AXON_REGENERATION	GOBP_AXON_REGENERATION		55	-0.33164638	-1.2682774	0.12110092	0.27609035	1	5476	tags=38%, list=28%, signal=53%
GOBP_NEGATIVE_REGULATION_OF_TOLL_LIKE_RECEPTOR_SIGNALING_PATHWAY	GOBP_NEGATIVE_REGULATION_OF_TOLL_LIKE_RECEPTOR_SIGNALING_PATHWAY		19	-0.43243727	-1.2680781	0.1625239	0.27623215	1	1546	tags=21%, list=8%, signal=23%
GOBP_EMBRYONIC_CAMERA_TYPE_EYE_MORPHOGENESIS	GOBP_EMBRYONIC_CAMERA_TYPE_EYE_MORPHOGENESIS		30	-0.3813337	-1.2678804	0.15567766	0.27631882	1	4083	tags=37%, list=21%, signal=46%
GOBP_REGULATION_OF_PHOSPHOPROTEIN_PHOSPHATASE_ACTIVITY	GOBP_REGULATION_OF_PHOSPHOPROTEIN_PHOSPHATASE_ACTIVITY		52	-0.33837467	-1.2677857	0.11909263	0.27623218	1	5966	tags=44%, list=31%, signal=64%
GOBP_COCHLEA_DEVELOPMENT	GOBP_COCHLEA_DEVELOPMENT		49	-0.34998786	-1.2677127	0.08938547	0.2761189	1	3089	tags=29%, list=16%, signal=34%
GOBP_NEGATIVE_REGULATION_OF_NEURON_APOPTOTIC_PROCESS	GOBP_NEGATIVE_REGULATION_OF_NEURON_APOPTOTIC_PROCESS		211	-0.26926318	-1.2675811	0.043956045	0.27611563	1	4758	tags=34%, list=25%, signal=44%
GOBP_RHO_PROTEIN_SIGNAL_TRANSDUCTION	GOBP_RHO_PROTEIN_SIGNAL_TRANSDUCTION		136	-0.28786135	-1.267297	0.079335794	0.27635428	1	2522	tags=23%, list=13%, signal=26%
GOBP_POSITIVE_REGULATION_OF_CELL_CYCLE_PHASE_TRANSITION	GOBP_POSITIVE_REGULATION_OF_CELL_CYCLE_PHASE_TRANSITION		115	-0.29215583	-1.2670267	0.08151093	0.2765744	1	7204	tags=49%, list=37%, signal=77%
GOBP_SPINAL_CORD_PATTERNING	GOBP_SPINAL_CORD_PATTERNING		23	-0.42180014	-1.2666541	0.15009381	0.2769801	1	6293	tags=57%, list=33%, signal=84%
GOBP_PROXIMAL_DISTAL_PATTERN_FORMATION	GOBP_PROXIMAL_DISTAL_PATTERN_FORMATION		37	-0.3712174	-1.266234	0.14396887	0.2775054	1	4432	tags=38%, list=23%, signal=49%
GOBP_POST_TRANSCRIPTIONAL_REGULATION_OF_GENE_EXPRESSION	GOBP_POST_TRANSCRIPTIONAL_REGULATION_OF_GENE_EXPRESSION		495	-0.24724749	-1.2659404	0.012567325	0.27774906	1	6296	tags=40%, list=33%, signal=58%
GOBP_CYTOSOLIC_TRANSPORT	GOBP_CYTOSOLIC_TRANSPORT		165	-0.27941293	-1.2658625	0.055555556	0.27765092	1	6716	tags=42%, list=35%, signal=65%
GOBP_G1_TO_G0_TRANSITION	GOBP_G1_TO_G0_TRANSITION		18	-0.43547994	-1.2658234	0.16337523	0.27748713	1	2627	tags=33%, list=14%, signal=39%
GOBP_RESPONSE_TO_INTERLEUKIN_6	GOBP_RESPONSE_TO_INTERLEUKIN_6		32	-0.37754074	-1.265743	0.14889705	0.2774021	1	5463	tags=47%, list=28%, signal=65%
GOBP_MRNA_METHYLATION	GOBP_MRNA_METHYLATION		19	-0.43286315	-1.2646406	0.17843866	0.2789734	1	6658	tags=53%, list=35%, signal=80%
GOBP_NEURONAL_STEM_CELL_POPULATION_MAINTENANCE	GOBP_NEURONAL_STEM_CELL_POPULATION_MAINTENANCE		25	-0.40056175	-1.2641997	0.13825758	0.27950963	1	3181	tags=32%, list=17%, signal=38%
GOBP_CRANIAL_NERVE_DEVELOPMENT	GOBP_CRANIAL_NERVE_DEVELOPMENT		55	-0.3301929	-1.2641574	0.109195404	0.27934253	1	4029	tags=33%, list=21%, signal=41%
GOBP_TRABECULA_MORPHOGENESIS	GOBP_TRABECULA_MORPHOGENESIS		57	-0.33459672	-1.2641251	0.116054155	0.27917692	1	4807	tags=39%, list=25%, signal=51%
GOBP_DNA_RECOMBINATION	GOBP_DNA_RECOMBINATION		319	-0.25578946	-1.2639289	0.038732395	0.2792961	1	7003	tags=44%, list=36%, signal=67%
GOBP_POSITIVE_REGULATION_OF_PROTEIN_IMPORT_INTO_NUCLEUS	GOBP_POSITIVE_REGULATION_OF_PROTEIN_IMPORT_INTO_NUCLEUS		53	-0.33528793	-1.2638867	0.1283525	0.27912983	1	6718	tags=45%, list=35%, signal=69%
GOBP_TIGHT_JUNCTION_ORGANIZATION	GOBP_TIGHT_JUNCTION_ORGANIZATION		88	-0.30732396	-1.2632847	0.08627451	0.2799365	1	5060	tags=42%, list=26%, signal=57%
GOBP_REGULATION_OF_VASCULOGENESIS	GOBP_REGULATION_OF_VASCULOGENESIS		16	-0.44571117	-1.2632362	0.15213358	0.27979085	1	1327	tags=31%, list=7%, signal=34%
GOBP_ANOIKIS	GOBP_ANOIKIS		31	-0.38231063	-1.2630054	0.15514019	0.2799412	1	2708	tags=29%, list=14%, signal=34%
GOBP_POSITIVE_REGULATION_OF_EXTRACELLULAR_MATRIX_ORGANIZATION	GOBP_POSITIVE_REGULATION_OF_EXTRACELLULAR_MATRIX_ORGANIZATION		30	-0.38806626	-1.2629113	0.13409962	0.27987593	1	2389	tags=33%, list=12%, signal=38%
GOBP_SEX_DIFFERENTIATION	GOBP_SEX_DIFFERENTIATION		296	-0.2574148	-1.2627287	0.033395175	0.27996898	1	5435	tags=34%, list=28%, signal=47%
GOBP_POSITIVE_REGULATION_OF_SMOOTH_MUSCLE_CELL_PROLIFERATION	GOBP_POSITIVE_REGULATION_OF_SMOOTH_MUSCLE_CELL_PROLIFERATION		115	-0.29398122	-1.2625662	0.0806142	0.28000695	1	4687	tags=34%, list=24%, signal=45%
GOBP_POSITIVE_REGULATION_OF_PHOSPHATIDYLINOSITOL_3_KINASE_PROTEIN_KINASE_B_SIGNAL_TRANSDUCTION	GOBP_POSITIVE_REGULATION_OF_PHOSPHATIDYLINOSITOL_3_KINASE_PROTEIN_KINASE_B_SIGNAL_TRANSDUCTION		183	-0.27561638	-1.2623215	0.052823316	0.28018358	1	3831	tags=27%, list=20%, signal=34%
GOBP_HIPPOCAMPUS_DEVELOPMENT	GOBP_HIPPOCAMPUS_DEVELOPMENT		80	-0.31203344	-1.2614621	0.09195402	0.28127724	1	4286	tags=33%, list=22%, signal=42%
GOBP_DNA_METHYLATION	GOBP_DNA_METHYLATION		45	-0.35113692	-1.2612616	0.11700183	0.28138557	1	7548	tags=64%, list=39%, signal=106%
GOBP_IMMUNOGLOBULIN_PRODUCTION	GOBP_IMMUNOGLOBULIN_PRODUCTION		152	-0.28251538	-1.2608787	0.06739526	0.28180307	1	5607	tags=37%, list=29%, signal=52%
GOBP_BILE_ACID_AND_BILE_SALT_TRANSPORT	GOBP_BILE_ACID_AND_BILE_SALT_TRANSPORT		26	-0.39267892	-1.2608418	0.16374269	0.2816456	1	1208	tags=19%, list=6%, signal=20%
GOBP_NEGATIVE_REGULATION_OF_GLIAL_CELL_DIFFERENTIATION	GOBP_NEGATIVE_REGULATION_OF_GLIAL_CELL_DIFFERENTIATION		36	-0.3675045	-1.2605798	0.11720227	0.28186145	1	4344	tags=44%, list=23%, signal=57%
GOBP_REGULATION_OF_BLOOD_VESSEL_ENDOTHELIAL_CELL_MIGRATION	GOBP_REGULATION_OF_BLOOD_VESSEL_ENDOTHELIAL_CELL_MIGRATION		94	-0.30019027	-1.2597022	0.071428575	0.283059	1	2574	tags=21%, list=13%, signal=24%
GOBP_PROTEIN_DEGLYCOSYLATION	GOBP_PROTEIN_DEGLYCOSYLATION		15	-0.4573786	-1.259646	0.18525897	0.2829312	1	4596	tags=40%, list=24%, signal=52%
GOBP_INTERLEUKIN_17_PRODUCTION	GOBP_INTERLEUKIN_17_PRODUCTION		44	-0.35004637	-1.2585593	0.14071295	0.28449416	1	2379	tags=25%, list=12%, signal=28%
GOBP_POSITIVE_REGULATION_OF_TRANSLATION	GOBP_POSITIVE_REGULATION_OF_TRANSLATION		137	-0.2812649	-1.2580143	0.06398538	0.2852196	1	5357	tags=36%, list=28%, signal=49%
GOBP_REGULATION_OF_HEPATOCYTE_PROLIFERATION	GOBP_REGULATION_OF_HEPATOCYTE_PROLIFERATION		24	-0.40391824	-1.2577502	0.16666667	0.2854537	1	2332	tags=33%, list=12%, signal=38%
GOBP_APICAL_JUNCTION_ASSEMBLY	GOBP_APICAL_JUNCTION_ASSEMBLY		84	-0.3070541	-1.2572702	0.08918406	0.28599784	1	5060	tags=42%, list=26%, signal=56%
GOBP_T_CELL_MIGRATION	GOBP_T_CELL_MIGRATION		65	-0.3237082	-1.2571555	0.12614259	0.28594643	1	2076	tags=20%, list=11%, signal=22%
GOBP_RESPONSE_TO_INTERLEUKIN_7	GOBP_RESPONSE_TO_INTERLEUKIN_7		18	-0.4334227	-1.2568731	0.17322835	0.28619555	1	6338	tags=67%, list=33%, signal=99%
GOBP_NEGATIVE_REGULATION_OF_DNA_TEMPLATED_TRANSCRIPTION_ELONGATION	GOBP_NEGATIVE_REGULATION_OF_DNA_TEMPLATED_TRANSCRIPTION_ELONGATION		19	-0.428815	-1.2564733	0.18146718	0.28664035	1	7998	tags=74%, list=41%, signal=126%
GOBP_REGULATION_OF_CELLULAR_PH	GOBP_REGULATION_OF_CELLULAR_PH		88	-0.3039568	-1.255768	0.09369025	0.28759742	1	4699	tags=33%, list=24%, signal=43%
GOBP_NEGATIVE_REGULATION_OF_NEURON_DIFFERENTIATION	GOBP_NEGATIVE_REGULATION_OF_NEURON_DIFFERENTIATION		87	-0.30883014	-1.255312	0.08302583	0.28817514	1	4303	tags=32%, list=22%, signal=41%
GOBP_RECOMBINATIONAL_REPAIR	GOBP_RECOMBINATIONAL_REPAIR		167	-0.2723549	-1.2543486	0.07869482	0.28952906	1	7476	tags=48%, list=39%, signal=78%
GOBP_MESODERM_DEVELOPMENT	GOBP_MESODERM_DEVELOPMENT		121	-0.28858584	-1.2539674	0.077380955	0.28994632	1	2542	tags=25%, list=13%, signal=28%
GOBP_FOREBRAIN_NEURON_DIFFERENTIATION	GOBP_FOREBRAIN_NEURON_DIFFERENTIATION		51	-0.33315963	-1.2537119	0.14615385	0.29014185	1	5139	tags=37%, list=27%, signal=51%
GOBP_REGULATION_OF_ENDOCRINE_PROCESS	GOBP_REGULATION_OF_ENDOCRINE_PROCESS		55	-0.33630416	-1.2532197	0.11466166	0.29074228	1	3436	tags=27%, list=18%, signal=33%
GOBP_AMINOGLYCAN_CATABOLIC_PROCESS	GOBP_AMINOGLYCAN_CATABOLIC_PROCESS		40	-0.35306087	-1.2531046	0.1268116	0.29070273	1	3836	tags=28%, list=20%, signal=34%
GOBP_NUCLEOTIDE_SUGAR_BIOSYNTHETIC_PROCESS	GOBP_NUCLEOTIDE_SUGAR_BIOSYNTHETIC_PROCESS		16	-0.44800982	-1.2528789	0.17777778	0.29085547	1	5354	tags=50%, list=28%, signal=69%
GOBP_OVULATION_CYCLE_PROCESS	GOBP_OVULATION_CYCLE_PROCESS		53	-0.33125976	-1.2523495	0.13221602	0.29150113	1	1448	tags=21%, list=8%, signal=22%
GOBP_POSITIVE_REGULATION_OF_ASTROCYTE_DIFFERENTIATION	GOBP_POSITIVE_REGULATION_OF_ASTROCYTE_DIFFERENTIATION		15	-0.45423663	-1.25222	0.1849711	0.29148066	1	1777	tags=27%, list=9%, signal=29%
GOBP_CYTOPLASMIC_SEQUESTERING_OF_PROTEIN	GOBP_CYTOPLASMIC_SEQUESTERING_OF_PROTEIN		23	-0.40702766	-1.2519817	0.15686275	0.29165486	1	3347	tags=26%, list=17%, signal=32%
GOBP_POSITIVE_REGULATION_OF_EXOCYTOSIS	GOBP_POSITIVE_REGULATION_OF_EXOCYTOSIS		99	-0.29867014	-1.2519593	0.10583942	0.2914583	1	5351	tags=36%, list=28%, signal=50%
GOBP_REGULATION_OF_AMIDE_METABOLIC_PROCESS	GOBP_REGULATION_OF_AMIDE_METABOLIC_PROCESS		446	-0.24558608	-1.2517798	0.014109347	0.29153392	1	6288	tags=41%, list=33%, signal=59%
GOBP_DEFINITIVE_HEMOPOIESIS	GOBP_DEFINITIVE_HEMOPOIESIS		25	-0.4016883	-1.2515053	0.16602316	0.29178014	1	5516	tags=44%, list=29%, signal=62%
GOBP_REGULATION_OF_DNA_TEMPLATED_DNA_REPLICATION	GOBP_REGULATION_OF_DNA_TEMPLATED_DNA_REPLICATION		39	-0.35959113	-1.251462	0.14889705	0.29162294	1	7963	tags=67%, list=41%, signal=113%
GOBP_REGULATION_OF_T_CELL_MIGRATION	GOBP_REGULATION_OF_T_CELL_MIGRATION		50	-0.3356325	-1.2512879	0.12897196	0.29169387	1	2060	tags=20%, list=11%, signal=22%
GOBP_LIMBIC_SYSTEM_DEVELOPMENT	GOBP_LIMBIC_SYSTEM_DEVELOPMENT		109	-0.2932209	-1.2502325	0.08935361	0.29330322	1	4286	tags=29%, list=22%, signal=38%
GOBP_REGULATION_OF_TELOMERASE_ACTIVITY	GOBP_REGULATION_OF_TELOMERASE_ACTIVITY		47	-0.34474322	-1.2501425	0.12707183	0.29323545	1	3934	tags=36%, list=20%, signal=45%
GOBP_POST_EMBRYONIC_ANIMAL_ORGAN_DEVELOPMENT	GOBP_POST_EMBRYONIC_ANIMAL_ORGAN_DEVELOPMENT		19	-0.41894102	-1.2497969	0.17391305	0.2935746	1	3029	tags=42%, list=16%, signal=50%
GOBP_EXPLORATION_BEHAVIOR	GOBP_EXPLORATION_BEHAVIOR		41	-0.3475331	-1.2488878	0.14807692	0.29495504	1	2015	tags=22%, list=10%, signal=24%
GOBP_POSITIVE_REGULATION_OF_OSTEOCLAST_DIFFERENTIATION	GOBP_POSITIVE_REGULATION_OF_OSTEOCLAST_DIFFERENTIATION		37	-0.35834694	-1.2487867	0.147929	0.29490155	1	2974	tags=35%, list=15%, signal=41%
GOBP_NEURON_APOPTOTIC_PROCESS	GOBP_NEURON_APOPTOTIC_PROCESS		360	-0.25047234	-1.2487372	0.020992367	0.29475507	1	4181	tags=28%, list=22%, signal=36%
GOBP_CYTOSKELETON_DEPENDENT_INTRACELLULAR_TRANSPORT	GOBP_CYTOSKELETON_DEPENDENT_INTRACELLULAR_TRANSPORT		207	-0.26598805	-1.2481318	0.063079774	0.2955984	1	4128	tags=29%, list=21%, signal=37%
GOBP_REGULATION_OF_COLLAGEN_METABOLIC_PROCESS	GOBP_REGULATION_OF_COLLAGEN_METABOLIC_PROCESS		63	-0.32582203	-1.2472738	0.13	0.2967656	1	3245	tags=30%, list=17%, signal=36%
GOBP_POSITIVE_REGULATION_OF_FIBROBLAST_MIGRATION	GOBP_POSITIVE_REGULATION_OF_FIBROBLAST_MIGRATION		25	-0.3960263	-1.2472192	0.17399268	0.29663467	1	2542	tags=24%, list=13%, signal=28%
GOBP_RESPONSE_TO_STARVATION	GOBP_RESPONSE_TO_STARVATION		194	-0.27062064	-1.247141	0.06476191	0.29653326	1	4603	tags=30%, list=24%, signal=39%
GOBP_SOMITE_DEVELOPMENT	GOBP_SOMITE_DEVELOPMENT		95	-0.30150166	-1.2471024	0.079696395	0.29635853	1	2598	tags=24%, list=13%, signal=28%
GOBP_POSITIVE_REGULATION_OF_CELL_GROWTH	GOBP_POSITIVE_REGULATION_OF_CELL_GROWTH		196	-0.2706187	-1.2471013	0.084990956	0.29612923	1	5723	tags=39%, list=30%, signal=55%
GOBP_NCRNA_TRANSCRIPTION	GOBP_NCRNA_TRANSCRIPTION		135	-0.28395018	-1.2466648	0.08178439	0.29668844	1	5921	tags=47%, list=31%, signal=68%
GOBP_NEGATIVE_REGULATION_OF_VIRAL_INDUCED_CYTOPLASMIC_PATTERN_RECOGNITION_RECEPTOR_SIGNALING_PATHWAY	GOBP_NEGATIVE_REGULATION_OF_VIRAL_INDUCED_CYTOPLASMIC_PATTERN_RECOGNITION_RECEPTOR_SIGNALING_PATHWAY		37	-0.3689387	-1.2464277	0.14141414	0.2969023	1	5834	tags=46%, list=30%, signal=66%
GOBP_POSITIVE_REGULATION_OF_SMOOTH_MUSCLE_CELL_MIGRATION	GOBP_POSITIVE_REGULATION_OF_SMOOTH_MUSCLE_CELL_MIGRATION		67	-0.32013744	-1.2461964	0.11460259	0.29708824	1	2458	tags=22%, list=13%, signal=26%
GOBP_EMBRYONIC_EYE_MORPHOGENESIS	GOBP_EMBRYONIC_EYE_MORPHOGENESIS		36	-0.3613443	-1.2461575	0.13843352	0.2969363	1	3418	tags=31%, list=18%, signal=37%
GOBP_REGULATION_OF_CELL_CYCLE_CHECKPOINT	GOBP_REGULATION_OF_CELL_CYCLE_CHECKPOINT		48	-0.33646807	-1.2457113	0.116236165	0.29748908	1	8133	tags=58%, list=42%, signal=101%
GOBP_SMALL_GTPASE_MEDIATED_SIGNAL_TRANSDUCTION	GOBP_SMALL_GTPASE_MEDIATED_SIGNAL_TRANSDUCTION		423	-0.24766117	-1.2449294	0.01981982	0.29858065	1	5014	tags=32%, list=26%, signal=43%
GOBP_LAMELLIPODIUM_MORPHOGENESIS	GOBP_LAMELLIPODIUM_MORPHOGENESIS		16	-0.44221205	-1.2445308	0.17017208	0.29904753	1	1117	tags=19%, list=6%, signal=20%
GOBP_REGULATION_OF_MRNA_SPLICING_VIA_SPLICEOSOME	GOBP_REGULATION_OF_MRNA_SPLICING_VIA_SPLICEOSOME		109	-0.29282516	-1.2442367	0.10326087	0.2992728	1	6470	tags=46%, list=34%, signal=69%
GOBP_NEGATIVE_REGULATION_OF_CHEMOTAXIS	GOBP_NEGATIVE_REGULATION_OF_CHEMOTAXIS		58	-0.32422957	-1.2440349	0.111317255	0.29939544	1	2745	tags=28%, list=14%, signal=32%
GOBP_POSITIVE_REGULATION_OF_PROTEIN_ACETYLATION	GOBP_POSITIVE_REGULATION_OF_PROTEIN_ACETYLATION		29	-0.38090998	-1.2436672	0.16793893	0.29981226	1	4654	tags=41%, list=24%, signal=54%
GOBP_POSITIVE_REGULATION_OF_MACROPHAGE_CHEMOTAXIS	GOBP_POSITIVE_REGULATION_OF_MACROPHAGE_CHEMOTAXIS		25	-0.39533588	-1.2433459	0.18386492	0.3001236	1	1110	tags=16%, list=6%, signal=17%
GOBP_REGENERATION	GOBP_REGENERATION		162	-0.2749738	-1.2428629	0.071698114	0.30069798	1	3970	tags=29%, list=21%, signal=36%
GOBP_REGULATION_OF_MESENCHYMAL_CELL_PROLIFERATION	GOBP_REGULATION_OF_MESENCHYMAL_CELL_PROLIFERATION		42	-0.34924862	-1.2427272	0.14336918	0.30069122	1	2542	tags=26%, list=13%, signal=30%
GOBP_PROTEIN_LOCALIZATION_TO_CELL_CELL_JUNCTION	GOBP_PROTEIN_LOCALIZATION_TO_CELL_CELL_JUNCTION		24	-0.39503944	-1.2427205	0.16472869	0.3004661	1	5298	tags=54%, list=27%, signal=75%
GOBP_POSITIVE_REGULATION_OF_CALCIUM_ION_TRANSPORT	GOBP_POSITIVE_REGULATION_OF_CALCIUM_ION_TRANSPORT		146	-0.27778235	-1.2419993	0.07821229	0.30143103	1	3140	tags=25%, list=16%, signal=29%
GOBP_POSITIVE_REGULATION_OF_CELL_MIGRATION_INVOLVED_IN_SPROUTING_ANGIOGENESIS	GOBP_POSITIVE_REGULATION_OF_CELL_MIGRATION_INVOLVED_IN_SPROUTING_ANGIOGENESIS		21	-0.41442055	-1.2416912	0.18345323	0.3017571	1	3072	tags=29%, list=16%, signal=34%
GOBP_CHONDROITIN_SULFATE_PROTEOGLYCAN_METABOLIC_PROCESS	GOBP_CHONDROITIN_SULFATE_PROTEOGLYCAN_METABOLIC_PROCESS		32	-0.37084654	-1.2413265	0.15163147	0.3021536	1	1938	tags=22%, list=10%, signal=24%
GOBP_POSITIVE_REGULATION_OF_AXON_EXTENSION	GOBP_POSITIVE_REGULATION_OF_AXON_EXTENSION		54	-0.334898	-1.241267	0.13373253	0.30201846	1	7006	tags=56%, list=36%, signal=87%
GOBP_REGULATION_OF_REGULATORY_NCRNA_PROCESSING	GOBP_REGULATION_OF_REGULATORY_NCRNA_PROCESSING		18	-0.4213322	-1.2408077	0.17623763	0.3025861	1	5861	tags=56%, list=30%, signal=80%
GOBP_METAPHASE_ANAPHASE_TRANSITION_OF_CELL_CYCLE	GOBP_METAPHASE_ANAPHASE_TRANSITION_OF_CELL_CYCLE		95	-0.2956132	-1.2402396	0.10037175	0.30339158	1	7378	tags=55%, list=38%, signal=88%
GOBP_REGULATION_OF_CELL_GROWTH	GOBP_REGULATION_OF_CELL_GROWTH		442	-0.24288301	-1.2394288	0.02793296	0.30453956	1	4782	tags=31%, list=25%, signal=41%
GOBP_PLATELET_DENSE_GRANULE_ORGANIZATION	GOBP_PLATELET_DENSE_GRANULE_ORGANIZATION		21	-0.41046995	-1.2393426	0.17910448	0.30445284	1	5546	tags=48%, list=29%, signal=67%
GOBP_EXOCYTOSIS	GOBP_EXOCYTOSIS		383	-0.24814248	-1.2390417	0.027075812	0.30475473	1	4941	tags=32%, list=26%, signal=42%
GOBP_NEGATIVE_REGULATION_OF_ALPHA_BETA_T_CELL_PROLIFERATION	GOBP_NEGATIVE_REGULATION_OF_ALPHA_BETA_T_CELL_PROLIFERATION		16	-0.44279826	-1.2388233	0.20037453	0.30488986	1	6693	tags=63%, list=35%, signal=96%
GOBP_REGULATION_OF_CALCIUM_ION_IMPORT	GOBP_REGULATION_OF_CALCIUM_ION_IMPORT		35	-0.36727825	-1.2378778	0.17448406	0.30623436	1	2879	tags=31%, list=15%, signal=37%
GOBP_POSITIVE_REGULATION_OF_TRANSFERASE_ACTIVITY	GOBP_POSITIVE_REGULATION_OF_TRANSFERASE_ACTIVITY		491	-0.24156903	-1.2375954	0.017985612	0.3065213	1	5066	tags=30%, list=26%, signal=40%
GOBP_PYROPTOSIS	GOBP_PYROPTOSIS		49	-0.3372841	-1.2369983	0.14638783	0.30737588	1	3870	tags=24%, list=20%, signal=31%
GOBP_PLATELET_MORPHOGENESIS	GOBP_PLATELET_MORPHOGENESIS		24	-0.39154595	-1.236939	0.15904936	0.3072493	1	6014	tags=54%, list=31%, signal=79%
GOBP_REGULATION_OF_MRNA_METABOLIC_PROCESS	GOBP_REGULATION_OF_MRNA_METABOLIC_PROCESS		289	-0.2547889	-1.2368066	0.031365313	0.30721363	1	6861	tags=47%, list=36%, signal=73%
GOBP_REGULATION_OF_SYNAPSE_ASSEMBLY	GOBP_REGULATION_OF_SYNAPSE_ASSEMBLY		144	-0.28036407	-1.2367208	0.07061069	0.3071543	1	2416	tags=24%, list=13%, signal=27%
GOBP_POSITIVE_REGULATION_OF_GLIAL_CELL_DIFFERENTIATION	GOBP_POSITIVE_REGULATION_OF_GLIAL_CELL_DIFFERENTIATION		52	-0.33151639	-1.236225	0.13872832	0.3077783	1	1777	tags=17%, list=9%, signal=19%
GOBP_ANTIMICROBIAL_HUMORAL_IMMUNE_RESPONSE_MEDIATED_BY_ANTIMICROBIAL_PEPTIDE	GOBP_ANTIMICROBIAL_HUMORAL_IMMUNE_RESPONSE_MEDIATED_BY_ANTIMICROBIAL_PEPTIDE		94	-0.2943522	-1.2355548	0.09375	0.3087221	1	3323	tags=26%, list=17%, signal=31%
GOBP_ENDOSOMAL_TRANSPORT	GOBP_ENDOSOMAL_TRANSPORT		234	-0.26190144	-1.2352034	0.054249547	0.30909905	1	6477	tags=41%, list=34%, signal=60%
GOBP_REGULATION_OF_STEROID_HORMONE_BIOSYNTHETIC_PROCESS	GOBP_REGULATION_OF_STEROID_HORMONE_BIOSYNTHETIC_PROCESS		20	-0.41930988	-1.2349726	0.20801526	0.30925497	1	3239	tags=35%, list=17%, signal=42%
GOBP_NEURON_PROJECTION_ORGANIZATION	GOBP_NEURON_PROJECTION_ORGANIZATION		115	-0.28780237	-1.2347051	0.09747292	0.3094841	1	2810	tags=23%, list=15%, signal=26%
GOBP_POSITIVE_REGULATION_OF_CELL_ADHESION_MEDIATED_BY_INTEGRIN	GOBP_POSITIVE_REGULATION_OF_CELL_ADHESION_MEDIATED_BY_INTEGRIN		23	-0.40610713	-1.2344967	0.18587361	0.30962247	1	1560	tags=26%, list=8%, signal=28%
GOBP_MYELOID_CELL_HOMEOSTASIS	GOBP_MYELOID_CELL_HOMEOSTASIS		205	-0.26368284	-1.2340825	0.0625	0.31009057	1	3094	tags=23%, list=16%, signal=28%
GOBP_LAYER_FORMATION_IN_CEREBRAL_CORTEX	GOBP_LAYER_FORMATION_IN_CEREBRAL_CORTEX		15	-0.45278347	-1.233577	0.18992248	0.31079185	1	4029	tags=40%, list=21%, signal=51%
GOBP_DNA_REPLICATION_CHECKPOINT_SIGNALING	GOBP_DNA_REPLICATION_CHECKPOINT_SIGNALING		16	-0.43824363	-1.2319689	0.19132149	0.3134166	1	7997	tags=69%, list=41%, signal=117%
GOBP_LATE_ENDOSOME_TO_VACUOLE_TRANSPORT_VIA_MULTIVESICULAR_BODY_SORTING_PATHWAY	GOBP_LATE_ENDOSOME_TO_VACUOLE_TRANSPORT_VIA_MULTIVESICULAR_BODY_SORTING_PATHWAY		16	-0.44426543	-1.2315059	0.19449902	0.3139936	1	6425	tags=50%, list=33%, signal=75%
GOBP_P_BODY_ASSEMBLY	GOBP_P_BODY_ASSEMBLY		20	-0.41733474	-1.2313848	0.18908381	0.31398705	1	6806	tags=65%, list=35%, signal=100%
GOBP_NEGATIVE_REGULATION_OF_CELL_CYCLE_PROCESS	GOBP_NEGATIVE_REGULATION_OF_CELL_CYCLE_PROCESS		295	-0.25068936	-1.2312744	0.05234657	0.31393272	1	6906	tags=43%, list=36%, signal=66%
GOBP_HISTONE_DEACETYLATION	GOBP_HISTONE_DEACETYLATION		29	-0.37770176	-1.2311419	0.18128654	0.31397137	1	5931	tags=48%, list=31%, signal=70%
GOBP_POSITIVE_REGULATION_OF_STEM_CELL_POPULATION_MAINTENANCE	GOBP_POSITIVE_REGULATION_OF_STEM_CELL_POPULATION_MAINTENANCE		50	-0.335791	-1.2309451	0.15753424	0.31411704	1	5681	tags=50%, list=29%, signal=71%
GOBP_NEGATIVE_REGULATION_OF_INTRINSIC_APOPTOTIC_SIGNALING_PATHWAY_IN_RESPONSE_TO_DNA_DAMAGE	GOBP_NEGATIVE_REGULATION_OF_INTRINSIC_APOPTOTIC_SIGNALING_PATHWAY_IN_RESPONSE_TO_DNA_DAMAGE		25	-0.3939525	-1.2305816	0.16409266	0.3146086	1	1427	tags=28%, list=7%, signal=30%
GOBP_BLOOD_VESSEL_REMODELING	GOBP_BLOOD_VESSEL_REMODELING		60	-0.31746975	-1.2305713	0.13454546	0.31439224	1	3413	tags=28%, list=18%, signal=34%
GOBP_BRANCHING_INVOLVED_IN_SALIVARY_GLAND_MORPHOGENESIS	GOBP_BRANCHING_INVOLVED_IN_SALIVARY_GLAND_MORPHOGENESIS		28	-0.37987176	-1.230479	0.16098484	0.31432924	1	3876	tags=32%, list=20%, signal=40%
GOBP_METAPHASE_CHROMOSOME_ALIGNMENT	GOBP_METAPHASE_CHROMOSOME_ALIGNMENT		89	-0.2971922	-1.2302539	0.10982659	0.31450737	1	8067	tags=52%, list=42%, signal=88%
GOBP_CELL_CELL_RECOGNITION	GOBP_CELL_CELL_RECOGNITION		72	-0.31084925	-1.2299396	0.12932605	0.31484282	1	3799	tags=33%, list=20%, signal=41%
GOBP_REGULATION_OF_PLATELET_DERIVED_GROWTH_FACTOR_RECEPTOR_SIGNALING_PATHWAY	GOBP_REGULATION_OF_PLATELET_DERIVED_GROWTH_FACTOR_RECEPTOR_SIGNALING_PATHWAY		22	-0.4061545	-1.2297926	0.15354331	0.31488508	1	2546	tags=32%, list=13%, signal=37%
GOBP_T_CELL_DIFFERENTIATION_IN_THYMUS	GOBP_T_CELL_DIFFERENTIATION_IN_THYMUS		106	-0.28822452	-1.2286828	0.10291262	0.31668654	1	4194	tags=30%, list=22%, signal=38%
GOBP_POSITIVE_REGULATION_OF_RELEASE_OF_CYTOCHROME_C_FROM_MITOCHONDRIA	GOBP_POSITIVE_REGULATION_OF_RELEASE_OF_CYTOCHROME_C_FROM_MITOCHONDRIA		28	-0.37753323	-1.2286603	0.17009346	0.31649396	1	3029	tags=32%, list=16%, signal=38%
GOBP_REGULATION_OF_PROTEIN_TYROSINE_KINASE_ACTIVITY	GOBP_REGULATION_OF_PROTEIN_TYROSINE_KINASE_ACTIVITY		69	-0.31334502	-1.2284393	0.11666667	0.3166811	1	2810	tags=26%, list=15%, signal=30%
GOBP_DNA_TEMPLATED_TRANSCRIPTION_ELONGATION	GOBP_DNA_TEMPLATED_TRANSCRIPTION_ELONGATION		114	-0.2856799	-1.2283704	0.1295938	0.3165719	1	6950	tags=54%, list=36%, signal=83%
GOBP_BRANCH_ELONGATION_OF_AN_EPITHELIUM	GOBP_BRANCH_ELONGATION_OF_AN_EPITHELIUM		22	-0.4023392	-1.2283084	0.18761384	0.31646547	1	2673	tags=32%, list=14%, signal=37%
GOBP_PARASYMPATHETIC_NERVOUS_SYSTEM_DEVELOPMENT	GOBP_PARASYMPATHETIC_NERVOUS_SYSTEM_DEVELOPMENT		22	-0.39738473	-1.2282096	0.1772388	0.31639722	1	3519	tags=32%, list=18%, signal=39%
GOBP_ESTABLISHMENT_OF_MITOTIC_SPINDLE_LOCALIZATION	GOBP_ESTABLISHMENT_OF_MITOTIC_SPINDLE_LOCALIZATION		41	-0.34098163	-1.227646	0.14951456	0.31715253	1	6207	tags=39%, list=32%, signal=57%
GOBP_HISTONE_MRNA_METABOLIC_PROCESS	GOBP_HISTONE_MRNA_METABOLIC_PROCESS		20	-0.40759668	-1.2275923	0.2	0.31701967	1	7204	tags=55%, list=37%, signal=88%
GOBP_POSITIVE_REGULATION_OF_PROTEIN_LOCALIZATION_TO_NUCLEUS	GOBP_POSITIVE_REGULATION_OF_PROTEIN_LOCALIZATION_TO_NUCLEUS		101	-0.29088885	-1.2275679	0.105882354	0.31682858	1	6350	tags=46%, list=33%, signal=68%
GOBP_REGULATION_OF_HAIR_CYCLE	GOBP_REGULATION_OF_HAIR_CYCLE		31	-0.37255445	-1.2273097	0.17702448	0.3170807	1	5362	tags=55%, list=28%, signal=76%
GOBP_ANATOMICAL_STRUCTURE_ARRANGEMENT	GOBP_ANATOMICAL_STRUCTURE_ARRANGEMENT		21	-0.40664527	-1.2270275	0.19215687	0.31737766	1	3519	tags=29%, list=18%, signal=35%
GOBP_MRNA_TRANSCRIPTION	GOBP_MRNA_TRANSCRIPTION		52	-0.32521528	-1.2263187	0.14579439	0.31841978	1	6761	tags=54%, list=35%, signal=83%
GOBP_MATURATION_OF_LSU_RRNA_FROM_TRICISTRONIC_RRNA_TRANSCRIPT_SSU_RRNA_5_8S_RRNA_LSU_RRNA	GOBP_MATURATION_OF_LSU_RRNA_FROM_TRICISTRONIC_RRNA_TRANSCRIPT_SSU_RRNA_5_8S_RRNA_LSU_RRNA		17	-0.42266086	-1.2262161	0.20547946	0.31836396	1	6835	tags=71%, list=35%, signal=109%
GOBP_NEGATIVE_REGULATION_OF_NEURON_PROJECTION_DEVELOPMENT	GOBP_NEGATIVE_REGULATION_OF_NEURON_PROJECTION_DEVELOPMENT		162	-0.27186042	-1.225815	0.07664884	0.31888497	1	4125	tags=27%, list=21%, signal=34%
GOBP_POSITIVE_REGULATION_OF_PROTEIN_CATABOLIC_PROCESS	GOBP_POSITIVE_REGULATION_OF_PROTEIN_CATABOLIC_PROCESS		205	-0.26175708	-1.2257001	0.062378168	0.31886503	1	5421	tags=35%, list=28%, signal=48%
GOBP_REGULATION_OF_LONG_TERM_NEURONAL_SYNAPTIC_PLASTICITY	GOBP_REGULATION_OF_LONG_TERM_NEURONAL_SYNAPTIC_PLASTICITY		37	-0.34977445	-1.2255325	0.17457305	0.31892312	1	1643	tags=19%, list=9%, signal=21%
GOBP_REGULATION_OF_EXECUTION_PHASE_OF_APOPTOSIS	GOBP_REGULATION_OF_EXECUTION_PHASE_OF_APOPTOSIS		20	-0.41044685	-1.225466	0.19560878	0.31881738	1	3820	tags=45%, list=20%, signal=56%
GOBP_NEGATIVE_CHEMOTAXIS	GOBP_NEGATIVE_CHEMOTAXIS		43	-0.3391666	-1.2254552	0.15703972	0.31859738	1	4125	tags=35%, list=21%, signal=44%
GOBP_NEGATIVE_REGULATION_OF_BLOOD_VESSEL_ENDOTHELIAL_CELL_MIGRATION	GOBP_NEGATIVE_REGULATION_OF_BLOOD_VESSEL_ENDOTHELIAL_CELL_MIGRATION		35	-0.35258546	-1.2254246	0.16506718	0.31840968	1	2051	tags=20%, list=11%, signal=22%
GOBP_POSITIVE_REGULATION_BY_HOST_OF_VIRAL_PROCESS	GOBP_POSITIVE_REGULATION_BY_HOST_OF_VIRAL_PROCESS		22	-0.39936054	-1.2254041	0.18026565	0.31821167	1	3990	tags=36%, list=21%, signal=46%
GOBP_DNA_DUPLEX_UNWINDING	GOBP_DNA_DUPLEX_UNWINDING		46	-0.33003774	-1.2245234	0.15009746	0.3195518	1	7853	tags=59%, list=41%, signal=99%
GOBP_POSITIVE_REGULATION_OF_TORC1_SIGNALING	GOBP_POSITIVE_REGULATION_OF_TORC1_SIGNALING		52	-0.330935	-1.2240309	0.14423077	0.32021466	1	4654	tags=37%, list=24%, signal=48%
GOBP_POSITIVE_REGULATION_OF_DENDRITIC_SPINE_DEVELOPMENT	GOBP_POSITIVE_REGULATION_OF_DENDRITIC_SPINE_DEVELOPMENT		66	-0.30943003	-1.223136	0.13980582	0.3215518	1	4088	tags=29%, list=21%, signal=36%
GOBP_REGULATION_OF_ANOIKIS	GOBP_REGULATION_OF_ANOIKIS		22	-0.39595973	-1.223074	0.20676692	0.3214194	1	6149	tags=59%, list=32%, signal=87%
GOBP_PROTEASOME_MEDIATED_UBIQUITIN_DEPENDENT_PROTEIN_CATABOLIC_PROCESS	GOBP_PROTEASOME_MEDIATED_UBIQUITIN_DEPENDENT_PROTEIN_CATABOLIC_PROCESS		430	-0.24208874	-1.2230114	0.03652174	0.32129484	1	6601	tags=38%, list=34%, signal=56%
GOBP_MESODERM_MORPHOGENESIS	GOBP_MESODERM_MORPHOGENESIS		72	-0.30741826	-1.2229898	0.13419117	0.3210964	1	3794	tags=32%, list=20%, signal=40%
GOBP_POSITIVE_REGULATION_OF_OSTEOBLAST_DIFFERENTIATION	GOBP_POSITIVE_REGULATION_OF_OSTEOBLAST_DIFFERENTIATION		74	-0.31060395	-1.2228873	0.14335664	0.32103702	1	1934	tags=24%, list=10%, signal=27%
GOBP_MUSCLE_CELL_MIGRATION	GOBP_MUSCLE_CELL_MIGRATION		129	-0.28055376	-1.2227765	0.07782101	0.32098934	1	2879	tags=24%, list=15%, signal=28%
GOBP_MYOBLAST_FUSION	GOBP_MYOBLAST_FUSION		50	-0.33145547	-1.2225714	0.14498141	0.32110935	1	2424	tags=24%, list=13%, signal=27%
GOBP_REGULATION_OF_RHO_PROTEIN_SIGNAL_TRANSDUCTION	GOBP_REGULATION_OF_RHO_PROTEIN_SIGNAL_TRANSDUCTION		85	-0.2966274	-1.2223514	0.118773945	0.3212793	1	3458	tags=29%, list=18%, signal=36%
GOBP_STRIATED_MUSCLE_ADAPTATION	GOBP_STRIATED_MUSCLE_ADAPTATION		53	-0.3267642	-1.2218099	0.15	0.32204962	1	2324	tags=30%, list=12%, signal=34%
GOBP_PROTEIN_K48_LINKED_DEUBIQUITINATION	GOBP_PROTEIN_K48_LINKED_DEUBIQUITINATION		29	-0.37159017	-1.2213893	0.1888668	0.32255188	1	6486	tags=45%, list=34%, signal=67%
GOBP_RETICULOPHAGY	GOBP_RETICULOPHAGY		17	-0.42523816	-1.221351	0.22396857	0.3223993	1	3721	tags=47%, list=19%, signal=58%
GOBP_TERTIARY_ALCOHOL_METABOLIC_PROCESS	GOBP_TERTIARY_ALCOHOL_METABOLIC_PROCESS		23	-0.3954513	-1.2212129	0.19391635	0.32240477	1	2119	tags=22%, list=11%, signal=24%
GOBP_NEGATIVE_REGULATION_OF_NUCLEAR_DIVISION	GOBP_NEGATIVE_REGULATION_OF_NUCLEAR_DIVISION		67	-0.30733296	-1.2207805	0.1160221	0.32295898	1	8235	tags=57%, list=43%, signal=99%
GOBP_CELL_PROLIFERATION_IN_FOREBRAIN	GOBP_CELL_PROLIFERATION_IN_FOREBRAIN		38	-0.34883982	-1.2198229	0.17407407	0.32456946	1	4313	tags=37%, list=22%, signal=47%
GOBP_POSITIVE_REGULATION_OF_INTRINSIC_APOPTOTIC_SIGNALING_PATHWAY	GOBP_POSITIVE_REGULATION_OF_INTRINSIC_APOPTOTIC_SIGNALING_PATHWAY		71	-0.30811468	-1.2191621	0.14629629	0.32563338	1	4567	tags=32%, list=24%, signal=42%
GOBP_NEGATIVE_REGULATION_OF_DNA_BIOSYNTHETIC_PROCESS	GOBP_NEGATIVE_REGULATION_OF_DNA_BIOSYNTHETIC_PROCESS		41	-0.3440926	-1.218813	0.17996289	0.3260283	1	4542	tags=41%, list=24%, signal=54%
GOBP_AMELOGENESIS	GOBP_AMELOGENESIS		29	-0.37350276	-1.2183642	0.1880998	0.3266553	1	2564	tags=28%, list=13%, signal=32%
GOBP_POSITIVE_REGULATION_OF_PROTEIN_LOCALIZATION_TO_CELL_PERIPHERY	GOBP_POSITIVE_REGULATION_OF_PROTEIN_LOCALIZATION_TO_CELL_PERIPHERY		75	-0.30464166	-1.2182938	0.13575526	0.3265405	1	5850	tags=48%, list=30%, signal=69%
GOBP_EMBRYONIC_SKELETAL_SYSTEM_DEVELOPMENT	GOBP_EMBRYONIC_SKELETAL_SYSTEM_DEVELOPMENT		144	-0.27331418	-1.21816	0.1	0.3265508	1	4582	tags=33%, list=24%, signal=43%
GOBP_CELLULAR_RESPONSE_TO_UV	GOBP_CELLULAR_RESPONSE_TO_UV		92	-0.29287034	-1.217491	0.12177122	0.32751593	1	6560	tags=49%, list=34%, signal=74%
GOBP_REGULATION_OF_MONOOXYGENASE_ACTIVITY	GOBP_REGULATION_OF_MONOOXYGENASE_ACTIVITY		45	-0.345041	-1.2174206	0.17148362	0.3274	1	5071	tags=44%, list=26%, signal=60%
GOBP_POSITIVE_REGULATION_OF_MEMBRANE_PROTEIN_ECTODOMAIN_PROTEOLYSIS	GOBP_POSITIVE_REGULATION_OF_MEMBRANE_PROTEIN_ECTODOMAIN_PROTEOLYSIS		16	-0.4367501	-1.2172503	0.19379845	0.32746726	1	1352	tags=31%, list=7%, signal=34%
GOBP_POSITIVE_REGULATION_OF_KINASE_ACTIVITY	GOBP_POSITIVE_REGULATION_OF_KINASE_ACTIVITY		411	-0.24128957	-1.2161167	0.035587188	0.329357	1	5174	tags=32%, list=27%, signal=43%
GOBP_CELL_MATURATION	GOBP_CELL_MATURATION		216	-0.2577153	-1.2159243	0.054409005	0.32946786	1	3284	tags=21%, list=17%, signal=25%
GOBP_POSITIVE_REGULATION_OF_BIOMINERAL_TISSUE_DEVELOPMENT	GOBP_POSITIVE_REGULATION_OF_BIOMINERAL_TISSUE_DEVELOPMENT		57	-0.32252058	-1.2154797	0.16030534	0.3300561	1	4530	tags=35%, list=24%, signal=46%
GOBP_VESICLE_MEDIATED_TRANSPORT_IN_SYNAPSE	GOBP_VESICLE_MEDIATED_TRANSPORT_IN_SYNAPSE		267	-0.2526971	-1.2151532	0.05035971	0.33040246	1	4670	tags=30%, list=24%, signal=39%
GOBP_DETECTION_OF_STIMULUS_INVOLVED_IN_SENSORY_PERCEPTION_OF_PAIN	GOBP_DETECTION_OF_STIMULUS_INVOLVED_IN_SENSORY_PERCEPTION_OF_PAIN		38	-0.34566578	-1.2150549	0.18689787	0.33032835	1	3159	tags=32%, list=16%, signal=38%
GOBP_REGULATION_OF_SISTER_CHROMATID_COHESION	GOBP_REGULATION_OF_SISTER_CHROMATID_COHESION		17	-0.4231976	-1.2142196	0.21001926	0.33159822	1	5048	tags=53%, list=26%, signal=72%
GOBP_RAS_PROTEIN_SIGNAL_TRANSDUCTION	GOBP_RAS_PROTEIN_SIGNAL_TRANSDUCTION		338	-0.24396825	-1.213876	0.049335863	0.3320443	1	5183	tags=32%, list=27%, signal=43%
GOBP_REGULATION_OF_FAT_CELL_DIFFERENTIATION	GOBP_REGULATION_OF_FAT_CELL_DIFFERENTIATION		147	-0.27336815	-1.2137452	0.10261194	0.3320589	1	5167	tags=39%, list=27%, signal=53%
GOBP_ANIMAL_ORGAN_FORMATION	GOBP_ANIMAL_ORGAN_FORMATION		76	-0.3029678	-1.2134373	0.14181818	0.33238202	1	2750	tags=25%, list=14%, signal=29%
GOBP_REGULATION_OF_CELL_SUBSTRATE_JUNCTION_ORGANIZATION	GOBP_REGULATION_OF_CELL_SUBSTRATE_JUNCTION_ORGANIZATION		69	-0.30602542	-1.2132261	0.134357	0.3324927	1	3444	tags=26%, list=18%, signal=32%
GOBP_OLFACTORY_LOBE_DEVELOPMENT	GOBP_OLFACTORY_LOBE_DEVELOPMENT		42	-0.3362366	-1.212364	0.17612524	0.33383054	1	2542	tags=26%, list=13%, signal=30%
GOBP_ECTODERM_DEVELOPMENT	GOBP_ECTODERM_DEVELOPMENT		18	-0.4131334	-1.2119526	0.1992263	0.3344176	1	5477	tags=44%, list=28%, signal=62%
GOBP_REGULATION_OF_INTRINSIC_APOPTOTIC_SIGNALING_PATHWAY_IN_RESPONSE_TO_DNA_DAMAGE	GOBP_REGULATION_OF_INTRINSIC_APOPTOTIC_SIGNALING_PATHWAY_IN_RESPONSE_TO_DNA_DAMAGE		37	-0.3475003	-1.2116562	0.1696751	0.33471647	1	2574	tags=27%, list=13%, signal=31%
GOBP_NEGATIVE_REGULATION_OF_ERBB_SIGNALING_PATHWAY	GOBP_NEGATIVE_REGULATION_OF_ERBB_SIGNALING_PATHWAY		32	-0.36336574	-1.2116472	0.16094032	0.3344886	1	5713	tags=47%, list=30%, signal=67%
GOBP_PHASIC_SMOOTH_MUSCLE_CONTRACTION	GOBP_PHASIC_SMOOTH_MUSCLE_CONTRACTION		28	-0.37731153	-1.2113515	0.20437956	0.33481318	1	1296	tags=21%, list=7%, signal=23%
GOBP_ESTABLISHMENT_OF_PLANAR_POLARITY_OF_EMBRYONIC_EPITHELIUM	GOBP_ESTABLISHMENT_OF_PLANAR_POLARITY_OF_EMBRYONIC_EPITHELIUM		18	-0.42466748	-1.2111981	0.21988527	0.33486846	1	5109	tags=61%, list=27%, signal=83%
GOBP_ASSOCIATIVE_LEARNING	GOBP_ASSOCIATIVE_LEARNING		122	-0.27486697	-1.2110133	0.10606061	0.33497047	1	4738	tags=27%, list=25%, signal=36%
GOBP_RETROGRADE_TRANSPORT_ENDOSOME_TO_GOLGI	GOBP_RETROGRADE_TRANSPORT_ENDOSOME_TO_GOLGI		88	-0.2953792	-1.2102331	0.13221602	0.33619452	1	7705	tags=51%, list=40%, signal=85%
GOBP_SIGNAL_TRANSDUCTION_IN_RESPONSE_TO_DNA_DAMAGE	GOBP_SIGNAL_TRANSDUCTION_IN_RESPONSE_TO_DNA_DAMAGE		176	-0.2659506	-1.2097721	0.092307694	0.33683902	1	5786	tags=39%, list=30%, signal=56%
GOBP_REGULATION_OF_CELL_MIGRATION_INVOLVED_IN_SPROUTING_ANGIOGENESIS	GOBP_REGULATION_OF_CELL_MIGRATION_INVOLVED_IN_SPROUTING_ANGIOGENESIS		38	-0.3470079	-1.2088938	0.19217081	0.3382298	1	2179	tags=18%, list=11%, signal=21%
GOBP_POSITIVE_REGULATION_OF_GROWTH	GOBP_POSITIVE_REGULATION_OF_GROWTH		308	-0.24675491	-1.208838	0.055045873	0.338077	1	4654	tags=31%, list=24%, signal=40%
GOBP_POSITIVE_REGULATION_OF_LEUKOCYTE_PROLIFERATION	GOBP_POSITIVE_REGULATION_OF_LEUKOCYTE_PROLIFERATION		192	-0.25626948	-1.2085106	0.07526882	0.33848622	1	2569	tags=20%, list=13%, signal=23%
GOBP_BONE_TRABECULA_MORPHOGENESIS	GOBP_BONE_TRABECULA_MORPHOGENESIS		18	-0.41765162	-1.2080233	0.21988527	0.33919704	1	4694	tags=50%, list=24%, signal=66%
GOBP_ARF_PROTEIN_SIGNAL_TRANSDUCTION	GOBP_ARF_PROTEIN_SIGNAL_TRANSDUCTION		20	-0.40199006	-1.2079071	0.23754789	0.33917356	1	793	tags=15%, list=4%, signal=16%
GOBP_OVARIAN_FOLLICLE_DEVELOPMENT	GOBP_OVARIAN_FOLLICLE_DEVELOPMENT		73	-0.306523	-1.207711	0.15555556	0.33928308	1	3124	tags=27%, list=16%, signal=33%
GOBP_PROTEIN_DNA_COMPLEX_DISASSEMBLY	GOBP_PROTEIN_DNA_COMPLEX_DISASSEMBLY		17	-0.42741114	-1.2075247	0.20571429	0.3394048	1	6017	tags=65%, list=31%, signal=94%
GOBP_RESPONSE_TO_FLUID_SHEAR_STRESS	GOBP_RESPONSE_TO_FLUID_SHEAR_STRESS		24	-0.38866374	-1.2074789	0.20866142	0.33924547	1	5269	tags=50%, list=27%, signal=69%
GOBP_ERK1_AND_ERK2_CASCADE	GOBP_ERK1_AND_ERK2_CASCADE		356	-0.24323438	-1.2072403	0.046296295	0.3394717	1	3372	tags=22%, list=17%, signal=26%
GOBP_POSITIVE_REGULATION_OF_SECRETION	GOBP_POSITIVE_REGULATION_OF_SECRETION		396	-0.2397273	-1.2065609	0.054613937	0.34051087	1	3239	tags=22%, list=17%, signal=26%
GOBP_NUCLEOBASE_CONTAINING_COMPOUND_TRANSPORT	GOBP_NUCLEOBASE_CONTAINING_COMPOUND_TRANSPORT		191	-0.25911292	-1.2063577	0.085299455	0.34064162	1	7073	tags=49%, list=37%, signal=76%
GOBP_POSITIVE_REGULATION_OF_PROTEOLYSIS_INVOLVED_IN_PROTEIN_CATABOLIC_PROCESS	GOBP_POSITIVE_REGULATION_OF_PROTEOLYSIS_INVOLVED_IN_PROTEIN_CATABOLIC_PROCESS		132	-0.2732722	-1.2062687	0.09778598	0.34057283	1	5787	tags=39%, list=30%, signal=56%
GOBP_CELL_PROLIFERATION_INVOLVED_IN_HEART_MORPHOGENESIS	GOBP_CELL_PROLIFERATION_INVOLVED_IN_HEART_MORPHOGENESIS		23	-0.39021567	-1.2058631	0.20436507	0.34109795	1	2750	tags=35%, list=14%, signal=41%
GOBP_NEGATIVE_REGULATION_OF_PROTEOLYSIS	GOBP_NEGATIVE_REGULATION_OF_PROTEOLYSIS		337	-0.24233362	-1.2055756	0.05283019	0.34138525	1	3950	tags=27%, list=20%, signal=33%
GOBP_REGULATION_OF_CELL_CYCLE_PHASE_TRANSITION	GOBP_REGULATION_OF_CELL_CYCLE_PHASE_TRANSITION		426	-0.2391759	-1.2054322	0.040590405	0.34144178	1	6906	tags=45%, list=36%, signal=68%
GOBP_REGULATION_OF_NUCLEOCYTOPLASMIC_TRANSPORT	GOBP_REGULATION_OF_NUCLEOCYTOPLASMIC_TRANSPORT		132	-0.27371165	-1.2053392	0.10526316	0.34137613	1	6718	tags=45%, list=35%, signal=69%
GOBP_REGULATION_OF_T_CELL_PROLIFERATION	GOBP_REGULATION_OF_T_CELL_PROLIFERATION		217	-0.2555002	-1.2052819	0.06614786	0.3412581	1	2569	tags=21%, list=13%, signal=24%
GOBP_MICROTUBULE_BUNDLE_FORMATION	GOBP_MICROTUBULE_BUNDLE_FORMATION		113	-0.28110194	-1.2052752	0.14602588	0.34102753	1	3288	tags=25%, list=17%, signal=30%
GOBP_REGULATION_OF_HORMONE_METABOLIC_PROCESS	GOBP_REGULATION_OF_HORMONE_METABOLIC_PROCESS		55	-0.3186321	-1.205023	0.16901408	0.34128448	1	2785	tags=29%, list=14%, signal=34%
GOBP_REGULATION_OF_SYNCYTIUM_FORMATION_BY_PLASMA_MEMBRANE_FUSION	GOBP_REGULATION_OF_SYNCYTIUM_FORMATION_BY_PLASMA_MEMBRANE_FUSION		34	-0.35533962	-1.2049595	0.21553399	0.34115195	1	3936	tags=29%, list=20%, signal=37%
GOBP_NEGATIVE_REGULATION_OF_NERVOUS_SYSTEM_PROCESS	GOBP_NEGATIVE_REGULATION_OF_NERVOUS_SYSTEM_PROCESS		24	-0.38586178	-1.2047387	0.1981132	0.341293	1	4114	tags=33%, list=21%, signal=42%
GOBP_POSITIVE_REGULATION_OF_DEVELOPMENTAL_GROWTH	GOBP_POSITIVE_REGULATION_OF_DEVELOPMENTAL_GROWTH		218	-0.25402126	-1.2047137	0.08409506	0.3411108	1	4202	tags=30%, list=22%, signal=38%
GOBP_EXCRETION	GOBP_EXCRETION		29	-0.36891535	-1.2046641	0.17578125	0.34096226	1	2641	tags=28%, list=14%, signal=32%
GOBP_SYNAPTIC_MEMBRANE_ADHESION	GOBP_SYNAPTIC_MEMBRANE_ADHESION		36	-0.34740987	-1.2043697	0.171875	0.34128076	1	3699	tags=36%, list=19%, signal=45%
GOBP_RNA_METHYLATION	GOBP_RNA_METHYLATION		77	-0.3012363	-1.2041236	0.12639405	0.34151226	1	6969	tags=47%, list=36%, signal=73%
GOBP_REGULATION_OF_PIGMENTATION	GOBP_REGULATION_OF_PIGMENTATION		16	-0.430095	-1.2041136	0.2317757	0.34129292	1	5088	tags=50%, list=26%, signal=68%
GOBP_TYPE_II_INTERFERON_PRODUCTION	GOBP_TYPE_II_INTERFERON_PRODUCTION		135	-0.27183354	-1.2038035	0.12454873	0.34163612	1	3096	tags=27%, list=16%, signal=32%
GOBP_DNA_MODIFICATION	GOBP_DNA_MODIFICATION		81	-0.29958183	-1.2036233	0.13232514	0.34172958	1	6777	tags=51%, list=35%, signal=78%
GOBP_GLUCOSAMINE_CONTAINING_COMPOUND_METABOLIC_PROCESS	GOBP_GLUCOSAMINE_CONTAINING_COMPOUND_METABOLIC_PROCESS		27	-0.37238178	-1.2034984	0.18808194	0.34172365	1	3851	tags=33%, list=20%, signal=42%
GOBP_PHAGOCYTOSIS_ENGULFMENT	GOBP_PHAGOCYTOSIS_ENGULFMENT		59	-0.31700805	-1.2030861	0.15238096	0.34228486	1	2316	tags=19%, list=12%, signal=21%
GOBP_CORONARY_VASCULATURE_DEVELOPMENT	GOBP_CORONARY_VASCULATURE_DEVELOPMENT		78	-0.29764524	-1.202917	0.15327103	0.3423963	1	3347	tags=28%, list=17%, signal=34%
GOBP_NEGATIVE_REGULATION_OF_KINASE_ACTIVITY	GOBP_NEGATIVE_REGULATION_OF_KINASE_ACTIVITY		218	-0.25516245	-1.202634	0.09042553	0.34268332	1	4687	tags=33%, list=24%, signal=43%
GOBP_SPINAL_CORD_DEVELOPMENT	GOBP_SPINAL_CORD_DEVELOPMENT		93	-0.29372853	-1.2022552	0.1503006	0.3431669	1	5793	tags=41%, list=30%, signal=58%
GOBP_ESTABLISHMENT_OF_PLANAR_POLARITY_INVOLVED_IN_NEURAL_TUBE_CLOSURE	GOBP_ESTABLISHMENT_OF_PLANAR_POLARITY_INVOLVED_IN_NEURAL_TUBE_CLOSURE		16	-0.42511854	-1.2013546	0.22201139	0.34466612	1	5109	tags=63%, list=27%, signal=85%
GOBP_NEGATIVE_REGULATION_OF_TOR_SIGNALING	GOBP_NEGATIVE_REGULATION_OF_TOR_SIGNALING		72	-0.3062322	-1.2010318	0.17518248	0.34510338	1	2943	tags=19%, list=15%, signal=23%
GOBP_PEPTIDYL_SERINE_MODIFICATION	GOBP_PEPTIDYL_SERINE_MODIFICATION		321	-0.24191242	-1.2003917	0.06032907	0.34606016	1	4220	tags=29%, list=22%, signal=36%
GOBP_GLANDULAR_EPITHELIAL_CELL_DIFFERENTIATION	GOBP_GLANDULAR_EPITHELIAL_CELL_DIFFERENTIATION		75	-0.3038834	-1.2002586	0.1539924	0.34607226	1	4435	tags=32%, list=23%, signal=41%
GOBP_CELLULAR_RESPONSE_TO_PH	GOBP_CELLULAR_RESPONSE_TO_PH		23	-0.38827237	-1.1999278	0.23076923	0.34645495	1	4017	tags=43%, list=21%, signal=55%
GOBP_REGULATION_OF_UBIQUITIN_DEPENDENT_PROTEIN_CATABOLIC_PROCESS	GOBP_REGULATION_OF_UBIQUITIN_DEPENDENT_PROTEIN_CATABOLIC_PROCESS		172	-0.26199606	-1.1998167	0.102661595	0.3464199	1	5583	tags=36%, list=29%, signal=50%
GOBP_PROTEIN_PALMITOYLATION	GOBP_PROTEIN_PALMITOYLATION		31	-0.35203665	-1.1994362	0.17533718	0.3469348	1	4544	tags=39%, list=24%, signal=51%
GOBP_REGULATION_OF_AMYLOID_PRECURSOR_PROTEIN_CATABOLIC_PROCESS	GOBP_REGULATION_OF_AMYLOID_PRECURSOR_PROTEIN_CATABOLIC_PROCESS		44	-0.3322014	-1.199385	0.19921875	0.34678832	1	1522	tags=20%, list=8%, signal=22%
GOBP_ENDOCRINE_PROCESS	GOBP_ENDOCRINE_PROCESS		108	-0.28049237	-1.1992327	0.13019891	0.3468529	1	3526	tags=24%, list=18%, signal=29%
GOBP_POSITIVE_REGULATION_OF_CHROMOSOME_SEGREGATION	GOBP_POSITIVE_REGULATION_OF_CHROMOSOME_SEGREGATION		29	-0.3723158	-1.1989056	0.197318	0.3472475	1	9147	tags=76%, list=47%, signal=144%
GOBP_REGULATION_OF_MEMBRANE_PROTEIN_ECTODOMAIN_PROTEOLYSIS	GOBP_REGULATION_OF_MEMBRANE_PROTEIN_ECTODOMAIN_PROTEOLYSIS		23	-0.38566208	-1.1988941	0.214	0.34703133	1	1352	tags=26%, list=7%, signal=28%
GOBP_EPITHELIAL_CELL_DEVELOPMENT	GOBP_EPITHELIAL_CELL_DEVELOPMENT		232	-0.25235686	-1.1984795	0.084980235	0.34757936	1	5540	tags=36%, list=29%, signal=50%
GOBP_NEGATIVE_REGULATION_OF_HOMOTYPIC_CELL_CELL_ADHESION	GOBP_NEGATIVE_REGULATION_OF_HOMOTYPIC_CELL_CELL_ADHESION		15	-0.43316266	-1.1983293	0.23773585	0.3476443	1	491	tags=13%, list=3%, signal=14%
GOBP_REGULATION_OF_PLATELET_ACTIVATION	GOBP_REGULATION_OF_PLATELET_ACTIVATION		44	-0.3319273	-1.1978729	0.20159681	0.34829944	1	1858	tags=20%, list=10%, signal=23%
GOBP_MESENCHYMAL_CELL_PROLIFERATION	GOBP_MESENCHYMAL_CELL_PROLIFERATION		56	-0.3190817	-1.1977499	0.16851851	0.3482875	1	3189	tags=29%, list=17%, signal=34%
GOBP_NUCLEOBASE_BIOSYNTHETIC_PROCESS	GOBP_NUCLEOBASE_BIOSYNTHETIC_PROCESS		17	-0.41888985	-1.1977079	0.23818526	0.34810585	1	6132	tags=53%, list=32%, signal=78%
GOBP_HEART_FORMATION	GOBP_HEART_FORMATION		34	-0.3606129	-1.197596	0.1979798	0.34809867	1	2750	tags=35%, list=14%, signal=41%
GOBP_NEGATIVE_REGULATION_OF_PROTEIN_LOCALIZATION	GOBP_NEGATIVE_REGULATION_OF_PROTEIN_LOCALIZATION		239	-0.25314635	-1.1971809	0.088073395	0.34864795	1	4638	tags=31%, list=24%, signal=40%
GOBP_REGULATION_OF_NEURON_APOPTOTIC_PROCESS	GOBP_REGULATION_OF_NEURON_APOPTOTIC_PROCESS		308	-0.242991	-1.1970974	0.07089552	0.34854466	1	4181	tags=28%, list=22%, signal=35%
GOBP_POSITIVE_REGULATION_OF_DNA_BIOSYNTHETIC_PROCESS	GOBP_POSITIVE_REGULATION_OF_DNA_BIOSYNTHETIC_PROCESS		75	-0.29721412	-1.1969086	0.16377649	0.3487003	1	3813	tags=31%, list=20%, signal=38%
GOBP_SUPEROXIDE_METABOLIC_PROCESS	GOBP_SUPEROXIDE_METABOLIC_PROCESS		70	-0.29895622	-1.1968817	0.15939279	0.34851316	1	4758	tags=34%, list=25%, signal=45%
GOBP_RESPIRATORY_BURST	GOBP_RESPIRATORY_BURST		29	-0.36765987	-1.196648	0.20810314	0.3487268	1	1514	tags=17%, list=8%, signal=19%
GOBP_T_HELPER_1_CELL_DIFFERENTIATION	GOBP_T_HELPER_1_CELL_DIFFERENTIATION		28	-0.372003	-1.1965702	0.20729366	0.34863013	1	2236	tags=21%, list=12%, signal=24%
GOBP_POSITIVE_REGULATION_OF_HORMONE_SECRETION	GOBP_POSITIVE_REGULATION_OF_HORMONE_SECRETION		186	-0.25809014	-1.1961215	0.09551657	0.34928176	1	4810	tags=32%, list=25%, signal=43%
GOBP_RESPONSE_TO_NITRIC_OXIDE	GOBP_RESPONSE_TO_NITRIC_OXIDE		20	-0.40653777	-1.1959955	0.22970296	0.3492813	1	2950	tags=30%, list=15%, signal=35%
GOBP_REGULATION_OF_ACTIN_FILAMENT_BASED_PROCESS	GOBP_REGULATION_OF_ACTIN_FILAMENT_BASED_PROCESS		391	-0.2390032	-1.1958964	0.055062167	0.34922227	1	3267	tags=23%, list=17%, signal=27%
GOBP_RNA_CATABOLIC_PROCESS	GOBP_RNA_CATABOLIC_PROCESS		278	-0.24517408	-1.1955931	0.06679035	0.34957197	1	6861	tags=46%, list=36%, signal=70%
GOBP_GLIOGENESIS	GOBP_GLIOGENESIS		383	-0.2382998	-1.1953952	0.05075188	0.34968638	1	2674	tags=17%, list=14%, signal=20%
GOBP_MACROMOLECULE_METHYLATION	GOBP_MACROMOLECULE_METHYLATION		211	-0.25336957	-1.195179	0.0858209	0.34987715	1	7186	tags=47%, list=37%, signal=75%
GOBP_GANGLION_DEVELOPMENT	GOBP_GANGLION_DEVELOPMENT		15	-0.44379464	-1.1950209	0.23874755	0.34990993	1	2605	tags=40%, list=14%, signal=46%
GOBP_LUNG_ALVEOLUS_DEVELOPMENT	GOBP_LUNG_ALVEOLUS_DEVELOPMENT		64	-0.30870065	-1.194874	0.17221135	0.34993884	1	3078	tags=30%, list=16%, signal=35%
GOBP_NEGATIVE_REGULATION_OF_ENDOPEPTIDASE_ACTIVITY	GOBP_NEGATIVE_REGULATION_OF_ENDOPEPTIDASE_ACTIVITY		173	-0.26065263	-1.1944836	0.11209965	0.35043967	1	3924	tags=29%, list=20%, signal=37%
GOBP_NUCLEAR_TRANSCRIBED_MRNA_CATABOLIC_PROCESS_DEADENYLATION_DEPENDENT_DECAY	GOBP_NUCLEAR_TRANSCRIBED_MRNA_CATABOLIC_PROCESS_DEADENYLATION_DEPENDENT_DECAY		61	-0.30492982	-1.1937065	0.17259787	0.3517877	1	6245	tags=48%, list=32%, signal=70%
GOBP_LYMPHOCYTE_COSTIMULATION	GOBP_LYMPHOCYTE_COSTIMULATION		33	-0.3528301	-1.1927762	0.19889502	0.35333148	1	4156	tags=30%, list=22%, signal=39%
GOBP_MUCUS_SECRETION	GOBP_MUCUS_SECRETION		23	-0.38155118	-1.1926488	0.21917808	0.3533244	1	4964	tags=48%, list=26%, signal=64%
GOBP_STORE_OPERATED_CALCIUM_ENTRY	GOBP_STORE_OPERATED_CALCIUM_ENTRY		26	-0.37679738	-1.1926299	0.22970296	0.35311857	1	2198	tags=27%, list=11%, signal=30%
GOBP_ERYTHROCYTE_HOMEOSTASIS	GOBP_ERYTHROCYTE_HOMEOSTASIS		159	-0.2606636	-1.1914858	0.10843374	0.355111	1	3094	tags=23%, list=16%, signal=27%
GOBP_PEPTIDYL_PROLINE_MODIFICATION	GOBP_PEPTIDYL_PROLINE_MODIFICATION		39	-0.33746877	-1.191425	0.20318021	0.35497028	1	5707	tags=41%, list=30%, signal=58%
GOBP_MRNA_CATABOLIC_PROCESS	GOBP_MRNA_CATABOLIC_PROCESS		231	-0.25206855	-1.1907156	0.08901515	0.35613587	1	6861	tags=48%, list=36%, signal=73%
GOBP_NEGATIVE_REGULATION_OF_REPRODUCTIVE_PROCESS	GOBP_NEGATIVE_REGULATION_OF_REPRODUCTIVE_PROCESS		78	-0.3023859	-1.1904975	0.16201118	0.35630795	1	5346	tags=38%, list=28%, signal=53%
GOBP_TONGUE_DEVELOPMENT	GOBP_TONGUE_DEVELOPMENT		24	-0.38023058	-1.1904701	0.21333334	0.35612375	1	4201	tags=33%, list=22%, signal=43%
GOBP_EMBRYONIC_DIGESTIVE_TRACT_MORPHOGENESIS	GOBP_EMBRYONIC_DIGESTIVE_TRACT_MORPHOGENESIS		19	-0.40831017	-1.1903301	0.2173913	0.35616475	1	4183	tags=42%, list=22%, signal=54%
GOBP_CHROMOSOME_CONDENSATION	GOBP_CHROMOSOME_CONDENSATION		40	-0.3356066	-1.190314	0.20224719	0.3559534	1	7853	tags=50%, list=41%, signal=84%
GOBP_POSITIVE_REGULATION_OF_MYELOID_LEUKOCYTE_CYTOKINE_PRODUCTION_INVOLVED_IN_IMMUNE_RESPONSE	GOBP_POSITIVE_REGULATION_OF_MYELOID_LEUKOCYTE_CYTOKINE_PRODUCTION_INVOLVED_IN_IMMUNE_RESPONSE		40	-0.33720344	-1.1900687	0.19653179	0.3561659	1	5137	tags=40%, list=27%, signal=54%
GOBP_EAR_MORPHOGENESIS	GOBP_EAR_MORPHOGENESIS		141	-0.26569223	-1.1900303	0.11478599	0.35599825	1	2683	tags=23%, list=14%, signal=27%
GOBP_POSITIVE_REGULATION_OF_T_CELL_RECEPTOR_SIGNALING_PATHWAY	GOBP_POSITIVE_REGULATION_OF_T_CELL_RECEPTOR_SIGNALING_PATHWAY		19	-0.40666658	-1.18945	0.22941177	0.35688147	1	2060	tags=21%, list=11%, signal=24%
GOBP_PEPTIDYL_LYSINE_MODIFICATION	GOBP_PEPTIDYL_LYSINE_MODIFICATION		219	-0.2555738	-1.1893802	0.09701493	0.35678637	1	5711	tags=37%, list=30%, signal=53%
GOBP_MAMMARY_GLAND_MORPHOGENESIS	GOBP_MAMMARY_GLAND_MORPHOGENESIS		59	-0.3086953	-1.1893407	0.16205534	0.35661685	1	5139	tags=42%, list=27%, signal=58%
GOBP_ACTIVIN_RECEPTOR_SIGNALING_PATHWAY	GOBP_ACTIVIN_RECEPTOR_SIGNALING_PATHWAY		45	-0.32450026	-1.1893013	0.19379845	0.35645908	1	4104	tags=33%, list=21%, signal=42%
GOBP_REGULATION_OF_IMMUNOGLOBULIN_PRODUCTION	GOBP_REGULATION_OF_IMMUNOGLOBULIN_PRODUCTION		105	-0.2805211	-1.1889436	0.13575526	0.35689124	1	4437	tags=30%, list=23%, signal=39%
GOBP_CORTICAL_CYTOSKELETON_ORGANIZATION	GOBP_CORTICAL_CYTOSKELETON_ORGANIZATION		52	-0.31500402	-1.1885779	0.18609023	0.35733336	1	2973	tags=23%, list=15%, signal=27%
GOBP_REGULATION_OF_NUCLEOBASE_CONTAINING_COMPOUND_TRANSPORT	GOBP_REGULATION_OF_NUCLEOBASE_CONTAINING_COMPOUND_TRANSPORT		17	-0.41424003	-1.1881047	0.24460432	0.35801044	1	7189	tags=65%, list=37%, signal=103%
GOBP_LENS_DEVELOPMENT_IN_CAMERA_TYPE_EYE	GOBP_LENS_DEVELOPMENT_IN_CAMERA_TYPE_EYE		83	-0.29091695	-1.1880441	0.15682657	0.35788575	1	5321	tags=40%, list=28%, signal=55%
GOBP_POSITIVE_REGULATION_OF_MYOBLAST_FUSION	GOBP_POSITIVE_REGULATION_OF_MYOBLAST_FUSION		19	-0.40619314	-1.1869125	0.23364486	0.35985887	1	3936	tags=37%, list=20%, signal=46%
GOBP_BIOLOGICAL_PHASE	GOBP_BIOLOGICAL_PHASE		49	-0.32556757	-1.1866407	0.19889502	0.3601157	1	4694	tags=39%, list=24%, signal=51%
GOBP_POSITIVE_REGULATION_OF_DNA_RECOMBINATION	GOBP_POSITIVE_REGULATION_OF_DNA_RECOMBINATION		73	-0.29547948	-1.1861565	0.16831683	0.36078298	1	5290	tags=38%, list=27%, signal=53%
GOBP_INTRINSIC_APOPTOTIC_SIGNALING_PATHWAY	GOBP_INTRINSIC_APOPTOTIC_SIGNALING_PATHWAY		318	-0.24042669	-1.1852053	0.06967985	0.36247078	1	4654	tags=30%, list=24%, signal=39%
GOBP_DNA_BIOSYNTHETIC_PROCESS	GOBP_DNA_BIOSYNTHETIC_PROCESS		181	-0.25622353	-1.1847262	0.117082536	0.3631699	1	3934	tags=29%, list=20%, signal=36%
GOBP_REGULATION_OF_MITOTIC_CELL_CYCLE	GOBP_REGULATION_OF_MITOTIC_CELL_CYCLE		494	-0.23021483	-1.1847233	0.057894737	0.3629299	1	6906	tags=43%, list=36%, signal=65%
GOBP_REGULATION_OF_PRODUCTION_OF_MOLECULAR_MEDIATOR_OF_IMMUNE_RESPONSE	GOBP_REGULATION_OF_PRODUCTION_OF_MOLECULAR_MEDIATOR_OF_IMMUNE_RESPONSE		225	-0.25304106	-1.1847087	0.10746812	0.3627234	1	5165	tags=32%, list=27%, signal=43%
GOBP_RELEASE_OF_CYTOCHROME_C_FROM_MITOCHONDRIA	GOBP_RELEASE_OF_CYTOCHROME_C_FROM_MITOCHONDRIA		66	-0.3046284	-1.1843309	0.16920152	0.3632176	1	3029	tags=27%, list=16%, signal=32%
GOBP_ASTROCYTE_DEVELOPMENT	GOBP_ASTROCYTE_DEVELOPMENT		38	-0.33919072	-1.1840837	0.20512821	0.36343837	1	3831	tags=32%, list=20%, signal=39%
GOBP_REGULATION_OF_SIGNALING_RECEPTOR_ACTIVITY	GOBP_REGULATION_OF_SIGNALING_RECEPTOR_ACTIVITY		134	-0.26818347	-1.183906	0.1360294	0.3635452	1	4037	tags=29%, list=21%, signal=37%
GOBP_POSITIVE_REGULATION_OF_TRANSCRIPTION_FROM_RNA_POLYMERASE_II_PROMOTER_INVOLVED_IN_CELLULAR_RESPONSE_TO_CHEMICAL_STIMULUS	GOBP_POSITIVE_REGULATION_OF_TRANSCRIPTION_FROM_RNA_POLYMERASE_II_PROMOTER_INVOLVED_IN_CELLULAR_RESPONSE_TO_CHEMICAL_STIMULUS		16	-0.42282507	-1.1832175	0.2102161	0.36468107	1	4435	tags=44%, list=23%, signal=57%
GOBP_MORPHOGENESIS_OF_A_POLARIZED_EPITHELIUM	GOBP_MORPHOGENESIS_OF_A_POLARIZED_EPITHELIUM		89	-0.28670314	-1.1832112	0.17009346	0.3644498	1	3154	tags=30%, list=16%, signal=36%
GOBP_SALIVARY_GLAND_DEVELOPMENT	GOBP_SALIVARY_GLAND_DEVELOPMENT		40	-0.33573535	-1.1822743	0.22285715	0.3661217	1	5684	tags=43%, list=29%, signal=60%
GOBP_RESPONSE_TO_STEROL	GOBP_RESPONSE_TO_STEROL		31	-0.3570876	-1.1819482	0.22807017	0.36654708	1	519	tags=16%, list=3%, signal=17%
GOBP_RRNA_CATABOLIC_PROCESS	GOBP_RRNA_CATABOLIC_PROCESS		19	-0.39598456	-1.1812495	0.23352166	0.3676827	1	5425	tags=42%, list=28%, signal=59%
GOBP_PROTEIN_HYDROXYLATION	GOBP_PROTEIN_HYDROXYLATION		26	-0.37217602	-1.1807245	0.2338403	0.36856508	1	3930	tags=31%, list=20%, signal=39%
GOBP_POSTSYNAPTIC_DENSITY_ASSEMBLY	GOBP_POSTSYNAPTIC_DENSITY_ASSEMBLY		27	-0.36331534	-1.1802098	0.22262774	0.36934707	1	3409	tags=37%, list=18%, signal=45%
GOBP_NEGATIVE_REGULATION_OF_ACTIVATED_T_CELL_PROLIFERATION	GOBP_NEGATIVE_REGULATION_OF_ACTIVATED_T_CELL_PROLIFERATION		15	-0.43241468	-1.1801028	0.25851703	0.36932653	1	5746	tags=60%, list=30%, signal=85%
GOBP_LYMPH_VESSEL_DEVELOPMENT	GOBP_LYMPH_VESSEL_DEVELOPMENT		32	-0.35198778	-1.1800034	0.23440453	0.36929148	1	1987	tags=19%, list=10%, signal=21%
GOBP_NEUROTRANSMITTER_GATED_ION_CHANNEL_CLUSTERING	GOBP_NEUROTRANSMITTER_GATED_ION_CHANNEL_CLUSTERING		22	-0.37846753	-1.1795622	0.24084778	0.36994383	1	2094	tags=23%, list=11%, signal=25%
GOBP_REGULATED_EXOCYTOSIS	GOBP_REGULATED_EXOCYTOSIS		258	-0.24579197	-1.1794349	0.09073359	0.3699443	1	4502	tags=30%, list=23%, signal=38%
GOBP_REGULATION_OF_PLATELET_AGGREGATION	GOBP_REGULATION_OF_PLATELET_AGGREGATION		24	-0.37675804	-1.1783524	0.23772103	0.37189558	1	1858	tags=21%, list=10%, signal=23%
GOBP_ACTIN_POLYMERIZATION_OR_DEPOLYMERIZATION	GOBP_ACTIN_POLYMERIZATION_OR_DEPOLYMERIZATION		190	-0.25732523	-1.1782346	0.1218638	0.37188506	1	3232	tags=24%, list=17%, signal=28%
GOBP_PROTEIN_LOCALIZATION_TO_ENDOPLASMIC_RETICULUM	GOBP_PROTEIN_LOCALIZATION_TO_ENDOPLASMIC_RETICULUM		74	-0.29861256	-1.17757	0.18395303	0.37298253	1	5307	tags=32%, list=28%, signal=45%
GOBP_POSITIVE_REGULATION_OF_CELL_MORPHOGENESIS	GOBP_POSITIVE_REGULATION_OF_CELL_MORPHOGENESIS		66	-0.30335596	-1.1774089	0.18367347	0.37309065	1	5109	tags=41%, list=27%, signal=55%
GOBP_SEROTONIN_TRANSPORT	GOBP_SEROTONIN_TRANSPORT		31	-0.35371882	-1.177294	0.22718446	0.37306368	1	4435	tags=39%, list=23%, signal=50%
GOBP_CELLULAR_DEFENSE_RESPONSE	GOBP_CELLULAR_DEFENSE_RESPONSE		15	-0.42898244	-1.177225	0.25189394	0.3729526	1	6933	tags=53%, list=36%, signal=83%
GOBP_REGULATION_OF_FIBROBLAST_MIGRATION	GOBP_REGULATION_OF_FIBROBLAST_MIGRATION		49	-0.31583574	-1.1768758	0.22285715	0.37340352	1	4994	tags=33%, list=26%, signal=44%
GOBP_ADAPTIVE_IMMUNE_RESPONSE_BASED_ON_SOMATIC_RECOMBINATION_OF_IMMUNE_RECEPTORS_BUILT_FROM_IMMUNOGLOBULIN_SUPERFAMILY_DOMAINS	GOBP_ADAPTIVE_IMMUNE_RESPONSE_BASED_ON_SOMATIC_RECOMBINATION_OF_IMMUNE_RECEPTORS_BUILT_FROM_IMMUNOGLOBULIN_SUPERFAMILY_DOMAINS		341	-0.23643039	-1.1765077	0.06104129	0.37388295	1	6029	tags=38%, list=31%, signal=54%
GOBP_NEUROENDOCRINE_CELL_DIFFERENTIATION	GOBP_NEUROENDOCRINE_CELL_DIFFERENTIATION		16	-0.43057063	-1.176239	0.26027396	0.37418002	1	2517	tags=31%, list=13%, signal=36%
GOBP_FILOPODIUM_ASSEMBLY	GOBP_FILOPODIUM_ASSEMBLY		76	-0.29422855	-1.1761445	0.16517055	0.37413347	1	5735	tags=43%, list=30%, signal=62%
GOBP_POSITIVE_REGULATION_OF_CALCIUM_ION_TRANSPORT_INTO_CYTOSOL	GOBP_POSITIVE_REGULATION_OF_CALCIUM_ION_TRANSPORT_INTO_CYTOSOL		17	-0.41051447	-1.1756281	0.22674419	0.37491864	1	4806	tags=47%, list=25%, signal=63%
GOBP_T_CELL_DIFFERENTIATION_INVOLVED_IN_IMMUNE_RESPONSE	GOBP_T_CELL_DIFFERENTIATION_INVOLVED_IN_IMMUNE_RESPONSE		81	-0.29080552	-1.1754673	0.16878402	0.3750165	1	2465	tags=22%, list=13%, signal=25%
GOBP_REGULATION_OF_IMMATURE_T_CELL_PROLIFERATION	GOBP_REGULATION_OF_IMMATURE_T_CELL_PROLIFERATION		17	-0.40716124	-1.1752064	0.21778585	0.37527964	1	5788	tags=59%, list=30%, signal=84%
GOBP_POSITIVE_REGULATION_OF_NITRIC_OXIDE_SYNTHASE_ACTIVITY	GOBP_POSITIVE_REGULATION_OF_NITRIC_OXIDE_SYNTHASE_ACTIVITY		19	-0.40422842	-1.1745946	0.2580645	0.37625772	1	4909	tags=42%, list=25%, signal=56%
GOBP_REGULATION_OF_MYOBLAST_FUSION	GOBP_REGULATION_OF_MYOBLAST_FUSION		24	-0.37389544	-1.1742897	0.2148289	0.3766433	1	3936	tags=33%, list=20%, signal=42%
GOBP_REGULATION_OF_PROTEIN_LOCALIZATION_TO_CELL_PERIPHERY	GOBP_REGULATION_OF_PROTEIN_LOCALIZATION_TO_CELL_PERIPHERY		154	-0.25730434	-1.1741929	0.13372093	0.37658274	1	3984	tags=29%, list=21%, signal=37%
GOBP_POSITIVE_REGULATION_OF_MRNA_PROCESSING	GOBP_POSITIVE_REGULATION_OF_MRNA_PROCESSING		41	-0.3351053	-1.1741176	0.20976491	0.37649107	1	4227	tags=29%, list=22%, signal=37%
GOBP_REGULATION_OF_EXTENT_OF_CELL_GROWTH	GOBP_REGULATION_OF_EXTENT_OF_CELL_GROWTH		128	-0.26679316	-1.1741115	0.1535649	0.37625346	1	6802	tags=48%, list=35%, signal=73%
GOBP_RESPONSE_TO_ACIDIC_PH	GOBP_RESPONSE_TO_ACIDIC_PH		22	-0.37397885	-1.1739287	0.23238096	0.37639263	1	4017	tags=36%, list=21%, signal=46%
GOBP_POSITIVE_REGULATION_OF_ESTABLISHMENT_OF_PROTEIN_LOCALIZATION	GOBP_POSITIVE_REGULATION_OF_ESTABLISHMENT_OF_PROTEIN_LOCALIZATION		348	-0.23492412	-1.1730406	0.0772128	0.377916	1	4029	tags=25%, list=21%, signal=31%
GOBP_MACROPHAGE_ACTIVATION_INVOLVED_IN_IMMUNE_RESPONSE	GOBP_MACROPHAGE_ACTIVATION_INVOLVED_IN_IMMUNE_RESPONSE		21	-0.37993073	-1.1727039	0.22873347	0.37838563	1	2140	tags=24%, list=11%, signal=27%
GOBP_REGULATION_OF_ANTIGEN_RECEPTOR_MEDIATED_SIGNALING_PATHWAY	GOBP_REGULATION_OF_ANTIGEN_RECEPTOR_MEDIATED_SIGNALING_PATHWAY		64	-0.30032486	-1.1717451	0.16827853	0.380076	1	6014	tags=39%, list=31%, signal=57%
GOBP_BLASTOCYST_DEVELOPMENT	GOBP_BLASTOCYST_DEVELOPMENT		156	-0.25672013	-1.1710154	0.12727273	0.3812752	1	7042	tags=51%, list=37%, signal=79%
GOBP_REGULATION_OF_TRANSLATION_IN_RESPONSE_TO_STRESS	GOBP_REGULATION_OF_TRANSLATION_IN_RESPONSE_TO_STRESS		24	-0.37437922	-1.1709088	0.27011493	0.38123634	1	5202	tags=46%, list=27%, signal=63%
GOBP_REGULATION_OF_EXTRACELLULAR_MATRIX_ORGANIZATION	GOBP_REGULATION_OF_EXTRACELLULAR_MATRIX_ORGANIZATION		61	-0.3037535	-1.1707654	0.19736843	0.38126728	1	4184	tags=34%, list=22%, signal=44%
GOBP_FIBROBLAST_GROWTH_FACTOR_RECEPTOR_SIGNALING_PATHWAY	GOBP_FIBROBLAST_GROWTH_FACTOR_RECEPTOR_SIGNALING_PATHWAY		83	-0.28535768	-1.1704618	0.19736843	0.38166276	1	2601	tags=20%, list=13%, signal=24%
GOBP_PRODUCTION_OF_MOLECULAR_MEDIATOR_OF_IMMUNE_RESPONSE	GOBP_PRODUCTION_OF_MOLECULAR_MEDIATOR_OF_IMMUNE_RESPONSE		297	-0.23912953	-1.1703657	0.07986111	0.38161996	1	5165	tags=31%, list=27%, signal=42%
GOBP_MALE_SEX_DIFFERENTIATION	GOBP_MALE_SEX_DIFFERENTIATION		168	-0.25601786	-1.1703016	0.14028777	0.3815098	1	5493	tags=32%, list=28%, signal=45%
GOBP_ATRIAL_SEPTUM_DEVELOPMENT	GOBP_ATRIAL_SEPTUM_DEVELOPMENT		24	-0.37610632	-1.170179	0.250478	0.38153037	1	3743	tags=38%, list=19%, signal=46%
GOBP_FOREBRAIN_NEURON_DEVELOPMENT	GOBP_FOREBRAIN_NEURON_DEVELOPMENT		29	-0.35969183	-1.1689274	0.22404371	0.38386703	1	4964	tags=41%, list=26%, signal=56%
GOBP_HEPATICOBILIARY_SYSTEM_DEVELOPMENT	GOBP_HEPATICOBILIARY_SYSTEM_DEVELOPMENT		138	-0.2630258	-1.1683258	0.15329768	0.3848345	1	5608	tags=38%, list=29%, signal=54%
GOBP_CELL_MIGRATION_INVOLVED_IN_GASTRULATION	GOBP_CELL_MIGRATION_INVOLVED_IN_GASTRULATION		17	-0.40463212	-1.1673086	0.24482109	0.38674366	1	2517	tags=29%, list=13%, signal=34%
GOBP_MRNA_POLYADENYLATION	GOBP_MRNA_POLYADENYLATION		21	-0.38922077	-1.167141	0.2523719	0.3868436	1	6823	tags=52%, list=35%, signal=81%
GOBP_MATURE_B_CELL_DIFFERENTIATION	GOBP_MATURE_B_CELL_DIFFERENTIATION		42	-0.3277209	-1.1666815	0.2181146	0.38751566	1	989	tags=14%, list=5%, signal=15%
GOBP_NEGATIVE_REGULATION_OF_EPIDERMIS_DEVELOPMENT	GOBP_NEGATIVE_REGULATION_OF_EPIDERMIS_DEVELOPMENT		17	-0.41164458	-1.1666374	0.26035503	0.38734746	1	5568	tags=59%, list=29%, signal=83%
GOBP_NEGATIVE_REGULATION_OF_STEM_CELL_DIFFERENTIATION	GOBP_NEGATIVE_REGULATION_OF_STEM_CELL_DIFFERENTIATION		29	-0.35409123	-1.1663842	0.2413793	0.38759658	1	5755	tags=52%, list=30%, signal=74%
GOBP_LAMELLIPODIUM_ORGANIZATION	GOBP_LAMELLIPODIUM_ORGANIZATION		92	-0.2797173	-1.1647122	0.18097015	0.39084014	1	5850	tags=40%, list=30%, signal=57%
GOBP_REGULATION_OF_MITOCHONDRIAL_MEMBRANE_PERMEABILITY_INVOLVED_IN_APOPTOTIC_PROCESS	GOBP_REGULATION_OF_MITOCHONDRIAL_MEMBRANE_PERMEABILITY_INVOLVED_IN_APOPTOTIC_PROCESS		43	-0.32416788	-1.1644584	0.21284404	0.39114836	1	3029	tags=33%, list=16%, signal=39%
GOBP_EMBRYONIC_SKELETAL_JOINT_DEVELOPMENT	GOBP_EMBRYONIC_SKELETAL_JOINT_DEVELOPMENT		16	-0.41273338	-1.1643249	0.26153848	0.39118752	1	2113	tags=31%, list=11%, signal=35%
GOBP_TORC2_SIGNALING	GOBP_TORC2_SIGNALING		16	-0.4211625	-1.1639771	0.2808765	0.39165488	1	2943	tags=31%, list=15%, signal=37%
GOBP_CELL_CYCLE_CHECKPOINT_SIGNALING	GOBP_CELL_CYCLE_CHECKPOINT_SIGNALING		191	-0.2512044	-1.1639702	0.13571429	0.3914194	1	7397	tags=47%, list=38%, signal=75%
GOBP_VESICLE_MEDIATED_TRANSPORT_TO_THE_PLASMA_MEMBRANE	GOBP_VESICLE_MEDIATED_TRANSPORT_TO_THE_PLASMA_MEMBRANE		151	-0.25862512	-1.1634967	0.14678898	0.39217243	1	5884	tags=38%, list=31%, signal=54%
GOBP_AMYLOID_PRECURSOR_PROTEIN_CATABOLIC_PROCESS	GOBP_AMYLOID_PRECURSOR_PROTEIN_CATABOLIC_PROCESS		59	-0.30827513	-1.1632633	0.19301471	0.39239007	1	5702	tags=39%, list=30%, signal=55%
GOBP_REGULATION_OF_DNA_METHYLATION	GOBP_REGULATION_OF_DNA_METHYLATION		16	-0.4116534	-1.1629288	0.27868852	0.3928386	1	7251	tags=69%, list=38%, signal=110%
GOBP_REGULATION_OF_AMYLOID_BETA_FORMATION	GOBP_REGULATION_OF_AMYLOID_BETA_FORMATION		37	-0.3413102	-1.162507	0.24045801	0.3934609	1	1522	tags=22%, list=8%, signal=23%
GOBP_PROTEIN_TARGETING_TO_MEMBRANE	GOBP_PROTEIN_TARGETING_TO_MEMBRANE		119	-0.2685367	-1.1624705	0.15904936	0.3932754	1	4801	tags=30%, list=25%, signal=40%
GOBP_SERTOLI_CELL_DIFFERENTIATION	GOBP_SERTOLI_CELL_DIFFERENTIATION		26	-0.36411694	-1.1622132	0.22941177	0.3935937	1	5873	tags=50%, list=30%, signal=72%
GOBP_NEGATIVE_REGULATION_OF_MUSCLE_CELL_APOPTOTIC_PROCESS	GOBP_NEGATIVE_REGULATION_OF_MUSCLE_CELL_APOPTOTIC_PROCESS		65	-0.29686624	-1.1620489	0.19348268	0.3936827	1	3349	tags=28%, list=17%, signal=33%
GOBP_REGULATION_OF_SMALL_GTPASE_MEDIATED_SIGNAL_TRANSDUCTION	GOBP_REGULATION_OF_SMALL_GTPASE_MEDIATED_SIGNAL_TRANSDUCTION		228	-0.24362284	-1.1617615	0.117870726	0.3940301	1	5183	tags=34%, list=27%, signal=46%
GOBP_CARDIAC_RIGHT_VENTRICLE_MORPHOGENESIS	GOBP_CARDIAC_RIGHT_VENTRICLE_MORPHOGENESIS		20	-0.390768	-1.1616961	0.23449612	0.39391053	1	4184	tags=45%, list=22%, signal=57%
GOBP_POSITIVE_REGULATION_OF_SYNAPTIC_TRANSMISSION	GOBP_POSITIVE_REGULATION_OF_SYNAPTIC_TRANSMISSION		202	-0.24901591	-1.1612184	0.12615955	0.3946459	1	4181	tags=25%, list=22%, signal=32%
GOBP_MICROTUBULE_ORGANIZING_CENTER_LOCALIZATION	GOBP_MICROTUBULE_ORGANIZING_CENTER_LOCALIZATION		34	-0.34443286	-1.1611702	0.23188406	0.3944866	1	6257	tags=44%, list=32%, signal=65%
GOBP_REGULATION_OF_GLIAL_CELL_PROLIFERATION	GOBP_REGULATION_OF_GLIAL_CELL_PROLIFERATION		56	-0.30672437	-1.1608567	0.208413	0.39488533	1	4184	tags=29%, list=22%, signal=36%
GOBP_REGULATION_OF_ALCOHOL_BIOSYNTHETIC_PROCESS	GOBP_REGULATION_OF_ALCOHOL_BIOSYNTHETIC_PROCESS		51	-0.3112076	-1.1607224	0.20696326	0.39493048	1	2567	tags=24%, list=13%, signal=27%
GOBP_POSITIVE_REGULATION_OF_MACROPHAGE_MIGRATION	GOBP_POSITIVE_REGULATION_OF_MACROPHAGE_MIGRATION		31	-0.34399453	-1.1598856	0.22745098	0.39649343	1	2060	tags=19%, list=11%, signal=22%
GOBP_NEGATIVE_REGULATION_OF_AMINO_ACID_TRANSPORT	GOBP_NEGATIVE_REGULATION_OF_AMINO_ACID_TRANSPORT		20	-0.3920299	-1.1595912	0.23529412	0.39690346	1	2854	tags=25%, list=15%, signal=29%
GOBP_POSITIVE_REGULATION_OF_CALCIUM_MEDIATED_SIGNALING	GOBP_POSITIVE_REGULATION_OF_CALCIUM_MEDIATED_SIGNALING		47	-0.31767306	-1.1589755	0.22287968	0.39795363	1	4806	tags=43%, list=25%, signal=57%
GOBP_POSITIVE_REGULATION_OF_INTERLEUKIN_17_PRODUCTION	GOBP_POSITIVE_REGULATION_OF_INTERLEUKIN_17_PRODUCTION		27	-0.35916805	-1.15868	0.25826445	0.39831176	1	1494	tags=22%, list=8%, signal=24%
GOBP_DNA_TEMPLATED_DNA_REPLICATION_MAINTENANCE_OF_FIDELITY	GOBP_DNA_TEMPLATED_DNA_REPLICATION_MAINTENANCE_OF_FIDELITY		53	-0.3107277	-1.1582477	0.20976491	0.39897835	1	6952	tags=51%, list=36%, signal=79%
GOBP_CHAPERONE_MEDIATED_PROTEIN_COMPLEX_ASSEMBLY	GOBP_CHAPERONE_MEDIATED_PROTEIN_COMPLEX_ASSEMBLY		18	-0.40707684	-1.157967	0.27272728	0.3992898	1	3960	tags=44%, list=21%, signal=56%
GOBP_VACUOLAR_TRANSPORT	GOBP_VACUOLAR_TRANSPORT		160	-0.25686744	-1.1573961	0.13899614	0.40024948	1	5437	tags=34%, list=28%, signal=47%
GOBP_SPLICEOSOMAL_COMPLEX_ASSEMBLY	GOBP_SPLICEOSOMAL_COMPLEX_ASSEMBLY		45	-0.31939396	-1.1569746	0.22878228	0.40087193	1	6470	tags=60%, list=34%, signal=90%
GOBP_SPERM_AXONEME_ASSEMBLY	GOBP_SPERM_AXONEME_ASSEMBLY		28	-0.3566559	-1.1565098	0.2527881	0.40162566	1	1765	tags=21%, list=9%, signal=24%
GOBP_IMMATURE_T_CELL_PROLIFERATION	GOBP_IMMATURE_T_CELL_PROLIFERATION		19	-0.38645157	-1.1561581	0.26915887	0.40211728	1	5788	tags=53%, list=30%, signal=75%
GOBP_SMOOTH_MUSCLE_CONTRACTION	GOBP_SMOOTH_MUSCLE_CONTRACTION		116	-0.26893526	-1.1559439	0.1875	0.40234384	1	2858	tags=24%, list=15%, signal=28%
GOBP_REGULATION_OF_CHROMOSOME_SEGREGATION	GOBP_REGULATION_OF_CHROMOSOME_SEGREGATION		127	-0.26672995	-1.1557865	0.17082533	0.40242296	1	7746	tags=54%, list=40%, signal=90%
GOBP_RIBOSOMAL_LARGE_SUBUNIT_BIOGENESIS	GOBP_RIBOSOMAL_LARGE_SUBUNIT_BIOGENESIS		73	-0.29067025	-1.1545058	0.21256931	0.4049527	1	7324	tags=51%, list=38%, signal=81%
GOBP_NEGATIVE_REGULATION_OF_CYTOKINE_PRODUCTION	GOBP_NEGATIVE_REGULATION_OF_CYTOKINE_PRODUCTION		304	-0.23567812	-1.1539483	0.11531532	0.40592006	1	2594	tags=18%, list=13%, signal=21%
GOBP_LONG_TERM_MEMORY	GOBP_LONG_TERM_MEMORY		43	-0.3224532	-1.1530263	0.22580644	0.40765136	1	4757	tags=35%, list=25%, signal=46%
GOBP_NONRIBOSOMAL_PEPTIDE_BIOSYNTHETIC_PROCESS	GOBP_NONRIBOSOMAL_PEPTIDE_BIOSYNTHETIC_PROCESS		16	-0.40810886	-1.1528813	0.26168224	0.40771326	1	4820	tags=56%, list=25%, signal=75%
GOBP_SYNAPTIC_VESICLE_RECYCLING	GOBP_SYNAPTIC_VESICLE_RECYCLING		88	-0.2782009	-1.1513311	0.21062271	0.4107875	1	5298	tags=35%, list=27%, signal=48%
GOBP_REGULATION_OF_GLIOGENESIS	GOBP_REGULATION_OF_GLIOGENESIS		136	-0.25834343	-1.1511235	0.1693989	0.41093588	1	4344	tags=29%, list=23%, signal=37%
GOBP_RNA_MODIFICATION	GOBP_RNA_MODIFICATION		156	-0.2528757	-1.1511135	0.15837938	0.41068962	1	6969	tags=43%, list=36%, signal=67%
GOBP_REGULATION_OF_DEFENSE_RESPONSE_TO_VIRUS_BY_HOST	GOBP_REGULATION_OF_DEFENSE_RESPONSE_TO_VIRUS_BY_HOST		41	-0.329196	-1.1510328	0.2294455	0.41058838	1	4625	tags=34%, list=24%, signal=45%
GOBP_SODIUM_ION_HOMEOSTASIS	GOBP_SODIUM_ION_HOMEOSTASIS		40	-0.31950605	-1.1509421	0.23921569	0.4105222	1	1937	tags=25%, list=10%, signal=28%
GOBP_MITOTIC_METAPHASE_CHROMOSOME_ALIGNMENT	GOBP_MITOTIC_METAPHASE_CHROMOSOME_ALIGNMENT		54	-0.30817968	-1.1506051	0.20488721	0.41099524	1	8235	tags=56%, list=43%, signal=97%
GOBP_MECHANORECEPTOR_DIFFERENTIATION	GOBP_MECHANORECEPTOR_DIFFERENTIATION		92	-0.2786423	-1.1504902	0.20856611	0.4109933	1	3098	tags=27%, list=16%, signal=32%
GOBP_VESICLE_LOCALIZATION	GOBP_VESICLE_LOCALIZATION		211	-0.24631661	-1.1504557	0.14444445	0.4108072	1	5088	tags=33%, list=26%, signal=45%
GOBP_ESTABLISHMENT_OF_ORGANELLE_LOCALIZATION	GOBP_ESTABLISHMENT_OF_ORGANELLE_LOCALIZATION		473	-0.22336191	-1.1502576	0.07863248	0.41094103	1	5123	tags=30%, list=27%, signal=39%
GOBP_NEGATIVE_REGULATION_OF_VASCULATURE_DEVELOPMENT	GOBP_NEGATIVE_REGULATION_OF_VASCULATURE_DEVELOPMENT		110	-0.2632761	-1.1497762	0.18715596	0.41172373	1	4427	tags=29%, list=23%, signal=38%
GOBP_LONG_TERM_SYNAPTIC_POTENTIATION	GOBP_LONG_TERM_SYNAPTIC_POTENTIATION		114	-0.2678273	-1.1494981	0.16576576	0.41205254	1	4181	tags=27%, list=22%, signal=35%
GOBP_CELLULAR_RESPONSE_TO_RADIATION	GOBP_CELLULAR_RESPONSE_TO_RADIATION		171	-0.25065196	-1.1494933	0.15250966	0.4118046	1	5492	tags=37%, list=28%, signal=51%
GOBP_REGULATION_OF_ENDOCYTOSIS	GOBP_REGULATION_OF_ENDOCYTOSIS		331	-0.23042218	-1.1494862	0.09859155	0.411557	1	5118	tags=29%, list=27%, signal=39%
GOBP_ENTEROENDOCRINE_CELL_DIFFERENTIATION	GOBP_ENTEROENDOCRINE_CELL_DIFFERENTIATION		34	-0.33645278	-1.1493536	0.21526419	0.41158387	1	3777	tags=29%, list=20%, signal=37%
GOBP_DOUBLE_STRAND_BREAK_REPAIR	GOBP_DOUBLE_STRAND_BREAK_REPAIR		292	-0.23632812	-1.1492244	0.108892925	0.41160947	1	7476	tags=47%, list=39%, signal=75%
GOBP_MOTOR_NEURON_APOPTOTIC_PROCESS	GOBP_MOTOR_NEURON_APOPTOTIC_PROCESS		26	-0.36110163	-1.1489085	0.25825244	0.41205576	1	1777	tags=27%, list=9%, signal=30%
GOBP_REGULATION_OF_T_CELL_RECEPTOR_SIGNALING_PATHWAY	GOBP_REGULATION_OF_T_CELL_RECEPTOR_SIGNALING_PATHWAY		48	-0.3170382	-1.1486434	0.21714285	0.41235963	1	6014	tags=40%, list=31%, signal=57%
GOBP_POSITIVE_REGULATION_OF_CILIUM_ASSEMBLY	GOBP_POSITIVE_REGULATION_OF_CILIUM_ASSEMBLY		30	-0.35027292	-1.1481279	0.25139666	0.41315174	1	5966	tags=50%, list=31%, signal=72%
GOBP_REGULATION_OF_HISTONE_METHYLATION	GOBP_REGULATION_OF_HISTONE_METHYLATION		21	-0.38018438	-1.1480923	0.2620424	0.41295967	1	7186	tags=57%, list=37%, signal=91%
GOBP_LYSOSOMAL_TRANSPORT	GOBP_LYSOSOMAL_TRANSPORT		123	-0.2627136	-1.1480749	0.1732852	0.412733	1	7929	tags=55%, list=41%, signal=93%
GOBP_POSITIVE_REGULATION_OF_CYTOSKELETON_ORGANIZATION	GOBP_POSITIVE_REGULATION_OF_CYTOSKELETON_ORGANIZATION		190	-0.24726112	-1.1480591	0.16890594	0.41250575	1	3454	tags=23%, list=18%, signal=27%
GOBP_DEVELOPMENT_OF_PRIMARY_SEXUAL_CHARACTERISTICS	GOBP_DEVELOPMENT_OF_PRIMARY_SEXUAL_CHARACTERISTICS		249	-0.23964515	-1.1469637	0.12704174	0.41466433	1	5873	tags=37%, list=30%, signal=52%
GOBP_REGULATION_OF_RECEPTOR_LOCALIZATION_TO_SYNAPSE	GOBP_REGULATION_OF_RECEPTOR_LOCALIZATION_TO_SYNAPSE		31	-0.3457666	-1.1466916	0.2631579	0.41500294	1	5183	tags=39%, list=27%, signal=53%
GOBP_LIPOPROTEIN_BIOSYNTHETIC_PROCESS	GOBP_LIPOPROTEIN_BIOSYNTHETIC_PROCESS		100	-0.2748943	-1.1465708	0.1780303	0.41499776	1	3990	tags=30%, list=21%, signal=38%
GOBP_CALCIUM_ION_REGULATED_EXOCYTOSIS	GOBP_CALCIUM_ION_REGULATED_EXOCYTOSIS		76	-0.28383037	-1.1462736	0.22753346	0.4154025	1	4472	tags=29%, list=23%, signal=38%
GOBP_POSITIVE_REGULATION_OF_EPIDERMIS_DEVELOPMENT	GOBP_POSITIVE_REGULATION_OF_EPIDERMIS_DEVELOPMENT		26	-0.3607819	-1.146151	0.26526716	0.415389	1	5705	tags=58%, list=30%, signal=82%
GOBP_CELL_CELL_ADHESION_MEDIATED_BY_CADHERIN	GOBP_CELL_CELL_ADHESION_MEDIATED_BY_CADHERIN		43	-0.3163683	-1.146146	0.22264875	0.4151429	1	4184	tags=40%, list=22%, signal=50%
GOBP_PERICARDIUM_DEVELOPMENT	GOBP_PERICARDIUM_DEVELOPMENT		28	-0.3534429	-1.1461235	0.27852997	0.41493875	1	6625	tags=46%, list=34%, signal=71%
GOBP_ONE_CARBON_COMPOUND_TRANSPORT	GOBP_ONE_CARBON_COMPOUND_TRANSPORT		39	-0.33159477	-1.1452991	0.26159555	0.41651618	1	3657	tags=33%, list=19%, signal=41%
GOBP_PEPTIDYL_LYSINE_METHYLATION	GOBP_PEPTIDYL_LYSINE_METHYLATION		61	-0.29457772	-1.1451062	0.21256931	0.41669908	1	7706	tags=54%, list=40%, signal=90%
GOBP_REGULATION_OF_SENSORY_PERCEPTION	GOBP_REGULATION_OF_SENSORY_PERCEPTION		21	-0.3813888	-1.1448839	0.27324477	0.4169441	1	5009	tags=43%, list=26%, signal=58%
GOBP_POSITIVE_REGULATION_OF_ATP_DEPENDENT_ACTIVITY	GOBP_POSITIVE_REGULATION_OF_ATP_DEPENDENT_ACTIVITY		45	-0.3188624	-1.1447545	0.24768947	0.41696036	1	2844	tags=29%, list=15%, signal=34%
GOBP_REGULATION_OF_CARDIAC_MUSCLE_CELL_DIFFERENTIATION	GOBP_REGULATION_OF_CARDIAC_MUSCLE_CELL_DIFFERENTIATION		19	-0.3945445	-1.1447346	0.2689394	0.4167404	1	3700	tags=42%, list=19%, signal=52%
GOBP_SINGLE_FERTILIZATION	GOBP_SINGLE_FERTILIZATION		149	-0.25467452	-1.1445616	0.18401487	0.41687527	1	3908	tags=28%, list=20%, signal=35%
GOBP_PHOSPHATIDYLINOSITOL_3_KINASE_PROTEIN_KINASE_B_SIGNAL_TRANSDUCTION	GOBP_PHOSPHATIDYLINOSITOL_3_KINASE_PROTEIN_KINASE_B_SIGNAL_TRANSDUCTION		303	-0.23408821	-1.1440299	0.13345522	0.4177781	1	4654	tags=29%, list=24%, signal=38%
GOBP_NUCLEAR_TRANSCRIBED_MRNA_POLY_A_TAIL_SHORTENING	GOBP_NUCLEAR_TRANSCRIBED_MRNA_POLY_A_TAIL_SHORTENING		27	-0.35273272	-1.1437768	0.2462963	0.418042	1	7776	tags=67%, list=40%, signal=112%
GOBP_STEROID_HORMONE_MEDIATED_SIGNALING_PATHWAY	GOBP_STEROID_HORMONE_MEDIATED_SIGNALING_PATHWAY		115	-0.26310945	-1.1432048	0.20116054	0.4191022	1	5786	tags=39%, list=30%, signal=56%
GOBP_CALCIUM_ION_IMPORT	GOBP_CALCIUM_ION_IMPORT		57	-0.30413565	-1.1430101	0.20560747	0.41929173	1	1510	tags=21%, list=8%, signal=23%
GOBP_REGULATION_OF_OSTEOBLAST_PROLIFERATION	GOBP_REGULATION_OF_OSTEOBLAST_PROLIFERATION		31	-0.34552675	-1.1428818	0.2788104	0.4193266	1	4422	tags=39%, list=23%, signal=50%
GOBP_REGULATION_OF_DNA_BINDING	GOBP_REGULATION_OF_DNA_BINDING		119	-0.26620504	-1.142811	0.19259259	0.41922888	1	5547	tags=39%, list=29%, signal=54%
GOBP_G_PROTEIN_COUPLED_RECEPTOR_INTERNALIZATION	GOBP_G_PROTEIN_COUPLED_RECEPTOR_INTERNALIZATION		18	-0.3899262	-1.1425551	0.27356747	0.41954663	1	1224	tags=17%, list=6%, signal=18%
GOBP_MYELOID_LEUKOCYTE_ACTIVATION	GOBP_MYELOID_LEUKOCYTE_ACTIVATION		265	-0.23887496	-1.1423132	0.12617703	0.41985357	1	2591	tags=18%, list=13%, signal=21%
GOBP_PLASMA_MEMBRANE_TUBULATION	GOBP_PLASMA_MEMBRANE_TUBULATION		19	-0.38875023	-1.1423035	0.27027026	0.41961437	1	1980	tags=32%, list=10%, signal=35%
GOBP_REGULATION_OF_PROTEASOMAL_UBIQUITIN_DEPENDENT_PROTEIN_CATABOLIC_PROCESS	GOBP_REGULATION_OF_PROTEASOMAL_UBIQUITIN_DEPENDENT_PROTEIN_CATABOLIC_PROCESS		139	-0.25682947	-1.1421808	0.1669903	0.41961187	1	5702	tags=36%, list=30%, signal=51%
GOBP_RECEPTOR_SIGNALING_PATHWAY_VIA_STAT	GOBP_RECEPTOR_SIGNALING_PATHWAY_VIA_STAT		172	-0.24855232	-1.1419005	0.18045112	0.4199363	1	3224	tags=23%, list=17%, signal=27%
GOBP_REGULATION_OF_PROTEIN_CONTAINING_COMPLEX_ASSEMBLY	GOBP_REGULATION_OF_PROTEIN_CONTAINING_COMPLEX_ASSEMBLY		424	-0.22688337	-1.1413444	0.107664235	0.42092377	1	2974	tags=19%, list=15%, signal=22%
GOBP_INTERMEDIATE_FILAMENT_BASED_PROCESS	GOBP_INTERMEDIATE_FILAMENT_BASED_PROCESS		92	-0.27579385	-1.1412139	0.19274808	0.42092702	1	3619	tags=34%, list=19%, signal=41%
GOBP_POSITIVE_REGULATION_OF_PHOSPHOPROTEIN_PHOSPHATASE_ACTIVITY	GOBP_POSITIVE_REGULATION_OF_PHOSPHOPROTEIN_PHOSPHATASE_ACTIVITY		19	-0.3934807	-1.1406324	0.27495292	0.42196035	1	5476	tags=53%, list=28%, signal=73%
GOBP_COLLAGEN_CATABOLIC_PROCESS	GOBP_COLLAGEN_CATABOLIC_PROCESS		40	-0.33159718	-1.1404867	0.25	0.4220005	1	5272	tags=45%, list=27%, signal=62%
GOBP_STRESS_FIBER_ASSEMBLY	GOBP_STRESS_FIBER_ASSEMBLY		117	-0.2619069	-1.1399034	0.18435754	0.42303723	1	2517	tags=21%, list=13%, signal=23%
GOBP_NEGATIVE_REGULATION_OF_PEPTIDASE_ACTIVITY	GOBP_NEGATIVE_REGULATION_OF_PEPTIDASE_ACTIVITY		239	-0.2363229	-1.1398699	0.15068494	0.4228503	1	4719	tags=31%, list=24%, signal=41%
GOBP_INTERLEUKIN_6_MEDIATED_SIGNALING_PATHWAY	GOBP_INTERLEUKIN_6_MEDIATED_SIGNALING_PATHWAY		19	-0.3897066	-1.1398679	0.2888889	0.42259458	1	5463	tags=47%, list=28%, signal=66%
GOBP_CELLULAR_RESPONSE_TO_FLUID_SHEAR_STRESS	GOBP_CELLULAR_RESPONSE_TO_FLUID_SHEAR_STRESS		17	-0.40001	-1.1396928	0.30134356	0.42272055	1	3130	tags=35%, list=16%, signal=42%
GOBP_PORE_COMPLEX_ASSEMBLY	GOBP_PORE_COMPLEX_ASSEMBLY		21	-0.38884354	-1.1394593	0.26459143	0.42296216	1	4106	tags=48%, list=21%, signal=60%
GOBP_EXTRACELLULAR_TRANSPORT	GOBP_EXTRACELLULAR_TRANSPORT		42	-0.32241243	-1.1393431	0.24175824	0.42294845	1	2079	tags=24%, list=11%, signal=27%
GOBP_ANGIOGENESIS_INVOLVED_IN_WOUND_HEALING	GOBP_ANGIOGENESIS_INVOLVED_IN_WOUND_HEALING		25	-0.35882226	-1.1393033	0.28515625	0.42278093	1	2479	tags=24%, list=13%, signal=28%
GOBP_REGULATION_OF_POST_TRANSLATIONAL_PROTEIN_MODIFICATION	GOBP_REGULATION_OF_POST_TRANSLATIONAL_PROTEIN_MODIFICATION		286	-0.23433062	-1.139059	0.11573237	0.42302796	1	6033	tags=34%, list=31%, signal=49%
GOBP_NEGATIVE_REGULATION_OF_TRANSFERASE_ACTIVITY	GOBP_NEGATIVE_REGULATION_OF_TRANSFERASE_ACTIVITY		253	-0.23775917	-1.1389915	0.14440434	0.42290753	1	4610	tags=30%, list=24%, signal=39%
GOBP_CYCLIC_NUCLEOTIDE_BIOSYNTHETIC_PROCESS	GOBP_CYCLIC_NUCLEOTIDE_BIOSYNTHETIC_PROCESS		23	-0.36780345	-1.1387889	0.28323698	0.42310175	1	3800	tags=30%, list=20%, signal=38%
GOBP_REGULATION_OF_EPITHELIAL_CELL_DIFFERENTIATION_INVOLVED_IN_KIDNEY_DEVELOPMENT	GOBP_REGULATION_OF_EPITHELIAL_CELL_DIFFERENTIATION_INVOLVED_IN_KIDNEY_DEVELOPMENT		17	-0.3998986	-1.1385008	0.28174603	0.42349407	1	5463	tags=47%, list=28%, signal=66%
GOBP_REGULATION_OF_INFLAMMATORY_RESPONSE	GOBP_REGULATION_OF_INFLAMMATORY_RESPONSE		378	-0.22810672	-1.1382334	0.116236165	0.42383006	1	2594	tags=19%, list=13%, signal=21%
GOBP_POSITIVE_REGULATION_OF_RHO_PROTEIN_SIGNAL_TRANSDUCTION	GOBP_POSITIVE_REGULATION_OF_RHO_PROTEIN_SIGNAL_TRANSDUCTION		35	-0.33081293	-1.1376754	0.26811594	0.42478442	1	5929	tags=54%, list=31%, signal=78%
GOBP_REGULATION_OF_CELL_SIZE	GOBP_REGULATION_OF_CELL_SIZE		216	-0.24261996	-1.1376679	0.16485508	0.42453802	1	6124	tags=38%, list=32%, signal=56%
GOBP_VIRAL_TRANSLATION	GOBP_VIRAL_TRANSLATION		19	-0.3867965	-1.1376082	0.27324477	0.42441446	1	5950	tags=53%, list=31%, signal=76%
GOBP_MITOTIC_SISTER_CHROMATID_COHESION	GOBP_MITOTIC_SISTER_CHROMATID_COHESION		26	-0.35243723	-1.1374834	0.27954972	0.42445138	1	6953	tags=50%, list=36%, signal=78%
GOBP_CELLULAR_RESPONSE_TO_CHOLESTEROL	GOBP_CELLULAR_RESPONSE_TO_CHOLESTEROL		20	-0.37645683	-1.1369141	0.2693032	0.42548215	1	2524	tags=25%, list=13%, signal=29%
GOBP_DOUBLE_STRAND_BREAK_REPAIR_VIA_NONHOMOLOGOUS_END_JOINING	GOBP_DOUBLE_STRAND_BREAK_REPAIR_VIA_NONHOMOLOGOUS_END_JOINING		63	-0.29114124	-1.1366783	0.23603603	0.42575422	1	4291	tags=27%, list=22%, signal=35%
GOBP_POSITIVE_REGULATION_OF_REPRODUCTIVE_PROCESS	GOBP_POSITIVE_REGULATION_OF_REPRODUCTIVE_PROCESS		104	-0.26865998	-1.1363498	0.20303605	0.42626992	1	5109	tags=35%, list=27%, signal=47%
GOBP_MAMMARY_GLAND_DUCT_MORPHOGENESIS	GOBP_MAMMARY_GLAND_DUCT_MORPHOGENESIS		41	-0.31600466	-1.136015	0.24277456	0.42678833	1	1874	tags=22%, list=10%, signal=24%
GOBP_POSITIVE_REGULATION_OF_REACTIVE_OXYGEN_SPECIES_BIOSYNTHETIC_PROCESS	GOBP_POSITIVE_REGULATION_OF_REACTIVE_OXYGEN_SPECIES_BIOSYNTHETIC_PROCESS		24	-0.3662665	-1.1359581	0.2826087	0.42665228	1	2178	tags=29%, list=11%, signal=33%
GOBP_ENDODERMAL_CELL_FATE_COMMITMENT	GOBP_ENDODERMAL_CELL_FATE_COMMITMENT		15	-0.4153608	-1.1352801	0.28803244	0.42787787	1	7053	tags=67%, list=37%, signal=105%
GOBP_RESPONSE_TO_LEUKEMIA_INHIBITORY_FACTOR	GOBP_RESPONSE_TO_LEUKEMIA_INHIBITORY_FACTOR		127	-0.25791016	-1.1352267	0.19589552	0.42771807	1	4695	tags=35%, list=24%, signal=46%
GOBP_MICROTUBULE_BASED_TRANSPORT	GOBP_MICROTUBULE_BASED_TRANSPORT		211	-0.2429894	-1.1350166	0.16300367	0.42796764	1	4028	tags=27%, list=21%, signal=33%
GOBP_NEGATIVE_REGULATION_OF_CD4_POSITIVE_ALPHA_BETA_T_CELL_ACTIVATION	GOBP_NEGATIVE_REGULATION_OF_CD4_POSITIVE_ALPHA_BETA_T_CELL_ACTIVATION		36	-0.32855436	-1.1347612	0.27220076	0.42823967	1	6693	tags=53%, list=35%, signal=81%
GOBP_RECEPTOR_METABOLIC_PROCESS	GOBP_RECEPTOR_METABOLIC_PROCESS		84	-0.2776677	-1.1347238	0.19961612	0.42806026	1	5414	tags=35%, list=28%, signal=48%
GOBP_POSITIVE_REGULATION_OF_TOR_SIGNALING	GOBP_POSITIVE_REGULATION_OF_TOR_SIGNALING		69	-0.28702083	-1.1344457	0.21794872	0.42843074	1	4654	tags=32%, list=24%, signal=42%
GOBP_RESPONSE_TO_UV	GOBP_RESPONSE_TO_UV		154	-0.25265363	-1.1341372	0.19202898	0.42883736	1	5492	tags=35%, list=28%, signal=49%
GOBP_REGULATION_OF_SPROUTING_ANGIOGENESIS	GOBP_REGULATION_OF_SPROUTING_ANGIOGENESIS		43	-0.31041822	-1.1339661	0.25426945	0.42892754	1	552	tags=9%, list=3%, signal=10%
GOBP_VISUAL_BEHAVIOR	GOBP_VISUAL_BEHAVIOR		81	-0.2758241	-1.1328009	0.22370937	0.4311918	1	7007	tags=42%, list=36%, signal=66%
GOBP_CARBOHYDRATE_DERIVATIVE_CATABOLIC_PROCESS	GOBP_CARBOHYDRATE_DERIVATIVE_CATABOLIC_PROCESS		163	-0.24776144	-1.1325346	0.19626169	0.43150902	1	3229	tags=23%, list=17%, signal=28%
GOBP_G_PROTEIN_COUPLED_RECEPTOR_SIGNALING_PATHWAY_INVOLVED_IN_HEART_PROCESS	GOBP_G_PROTEIN_COUPLED_RECEPTOR_SIGNALING_PATHWAY_INVOLVED_IN_HEART_PROCESS		16	-0.39867076	-1.1322376	0.30769232	0.4319106	1	3566	tags=38%, list=19%, signal=46%
GOBP_NEGATIVE_REGULATION_OF_REGULATED_SECRETORY_PATHWAY	GOBP_NEGATIVE_REGULATION_OF_REGULATED_SECRETORY_PATHWAY		25	-0.35695776	-1.1317929	0.28060263	0.4326301	1	5553	tags=44%, list=29%, signal=62%
GOBP_NEGATIVE_REGULATION_OF_ANDROGEN_RECEPTOR_SIGNALING_PATHWAY	GOBP_NEGATIVE_REGULATION_OF_ANDROGEN_RECEPTOR_SIGNALING_PATHWAY		16	-0.39857078	-1.1315362	0.28761905	0.43295866	1	4697	tags=44%, list=24%, signal=58%
GOBP_HAIR_CELL_DIFFERENTIATION	GOBP_HAIR_CELL_DIFFERENTIATION		66	-0.2870133	-1.1314524	0.22179732	0.43290055	1	5378	tags=44%, list=28%, signal=61%
GOBP_CELLULAR_RESPONSE_TO_ABIOTIC_STIMULUS	GOBP_CELLULAR_RESPONSE_TO_ABIOTIC_STIMULUS		289	-0.23191465	-1.131302	0.1482821	0.432974	1	4873	tags=32%, list=25%, signal=42%
GOBP_OLEFINIC_COMPOUND_BIOSYNTHETIC_PROCESS	GOBP_OLEFINIC_COMPOUND_BIOSYNTHETIC_PROCESS		29	-0.344336	-1.1312361	0.26363635	0.43287396	1	3239	tags=28%, list=17%, signal=33%
GOBP_MACROPHAGE_ACTIVATION	GOBP_MACROPHAGE_ACTIVATION		107	-0.2673415	-1.131031	0.22137405	0.43306231	1	2416	tags=20%, list=13%, signal=22%
GOBP_NEGATIVE_REGULATION_OF_INFLAMMATORY_RESPONSE	GOBP_NEGATIVE_REGULATION_OF_INFLAMMATORY_RESPONSE		158	-0.24794945	-1.1309216	0.17714286	0.43303642	1	2594	tags=19%, list=13%, signal=22%
GOBP_GAMMA_DELTA_T_CELL_ACTIVATION	GOBP_GAMMA_DELTA_T_CELL_ACTIVATION		21	-0.38100427	-1.1308916	0.3	0.43284312	1	5420	tags=52%, list=28%, signal=73%
GOBP_RIBONUCLEOTIDE_CATABOLIC_PROCESS	GOBP_RIBONUCLEOTIDE_CATABOLIC_PROCESS		50	-0.3046028	-1.1308264	0.25636363	0.4327419	1	3511	tags=32%, list=18%, signal=39%
GOBP_NEGATIVE_REGULATION_OF_AMIDE_METABOLIC_PROCESS	GOBP_NEGATIVE_REGULATION_OF_AMIDE_METABOLIC_PROCESS		215	-0.2390513	-1.1307924	0.16481481	0.4325473	1	6911	tags=46%, list=36%, signal=71%
GOBP_POSITIVE_REGULATION_OF_MORPHOGENESIS_OF_AN_EPITHELIUM	GOBP_POSITIVE_REGULATION_OF_MORPHOGENESIS_OF_AN_EPITHELIUM		40	-0.32238686	-1.1306156	0.25612053	0.4326609	1	2332	tags=25%, list=12%, signal=28%
GOBP_SMOOTH_MUSCLE_CELL_DIFFERENTIATION	GOBP_SMOOTH_MUSCLE_CELL_DIFFERENTIATION		79	-0.27569598	-1.1301789	0.23188406	0.43335634	1	3092	tags=25%, list=16%, signal=30%
GOBP_CEREBELLAR_CORTEX_FORMATION	GOBP_CEREBELLAR_CORTEX_FORMATION		32	-0.33271462	-1.1301725	0.2706334	0.43310857	1	2640	tags=28%, list=14%, signal=33%
GOBP_REGULATION_OF_MORPHOGENESIS_OF_AN_EPITHELIUM	GOBP_REGULATION_OF_MORPHOGENESIS_OF_AN_EPITHELIUM		73	-0.28563145	-1.1298574	0.24798387	0.4335666	1	2542	tags=22%, list=13%, signal=25%
GOBP_PEPTIDYL_L_CYSTEINE_S_PALMITOYLATION	GOBP_PEPTIDYL_L_CYSTEINE_S_PALMITOYLATION		22	-0.37042958	-1.1295363	0.30929792	0.43403924	1	4544	tags=36%, list=24%, signal=48%
GOBP_POSITIVE_REGULATION_OF_CELL_CYCLE_G1_S_PHASE_TRANSITION	GOBP_POSITIVE_REGULATION_OF_CELL_CYCLE_G1_S_PHASE_TRANSITION		59	-0.29368654	-1.1291866	0.24904214	0.43456656	1	7514	tags=53%, list=39%, signal=86%
GOBP_ESTABLISHMENT_OF_BLOOD_BRAIN_BARRIER	GOBP_ESTABLISHMENT_OF_BLOOD_BRAIN_BARRIER		18	-0.38793254	-1.1281823	0.29254302	0.4365727	1	3413	tags=33%, list=18%, signal=40%
GOBP_GLIAL_CELL_MIGRATION	GOBP_GLIAL_CELL_MIGRATION		70	-0.2857357	-1.1274863	0.24366471	0.43784693	1	4090	tags=30%, list=21%, signal=38%
GOBP_POSITIVE_REGULATION_OF_VASCULAR_ASSOCIATED_SMOOTH_MUSCLE_CELL_MIGRATION	GOBP_POSITIVE_REGULATION_OF_VASCULAR_ASSOCIATED_SMOOTH_MUSCLE_CELL_MIGRATION		21	-0.37680587	-1.1274387	0.28675136	0.43770283	1	4758	tags=48%, list=25%, signal=63%
GOBP_NEGATIVE_REGULATION_OF_BEHAVIOR	GOBP_NEGATIVE_REGULATION_OF_BEHAVIOR		28	-0.3458215	-1.127328	0.28723404	0.4376894	1	1349	tags=18%, list=7%, signal=19%
GOBP_POLARIZED_EPITHELIAL_CELL_DIFFERENTIATION	GOBP_POLARIZED_EPITHELIAL_CELL_DIFFERENTIATION		25	-0.36418	-1.1272013	0.27798507	0.43769628	1	2190	tags=28%, list=11%, signal=32%
GOBP_REGULATION_OF_MACROPHAGE_ACTIVATION	GOBP_REGULATION_OF_MACROPHAGE_ACTIVATION		58	-0.29275227	-1.1270161	0.2326923	0.43788108	1	2416	tags=22%, list=13%, signal=26%
GOBP_ESTABLISHMENT_OF_ENDOTHELIAL_BARRIER	GOBP_ESTABLISHMENT_OF_ENDOTHELIAL_BARRIER		50	-0.30372995	-1.1266359	0.2596154	0.43845004	1	6861	tags=54%, list=36%, signal=84%
GOBP_DEOXYRIBONUCLEOSIDE_MONOPHOSPHATE_CATABOLIC_PROCESS	GOBP_DEOXYRIBONUCLEOSIDE_MONOPHOSPHATE_CATABOLIC_PROCESS		19	-0.3782085	-1.1264254	0.2751423	0.438652	1	4245	tags=47%, list=22%, signal=61%
GOBP_REGULATORY_T_CELL_DIFFERENTIATION	GOBP_REGULATORY_T_CELL_DIFFERENTIATION		42	-0.3096943	-1.1263034	0.25925925	0.43864697	1	4855	tags=33%, list=25%, signal=44%
GOBP_POSITIVE_REGULATION_OF_PROTEIN_CONTAINING_COMPLEX_DISASSEMBLY	GOBP_POSITIVE_REGULATION_OF_PROTEIN_CONTAINING_COMPLEX_DISASSEMBLY		37	-0.3237472	-1.1258929	0.24131274	0.43928033	1	4039	tags=38%, list=21%, signal=48%
GOBP_EMBRYO_IMPLANTATION	GOBP_EMBRYO_IMPLANTATION		64	-0.2942601	-1.1258626	0.23709369	0.43909332	1	4083	tags=31%, list=21%, signal=40%
GOBP_REGULATION_OF_TELOMERE_MAINTENANCE_IN_RESPONSE_TO_DNA_DAMAGE	GOBP_REGULATION_OF_TELOMERE_MAINTENANCE_IN_RESPONSE_TO_DNA_DAMAGE		20	-0.3817826	-1.1258459	0.29236498	0.43887532	1	7386	tags=60%, list=38%, signal=97%
GOBP_CELLULAR_PIGMENTATION	GOBP_CELLULAR_PIGMENTATION		58	-0.29286337	-1.1253213	0.22222222	0.43980935	1	5088	tags=34%, list=26%, signal=47%
GOBP_PHOSPHATIDYLINOSITOL_MEDIATED_SIGNALING	GOBP_PHOSPHATIDYLINOSITOL_MEDIATED_SIGNALING		24	-0.35913065	-1.1249559	0.27419356	0.4403711	1	3780	tags=33%, list=20%, signal=41%
GOBP_CELLULAR_RESPONSE_TO_EXTRACELLULAR_STIMULUS	GOBP_CELLULAR_RESPONSE_TO_EXTRACELLULAR_STIMULUS		258	-0.2316758	-1.1238785	0.14705883	0.4425716	1	4654	tags=28%, list=24%, signal=37%
GOBP_REGULATION_OF_VIRAL_TRANSCRIPTION	GOBP_REGULATION_OF_VIRAL_TRANSCRIPTION		26	-0.35326594	-1.1234509	0.30852994	0.4432721	1	5992	tags=50%, list=31%, signal=72%
GOBP_NEGATIVE_REGULATION_OF_CELL_GROWTH	GOBP_NEGATIVE_REGULATION_OF_CELL_GROWTH		204	-0.24187037	-1.1225438	0.17407407	0.44506443	1	3921	tags=28%, list=20%, signal=35%
GOBP_ACTIVATED_T_CELL_PROLIFERATION	GOBP_ACTIVATED_T_CELL_PROLIFERATION		52	-0.3090335	-1.1225252	0.27911276	0.44484997	1	4181	tags=35%, list=22%, signal=44%
GOBP_ASTROCYTE_DIFFERENTIATION	GOBP_ASTROCYTE_DIFFERENTIATION		92	-0.27171078	-1.1223552	0.2356021	0.44494483	1	1933	tags=20%, list=10%, signal=22%
GOBP_AMYLOID_BETA_METABOLIC_PROCESS	GOBP_AMYLOID_BETA_METABOLIC_PROCESS		55	-0.30107707	-1.1219989	0.2635659	0.44547957	1	2095	tags=20%, list=11%, signal=22%
GOBP_REGULATION_OF_GRANULOCYTE_DIFFERENTIATION	GOBP_REGULATION_OF_GRANULOCYTE_DIFFERENTIATION		21	-0.3725948	-1.1219612	0.2802303	0.44531313	1	6234	tags=62%, list=32%, signal=91%
GOBP_POSITIVE_REGULATION_OF_CELL_CYCLE	GOBP_POSITIVE_REGULATION_OF_CELL_CYCLE		346	-0.22655089	-1.121829	0.14041096	0.44531706	1	6904	tags=43%, list=36%, signal=66%
GOBP_VASCULAR_ENDOTHELIAL_GROWTH_FACTOR_RECEPTOR_SIGNALING_PATHWAY	GOBP_VASCULAR_ENDOTHELIAL_GROWTH_FACTOR_RECEPTOR_SIGNALING_PATHWAY		51	-0.2989621	-1.1218163	0.25333333	0.4450807	1	2595	tags=20%, list=13%, signal=23%
GOBP_SPROUTING_ANGIOGENESIS	GOBP_SPROUTING_ANGIOGENESIS		131	-0.2579815	-1.1217126	0.21747212	0.4450661	1	2745	tags=18%, list=14%, signal=20%
GOBP_POSITIVE_REGULATION_OF_SYNCYTIUM_FORMATION_BY_PLASMA_MEMBRANE_FUSION	GOBP_POSITIVE_REGULATION_OF_SYNCYTIUM_FORMATION_BY_PLASMA_MEMBRANE_FUSION		27	-0.34953797	-1.1215037	0.29885057	0.44529563	1	3936	tags=30%, list=20%, signal=37%
GOBP_MORPHOGENESIS_OF_AN_EPITHELIAL_BUD	GOBP_MORPHOGENESIS_OF_AN_EPITHELIAL_BUD		18	-0.3830587	-1.1210016	0.2816092	0.4461389	1	2128	tags=28%, list=11%, signal=31%
GOBP_REGULATION_OF_T_CELL_CHEMOTAXIS	GOBP_REGULATION_OF_T_CELL_CHEMOTAXIS		16	-0.39284444	-1.1207478	0.29651162	0.44645804	1	2060	tags=25%, list=11%, signal=28%
GOBP_POSITIVE_REGULATION_OF_RESPONSE_TO_TUMOR_CELL	GOBP_POSITIVE_REGULATION_OF_RESPONSE_TO_TUMOR_CELL		20	-0.37780252	-1.120632	0.3005566	0.4464696	1	1189	tags=20%, list=6%, signal=21%
GOBP_CELLULAR_RESPONSE_TO_EXTERNAL_STIMULUS	GOBP_CELLULAR_RESPONSE_TO_EXTERNAL_STIMULUS		293	-0.23126812	-1.1206168	0.15799257	0.4462497	1	4654	tags=29%, list=24%, signal=37%
GOBP_TOLL_LIKE_RECEPTOR_SIGNALING_PATHWAY	GOBP_TOLL_LIKE_RECEPTOR_SIGNALING_PATHWAY		66	-0.28061336	-1.1200991	0.25307557	0.44713575	1	2169	tags=17%, list=11%, signal=19%
GOBP_REGULATION_OF_AMINO_ACID_TRANSMEMBRANE_TRANSPORT	GOBP_REGULATION_OF_AMINO_ACID_TRANSMEMBRANE_TRANSPORT		19	-0.37767515	-1.1197734	0.30545455	0.44758272	1	6037	tags=53%, list=31%, signal=77%
GOBP_POSITIVE_REGULATION_OF_CALCIUM_ION_TRANSMEMBRANE_TRANSPORT	GOBP_POSITIVE_REGULATION_OF_CALCIUM_ION_TRANSMEMBRANE_TRANSPORT		105	-0.26245064	-1.119592	0.22222222	0.44772854	1	3903	tags=29%, list=20%, signal=36%
GOBP_NEGATIVE_REGULATION_OF_MITOTIC_CELL_CYCLE_PHASE_TRANSITION	GOBP_NEGATIVE_REGULATION_OF_MITOTIC_CELL_CYCLE_PHASE_TRANSITION		174	-0.24415992	-1.1180644	0.197318	0.45098516	1	7397	tags=48%, list=38%, signal=78%
GOBP_TRABECULA_FORMATION	GOBP_TRABECULA_FORMATION		30	-0.34008393	-1.1173427	0.29268292	0.45237833	1	4807	tags=43%, list=25%, signal=58%
GOBP_REGULATION_OF_TRANSCRIPTION_BY_RNA_POLYMERASE_III	GOBP_REGULATION_OF_TRANSCRIPTION_BY_RNA_POLYMERASE_III		25	-0.3557296	-1.1170329	0.28460038	0.45285034	1	5983	tags=52%, list=31%, signal=75%
GOBP_PRESYNAPTIC_ENDOCYTOSIS	GOBP_PRESYNAPTIC_ENDOCYTOSIS		79	-0.27787572	-1.1168294	0.2365989	0.45306852	1	3162	tags=23%, list=16%, signal=27%
GOBP_POSITIVE_REGULATION_OF_SMALL_GTPASE_MEDIATED_SIGNAL_TRANSDUCTION	GOBP_POSITIVE_REGULATION_OF_SMALL_GTPASE_MEDIATED_SIGNAL_TRANSDUCTION		80	-0.2713647	-1.1168247	0.23756906	0.45281285	1	5406	tags=41%, list=28%, signal=57%
GOBP_LEUKOCYTE_MIGRATION_INVOLVED_IN_INFLAMMATORY_RESPONSE	GOBP_LEUKOCYTE_MIGRATION_INVOLVED_IN_INFLAMMATORY_RESPONSE		25	-0.34919414	-1.116328	0.28820115	0.45368823	1	4686	tags=36%, list=24%, signal=48%
GOBP_BRAIN_MORPHOGENESIS	GOBP_BRAIN_MORPHOGENESIS		44	-0.31010586	-1.1163106	0.2952381	0.45347148	1	3861	tags=30%, list=20%, signal=37%
GOBP_POSITIVE_REGULATION_OF_DNA_BINDING_TRANSCRIPTION_FACTOR_ACTIVITY	GOBP_POSITIVE_REGULATION_OF_DNA_BINDING_TRANSCRIPTION_FACTOR_ACTIVITY		264	-0.23186073	-1.1162661	0.175	0.4532951	1	4812	tags=30%, list=25%, signal=39%
GOBP_RESPONSE_TO_PROTOZOAN	GOBP_RESPONSE_TO_PROTOZOAN		45	-0.30691817	-1.1161771	0.27868852	0.4532179	1	2236	tags=22%, list=12%, signal=25%
GOBP_POSITIVE_REGULATION_OF_ENDOCYTOSIS	GOBP_POSITIVE_REGULATION_OF_ENDOCYTOSIS		192	-0.24195245	-1.1158967	0.20384616	0.45359194	1	2327	tags=16%, list=12%, signal=18%
GOBP_INTERMEDIATE_FILAMENT_ORGANIZATION	GOBP_INTERMEDIATE_FILAMENT_ORGANIZATION		71	-0.2805529	-1.1152314	0.24860853	0.45489055	1	3619	tags=35%, list=19%, signal=43%
GOBP_NEGATIVE_REGULATION_OF_PHOSPHORYLATION	GOBP_NEGATIVE_REGULATION_OF_PHOSPHORYLATION		360	-0.22266063	-1.1149364	0.16696915	0.4553086	1	3973	tags=25%, list=21%, signal=31%
GOBP_DETECTION_OF_MECHANICAL_STIMULUS_INVOLVED_IN_SENSORY_PERCEPTION_OF_PAIN	GOBP_DETECTION_OF_MECHANICAL_STIMULUS_INVOLVED_IN_SENSORY_PERCEPTION_OF_PAIN		25	-0.35064805	-1.1149025	0.29492188	0.4551039	1	3159	tags=32%, list=16%, signal=38%
GOBP_PROTEIN_LOCALIZATION_TO_MICROTUBULE	GOBP_PROTEIN_LOCALIZATION_TO_MICROTUBULE		20	-0.36872408	-1.1146752	0.31707317	0.45532894	1	4181	tags=35%, list=22%, signal=45%
GOBP_TRANSCRIPTION_BY_RNA_POLYMERASE_III	GOBP_TRANSCRIPTION_BY_RNA_POLYMERASE_III		47	-0.30524212	-1.1146445	0.26865673	0.45513	1	5983	tags=43%, list=31%, signal=62%
GOBP_SYNAPSE_ASSEMBLY	GOBP_SYNAPSE_ASSEMBLY		221	-0.23465517	-1.1145053	0.19266056	0.455164	1	3726	tags=26%, list=19%, signal=32%
GOBP_REGULATION_OF_MEMBRANE_PERMEABILITY	GOBP_REGULATION_OF_MEMBRANE_PERMEABILITY		72	-0.28484112	-1.1142963	0.26923078	0.4553634	1	3029	tags=26%, list=16%, signal=31%
GOBP_PROGESTERONE_METABOLIC_PROCESS	GOBP_PROGESTERONE_METABOLIC_PROCESS		16	-0.3869191	-1.11353	0.29063097	0.45686015	1	2533	tags=19%, list=13%, signal=22%
GOBP_TYPE_B_PANCREATIC_CELL_DIFFERENTIATION	GOBP_TYPE_B_PANCREATIC_CELL_DIFFERENTIATION		28	-0.34388715	-1.1134579	0.30426717	0.45676574	1	3777	tags=29%, list=20%, signal=35%
GOBP_EXIT_FROM_MITOSIS	GOBP_EXIT_FROM_MITOSIS		27	-0.34535566	-1.1132724	0.30167598	0.45693395	1	4773	tags=37%, list=25%, signal=49%
GOBP_PHENOL_CONTAINING_COMPOUND_METABOLIC_PROCESS	GOBP_PHENOL_CONTAINING_COMPOUND_METABOLIC_PROCESS		121	-0.25743663	-1.1128509	0.24478178	0.4576583	1	3195	tags=23%, list=17%, signal=28%
GOBP_NEGATIVE_REGULATION_OF_ORGAN_GROWTH	GOBP_NEGATIVE_REGULATION_OF_ORGAN_GROWTH		41	-0.3149475	-1.1128224	0.28761905	0.45744458	1	5585	tags=49%, list=29%, signal=69%
GOBP_REGULATION_OF_HEART_GROWTH	GOBP_REGULATION_OF_HEART_GROWTH		87	-0.27628714	-1.1122814	0.28787878	0.45839542	1	3372	tags=29%, list=17%, signal=35%
GOBP_REGULATION_OF_SYSTEMIC_ARTERIAL_BLOOD_PRESSURE_BY_HORMONE	GOBP_REGULATION_OF_SYSTEMIC_ARTERIAL_BLOOD_PRESSURE_BY_HORMONE		43	-0.31344926	-1.1119659	0.28290766	0.45886806	1	3526	tags=23%, list=18%, signal=28%
GOBP_VASCULAR_WOUND_HEALING	GOBP_VASCULAR_WOUND_HEALING		18	-0.38719988	-1.1117626	0.31800765	0.45909137	1	2479	tags=28%, list=13%, signal=32%
GOBP_NEGATIVE_REGULATION_OF_DENDRITIC_SPINE_DEVELOPMENT	GOBP_NEGATIVE_REGULATION_OF_DENDRITIC_SPINE_DEVELOPMENT		17	-0.38957947	-1.111609	0.35188866	0.459182	1	3372	tags=35%, list=17%, signal=43%
GOBP_SUBPALLIUM_DEVELOPMENT	GOBP_SUBPALLIUM_DEVELOPMENT		24	-0.35569602	-1.1114789	0.30566037	0.45922524	1	2390	tags=29%, list=12%, signal=33%
GOBP_ANTIGEN_PROCESSING_AND_PRESENTATION_OF_PEPTIDE_OR_POLYSACCHARIDE_ANTIGEN_VIA_MHC_CLASS_II	GOBP_ANTIGEN_PROCESSING_AND_PRESENTATION_OF_PEPTIDE_OR_POLYSACCHARIDE_ANTIGEN_VIA_MHC_CLASS_II		23	-0.35758218	-1.1113379	0.32206404	0.4592889	1	7367	tags=52%, list=38%, signal=84%
GOBP_POSITIVE_REGULATION_OF_SYNAPSE_ASSEMBLY	GOBP_POSITIVE_REGULATION_OF_SYNAPSE_ASSEMBLY		82	-0.27290067	-1.110768	0.2761905	0.4603848	1	2329	tags=23%, list=12%, signal=26%
GOBP_NEGATIVE_REGULATION_OF_FIBROBLAST_PROLIFERATION	GOBP_NEGATIVE_REGULATION_OF_FIBROBLAST_PROLIFERATION		44	-0.3078002	-1.1105796	0.2932331	0.46054068	1	3641	tags=27%, list=19%, signal=34%
GOBP_REGULATION_OF_PROTEIN_LOCALIZATION_TO_PLASMA_MEMBRANE	GOBP_REGULATION_OF_PROTEIN_LOCALIZATION_TO_PLASMA_MEMBRANE		118	-0.25597233	-1.1104038	0.24285714	0.4607034	1	3947	tags=31%, list=20%, signal=39%
GOBP_NEGATIVE_REGULATION_OF_T_CELL_APOPTOTIC_PROCESS	GOBP_NEGATIVE_REGULATION_OF_T_CELL_APOPTOTIC_PROCESS		30	-0.33599073	-1.1099387	0.27413127	0.46149018	1	4245	tags=40%, list=22%, signal=51%
GOBP_CEREBRAL_CORTEX_CELL_MIGRATION	GOBP_CEREBRAL_CORTEX_CELL_MIGRATION		52	-0.29560426	-1.1093721	0.26679462	0.46253026	1	4029	tags=35%, list=21%, signal=44%
GOBP_CELL_PROLIFERATION_INVOLVED_IN_KIDNEY_DEVELOPMENT	GOBP_CELL_PROLIFERATION_INVOLVED_IN_KIDNEY_DEVELOPMENT		22	-0.36228055	-1.1092508	0.32061067	0.46255496	1	2879	tags=32%, list=15%, signal=37%
GOBP_DEMETHYLATION	GOBP_DEMETHYLATION		54	-0.29244083	-1.1085628	0.27631578	0.4638297	1	5342	tags=37%, list=28%, signal=51%
GOBP_MIDDLE_EAR_MORPHOGENESIS	GOBP_MIDDLE_EAR_MORPHOGENESIS		26	-0.3531754	-1.1085207	0.3091603	0.46366233	1	937	tags=19%, list=5%, signal=20%
GOBP_REGULATION_OF_MACROPHAGE_DIFFERENTIATION	GOBP_REGULATION_OF_MACROPHAGE_DIFFERENTIATION		21	-0.36524725	-1.108319	0.3068182	0.46386877	1	2264	tags=24%, list=12%, signal=27%
GOBP_NEGATIVE_REGULATION_OF_CARDIAC_MUSCLE_CELL_PROLIFERATION	GOBP_NEGATIVE_REGULATION_OF_CARDIAC_MUSCLE_CELL_PROLIFERATION		16	-0.3996181	-1.1082944	0.32447818	0.46365353	1	3372	tags=38%, list=17%, signal=45%
GOBP_REGULATION_OF_ACTIN_FILAMENT_ORGANIZATION	GOBP_REGULATION_OF_ACTIN_FILAMENT_ORGANIZATION		271	-0.2300843	-1.1075072	0.19074073	0.4652047	1	3232	tags=22%, list=17%, signal=26%
GOBP_PROTEIN_LOCALIZATION_TO_NUCLEUS	GOBP_PROTEIN_LOCALIZATION_TO_NUCLEUS		324	-0.22357671	-1.1073432	0.17491166	0.46532634	1	4654	tags=28%, list=24%, signal=36%
GOBP_POSITIVE_REGULATION_OF_HEART_RATE	GOBP_POSITIVE_REGULATION_OF_HEART_RATE		30	-0.3370831	-1.106919	0.2990654	0.46605664	1	1327	tags=27%, list=7%, signal=29%
GOBP_POSITIVE_REGULATION_OF_RESPONSE_TO_CYTOKINE_STIMULUS	GOBP_POSITIVE_REGULATION_OF_RESPONSE_TO_CYTOKINE_STIMULUS		63	-0.28101206	-1.106275	0.24806201	0.46728018	1	2590	tags=21%, list=13%, signal=24%
GOBP_SULFUR_COMPOUND_TRANSPORT	GOBP_SULFUR_COMPOUND_TRANSPORT		43	-0.30617246	-1.1058359	0.29607844	0.4680598	1	3111	tags=35%, list=16%, signal=42%
GOBP_EXCITATORY_SYNAPSE_ASSEMBLY	GOBP_EXCITATORY_SYNAPSE_ASSEMBLY		38	-0.31893605	-1.1054204	0.28710938	0.4688286	1	3409	tags=32%, list=18%, signal=38%
GOBP_NEGATIVE_REGULATION_OF_CD4_POSITIVE_ALPHA_BETA_T_CELL_DIFFERENTIATION	GOBP_NEGATIVE_REGULATION_OF_CD4_POSITIVE_ALPHA_BETA_T_CELL_DIFFERENTIATION		25	-0.3514419	-1.1052045	0.32330826	0.46905217	1	4183	tags=36%, list=22%, signal=46%
GOBP_DEVELOPMENTAL_INDUCTION	GOBP_DEVELOPMENTAL_INDUCTION		42	-0.31205544	-1.1047603	0.28440368	0.4698153	1	3445	tags=33%, list=18%, signal=40%
GOBP_NEGATIVE_REGULATION_OF_ENDOCYTOSIS	GOBP_NEGATIVE_REGULATION_OF_ENDOCYTOSIS		72	-0.2774279	-1.1044116	0.26815644	0.4703139	1	4964	tags=33%, list=26%, signal=45%
GOBP_INNER_CELL_MASS_CELL_PROLIFERATION	GOBP_INNER_CELL_MASS_CELL_PROLIFERATION		17	-0.38515183	-1.1041925	0.31009173	0.47057042	1	3877	tags=35%, list=20%, signal=44%
GOBP_REGULATION_OF_CELL_PROLIFERATION_INVOLVED_IN_KIDNEY_DEVELOPMENT	GOBP_REGULATION_OF_CELL_PROLIFERATION_INVOLVED_IN_KIDNEY_DEVELOPMENT		16	-0.3970926	-1.1038355	0.3415929	0.47112074	1	1934	tags=31%, list=10%, signal=35%
GOBP_PURINE_RIBONUCLEOTIDE_CATABOLIC_PROCESS	GOBP_PURINE_RIBONUCLEOTIDE_CATABOLIC_PROCESS		41	-0.30872175	-1.1036843	0.29159212	0.47121346	1	4593	tags=37%, list=24%, signal=48%
GOBP_CELLULAR_RESPONSE_TO_STEROID_HORMONE_STIMULUS	GOBP_CELLULAR_RESPONSE_TO_STEROID_HORMONE_STIMULUS		172	-0.24017815	-1.1036834	0.23773585	0.47094512	1	4709	tags=30%, list=24%, signal=39%
GOBP_REGULATION_OF_GAMMA_DELTA_T_CELL_ACTIVATION	GOBP_REGULATION_OF_GAMMA_DELTA_T_CELL_ACTIVATION		15	-0.39639208	-1.103242	0.33208254	0.47173214	1	2858	tags=33%, list=15%, signal=39%
GOBP_POSITIVE_REGULATION_OF_ERBB_SIGNALING_PATHWAY	GOBP_POSITIVE_REGULATION_OF_ERBB_SIGNALING_PATHWAY		26	-0.34898785	-1.103126	0.30961537	0.47171947	1	5044	tags=42%, list=26%, signal=57%
GOBP_RESPONSE_TO_ELECTRICAL_STIMULUS	GOBP_RESPONSE_TO_ELECTRICAL_STIMULUS		23	-0.35740817	-1.1030692	0.29580152	0.47156942	1	4502	tags=48%, list=23%, signal=62%
GOBP_T_CELL_LINEAGE_COMMITMENT	GOBP_T_CELL_LINEAGE_COMMITMENT		29	-0.33671042	-1.1029847	0.31311154	0.4715213	1	5357	tags=45%, list=28%, signal=62%
GOBP_APOPTOTIC_MITOCHONDRIAL_CHANGES	GOBP_APOPTOTIC_MITOCHONDRIAL_CHANGES		119	-0.25550845	-1.1020339	0.24202627	0.4734945	1	3029	tags=24%, list=16%, signal=29%
GOBP_REGULATION_OF_NEUROTRANSMITTER_SECRETION	GOBP_REGULATION_OF_NEUROTRANSMITTER_SECRETION		106	-0.2609489	-1.1018432	0.257874	0.473694	1	4373	tags=28%, list=23%, signal=36%
GOBP_DEVELOPMENT_OF_PRIMARY_MALE_SEXUAL_CHARACTERISTICS	GOBP_DEVELOPMENT_OF_PRIMARY_MALE_SEXUAL_CHARACTERISTICS		144	-0.24895553	-1.1017605	0.25274727	0.47363552	1	5873	tags=34%, list=30%, signal=49%
GOBP_NEGATIVE_REGULATION_OF_KERATINOCYTE_PROLIFERATION	GOBP_NEGATIVE_REGULATION_OF_KERATINOCYTE_PROLIFERATION		27	-0.34317765	-1.1013066	0.31619048	0.47440395	1	4014	tags=37%, list=21%, signal=47%
GOBP_REGULATION_OF_MITOCHONDRIAL_OUTER_MEMBRANE_PERMEABILIZATION_INVOLVED_IN_APOPTOTIC_SIGNALING_PATHWAY	GOBP_REGULATION_OF_MITOCHONDRIAL_OUTER_MEMBRANE_PERMEABILIZATION_INVOLVED_IN_APOPTOTIC_SIGNALING_PATHWAY		24	-0.35206386	-1.0999274	0.31047618	0.47740948	1	6294	tags=63%, list=33%, signal=93%
GOBP_REGULATION_OF_PROTEIN_EXPORT_FROM_NUCLEUS	GOBP_REGULATION_OF_PROTEIN_EXPORT_FROM_NUCLEUS		38	-0.31114674	-1.0999177	0.3021978	0.47715604	1	3107	tags=32%, list=16%, signal=38%
GOBP_NEGATIVE_REGULATION_OF_EPITHELIAL_CELL_MIGRATION	GOBP_NEGATIVE_REGULATION_OF_EPITHELIAL_CELL_MIGRATION		72	-0.27682942	-1.0997854	0.26325756	0.47717586	1	2051	tags=17%, list=11%, signal=19%
GOBP_B_CELL_MEDIATED_IMMUNITY	GOBP_B_CELL_MEDIATED_IMMUNITY		166	-0.23907863	-1.0992855	0.23243243	0.4780731	1	5607	tags=33%, list=29%, signal=45%
GOBP_INNER_EAR_MORPHOGENESIS	GOBP_INNER_EAR_MORPHOGENESIS		117	-0.25089273	-1.0991572	0.25724638	0.4781054	1	4256	tags=32%, list=22%, signal=41%
GOBP_REGULATION_OF_ACTIN_FILAMENT_BUNDLE_ASSEMBLY	GOBP_REGULATION_OF_ACTIN_FILAMENT_BUNDLE_ASSEMBLY		114	-0.25717735	-1.099038	0.26992753	0.47813687	1	2743	tags=22%, list=14%, signal=25%
GOBP_NEGATIVE_REGULATION_OF_MIRNA_METABOLIC_PROCESS	GOBP_NEGATIVE_REGULATION_OF_MIRNA_METABOLIC_PROCESS		30	-0.329561	-1.0988437	0.31528047	0.47830862	1	4850	tags=40%, list=25%, signal=53%
GOBP_HYALURONAN_METABOLIC_PROCESS	GOBP_HYALURONAN_METABOLIC_PROCESS		40	-0.3136696	-1.0985243	0.28977272	0.47877526	1	4373	tags=30%, list=23%, signal=39%
GOBP_ALTERNATIVE_MRNA_SPLICING_VIA_SPLICEOSOME	GOBP_ALTERNATIVE_MRNA_SPLICING_VIA_SPLICEOSOME		74	-0.27278808	-1.0980128	0.25426945	0.4797724	1	5975	tags=43%, list=31%, signal=62%
GOBP_FEMALE_SEX_DIFFERENTIATION	GOBP_FEMALE_SEX_DIFFERENTIATION		136	-0.2487856	-1.0978875	0.24439919	0.47978052	1	5803	tags=38%, list=30%, signal=54%
GOBP_REGULATION_OF_DENDRITE_EXTENSION	GOBP_REGULATION_OF_DENDRITE_EXTENSION		33	-0.3250375	-1.0978186	0.3100189	0.47969002	1	1531	tags=18%, list=8%, signal=20%
GOBP_KERATINOCYTE_PROLIFERATION	GOBP_KERATINOCYTE_PROLIFERATION		63	-0.28268683	-1.0977186	0.2947761	0.47963855	1	4087	tags=35%, list=21%, signal=44%
GOBP_MAST_CELL_ACTIVATION	GOBP_MAST_CELL_ACTIVATION		89	-0.26619384	-1.09724	0.29850745	0.4805174	1	4936	tags=34%, list=26%, signal=45%
GOBP_RESPONSE_TO_RADIATION	GOBP_RESPONSE_TO_RADIATION		424	-0.21641043	-1.0966537	0.18032786	0.48160717	1	5492	tags=33%, list=28%, signal=45%
GOBP_POSITIVE_REGULATION_OF_SYNAPTIC_VESICLE_RECYCLING	GOBP_POSITIVE_REGULATION_OF_SYNAPTIC_VESICLE_RECYCLING		17	-0.38069642	-1.0964389	0.346789	0.4818646	1	2327	tags=24%, list=12%, signal=27%
GOBP_POSTSYNAPTIC_MEMBRANE_ORGANIZATION	GOBP_POSTSYNAPTIC_MEMBRANE_ORGANIZATION		48	-0.2983092	-1.0963489	0.30769232	0.4818042	1	2299	tags=21%, list=12%, signal=24%
GOBP_NEGATIVE_REGULATION_OF_GLIOGENESIS	GOBP_NEGATIVE_REGULATION_OF_GLIOGENESIS		58	-0.28648177	-1.0963231	0.29489604	0.48159114	1	4344	tags=34%, list=23%, signal=44%
GOBP_REGULATION_OF_PHOSPHATIDYLINOSITOL_3_KINASE_PROTEIN_KINASE_B_SIGNAL_TRANSDUCTION	GOBP_REGULATION_OF_PHOSPHATIDYLINOSITOL_3_KINASE_PROTEIN_KINASE_B_SIGNAL_TRANSDUCTION		253	-0.22584368	-1.0962944	0.19152854	0.48139116	1	4134	tags=25%, list=21%, signal=32%
GOBP_REGULATION_OF_CELL_PROJECTION_ASSEMBLY	GOBP_REGULATION_OF_CELL_PROJECTION_ASSEMBLY		209	-0.23087086	-1.0962048	0.2281746	0.481331	1	4758	tags=30%, list=25%, signal=39%
GOBP_TRANSCRIPTION_PREINITIATION_COMPLEX_ASSEMBLY	GOBP_TRANSCRIPTION_PREINITIATION_COMPLEX_ASSEMBLY		63	-0.28089124	-1.0955862	0.2761733	0.48261404	1	6950	tags=49%, list=36%, signal=77%
GOBP_MIRNA_TRANSCRIPTION	GOBP_MIRNA_TRANSCRIPTION		73	-0.27463913	-1.0954127	0.28440368	0.48278853	1	3092	tags=27%, list=16%, signal=33%
GOBP_SYNAPTIC_VESICLE_MATURATION	GOBP_SYNAPTIC_VESICLE_MATURATION		28	-0.33415374	-1.0945263	0.31322956	0.48464537	1	4337	tags=39%, list=23%, signal=51%
GOBP_HEPARAN_SULFATE_PROTEOGLYCAN_BIOSYNTHETIC_PROCESS	GOBP_HEPARAN_SULFATE_PROTEOGLYCAN_BIOSYNTHETIC_PROCESS		31	-0.32487178	-1.0941874	0.318264	0.48522446	1	3028	tags=29%, list=16%, signal=34%
GOBP_REGULATION_OF_SYNAPTIC_VESICLE_EXOCYTOSIS	GOBP_REGULATION_OF_SYNAPTIC_VESICLE_EXOCYTOSIS		59	-0.28694272	-1.0939364	0.3	0.48556945	1	2334	tags=20%, list=12%, signal=23%
GOBP_POSITIVE_REGULATION_OF_DOUBLE_STRAND_BREAK_REPAIR	GOBP_POSITIVE_REGULATION_OF_DOUBLE_STRAND_BREAK_REPAIR		86	-0.26410252	-1.0937988	0.28626692	0.48564786	1	5359	tags=41%, list=28%, signal=56%
GOBP_EATING_BEHAVIOR	GOBP_EATING_BEHAVIOR		49	-0.2928112	-1.0937781	0.31238094	0.48543215	1	1865	tags=18%, list=10%, signal=20%
GOBP_T_CELL_CHEMOTAXIS	GOBP_T_CELL_CHEMOTAXIS		22	-0.3572002	-1.0935185	0.32553956	0.48575512	1	2060	tags=23%, list=11%, signal=25%
GOBP_PHAGOCYTOSIS_RECOGNITION	GOBP_PHAGOCYTOSIS_RECOGNITION		25	-0.33801293	-1.0928752	0.3220676	0.48700503	1	2014	tags=16%, list=10%, signal=18%
GOBP_REGULATION_OF_CARDIOCYTE_DIFFERENTIATION	GOBP_REGULATION_OF_CARDIOCYTE_DIFFERENTIATION		28	-0.3314538	-1.0928521	0.33590734	0.4867829	1	6532	tags=57%, list=34%, signal=86%
GOBP_REGULATION_OF_MITOTIC_SPINDLE_ASSEMBLY	GOBP_REGULATION_OF_MITOTIC_SPINDLE_ASSEMBLY		20	-0.37719697	-1.0926757	0.34854016	0.48691845	1	7929	tags=50%, list=41%, signal=85%
GOBP_REGULATION_OF_PROTEIN_TARGETING_TO_MEMBRANE	GOBP_REGULATION_OF_PROTEIN_TARGETING_TO_MEMBRANE		36	-0.3174056	-1.092639	0.30268198	0.4867185	1	2515	tags=22%, list=13%, signal=26%
GOBP_REGULATION_OF_THE_FORCE_OF_HEART_CONTRACTION	GOBP_REGULATION_OF_THE_FORCE_OF_HEART_CONTRACTION		31	-0.33053574	-1.0926315	0.33212996	0.48645905	1	1430	tags=19%, list=7%, signal=21%
GOBP_CELLULAR_RESPONSE_TO_LIPOPROTEIN_PARTICLE_STIMULUS	GOBP_CELLULAR_RESPONSE_TO_LIPOPROTEIN_PARTICLE_STIMULUS		37	-0.3092618	-1.0912728	0.31190926	0.48943517	1	1907	tags=22%, list=10%, signal=24%
GOBP_RHYTHMIC_PROCESS	GOBP_RHYTHMIC_PROCESS		307	-0.22196388	-1.0909336	0.2112403	0.49000046	1	3372	tags=22%, list=17%, signal=26%
GOBP_AMINO_ACID_IMPORT_ACROSS_PLASMA_MEMBRANE	GOBP_AMINO_ACID_IMPORT_ACROSS_PLASMA_MEMBRANE		52	-0.29404727	-1.0907772	0.30258304	0.49009496	1	4058	tags=35%, list=21%, signal=44%
GOBP_GAP_JUNCTION_ASSEMBLY	GOBP_GAP_JUNCTION_ASSEMBLY		17	-0.38504538	-1.0903875	0.32841328	0.4907569	1	3526	tags=41%, list=18%, signal=50%
GOBP_PROTEIN_LOCALIZATION_TO_CELL_SURFACE	GOBP_PROTEIN_LOCALIZATION_TO_CELL_SURFACE		71	-0.27327016	-1.0903543	0.3152985	0.49056774	1	5118	tags=34%, list=27%, signal=46%
GOBP_NEGATIVE_REGULATION_OF_SMOOTH_MUSCLE_CELL_APOPTOTIC_PROCESS	GOBP_NEGATIVE_REGULATION_OF_SMOOTH_MUSCLE_CELL_APOPTOTIC_PROCESS		15	-0.39286357	-1.0902495	0.33701658	0.49054486	1	2626	tags=33%, list=14%, signal=39%
GOBP_CORONARY_VASCULATURE_MORPHOGENESIS	GOBP_CORONARY_VASCULATURE_MORPHOGENESIS		32	-0.32413712	-1.0901482	0.30332682	0.49052346	1	4244	tags=38%, list=22%, signal=48%
GOBP_CARDIAC_ATRIUM_DEVELOPMENT	GOBP_CARDIAC_ATRIUM_DEVELOPMENT		41	-0.3078691	-1.0899485	0.31758034	0.49072814	1	2517	tags=24%, list=13%, signal=28%
GOBP_RESPONSE_TO_REACTIVE_OXYGEN_SPECIES	GOBP_RESPONSE_TO_REACTIVE_OXYGEN_SPECIES		190	-0.2344467	-1.0899098	0.24680074	0.4905395	1	4758	tags=31%, list=25%, signal=40%
GOBP_PROTEIN_EXPORT_FROM_NUCLEUS	GOBP_PROTEIN_EXPORT_FROM_NUCLEUS		66	-0.2768052	-1.0894539	0.2895238	0.49135637	1	6619	tags=48%, list=34%, signal=74%
GOBP_DEVELOPMENT_OF_PRIMARY_FEMALE_SEXUAL_CHARACTERISTICS	GOBP_DEVELOPMENT_OF_PRIMARY_FEMALE_SEXUAL_CHARACTERISTICS		123	-0.24974015	-1.0890031	0.2631579	0.49213278	1	1448	tags=15%, list=8%, signal=17%
GOBP_MITOTIC_CELL_CYCLE_PHASE_TRANSITION	GOBP_MITOTIC_CELL_CYCLE_PHASE_TRANSITION		439	-0.21512134	-1.0885504	0.1878453	0.49295	1	6906	tags=43%, list=36%, signal=66%
GOBP_POSITIVE_REGULATION_OF_BONE_MINERALIZATION	GOBP_POSITIVE_REGULATION_OF_BONE_MINERALIZATION		47	-0.30276033	-1.0884398	0.30975142	0.49293298	1	4530	tags=36%, list=24%, signal=47%
GOBP_MULTICELLULAR_ORGANISMAL_RESPONSE_TO_STRESS	GOBP_MULTICELLULAR_ORGANISMAL_RESPONSE_TO_STRESS		117	-0.24687336	-1.087947	0.27893737	0.4938493	1	880	tags=10%, list=5%, signal=11%
GOBP_REGULATION_OF_SYNAPTIC_TRANSMISSION_GABAERGIC	GOBP_REGULATION_OF_SYNAPTIC_TRANSMISSION_GABAERGIC		44	-0.30054754	-1.0878369	0.30258304	0.4938473	1	4748	tags=39%, list=25%, signal=51%
GOBP_REGULATION_OF_TRANSCRIPTION_INVOLVED_IN_G1_S_TRANSITION_OF_MITOTIC_CELL_CYCLE	GOBP_REGULATION_OF_TRANSCRIPTION_INVOLVED_IN_G1_S_TRANSITION_OF_MITOTIC_CELL_CYCLE		18	-0.37990296	-1.0877516	0.34874758	0.4937652	1	5986	tags=61%, list=31%, signal=89%
GOBP_NEGATIVE_REGULATION_OF_NF_KAPPAB_TRANSCRIPTION_FACTOR_ACTIVITY	GOBP_NEGATIVE_REGULATION_OF_NF_KAPPAB_TRANSCRIPTION_FACTOR_ACTIVITY		82	-0.27102572	-1.0874429	0.27372262	0.49422893	1	6624	tags=43%, list=34%, signal=65%
GOBP_PROTEIN_CONTAINING_COMPLEX_LOCALIZATION	GOBP_PROTEIN_CONTAINING_COMPLEX_LOCALIZATION		236	-0.23060405	-1.0871557	0.2310536	0.49466485	1	5247	tags=31%, list=27%, signal=43%
GOBP_REGULATION_OF_SYNAPTIC_PLASTICITY	GOBP_REGULATION_OF_SYNAPTIC_PLASTICITY		247	-0.22618237	-1.0866883	0.26523298	0.4955182	1	4939	tags=31%, list=26%, signal=41%
GOBP_REGULATION_OF_DENDRITIC_SPINE_MORPHOGENESIS	GOBP_REGULATION_OF_DENDRITIC_SPINE_MORPHOGENESIS		59	-0.2858354	-1.0861747	0.29126215	0.4964996	1	4074	tags=32%, list=21%, signal=41%
GOBP_NUCLEAR_MIGRATION	GOBP_NUCLEAR_MIGRATION		33	-0.31996256	-1.0857061	0.33452594	0.49736586	1	7967	tags=58%, list=41%, signal=98%
GOBP_RESPONSE_TO_TESTOSTERONE	GOBP_RESPONSE_TO_TESTOSTERONE		19	-0.36562952	-1.0855871	0.33831775	0.4973883	1	4220	tags=42%, list=22%, signal=54%
GOBP_NEGATIVE_REGULATION_OF_LEUKOCYTE_CHEMOTAXIS	GOBP_NEGATIVE_REGULATION_OF_LEUKOCYTE_CHEMOTAXIS		17	-0.38063657	-1.0851973	0.34317344	0.4980471	1	2421	tags=35%, list=13%, signal=40%
GOBP_PURINERGIC_NUCLEOTIDE_RECEPTOR_SIGNALING_PATHWAY	GOBP_PURINERGIC_NUCLEOTIDE_RECEPTOR_SIGNALING_PATHWAY		15	-0.39125505	-1.0846537	0.32950193	0.4990906	1	2562	tags=27%, list=13%, signal=31%
GOBP_OSTEOBLAST_PROLIFERATION	GOBP_OSTEOBLAST_PROLIFERATION		37	-0.3118026	-1.0841075	0.3088512	0.5001354	1	4422	tags=35%, list=23%, signal=46%
GOBP_EXECUTION_PHASE_OF_APOPTOSIS	GOBP_EXECUTION_PHASE_OF_APOPTOSIS		76	-0.27163482	-1.0840583	0.3108614	0.49999395	1	4011	tags=30%, list=21%, signal=38%
GOBP_REGULATION_OF_MICROTUBULE_BASED_PROCESS	GOBP_REGULATION_OF_MICROTUBULE_BASED_PROCESS		261	-0.22483048	-1.0839142	0.22836095	0.5000723	1	6261	tags=39%, list=32%, signal=58%
GOBP_REGULATION_OF_ENDOTHELIAL_CELL_DEVELOPMENT	GOBP_REGULATION_OF_ENDOTHELIAL_CELL_DEVELOPMENT		19	-0.38055253	-1.0838233	0.3372781	0.49999836	1	6861	tags=47%, list=36%, signal=73%
GOBP_REGULATION_OF_MITOTIC_CELL_CYCLE_PHASE_TRANSITION	GOBP_REGULATION_OF_MITOTIC_CELL_CYCLE_PHASE_TRANSITION		330	-0.22088462	-1.0831895	0.21139705	0.50120866	1	6906	tags=43%, list=36%, signal=66%
GOBP_ACTIVATION_OF_ADENYLATE_CYCLASE_ACTIVITY	GOBP_ACTIVATION_OF_ADENYLATE_CYCLASE_ACTIVITY		20	-0.3590867	-1.083171	0.34195933	0.50097567	1	2286	tags=25%, list=12%, signal=28%
GOBP_RESPONSE_TO_GAMMA_RADIATION	GOBP_RESPONSE_TO_GAMMA_RADIATION		49	-0.29511645	-1.0831084	0.2977099	0.5008609	1	4245	tags=35%, list=22%, signal=44%
GOBP_GRANZYME_MEDIATED_PROGRAMMED_CELL_DEATH_SIGNALING_PATHWAY	GOBP_GRANZYME_MEDIATED_PROGRAMMED_CELL_DEATH_SIGNALING_PATHWAY		15	-0.38682562	-1.0830933	0.3505747	0.5006285	1	1579	tags=13%, list=8%, signal=15%
GOBP_EYELID_DEVELOPMENT_IN_CAMERA_TYPE_EYE	GOBP_EYELID_DEVELOPMENT_IN_CAMERA_TYPE_EYE		16	-0.38431963	-1.0829813	0.35608855	0.50063026	1	4201	tags=38%, list=22%, signal=48%
GOBP_CYTOKINE_MEDIATED_SIGNALING_PATHWAY	GOBP_CYTOKINE_MEDIATED_SIGNALING_PATHWAY		416	-0.21438679	-1.0829082	0.21495327	0.5005522	1	3875	tags=25%, list=20%, signal=30%
GOBP_RADIAL_GLIAL_CELL_DIFFERENTIATION	GOBP_RADIAL_GLIAL_CELL_DIFFERENTIATION		18	-0.36582005	-1.0827593	0.34724858	0.5006577	1	722	tags=17%, list=4%, signal=17%
GOBP_DNA_TEMPLATED_TRANSCRIPTION_INITIATION	GOBP_DNA_TEMPLATED_TRANSCRIPTION_INITIATION		132	-0.24640991	-1.0827268	0.28411216	0.5004687	1	6303	tags=41%, list=33%, signal=60%
GOBP_IONOTROPIC_GLUTAMATE_RECEPTOR_SIGNALING_PATHWAY	GOBP_IONOTROPIC_GLUTAMATE_RECEPTOR_SIGNALING_PATHWAY		19	-0.37169373	-1.0824206	0.31284916	0.5009044	1	2641	tags=26%, list=14%, signal=30%
GOBP_CYCLIC_NUCLEOTIDE_METABOLIC_PROCESS	GOBP_CYCLIC_NUCLEOTIDE_METABOLIC_PROCESS		35	-0.319268	-1.0822972	0.320922	0.50090563	1	5063	tags=40%, list=26%, signal=54%
GOBP_INNER_EAR_RECEPTOR_CELL_DEVELOPMENT	GOBP_INNER_EAR_RECEPTOR_CELL_DEVELOPMENT		63	-0.2789676	-1.0821415	0.310219	0.5010273	1	3098	tags=29%, list=16%, signal=34%
GOBP_CD4_POSITIVE_OR_CD8_POSITIVE_ALPHA_BETA_T_CELL_LINEAGE_COMMITMENT	GOBP_CD4_POSITIVE_OR_CD8_POSITIVE_ALPHA_BETA_T_CELL_LINEAGE_COMMITMENT		24	-0.34703454	-1.0820743	0.34666666	0.50091255	1	6383	tags=50%, list=33%, signal=75%
GOBP_PREPULSE_INHIBITION	GOBP_PREPULSE_INHIBITION		20	-0.3665329	-1.08181	0.34225622	0.50125647	1	3372	tags=30%, list=17%, signal=36%
GOBP_DNA_STRAND_ELONGATION	GOBP_DNA_STRAND_ELONGATION		36	-0.3116938	-1.0816551	0.33587787	0.50134945	1	7278	tags=50%, list=38%, signal=80%
GOBP_LENS_MORPHOGENESIS_IN_CAMERA_TYPE_EYE	GOBP_LENS_MORPHOGENESIS_IN_CAMERA_TYPE_EYE		26	-0.33442086	-1.0812132	0.34392524	0.5021467	1	5516	tags=42%, list=29%, signal=59%
GOBP_REGULATION_OF_MORPHOGENESIS_OF_A_BRANCHING_STRUCTURE	GOBP_REGULATION_OF_MORPHOGENESIS_OF_A_BRANCHING_STRUCTURE		66	-0.27827516	-1.0807232	0.27745664	0.50303394	1	4422	tags=30%, list=23%, signal=39%
GOBP_T_CELL_RECEPTOR_SIGNALING_PATHWAY	GOBP_T_CELL_RECEPTOR_SIGNALING_PATHWAY		135	-0.2436214	-1.0806774	0.27675277	0.50288063	1	4367	tags=32%, list=23%, signal=41%
GOBP_SEROTONIN_SECRETION	GOBP_SEROTONIN_SECRETION		18	-0.37281224	-1.0806478	0.336	0.50268024	1	4435	tags=39%, list=23%, signal=50%
GOBP_CILIUM_OR_FLAGELLUM_DEPENDENT_CELL_MOTILITY	GOBP_CILIUM_OR_FLAGELLUM_DEPENDENT_CELL_MOTILITY		170	-0.23503289	-1.080561	0.25440314	0.50262535	1	2135	tags=16%, list=11%, signal=18%
GOBP_T_CELL_CYTOKINE_PRODUCTION	GOBP_T_CELL_CYTOKINE_PRODUCTION		49	-0.28800374	-1.0801221	0.32029796	0.50346005	1	3108	tags=22%, list=16%, signal=27%
GOBP_INTERLEUKIN_10_PRODUCTION	GOBP_INTERLEUKIN_10_PRODUCTION		66	-0.27773184	-1.0798993	0.31835207	0.5037303	1	6858	tags=48%, list=36%, signal=75%
GOBP_NEGATIVE_REGULATION_OF_RESPONSE_TO_EXTERNAL_STIMULUS	GOBP_NEGATIVE_REGULATION_OF_RESPONSE_TO_EXTERNAL_STIMULUS		456	-0.21206026	-1.0791382	0.20244329	0.5053552	1	2817	tags=18%, list=15%, signal=21%
GOBP_REGULATION_OF_RESPIRATORY_GASEOUS_EXCHANGE	GOBP_REGULATION_OF_RESPIRATORY_GASEOUS_EXCHANGE		25	-0.34549773	-1.0787833	0.34581104	0.5059345	1	1607	tags=12%, list=8%, signal=13%
GOBP_REGULATION_OF_DNA_TEMPLATED_TRANSCRIPTION_INITIATION	GOBP_REGULATION_OF_DNA_TEMPLATED_TRANSCRIPTION_INITIATION		85	-0.26249257	-1.0782294	0.2962963	0.5069934	1	6303	tags=42%, list=33%, signal=63%
GOBP_HEPATIC_STELLATE_CELL_ACTIVATION	GOBP_HEPATIC_STELLATE_CELL_ACTIVATION		15	-0.39294648	-1.0782173	0.34538153	0.50674963	1	3931	tags=40%, list=20%, signal=50%
GOBP_P38MAPK_CASCADE	GOBP_P38MAPK_CASCADE		57	-0.2836823	-1.0780193	0.34274954	0.50698286	1	2633	tags=23%, list=14%, signal=26%
GOBP_REGULATION_OF_AMPA_RECEPTOR_ACTIVITY	GOBP_REGULATION_OF_AMPA_RECEPTOR_ACTIVITY		27	-0.3340091	-1.0778831	0.36090225	0.5070332	1	3238	tags=26%, list=17%, signal=31%
GOBP_POSITIVE_REGULATION_OF_AUTOPHAGOSOME_ASSEMBLY	GOBP_POSITIVE_REGULATION_OF_AUTOPHAGOSOME_ASSEMBLY		18	-0.36944538	-1.0768769	0.3505338	0.5092341	1	3979	tags=39%, list=21%, signal=49%
GOBP_SERTOLI_CELL_DEVELOPMENT	GOBP_SERTOLI_CELL_DEVELOPMENT		21	-0.35644287	-1.0765382	0.3302239	0.5097775	1	5873	tags=48%, list=30%, signal=68%
GOBP_RESPONSE_TO_TEMPERATURE_STIMULUS	GOBP_RESPONSE_TO_TEMPERATURE_STIMULUS		159	-0.23655972	-1.0762715	0.26757812	0.51015824	1	4610	tags=31%, list=24%, signal=41%
GOBP_ALPHA_BETA_T_CELL_LINEAGE_COMMITMENT	GOBP_ALPHA_BETA_T_CELL_LINEAGE_COMMITMENT		22	-0.35155097	-1.075827	0.37890625	0.51100624	1	2192	tags=23%, list=11%, signal=26%
GOBP_MYELOID_CELL_APOPTOTIC_PROCESS	GOBP_MYELOID_CELL_APOPTOTIC_PROCESS		45	-0.2982157	-1.0752723	0.32967034	0.51211107	1	5558	tags=40%, list=29%, signal=56%
GOBP_POSITIVE_REGULATION_OF_PRODUCTION_OF_MOLECULAR_MEDIATOR_OF_IMMUNE_RESPONSE	GOBP_POSITIVE_REGULATION_OF_PRODUCTION_OF_MOLECULAR_MEDIATOR_OF_IMMUNE_RESPONSE		163	-0.23757523	-1.0744753	0.28598484	0.5137752	1	4291	tags=26%, list=22%, signal=34%
GOBP_HYPOTHALAMUS_DEVELOPMENT	GOBP_HYPOTHALAMUS_DEVELOPMENT		22	-0.35444334	-1.074183	0.3504587	0.51422244	1	797	tags=14%, list=4%, signal=14%
GOBP_POSITIVE_REGULATION_OF_NEURAL_PRECURSOR_CELL_PROLIFERATION	GOBP_POSITIVE_REGULATION_OF_NEURAL_PRECURSOR_CELL_PROLIFERATION		82	-0.26330966	-1.0739748	0.33464566	0.5144455	1	2634	tags=21%, list=14%, signal=24%
GOBP_HORMONE_TRANSPORT	GOBP_HORMONE_TRANSPORT		388	-0.21445392	-1.0739206	0.22603978	0.5143107	1	3436	tags=22%, list=18%, signal=26%
GOBP_TRANSPORT_ALONG_MICROTUBULE	GOBP_TRANSPORT_ALONG_MICROTUBULE		174	-0.23571701	-1.0734669	0.28756958	0.51506585	1	4028	tags=26%, list=21%, signal=32%
GOBP_LEUKOCYTE_MEDIATED_IMMUNITY	GOBP_LEUKOCYTE_MEDIATED_IMMUNITY		449	-0.21124077	-1.0733352	0.2125	0.51512057	1	6029	tags=35%, list=31%, signal=49%
GOBP_REGULATION_OF_SUPRAMOLECULAR_FIBER_ORGANIZATION	GOBP_REGULATION_OF_SUPRAMOLECULAR_FIBER_ORGANIZATION		384	-0.2163493	-1.0732588	0.2568306	0.5150351	1	3267	tags=21%, list=17%, signal=25%
GOBP_CEREBELLAR_PURKINJE_CELL_LAYER_DEVELOPMENT	GOBP_CEREBELLAR_PURKINJE_CELL_LAYER_DEVELOPMENT		38	-0.31046242	-1.0728635	0.34874758	0.515741	1	2640	tags=21%, list=14%, signal=24%
GOBP_CILIUM_MOVEMENT	GOBP_CILIUM_MOVEMENT		200	-0.23158385	-1.0724984	0.31272727	0.51639694	1	2135	tags=17%, list=11%, signal=18%
GOBP_POSITIVE_REGULATION_OF_NITRIC_OXIDE_METABOLIC_PROCESS	GOBP_POSITIVE_REGULATION_OF_NITRIC_OXIDE_METABOLIC_PROCESS		52	-0.2869322	-1.0722064	0.3401109	0.5168249	1	2127	tags=19%, list=11%, signal=22%
GOBP_POSITIVE_REGULATION_OF_MEMBRANE_INVAGINATION	GOBP_POSITIVE_REGULATION_OF_MEMBRANE_INVAGINATION		17	-0.3677996	-1.0711445	0.35663083	0.519088	1	3159	tags=24%, list=16%, signal=28%
GOBP_NEGATIVE_REGULATION_OF_GROWTH	GOBP_NEGATIVE_REGULATION_OF_GROWTH		259	-0.2222545	-1.0710986	0.2504348	0.518934	1	3921	tags=27%, list=20%, signal=33%
GOBP_REGULATION_OF_REACTIVE_OXYGEN_SPECIES_METABOLIC_PROCESS	GOBP_REGULATION_OF_REACTIVE_OXYGEN_SPECIES_METABOLIC_PROCESS		163	-0.23556185	-1.0710582	0.30228138	0.5187312	1	2598	tags=19%, list=13%, signal=22%
GOBP_CYTOPLASMIC_TRANSLATIONAL_INITIATION	GOBP_CYTOPLASMIC_TRANSLATIONAL_INITIATION		29	-0.32717115	-1.0708505	0.35198557	0.51898307	1	5447	tags=41%, list=28%, signal=58%
GOBP_NEGATIVE_REGULATION_OF_OXIDATIVE_STRESS_INDUCED_INTRINSIC_APOPTOTIC_SIGNALING_PATHWAY	GOBP_NEGATIVE_REGULATION_OF_OXIDATIVE_STRESS_INDUCED_INTRINSIC_APOPTOTIC_SIGNALING_PATHWAY		26	-0.33740303	-1.0707568	0.37294334	0.51892596	1	2939	tags=31%, list=15%, signal=36%
GOBP_GLUTAMATE_RECEPTOR_SIGNALING_PATHWAY	GOBP_GLUTAMATE_RECEPTOR_SIGNALING_PATHWAY		50	-0.2903356	-1.0696225	0.33965844	0.5214773	1	2828	tags=22%, list=15%, signal=26%
GOBP_LAMELLIPODIUM_ASSEMBLY	GOBP_LAMELLIPODIUM_ASSEMBLY		73	-0.26744345	-1.0693773	0.33268481	0.5218165	1	5795	tags=41%, list=30%, signal=59%
GOBP_POST_GOLGI_VESICLE_MEDIATED_TRANSPORT	GOBP_POST_GOLGI_VESICLE_MEDIATED_TRANSPORT		97	-0.25218585	-1.0692878	0.31698114	0.5217736	1	4514	tags=30%, list=23%, signal=39%
GOBP_NEGATIVE_REGULATION_OF_COAGULATION	GOBP_NEGATIVE_REGULATION_OF_COAGULATION		46	-0.2958731	-1.0686356	0.33396947	0.52310425	1	2074	tags=17%, list=11%, signal=19%
GOBP_POSITIVE_REGULATION_OF_T_CELL_PROLIFERATION	GOBP_POSITIVE_REGULATION_OF_T_CELL_PROLIFERATION		133	-0.24254861	-1.068144	0.29642856	0.5240335	1	2569	tags=20%, list=13%, signal=22%
GOBP_CELLULAR_RESPONSE_TO_ALCOHOL	GOBP_CELLULAR_RESPONSE_TO_ALCOHOL		94	-0.25496796	-1.0679545	0.32038835	0.52421206	1	5118	tags=37%, list=27%, signal=50%
GOBP_REGULATION_OF_CHROMATIN_BINDING	GOBP_REGULATION_OF_CHROMATIN_BINDING		24	-0.34181857	-1.0679312	0.36346865	0.52399373	1	5714	tags=50%, list=30%, signal=71%
GOBP_PROTEIN_ACYLATION	GOBP_PROTEIN_ACYLATION		154	-0.2393425	-1.0671911	0.29798904	0.5255195	1	5041	tags=32%, list=26%, signal=43%
GOBP_CELLULAR_RESPONSE_TO_ORGANIC_CYCLIC_COMPOUND	GOBP_CELLULAR_RESPONSE_TO_ORGANIC_CYCLIC_COMPOUND		468	-0.20995538	-1.0667226	0.23698384	0.526398	1	4741	tags=29%, list=25%, signal=38%
GOBP_REGULATION_OF_MITOCHONDRIAL_MEMBRANE_PERMEABILITY	GOBP_REGULATION_OF_MITOCHONDRIAL_MEMBRANE_PERMEABILITY		60	-0.2822141	-1.0665535	0.33150184	0.5265566	1	3931	tags=32%, list=20%, signal=40%
GOBP_LATERAL_MESODERM_DEVELOPMENT	GOBP_LATERAL_MESODERM_DEVELOPMENT		17	-0.38198537	-1.0663916	0.37209302	0.52665293	1	2542	tags=29%, list=13%, signal=34%
GOBP_REGULATION_OF_ATP_DEPENDENT_ACTIVITY	GOBP_REGULATION_OF_ATP_DEPENDENT_ACTIVITY		72	-0.26724735	-1.0661798	0.32894737	0.5268907	1	2844	tags=26%, list=15%, signal=31%
GOBP_POSITIVE_REGULATION_OF_TYPE_II_INTERFERON_PRODUCTION	GOBP_POSITIVE_REGULATION_OF_TYPE_II_INTERFERON_PRODUCTION		83	-0.25923708	-1.0661268	0.34528303	0.52673405	1	6650	tags=52%, list=35%, signal=79%
GOBP_REGULATION_OF_HORMONE_SECRETION	GOBP_REGULATION_OF_HORMONE_SECRETION		322	-0.21657373	-1.0658926	0.27652174	0.5270608	1	3436	tags=21%, list=18%, signal=26%
GOBP_RESPONSE_TO_HEAT	GOBP_RESPONSE_TO_HEAT		88	-0.26010057	-1.0657905	0.29962546	0.52704823	1	4610	tags=34%, list=24%, signal=45%
GOBP_REGULATION_OF_ACTIN_FILAMENT_LENGTH	GOBP_REGULATION_OF_ACTIN_FILAMENT_LENGTH		162	-0.23453832	-1.0656983	0.2888889	0.5270026	1	3232	tags=22%, list=17%, signal=26%
GOBP_CORTICAL_ACTIN_CYTOSKELETON_ORGANIZATION	GOBP_CORTICAL_ACTIN_CYTOSKELETON_ORGANIZATION		42	-0.29528493	-1.0647494	0.34758365	0.52910435	1	7414	tags=52%, list=38%, signal=85%
GOBP_LEUKOTRIENE_METABOLIC_PROCESS	GOBP_LEUKOTRIENE_METABOLIC_PROCESS		23	-0.34255934	-1.0646003	0.35559922	0.5292072	1	4471	tags=35%, list=23%, signal=45%
GOBP_BLASTODERM_SEGMENTATION	GOBP_BLASTODERM_SEGMENTATION		29	-0.32817006	-1.0641736	0.36206895	0.5299945	1	1934	tags=21%, list=10%, signal=23%
GOBP_ENTRAINMENT_OF_CIRCADIAN_CLOCK	GOBP_ENTRAINMENT_OF_CIRCADIAN_CLOCK		27	-0.33374086	-1.0639963	0.38317758	0.53015107	1	2835	tags=33%, list=15%, signal=39%
GOBP_NEGATIVE_REGULATION_OF_TYPE_II_INTERFERON_PRODUCTION	GOBP_NEGATIVE_REGULATION_OF_TYPE_II_INTERFERON_PRODUCTION		38	-0.30514684	-1.063436	0.3469388	0.5312629	1	2591	tags=26%, list=13%, signal=30%
GOBP_NEGATIVE_REGULATION_OF_ORGANIC_ACID_TRANSPORT	GOBP_NEGATIVE_REGULATION_OF_ORGANIC_ACID_TRANSPORT		30	-0.3251926	-1.063073	0.36523438	0.531848	1	1258	tags=13%, list=7%, signal=14%
GOBP_SKELETAL_MUSCLE_CELL_PROLIFERATION	GOBP_SKELETAL_MUSCLE_CELL_PROLIFERATION		23	-0.3397287	-1.0627586	0.37717602	0.5323806	1	3918	tags=39%, list=20%, signal=49%
GOBP_ESTABLISHMENT_OF_EPITHELIAL_CELL_APICAL_BASAL_POLARITY	GOBP_ESTABLISHMENT_OF_EPITHELIAL_CELL_APICAL_BASAL_POLARITY		18	-0.3671971	-1.0626695	0.34408602	0.5323258	1	2190	tags=28%, list=11%, signal=31%
GOBP_LIPOPROTEIN_METABOLIC_PROCESS	GOBP_LIPOPROTEIN_METABOLIC_PROCESS		133	-0.23922016	-1.0626388	0.32282004	0.53213036	1	3990	tags=29%, list=21%, signal=37%
GOBP_NEGATIVE_REGULATION_OF_RESPONSE_TO_ENDOPLASMIC_RETICULUM_STRESS	GOBP_NEGATIVE_REGULATION_OF_RESPONSE_TO_ENDOPLASMIC_RETICULUM_STRESS		40	-0.30099392	-1.0622369	0.37383178	0.53290874	1	1229	tags=13%, list=6%, signal=13%
GOBP_RESPONSE_TO_X_RAY	GOBP_RESPONSE_TO_X_RAY		26	-0.3332607	-1.062094	0.35008976	0.53298265	1	8220	tags=58%, list=43%, signal=100%
GOBP_REGULATION_OF_INTRACELLULAR_TRANSPORT	GOBP_REGULATION_OF_INTRACELLULAR_TRANSPORT		337	-0.21639292	-1.061977	0.2701252	0.53299135	1	3110	tags=20%, list=16%, signal=23%
GOBP_NEGATIVE_REGULATION_OF_SODIUM_ION_TRANSMEMBRANE_TRANSPORT	GOBP_NEGATIVE_REGULATION_OF_SODIUM_ION_TRANSMEMBRANE_TRANSPORT		15	-0.39064062	-1.0617672	0.37572256	0.5332212	1	932	tags=20%, list=5%, signal=21%
GOBP_REGULATION_OF_BROWN_FAT_CELL_DIFFERENTIATION	GOBP_REGULATION_OF_BROWN_FAT_CELL_DIFFERENTIATION		27	-0.3293456	-1.0616239	0.374502	0.5333214	1	2750	tags=26%, list=14%, signal=30%
GOBP_BIOLOGICAL_PROCESS_INVOLVED_IN_INTERACTION_WITH_SYMBIONT	GOBP_BIOLOGICAL_PROCESS_INVOLVED_IN_INTERACTION_WITH_SYMBIONT		109	-0.24763276	-1.0614185	0.3227612	0.53350616	1	5255	tags=37%, list=27%, signal=50%
GOBP_KERATINOCYTE_DEVELOPMENT	GOBP_KERATINOCYTE_DEVELOPMENT		17	-0.37267616	-1.0609097	0.37781954	0.53449494	1	2724	tags=41%, list=14%, signal=48%
GOBP_POSITIVE_REGULATION_OF_PROTEIN_TARGETING_TO_MEMBRANE	GOBP_POSITIVE_REGULATION_OF_PROTEIN_TARGETING_TO_MEMBRANE		30	-0.3241233	-1.0608199	0.34799236	0.53445125	1	1028	tags=17%, list=5%, signal=18%
GOBP_ANTIGEN_RECEPTOR_MEDIATED_SIGNALING_PATHWAY	GOBP_ANTIGEN_RECEPTOR_MEDIATED_SIGNALING_PATHWAY		174	-0.23139122	-1.0606574	0.28917912	0.53457093	1	4460	tags=30%, list=23%, signal=39%
GOBP_REGULATION_OF_FILOPODIUM_ASSEMBLY	GOBP_REGULATION_OF_FILOPODIUM_ASSEMBLY		57	-0.27715272	-1.0602329	0.34220532	0.5353478	1	5735	tags=40%, list=30%, signal=57%
GOBP_REGULATION_OF_BLOOD_PRESSURE	GOBP_REGULATION_OF_BLOOD_PRESSURE		210	-0.22589639	-1.0600097	0.2896679	0.53562087	1	1967	tags=15%, list=10%, signal=17%
GOBP_NEGATIVE_REGULATION_OF_WOUND_HEALING	GOBP_NEGATIVE_REGULATION_OF_WOUND_HEALING		65	-0.27088434	-1.0599644	0.3327032	0.5354579	1	2256	tags=20%, list=12%, signal=23%
GOBP_CELL_CYCLE_G1_S_PHASE_TRANSITION	GOBP_CELL_CYCLE_G1_S_PHASE_TRANSITION		252	-0.22018164	-1.0595317	0.2857143	0.53628093	1	6482	tags=44%, list=34%, signal=65%
GOBP_POSITIVE_REGULATION_OF_HISTONE_METHYLATION	GOBP_POSITIVE_REGULATION_OF_HISTONE_METHYLATION		18	-0.36531103	-1.0592486	0.36723164	0.53672665	1	7186	tags=56%, list=37%, signal=88%
GOBP_REGULATION_OF_NEUROTRANSMITTER_TRANSPORT	GOBP_REGULATION_OF_NEUROTRANSMITTER_TRANSPORT		126	-0.24332269	-1.058546	0.34189722	0.5382358	1	4373	tags=27%, list=23%, signal=35%
GOBP_POSITIVE_REGULATION_OF_DNA_REPAIR	GOBP_POSITIVE_REGULATION_OF_DNA_REPAIR		131	-0.2393499	-1.0579389	0.30075186	0.5394818	1	5387	tags=36%, list=28%, signal=49%
GOBP_DORSAL_SPINAL_CORD_DEVELOPMENT	GOBP_DORSAL_SPINAL_CORD_DEVELOPMENT		17	-0.36685055	-1.0577936	0.37884617	0.5395635	1	5435	tags=47%, list=28%, signal=65%
GOBP_TOR_SIGNALING	GOBP_TOR_SIGNALING		173	-0.22882631	-1.0574034	0.30170777	0.5402611	1	4654	tags=25%, list=24%, signal=32%
GOBP_CHEMOKINE_PRODUCTION	GOBP_CHEMOKINE_PRODUCTION		123	-0.2425473	-1.0569026	0.31782946	0.5412777	1	2527	tags=19%, list=13%, signal=21%
GOBP_POSITIVE_REGULATION_OF_MUSCLE_CONTRACTION	GOBP_POSITIVE_REGULATION_OF_MUSCLE_CONTRACTION		54	-0.2833893	-1.0564486	0.35327104	0.54214203	1	4092	tags=39%, list=21%, signal=49%
GOBP_NEGATIVE_REGULATION_OF_STEM_CELL_PROLIFERATION	GOBP_NEGATIVE_REGULATION_OF_STEM_CELL_PROLIFERATION		27	-0.32669935	-1.0561962	0.35714287	0.5425246	1	5705	tags=48%, list=30%, signal=68%
GOBP_RECEPTOR_CATABOLIC_PROCESS	GOBP_RECEPTOR_CATABOLIC_PROCESS		30	-0.31884524	-1.0560842	0.37689394	0.54251736	1	2515	tags=20%, list=13%, signal=23%
GOBP_MYELOID_LEUKOCYTE_CYTOKINE_PRODUCTION	GOBP_MYELOID_LEUKOCYTE_CYTOKINE_PRODUCTION		66	-0.27145526	-1.0552348	0.38376385	0.5444077	1	2594	tags=21%, list=13%, signal=24%
GOBP_POSITIVE_REGULATION_OF_AUTOPHAGY	GOBP_POSITIVE_REGULATION_OF_AUTOPHAGY		157	-0.2335038	-1.0550164	0.32427186	0.54465085	1	3979	tags=25%, list=21%, signal=32%
GOBP_REGULATION_OF_INSULIN_RECEPTOR_SIGNALING_PATHWAY	GOBP_REGULATION_OF_INSULIN_RECEPTOR_SIGNALING_PATHWAY		80	-0.25639823	-1.0547292	0.3585952	0.54511833	1	3031	tags=24%, list=16%, signal=28%
GOBP_REGULATION_OF_REACTIVE_OXYGEN_SPECIES_BIOSYNTHETIC_PROCESS	GOBP_REGULATION_OF_REACTIVE_OXYGEN_SPECIES_BIOSYNTHETIC_PROCESS		48	-0.284477	-1.0544076	0.379771	0.54565567	1	2574	tags=27%, list=13%, signal=31%
GOBP_METANEPHRIC_NEPHRON_EPITHELIUM_DEVELOPMENT	GOBP_METANEPHRIC_NEPHRON_EPITHELIUM_DEVELOPMENT		19	-0.3596131	-1.0535362	0.36832413	0.5476204	1	473	tags=16%, list=2%, signal=16%
GOBP_CARTILAGE_CONDENSATION	GOBP_CARTILAGE_CONDENSATION		20	-0.3531387	-1.052996	0.3705104	0.5487718	1	2674	tags=35%, list=14%, signal=41%
GOBP_REGULATION_OF_KERATINOCYTE_DIFFERENTIATION	GOBP_REGULATION_OF_KERATINOCYTE_DIFFERENTIATION		34	-0.30976024	-1.05253	0.3829365	0.54966784	1	5568	tags=56%, list=29%, signal=78%
GOBP_REGULATION_OF_HYDROGEN_PEROXIDE_METABOLIC_PROCESS	GOBP_REGULATION_OF_HYDROGEN_PEROXIDE_METABOLIC_PROCESS		18	-0.36642742	-1.0520089	0.40816328	0.55068696	1	1446	tags=22%, list=8%, signal=24%
GOBP_REGULATION_OF_MIRNA_METABOLIC_PROCESS	GOBP_REGULATION_OF_MIRNA_METABOLIC_PROCESS		83	-0.257387	-1.0511802	0.35992217	0.55252194	1	4007	tags=30%, list=21%, signal=38%
GOBP_LOCOMOTORY_BEHAVIOR	GOBP_LOCOMOTORY_BEHAVIOR		260	-0.2184741	-1.0502292	0.3248175	0.5546731	1	2592	tags=17%, list=13%, signal=19%
GOBP_MEGAKARYOCYTE_DIFFERENTIATION	GOBP_MEGAKARYOCYTE_DIFFERENTIATION		51	-0.28404686	-1.0502038	0.36313868	0.5544641	1	6014	tags=45%, list=31%, signal=65%
GOBP_RESPONSE_TO_NUTRIENT	GOBP_RESPONSE_TO_NUTRIENT		77	-0.26380172	-1.0499039	0.34022558	0.554909	1	983	tags=14%, list=5%, signal=15%
GOBP_DENDRITE_EXTENSION	GOBP_DENDRITE_EXTENSION		44	-0.29007825	-1.0495311	0.39163497	0.5555486	1	1993	tags=18%, list=10%, signal=20%
GOBP_SPERM_MOTILITY	GOBP_SPERM_MOTILITY		147	-0.23269232	-1.0491084	0.32128513	0.5563484	1	2109	tags=16%, list=11%, signal=17%
GOBP_POSITIVE_REGULATION_OF_MIRNA_METABOLIC_PROCESS	GOBP_POSITIVE_REGULATION_OF_MIRNA_METABOLIC_PROCESS		58	-0.27422392	-1.0490298	0.37777779	0.5562665	1	3982	tags=33%, list=21%, signal=41%
GOBP_MRNA_SPLICE_SITE_RECOGNITION	GOBP_MRNA_SPLICE_SITE_RECOGNITION		27	-0.32155198	-1.0489905	0.39473686	0.55608755	1	6470	tags=59%, list=34%, signal=89%
GOBP_POSITIVE_REGULATION_OF_DNA_TEMPLATED_TRANSCRIPTION_ELONGATION	GOBP_POSITIVE_REGULATION_OF_DNA_TEMPLATED_TRANSCRIPTION_ELONGATION		65	-0.27077815	-1.0489031	0.34141415	0.5560197	1	6950	tags=54%, list=36%, signal=84%
GOBP_REGULATION_OF_IMMUNE_EFFECTOR_PROCESS	GOBP_REGULATION_OF_IMMUNE_EFFECTOR_PROCESS		437	-0.20799956	-1.0480697	0.28653845	0.5578503	1	5424	tags=32%, list=28%, signal=43%
GOBP_LYMPHOCYTE_MEDIATED_IMMUNITY	GOBP_LYMPHOCYTE_MEDIATED_IMMUNITY		336	-0.21336874	-1.0479196	0.3206522	0.5579415	1	6029	tags=35%, list=31%, signal=50%
GOBP_MAMMARY_GLAND_EPITHELIAL_CELL_PROLIFERATION	GOBP_MAMMARY_GLAND_EPITHELIAL_CELL_PROLIFERATION		32	-0.31220126	-1.0478023	0.35619047	0.55794924	1	5619	tags=44%, list=29%, signal=62%
GOBP_RESPONSE_TO_INORGANIC_SUBSTANCE	GOBP_RESPONSE_TO_INORGANIC_SUBSTANCE		476	-0.20465393	-1.047489	0.2953271	0.5584722	1	3239	tags=21%, list=17%, signal=24%
GOBP_REACTIVE_OXYGEN_SPECIES_METABOLIC_PROCESS	GOBP_REACTIVE_OXYGEN_SPECIES_METABOLIC_PROCESS		240	-0.21696387	-1.0471677	0.3120438	0.5590123	1	2985	tags=20%, list=15%, signal=23%
GOBP_NEGATIVE_REGULATION_OF_POST_TRANSLATIONAL_PROTEIN_MODIFICATION	GOBP_NEGATIVE_REGULATION_OF_POST_TRANSLATIONAL_PROTEIN_MODIFICATION		97	-0.25041053	-1.046438	0.34774438	0.5605447	1	5183	tags=30%, list=27%, signal=41%
GOBP_ANTIMICROBIAL_HUMORAL_RESPONSE	GOBP_ANTIMICROBIAL_HUMORAL_RESPONSE		146	-0.23642255	-1.0461472	0.33589253	0.5610082	1	3323	tags=21%, list=17%, signal=25%
GOBP_NEGATIVE_REGULATION_OF_TUMOR_NECROSIS_FACTOR_SUPERFAMILY_CYTOKINE_PRODUCTION	GOBP_NEGATIVE_REGULATION_OF_TUMOR_NECROSIS_FACTOR_SUPERFAMILY_CYTOKINE_PRODUCTION		67	-0.26558328	-1.0457342	0.37115383	0.56181073	1	6858	tags=45%, list=36%, signal=69%
GOBP_COGNITION	GOBP_COGNITION		361	-0.21008289	-1.0451876	0.31064573	0.5629118	1	4806	tags=27%, list=25%, signal=35%
GOBP_REGULATION_OF_PROTEIN_LOCALIZATION_TO_SYNAPSE	GOBP_REGULATION_OF_PROTEIN_LOCALIZATION_TO_SYNAPSE		28	-0.32140693	-1.0450032	0.37717602	0.5630861	1	5183	tags=39%, list=27%, signal=54%
GOBP_ADULT_LOCOMOTORY_BEHAVIOR	GOBP_ADULT_LOCOMOTORY_BEHAVIOR		107	-0.24614404	-1.0447842	0.3646833	0.563306	1	2041	tags=17%, list=11%, signal=19%
GOBP_POSITIVE_REGULATION_OF_SMOOTH_MUSCLE_CONTRACTION	GOBP_POSITIVE_REGULATION_OF_SMOOTH_MUSCLE_CONTRACTION		35	-0.3060681	-1.0447382	0.401487	0.56314534	1	1183	tags=20%, list=6%, signal=21%
GOBP_MOTOR_BEHAVIOR	GOBP_MOTOR_BEHAVIOR		28	-0.32454076	-1.0446529	0.38157895	0.5630824	1	1683	tags=18%, list=9%, signal=20%
GOBP_NUCLEAR_CHROMOSOME_SEGREGATION	GOBP_NUCLEAR_CHROMOSOME_SEGREGATION		302	-0.21297482	-1.0434041	0.3216266	0.56608063	1	8026	tags=53%, list=42%, signal=89%
GOBP_POSITIVE_REGULATION_OF_FILOPODIUM_ASSEMBLY	GOBP_POSITIVE_REGULATION_OF_FILOPODIUM_ASSEMBLY		36	-0.30396602	-1.0432689	0.40977442	0.5661023	1	4660	tags=33%, list=24%, signal=44%
GOBP_RESPONSE_TO_HYDROPEROXIDE	GOBP_RESPONSE_TO_HYDROPEROXIDE		17	-0.37168294	-1.0430826	0.40248227	0.5663027	1	5735	tags=41%, list=30%, signal=59%
GOBP_NEGATIVE_REGULATION_OF_ADENYLATE_CYCLASE_ACTIVITY	GOBP_NEGATIVE_REGULATION_OF_ADENYLATE_CYCLASE_ACTIVITY		15	-0.37446538	-1.0425882	0.4052533	0.5672577	1	4088	tags=33%, list=21%, signal=42%
GOBP_POSITIVE_REGULATION_OF_T_HELPER_1_TYPE_IMMUNE_RESPONSE	GOBP_POSITIVE_REGULATION_OF_T_HELPER_1_TYPE_IMMUNE_RESPONSE		19	-0.34576446	-1.0423641	0.39056605	0.56754875	1	1494	tags=21%, list=8%, signal=23%
GOBP_MUSCLE_CELL_APOPTOTIC_PROCESS	GOBP_MUSCLE_CELL_APOPTOTIC_PROCESS		116	-0.24236238	-1.0423502	0.35114503	0.56729937	1	3372	tags=26%, list=17%, signal=31%
GOBP_NEGATIVE_REGULATION_OF_TRANSCRIPTION_ELONGATION_BY_RNA_POLYMERASE_II	GOBP_NEGATIVE_REGULATION_OF_TRANSCRIPTION_ELONGATION_BY_RNA_POLYMERASE_II		15	-0.38122734	-1.042013	0.40831757	0.5679068	1	7998	tags=67%, list=41%, signal=114%
GOBP_PLASMA_MEMBRANE_FUSION	GOBP_PLASMA_MEMBRANE_FUSION		24	-0.33856475	-1.0415797	0.39215687	0.5687141	1	2959	tags=25%, list=15%, signal=29%
GOBP_LONG_TERM_SYNAPTIC_DEPRESSION	GOBP_LONG_TERM_SYNAPTIC_DEPRESSION		39	-0.29751915	-1.0412202	0.40152964	0.56934345	1	3789	tags=33%, list=20%, signal=41%
GOBP_MITOTIC_RECOMBINATION	GOBP_MITOTIC_RECOMBINATION		24	-0.3274967	-1.0411696	0.38728324	0.5691756	1	8220	tags=63%, list=43%, signal=109%
GOBP_POSITIVE_REGULATION_OF_GLIOGENESIS	GOBP_POSITIVE_REGULATION_OF_GLIOGENESIS		87	-0.25272653	-1.0411484	0.3575419	0.5689429	1	1777	tags=14%, list=9%, signal=15%
GOBP_POSITIVE_REGULATION_OF_T_HELPER_CELL_DIFFERENTIATION	GOBP_POSITIVE_REGULATION_OF_T_HELPER_CELL_DIFFERENTIATION		20	-0.35110295	-1.0411046	0.41573033	0.5687604	1	2465	tags=30%, list=13%, signal=34%
GOBP_DOPAMINE_TRANSPORT	GOBP_DOPAMINE_TRANSPORT		64	-0.27020136	-1.0410753	0.36960602	0.56855047	1	3030	tags=25%, list=16%, signal=30%
GOBP_HISTONE_H3_K4_METHYLATION	GOBP_HISTONE_H3_K4_METHYLATION		22	-0.34653774	-1.0408714	0.40077072	0.56879216	1	7393	tags=55%, list=38%, signal=88%
GOBP_LUNG_EPITHELIUM_DEVELOPMENT	GOBP_LUNG_EPITHELIUM_DEVELOPMENT		57	-0.2720867	-1.0406088	0.36996338	0.5691795	1	3037	tags=26%, list=16%, signal=31%
GOBP_REGULATION_OF_INTRACELLULAR_PROTEIN_TRANSPORT	GOBP_REGULATION_OF_INTRACELLULAR_PROTEIN_TRANSPORT		225	-0.22013694	-1.0392555	0.34501845	0.57239735	1	2559	tags=17%, list=13%, signal=20%
GOBP_SEMINIFEROUS_TUBULE_DEVELOPMENT	GOBP_SEMINIFEROUS_TUBULE_DEVELOPMENT		21	-0.34734347	-1.0386274	0.3931947	0.57381797	1	5048	tags=43%, list=26%, signal=58%
GOBP_NEGATIVE_REGULATION_OF_MRNA_METABOLIC_PROCESS	GOBP_NEGATIVE_REGULATION_OF_MRNA_METABOLIC_PROCESS		94	-0.25030243	-1.0385994	0.34195933	0.57360226	1	5398	tags=39%, list=28%, signal=54%
GOBP_LUNG_CELL_DIFFERENTIATION	GOBP_LUNG_CELL_DIFFERENTIATION		38	-0.2978336	-1.0382339	0.4067164	0.57424194	1	3037	tags=29%, list=16%, signal=34%
GOBP_CD4_POSITIVE_ALPHA_BETA_T_CELL_CYTOKINE_PRODUCTION	GOBP_CD4_POSITIVE_ALPHA_BETA_T_CELL_CYTOKINE_PRODUCTION		27	-0.3149261	-1.0374992	0.40118578	0.5758653	1	2829	tags=26%, list=15%, signal=30%
GOBP_PROTEIN_ACETYLATION	GOBP_PROTEIN_ACETYLATION		114	-0.24019356	-1.0372591	0.37664783	0.57620305	1	5172	tags=32%, list=27%, signal=44%
GOBP_POLY_A_PLUS_MRNA_EXPORT_FROM_NUCLEUS	GOBP_POLY_A_PLUS_MRNA_EXPORT_FROM_NUCLEUS		21	-0.34015593	-1.0369651	0.4146789	0.5766623	1	7349	tags=71%, list=38%, signal=115%
GOBP_POSITIVE_REGULATION_OF_PROTEIN_POLYMERIZATION	GOBP_POSITIVE_REGULATION_OF_PROTEIN_POLYMERIZATION		90	-0.24996522	-1.0367227	0.37704918	0.5770126	1	2302	tags=18%, list=12%, signal=20%
GOBP_REGULATION_OF_AUTOPHAGY	GOBP_REGULATION_OF_AUTOPHAGY		295	-0.213527	-1.0365491	0.3380531	0.5771663	1	5061	tags=30%, list=26%, signal=40%
GOBP_CELLULAR_RESPONSE_TO_HEAT	GOBP_CELLULAR_RESPONSE_TO_HEAT		50	-0.27970576	-1.0360706	0.38703704	0.57810473	1	5125	tags=38%, list=27%, signal=52%
GOBP_REGULATION_OF_TRANSLATIONAL_INITIATION_IN_RESPONSE_TO_STRESS	GOBP_REGULATION_OF_TRANSLATIONAL_INITIATION_IN_RESPONSE_TO_STRESS		15	-0.37898743	-1.0359423	0.40661478	0.57815367	1	5202	tags=53%, list=27%, signal=73%
GOBP_REGULATION_OF_CALCIUM_ION_TRANSPORT_INTO_CYTOSOL	GOBP_REGULATION_OF_CALCIUM_ION_TRANSPORT_INTO_CYTOSOL		21	-0.34791714	-1.0358901	0.39417475	0.57799405	1	4806	tags=38%, list=25%, signal=51%
GOBP_REGULATION_OF_ADAPTIVE_IMMUNE_RESPONSE	GOBP_REGULATION_OF_ADAPTIVE_IMMUNE_RESPONSE		230	-0.21812212	-1.0357364	0.37057728	0.57810515	1	6029	tags=39%, list=31%, signal=56%
GOBP_NEGATIVE_REGULATION_OF_INFLAMMASOME_MEDIATED_SIGNALING_PATHWAY	GOBP_NEGATIVE_REGULATION_OF_INFLAMMASOME_MEDIATED_SIGNALING_PATHWAY		16	-0.36723676	-1.0357088	0.40681362	0.57788587	1	3350	tags=31%, list=17%, signal=38%
GOBP_POSITIVE_REGULATION_OF_CATECHOLAMINE_SECRETION	GOBP_POSITIVE_REGULATION_OF_CATECHOLAMINE_SECRETION		19	-0.35181096	-1.0353656	0.40409684	0.5784807	1	2300	tags=26%, list=12%, signal=30%
GOBP_MICROTUBULE_BASED_MOVEMENT	GOBP_MICROTUBULE_BASED_MOVEMENT		404	-0.20456342	-1.0352288	0.33333334	0.5785415	1	4057	tags=23%, list=21%, signal=28%
GOBP_SUPPRESSION_OF_VIRAL_RELEASE_BY_HOST	GOBP_SUPPRESSION_OF_VIRAL_RELEASE_BY_HOST		22	-0.33704224	-1.0351816	0.40804598	0.57838005	1	1435	tags=18%, list=7%, signal=20%
GOBP_BRANCHING_INVOLVED_IN_MAMMARY_GLAND_DUCT_MORPHOGENESIS	GOBP_BRANCHING_INVOLVED_IN_MAMMARY_GLAND_DUCT_MORPHOGENESIS		29	-0.31857952	-1.0351017	0.37878788	0.57829994	1	1874	tags=24%, list=10%, signal=27%
GOBP_REGULATION_OF_MRNA_CATABOLIC_PROCESS	GOBP_REGULATION_OF_MRNA_CATABOLIC_PROCESS		175	-0.22396106	-1.0349538	0.3625954	0.5783843	1	6861	tags=47%, list=36%, signal=72%
GOBP_NEGATIVE_REGULATION_OF_SMOOTH_MUSCLE_CONTRACTION	GOBP_NEGATIVE_REGULATION_OF_SMOOTH_MUSCLE_CONTRACTION		18	-0.35005817	-1.0348516	0.41308412	0.5783468	1	2725	tags=39%, list=14%, signal=45%
GOBP_POST_EMBRYONIC_DEVELOPMENT	GOBP_POST_EMBRYONIC_DEVELOPMENT		120	-0.2399733	-1.0336584	0.38077635	0.5812836	1	5967	tags=38%, list=31%, signal=55%
GOBP_RESPONSE_TO_FIBROBLAST_GROWTH_FACTOR	GOBP_RESPONSE_TO_FIBROBLAST_GROWTH_FACTOR		101	-0.24674395	-1.0335693	0.37111518	0.5812047	1	2601	tags=19%, list=13%, signal=22%
GOBP_GLIAL_CELL_PROLIFERATION	GOBP_GLIAL_CELL_PROLIFERATION		79	-0.25218162	-1.0333076	0.38615665	0.58157706	1	3831	tags=24%, list=20%, signal=30%
GOBP_POSITIVE_REGULATION_OF_CYTOKINE_PRODUCTION_INVOLVED_IN_INFLAMMATORY_RESPONSE	GOBP_POSITIVE_REGULATION_OF_CYTOKINE_PRODUCTION_INVOLVED_IN_INFLAMMATORY_RESPONSE		29	-0.31469864	-1.0332316	0.3960396	0.58146787	1	4707	tags=34%, list=24%, signal=46%
GOBP_DECIDUALIZATION	GOBP_DECIDUALIZATION		25	-0.32963565	-1.0328557	0.40963855	0.5821836	1	1478	tags=16%, list=8%, signal=17%
GOBP_LIPOPOLYSACCHARIDE_MEDIATED_SIGNALING_PATHWAY	GOBP_LIPOPOLYSACCHARIDE_MEDIATED_SIGNALING_PATHWAY		58	-0.270826	-1.0322762	0.41050583	0.58338565	1	4970	tags=29%, list=26%, signal=39%
GOBP_REGULATION_OF_POSTSYNAPTIC_NEUROTRANSMITTER_RECEPTOR_INTERNALIZATION	GOBP_REGULATION_OF_POSTSYNAPTIC_NEUROTRANSMITTER_RECEPTOR_INTERNALIZATION		28	-0.32055715	-1.0317059	0.41015625	0.58454996	1	5044	tags=32%, list=26%, signal=43%
GOBP_NEGATIVE_REGULATION_OF_BINDING	GOBP_NEGATIVE_REGULATION_OF_BINDING		165	-0.22585581	-1.0313717	0.40076336	0.5851299	1	5609	tags=38%, list=29%, signal=53%
GOBP_BIOLOGICAL_PROCESS_INVOLVED_IN_SYMBIOTIC_INTERACTION	GOBP_BIOLOGICAL_PROCESS_INVOLVED_IN_SYMBIOTIC_INTERACTION		255	-0.21412936	-1.0313516	0.3363472	0.58488584	1	6056	tags=38%, list=31%, signal=54%
GOBP_POSITIVE_REGULATION_OF_INFLAMMATORY_RESPONSE	GOBP_POSITIVE_REGULATION_OF_INFLAMMATORY_RESPONSE		156	-0.22915462	-1.0313474	0.36607143	0.58460486	1	2396	tags=18%, list=12%, signal=20%
GOBP_REGULATION_OF_PROTEIN_CATABOLIC_PROCESS	GOBP_REGULATION_OF_PROTEIN_CATABOLIC_PROCESS		360	-0.20529516	-1.0311025	0.34369603	0.58494455	1	5421	tags=30%, list=28%, signal=41%
GOBP_REGULATION_OF_ADENYLATE_CYCLASE_ACTIVITY	GOBP_REGULATION_OF_ADENYLATE_CYCLASE_ACTIVITY		46	-0.28210697	-1.0309948	0.40257353	0.58492595	1	3249	tags=24%, list=17%, signal=29%
GOBP_REGULATION_OF_ANIMAL_ORGAN_FORMATION	GOBP_REGULATION_OF_ANIMAL_ORGAN_FORMATION		33	-0.30554608	-1.0307453	0.40334573	0.5852635	1	2542	tags=27%, list=13%, signal=31%
GOBP_TYPE_II_INTERFERON_MEDIATED_SIGNALING_PATHWAY	GOBP_TYPE_II_INTERFERON_MEDIATED_SIGNALING_PATHWAY		23	-0.3380116	-1.0305716	0.38868612	0.58539027	1	3541	tags=35%, list=18%, signal=43%
GOBP_NEUROTRANSMITTER_RECEPTOR_TRANSPORT	GOBP_NEUROTRANSMITTER_RECEPTOR_TRANSPORT		32	-0.308435	-1.0300587	0.40038684	0.58646584	1	4933	tags=34%, list=26%, signal=46%
GOBP_RESPIRATORY_GASEOUS_EXCHANGE_BY_RESPIRATORY_SYSTEM	GOBP_RESPIRATORY_GASEOUS_EXCHANGE_BY_RESPIRATORY_SYSTEM		73	-0.25901645	-1.030055	0.39961013	0.5861823	1	3123	tags=19%, list=16%, signal=23%
GOBP_POSITIVE_REGULATION_OF_MACROPHAGE_CYTOKINE_PRODUCTION	GOBP_POSITIVE_REGULATION_OF_MACROPHAGE_CYTOKINE_PRODUCTION		29	-0.31388822	-1.0297835	0.41618496	0.58660567	1	2574	tags=24%, list=13%, signal=28%
GOBP_CYTOKINETIC_PROCESS	GOBP_CYTOKINETIC_PROCESS		41	-0.29217693	-1.0293629	0.4272388	0.58740306	1	3241	tags=17%, list=17%, signal=20%
GOBP_NEGATIVE_REGULATION_OF_SUPRAMOLECULAR_FIBER_ORGANIZATION	GOBP_NEGATIVE_REGULATION_OF_SUPRAMOLECULAR_FIBER_ORGANIZATION		175	-0.22435749	-1.0293545	0.37878788	0.5871299	1	2749	tags=20%, list=14%, signal=23%
GOBP_PHOSPHATIDYLINOSITOL_METABOLIC_PROCESS	GOBP_PHOSPHATIDYLINOSITOL_METABOLIC_PROCESS		142	-0.23004608	-1.02864	0.38992536	0.58874404	1	4079	tags=27%, list=21%, signal=35%
GOBP_REGULATION_OF_SKELETAL_MUSCLE_CELL_PROLIFERATION	GOBP_REGULATION_OF_SKELETAL_MUSCLE_CELL_PROLIFERATION		16	-0.36818418	-1.0282435	0.43159923	0.5895315	1	3918	tags=44%, list=20%, signal=55%
[truncated: 953 more rows]
